# Supplementary material for: Adaptation to Varying Salinity in Halomonas elongata: Much More Than Ectoine Accumulation
Source: Front Microbiol. 2022 Mar 30;13:846677. doi: 10.3389/fmicb.2022.846677 (PMC9006882; doi:10.3389/fmicb.2022.846677)
Supplement: Supplementary file 1 [file Data_Sheet_1.CSV]

locus tag	017_WT	2_WT	LM_GLC	PCK_GLC	WT_AC	WT_GLC	017_WT (std)	2_WT (std)	LM_GLC (std)	PCK_GLC (std)	WT_AC (std)	WT_GLC (std)	gene name	descr	COG ID	COG name	cog gene	RefSeq locus	class	kegg gene	kegg description	EC numbers	genbank gene	genebank description	TPM LS/HS	TPM LM/WT	TPM AC/GLC	TPM LS/MS	TPM HS/MS
HELO_1001	449.79080924225536	433.7724842773427	331.7804535013067	381.05007638544583	302.58446821847764	325.4325777974606	17.320410845214216	14.075751057816728	25.732198208011848	2.8219728771706936	10.26937930401157	18.11567249317133	dnaA	chromosomal replication initiator protein DnaA	COG0593	Chromosomal replication initiation ATPase DnaA	DnaA	HELO_RS00005	L	dnaA	chromosomal replication initiator protein DnaA		dnaA	chromosomal replication initiator protein DnaA	0.052197463536387545	0.027785651813760026	-0.10468706222975577	0.4656730573409451	0.41347559380455756
HELO_1002	400.2025904591014	318.54554957661713	399.42623371025985	414.7200829794744	439.2131337547077	404.55429020821407	8.584626145257618	5.46570372837384	30.878931811249007	22.355894379608145	37.30193058283066	25.821671966428813	dnaN	DNA polymerase 3 beta subunit	COG0592	DNA polymerase III sliding clamp (beta) subunit, PCNA homolog	DnaN	HELO_RS00010	L	dnaN	DNA polymerase 3 beta subunit	2.7.7.7	dnaN	DNA polymerase 3 beta subunit	0.32830932648294464	-0.01835856150916193	0.11830713249223379	-0.015564135091537423	-0.34387346157448206
HELO_1003	301.60934728305983	426.206354844999	335.338689485857	348.55365891868706	292.4145898096512	305.4591555034476	10.902010146765718	19.456611618243993	21.818807542779222	23.60303187678649	8.046852775008976	11.184196805599885	recF	DNA replication and repair protein RecF	COG1195	Recombinational DNA repair ATPase RecF	RecF	HELO_RS00015	L	recF	DNA replication and repair protein RecF		recF	DNA replication and repair protein RecF	-0.49747655621329834	0.1342199374148354	-0.06275419644994074	-0.018238254552116473	0.47923830166118186
HELO_1004	307.51838876590705	466.02340152157745	405.85220282121503	401.44680577019056	394.2304121520474	389.77858910477835	21.31314499205949	43.19707719160691	30.393326068860155	9.691048267135162	11.225202948593127	11.677851601139343	gyrB	DNA gyrase subunit B	COG0187	DNA gyrase/topoisomerase IV, subunit B	GyrB	HELO_RS00020	L	gyrB	DNA gyrase subunit B	5.6.2.2	gyrB	DNA gyrase subunit B	-0.5981383604753123	0.05815337820075683	0.016342539847148174	-0.34099494214199844	0.2571434183333139
HELO_1005	44.06527846491711	65.10549696465316	63.77815766489979	54.69848693245459	50.270137814111	68.66903486064184	2.843924256293108	3.480483003540658	1.748084280908692	3.1235457957273143	3.9950732710379864	5.464404554167728	gmhB	D%2CD-heptose 1%2C7-bisphosphate phosphatase	COG0241	Histidinol phosphatase/D-glycero-mannoheptose bisphosphatephosphatase, HAD superfamily	HisB1/GmhB	HELO_RS00025	E	gmhB	D,D-heptose 1,7-bisphosphate phosphatase	3.1.3.82,3.1.3.83	gmhB	D%2CD-heptose 1%2C7-bisphosphate phosphatase	-0.5527539378556652	-0.10501013999840847	-0.44239880177733415	-0.6285012721380614	-0.07574733428239622
HELO_1006	92.67606578104441	60.51042304390884	124.46767726724806	146.1724073301433	128.8852385666751	115.59804637778696	4.54608323580436	3.766770875354384	8.8677536740954	3.1721916445244056	14.61141149485556	9.67354090527042	HELO_1006	NAD-dependent epimerase/dehydratase	COG0451	Nucleoside-diphosphate-sugar epimerase	WcaG	HELO_RS00030	M		gmhB	5.1.3.6	HELO_1006	NAD-dependent epimerase/dehydratase	0.6068495883763925	0.10577213170881716	0.15569386196385882	-0.31579122437401885	-0.9226408127504113
HELO_1007	101.83426130697494	122.46444592323614	136.23373136371973	169.66870996488828	131.46786575584602	137.98396399670983	3.661909241477794	2.3794998801909957	4.48858501922204	7.036688933305446	3.8779852678741156	5.603638018067072	HELO_1007	probable glycosyltransferase%2C type 1	COG0438	Glycosyltransferase involved in cell wall bisynthesis	RfaB	HELO_RS00035	M				HELO_1007	probable glycosyltransferase%2C type 1	-0.26377464093573355	-0.018283301736929047	-0.06927600295647451	-0.43459742649525257	-0.17082278555951902
HELO_1008	146.14953098010412	65.02044882214487	86.03332864414767	180.0793052882108	88.68636240884176	94.07179979032323	10.915054575083504	1.4807121345527412	2.5354515468526175	10.592115324553351	9.547335682368045	4.40547542035823	HELO_1008	probable glycosyltransferase%2C type 1	COG0438	Glycosyltransferase involved in cell wall bisynthesis	RfaB	HELO_RS00040	M				HELO_1008	probable glycosyltransferase%2C type 1	1.1562980924057502	-0.1274494980610541	-0.0841288446507864	0.6301935666227045	-0.5261045257830457
HELO_1009	181.85430822525515	212.62448512731544	355.6973483616341	287.10262234755123	337.2877092939749	368.8501513123538	11.07834123376009	6.982686023893285	18.522915679615842	11.486106430726766	15.64686198890111	10.54841655578443	glyS	glycine--tRNA ligase beta subunit	COG0751	Glycyl-tRNA synthetase, beta subunit	GlyS	HELO_RS00045	J	glyS	glycine--tRNA ligase beta subunit	6.1.1.14	glyS	glycine--tRNA ligase beta subunit	-0.22438239637878432	-0.05224037496745737	-0.12869010408803838	-1.016246247640881	-0.7918638512620966
HELO_1010	188.19218115471617	206.24035906209346	337.3406092084253	308.1125724143765	314.84873114837995	356.18911903705083	10.593839578115498	9.74406048519135	34.65520406667729	30.98065413614561	28.422454948823518	23.345714930237992	glyQ	glycine--tRNA ligase alpha subunit	COG0752	Glycyl-tRNA synthetase, alpha subunit	GlyQ	HELO_RS00050	J	glyQ	glycine--tRNA ligase alpha subunit	6.1.1.14	glyQ	glycine--tRNA ligase alpha subunit	-0.13145252140975483	-0.07821178619832558	-0.17745435614432914	-0.9168356657810044	-0.7853831443712496
HELO_1011	196.0314790554713	167.05494148266752	259.1560990515558	284.53446212320836	255.8327015782345	253.65540241205917	6.681282246570546	3.450303332182883	9.808748045959176	11.290239341139765	15.000193171546826	14.915705547731783	hldD	ADP-L-glycero-D-manno-heptose-6-epimerase	COG0451	Nucleoside-diphosphate-sugar epimerase	WcaG	HELO_RS00055	M	hldD	ADP-L-glycero-D-manno-heptose-6-epimerase	5.1.3.20	hldD	ADP-L-glycero-D-manno-heptose-6-epimerase	0.22949317838840777	0.030831206231442643	0.012282583537314373	-0.37012018113430756	-0.5996133595227153
HELO_1012	263.8030336963755	202.21541107869098	204.60142824476802	213.0642492238579	226.37606638908798	206.8183991796775	13.301730317279432	16.68169400689083	11.105063179172737	4.649405664062332	11.385493789896822	10.999464852822209	waaF	ADP-heptose--LPS heptosyltransferase	COG0859	ADP-heptose:LPS heptosyltransferase	RfaF	HELO_RS00060	M	waaF	ADP-heptose--LPS heptosyltransferase	2.4.-.-	waaF	ADP-heptose--LPS heptosyltransferase	0.3819098356420092	-0.015473102257955063	0.1297570153554135	0.3495962616215005	-0.03231357402050872
HELO_1013	106.46228689891284	70.39627276535712	88.71700475911655	93.49004647388772	88.10936713955671	85.84387683293953	2.7931758356626775	1.5330692198878815	2.789075434773372	0.882549433625374	3.976262201925055	1.355753825552899	opgB	phosphoglycerol transferase OpgB	COG1368	Phosphoglycerol transferase MdoB/OpgB, AlkP superfamily	MdoB	HELO_RS00065	M	opgB	phosphoglycerol transferase OpgB	2.7.8.20	opgB	phosphoglycerol transferase OpgB	0.5899097798013679	0.04695732490363813	0.037152963891898594	0.3073344089555281	-0.28257537084583983
HELO_1014	81.22122227535253	51.930239909013146	55.77067939373313	57.6556610828487	69.13168484639267	63.21985291579572	7.37016291287607	2.9746028920766943	1.0559467532421933	4.106797236933085	5.0540212916271985	2.0207752660844185	HELO_1014	probable glycosyltransferase%2C type 2	COG0463	Glycosyltransferase involved in cell wall bisynthesis	WcaA	HELO_RS00070	M		opgB		HELO_1014	probable glycosyltransferase%2C type 2	0.6354186256446557	-0.177873353899054	0.12704702696057701	0.35649145789127434	-0.27892716775338133
HELO_1015	179.03786005650463	108.86028464753205	150.93268918791978	170.81344242229216	163.2560273286209	152.8312137234324	4.015199653282159	4.3785343581755205	11.219450891177893	6.897178386403289	15.319817448532648	11.613524815704153	HELO_1015	probable glycosyltransferase%2C type 9	COG0859	ADP-heptose:LPS heptosyltransferase	RfaF	HELO_RS00075	M				HELO_1015	probable glycosyltransferase%2C type 9	0.7126303869660262	-0.01791596134179052	0.09459804212985734	0.22695205327973778	-0.48567833368628843
HELO_1016	147.09089850823068	93.59316809149645	146.72469340560465	169.78961567807153	133.781035914888	129.46247188675105	5.2196281623240806	6.861545470562435	8.916572179141598	7.86428141609949	7.215550644281166	5.2512426458989685	HELO_1016	probable glycosyltransferase%2C type 1	COG0438	Glycosyltransferase involved in cell wall bisynthesis	RfaB	HELO_RS00080	M				HELO_1016	probable glycosyltransferase%2C type 1	0.6466750819601055	0.17927613588794422	0.046982650602566345	0.18284810822366548	-0.46382697373644
HELO_1017	220.6276829684501	142.19337624738867	177.5054840467852	174.92290009298017	144.26183341121862	178.88254342415902	10.854581911271719	7.465997618750576	11.421920267151505	8.130379754404682	8.323889822679432	7.78918710401672	opsX	ADP-heptose--LPS heptosyltransferase OpsX	COG0859	ADP-heptose:LPS heptosyltransferase	RfaF	HELO_RS00090	M	opsX	ADP-heptose--LPS heptosyltransferase OpsX	2.4.-.-	opsX	ADP-heptose--LPS heptosyltransferase OpsX	0.630173337298686	-0.011086790626480436	-0.30839949389764687	0.30108290808019067	-0.3290904292184953
HELO_1018	211.76356435093638	142.3850851634318	175.5962834081653	164.51094353864463	170.58956817846538	165.18790957359332	2.614502143810058	1.995945506211709	9.115170676389551	8.920299768957658	10.80078523574568	5.58680592861257	hldE	D-beta-D-heptose 7-phosphate kinase / D-beta-D-heptose 1-phosphate adenosyltransferase	COG2870	ADP-heptose synthase, bifunctional sugar kinase/adenylyltransferase	RfaE	HELO_RS00095	M	hldE	D-beta-D-heptose 7-phosphate kinase / D-beta-D-heptose 1-phosphate adenosyltransferase	2.7.1.167,2.7.7.70	hldE	D-beta-D-heptose 7-phosphate kinase / D-beta-D-heptose 1-phosphate adenosyltransferase	0.5693561477093851	0.08763955314393357	0.04614641893527249	0.35643568358080824	-0.2129204641285769
HELO_1019	150.40507341267144	95.62539821045375	136.62651122354166	141.66118158696597	138.66090795891662	129.8274466407652	1.7646935971729996	1.7235566780949656	8.449416242927072	8.677893636368275	3.346913877135551	3.259449241468194	waaA	3-deoxy-D-manno-octulosonic-acid transferase	COG1519	3-deoxy-D-manno-octulosonic-acid transferase	KdtA	HELO_RS00100	M	waaA	3-deoxy-D-manno-octulosonic-acid transferase	2.4.99.12,2.4.99.13,2.4.99.14,2.4.99.15	waaA	3-deoxy-D-manno-octulosonic-acid transferase	0.6479391894465438	0.07309316610399286	0.09426301761756317	0.21074830976238523	-0.4371908796841586
HELO_1020	197.337336630765	172.4785542742408	260.5335120376482	286.27212263529947	293.8222170653801	258.4440548222019	6.600033125480984	16.276594262004423	5.109743653285531	13.257452418284704	21.568131908804286	13.463195423598552	rpiA	ribose-5-phosphate isomerase A	COG0120	Ribose 5-phosphate isomerase	RpiA	HELO_RS00105	G	rpiA	ribose-5-phosphate isomerase A	5.3.1.6	rpiA	ribose-5-phosphate isomerase A	0.19319896244847712	0.0115723436767734	0.18442176961938195	-0.38746718904054234	-0.5806661514890195
HELO_1021	211.5329999171622	140.66062666391747	222.3199655438743	222.135369927911	206.51718099551553	230.2545939493234	12.308413246256427	2.9495192349169588	15.72071284535878	6.882635185412063	7.8228428998573865	2.410153568326166	ilvA	L-threonine dehydratase	COG1171	Threonine deaminase	IlvA	HELO_RS00110	E	ilvA	L-threonine dehydratase	4.3.1.19	ilvA	L-threonine dehydratase	0.5852480358845158	-0.050369786892931145	-0.1562512388972186	-0.12179516018278846	-0.7070431960673043
HELO_1022	407.5349119851537	201.6732072556423	332.5697363611102	306.4551208632257	396.8848663809243	327.1552422015293	6.52179350922322	15.31310464435364	44.31014185260252	22.79230777219695	55.10084311835924	31.755321019622095	HELO_1022	5-formyltetrahydrofolate cyclo-ligase	COG0212	5-formyltetrahydrofolate cyclo-ligase	FAU1	HELO_RS00115	H		ilvA	6.3.3.2	HELO_1022	5-formyltetrahydrofolate cyclo-ligase	1.011303989605242	0.02360992395005823	0.27797254692858786	0.3160808913901487	-0.6952230982150933
HELO_1023	180.75967657531626	86.44664182314038	248.65714485494706	172.7400469317037	158.307238842815	214.39700249509897	5.97326705580679	11.048684601731013	46.16428565344039	50.43276832692256	27.63643805110414	22.86046626874189	zapA	cell division protein ZapA	COG3027	Cell division protein ZapA, inhibits GTPase activity of FtsZ	ZapA	HELO_RS00125	D	zapA	cell division protein ZapA		zapA	cell division protein ZapA	1.0555572857056257	0.21295002206097013	-0.43518634950039115	-0.2449660003943439	-1.3005232860999696
HELO_1024	92.34563210385284	116.91387373476755	168.35489235754022	168.05276208705916	173.6533769943278	167.62405730251677	2.7523074249332815	4.571087000051368	12.516129280759364	6.519981409082597	1.5880195432920376	12.577411576056466	HELO_1024	UPF0149 family protein	COG3079	Uncharacterized conserved protein YgfB, UPF0149 family	YgfB	HELO_RS00130	S		zapA		HELO_1024	UPF0149 family protein	-0.33707905414453787	0.006239286523689991	0.050684160330576766	-0.8531559562527917	-0.5160769021082539
HELO_1025	79.77632547435748	73.54740503220104	86.597116055918	99.67586817863123	98.22029963065904	89.97920493089838	2.9576267976345307	2.234392062765	4.794655176252599	3.6479685558473878	4.191001865098523	5.652995724648219	pepP	Xaa-Pro aminopeptidase	COG0006	Xaa-Pro aminopeptidase	PepP	HELO_RS00135	E	pepP	Xaa-Pro aminopeptidase	3.4.11.9	pepP	Xaa-Pro aminopeptidase	0.11577438544892882	-0.054653453924476736	0.1250984870195584	-0.1716043077966738	-0.2873786932456026
HELO_1026	115.73320450490367	85.42704362837476	135.79347778758802	169.0988626381738	143.90326759531692	133.12873711461114	2.504880903567336	2.9904281941480937	7.87783036042846	4.863849439234225	8.412278263463202	4.99208092615176	ubiH	2-octaprenyl-6-methoxyphenyl hydroxylase	COG0654	2-polyprenyl-6-methoxyphenol hydroxylase and related FAD-dependent oxidoreductases	UbiH	HELO_RS00140	CH	ubiH	2-octaprenyl-6-methoxyphenyl hydroxylase	1.14.13.-	ubiH	2-octaprenyl-6-methoxyphenyl hydroxylase	0.43366027332743595	0.028381077101813368	0.11147176017667704	-0.20040337725095103	-0.634063650578387
HELO_1027	190.40239177313597	87.81497515877099	156.6525682434614	191.55183637873222	182.55777548488823	142.12907411327308	5.726634001248902	5.092686273490103	10.632610885369637	5.982207988891776	9.505235690856164	5.675049405198428	ubiF	2-octaprenyl-3-methyl-6-methoxy-1%2C4-benzoquinolhydroxylase	COG0654	2-polyprenyl-6-methoxyphenol hydroxylase and related FAD-dependent oxidoreductases	UbiH	HELO_RS00145	CH	ubiF	2-octaprenyl-3-methyl-6-methoxy-1,4-benzoquinolhydroxylase	1.14.13.240	ubiF	2-octaprenyl-3-methyl-6-methoxy-1%2C4-benzoquinolhydroxylase	1.1077340018427302	0.13943191292985269	0.3589174685713621	0.4192920983747763	-0.6884419034679539
HELO_1028	197.94899141155418	112.73275719232471	193.19000201181893	179.94754902409807	175.33800537172218	209.99137078883305	3.5987288795517363	5.291806066284976	15.47835301146915	10.738124611921739	17.419060001689015	8.123704841492017	ctpA	CtpA family serine protease	COG0793	C-terminal processing protease CtpA/Prc, contains a PDZ domain	CtpA	HELO_RS00150	O	ctpA	CtpA family serine protease	3.4.21.102	ctpA	CtpA family serine protease	0.806750747557671	-0.11971507155488581	-0.25884055018221197	-0.08478541102082637	-0.8915361585784973
HELO_1029	213.19963297895472	222.06536827984428	190.82947809963025	151.3733558440128	206.3959634085838	179.3545357930528	5.852533457763118	15.345406158288252	9.273755724576251	5.926851638804061	2.439460356963342	12.775030688837452	HELO_1029	peptidase M23 family protein	COG4942	Septal ring factor EnvC, activator of murein hydrolases AmiA and AmiB	EnvC	HELO_RS00155	D		ctpA		HELO_1029	peptidase M23 family protein	-0.05851053914783044	0.08898872743565533	0.20155210857233552	0.24812030172593058	0.306630840873761
HELO_1030	323.73342855664447	341.65545932178884	525.9803540825685	418.06241179054064	568.7482822091537	515.0660581560422	23.37516203385041	13.750898004622384	23.147437976427785	14.41449024389041	27.745304913672616	45.083146678083835	gpmI	phosphoglycerate mutase%2C 2%2C3-bisphosphoglycerate-independent	COG0696	Phosphoglycerate mutase (BPG-independent), AlkP superfamily	GpmI	HELO_RS00160	G	gpmI	phosphoglycerate mutase, 2,3-bisphosphoglycerate-independent	5.4.2.12	gpmI	phosphoglycerate mutase%2C 2%2C3-bisphosphoglycerate-independent	-0.07750276726174476	0.03019343175988176	0.14276892258408225	-0.668299841681657	-0.5907970744199122
HELO_1031	438.9295659299308	438.3843627874544	494.4949255982867	345.9670969578287	420.0799989367629	502.1205645947991	17.547567205139682	55.08261245619149	27.418815834575266	13.635872722932666	31.508832941808375	51.3831373606731	yibN	rhodanese domain protein YibN	COG0607	Rhodanese-related sulfurtransferase	PspE	HELO_RS00165	P	yibN	rhodanese domain protein YibN		yibN	rhodanese domain protein YibN	0.0017890356220569004	-0.022033876937944896	-0.2568098097432472	-0.19363159732796298	-0.19542063295001988
HELO_1032	587.2504834217966	681.8802968917036	653.5163230985103	414.1584903849477	597.1108844225914	597.5874080278345	15.758248184504215	8.794680683633242	16.701578032674735	4.713903475130309	65.94911918844416	46.707328761158244	secB	protein-export protein SecB	COG1952	Preprotein translocase subunit SecB	SecB	HELO_RS00170	U	secB	protein-export protein SecB		secB	protein-export protein SecB	-0.21520210745600643	0.12886724183476161	-0.0011489584013339993	-0.025131329360736032	0.1900707780952704
HELO_1033	492.7321093557727	599.3545683236206	599.7261465188996	443.3431203171364	589.0450999099209	575.8093967078238	42.76591066250418	44.10227141926506	35.54046653492626	12.43763642678514	44.05435479444907	25.450769472610876	rsmE	16S rRNA (uracil(1498)-N(3))-methyltransferase RsmE	COG1385	16S rRNA U1498 N3-methylase RsmE	RsmE	HELO_RS00175	J	rsmE	16S rRNA (uracil(1498)-N(3))-methyltransferase RsmE	2.1.1.193	rsmE	16S rRNA (uracil(1498)-N(3))-methyltransferase RsmE	-0.2820863332099055	0.058612790844730256	0.032730563146674996	-0.22436619517378276	0.05772013803612275
HELO_1034	83.74679332284065	47.837168747242025	78.11373316227126	85.89992231053391	95.75098936167096	75.78039807489928	10.090571101818153	4.947809696359035	7.52574161177987	6.230137704949053	15.892695960814532	8.620981517742974	HELO_1034	GntR family transcription regulator	COG2186	DNA-binding transcriptional regulator, FadR family	FadR	HELO_RS00180	K		rsmE		HELO_1034	GntR family transcription regulator	0.7951792151803065	0.0431901104050505	0.3335383741371869	0.14242074012340744	-0.6527584750568991
HELO_1035	11.563070559879279	5.082304663052955	16.80705577271051	23.397626755877923	17.966062788461866	16.31681455980301	0.5701344910161382	0.3654184452905374	1.4673564558295709	1.563065738349582	0.6941685099126786	4.040805992948828	HELO_1035	TRAP transporter substrate-binding protein	COG1638	TRAP-type C4-dicarboxylate transport system, periplasmic component	DctP	HELO_RS00185	G				HELO_1035	TRAP transporter substrate-binding protein	1.0464991307131482	0.04027543055046401	0.13124664752100212	-0.46298445100792396	-1.509483581721072
HELO_1036	6.1255116375468575	2.274475138968047	4.3384276624582725	6.195095151985623	5.393181063356438	5.725150987289408	0.8353499415717006	0.8069321819781637	0.7961975948426948	1.2726746098374757	1.7195447078805228	1.1062886933082843	HELO_1036	TRAP transporter small transmembrane protein	COG3090	TRAP-type C4-dicarboxylate transport system, small permease component YiaM	DctM	HELO_RS00190	G				HELO_1036	TRAP transporter small transmembrane protein	1.1217299309993056	-0.33315177349319613	-0.07303270472257584	0.0834269504363605	-1.0383029805629451
HELO_1037	11.691048506574596	5.515377570180984	14.781142846682839	19.32545126114034	14.761697789969494	16.986827526429156	0.9776890311415662	1.5153257380070786	1.3347863036335634	2.437462982285299	2.3298260833672773	3.808035035930206	HELO_1037	TRAP transporter large transmembrane protein	COG1593	TRAP-type C4-dicarboxylate transport system, large permease component	DctQ	HELO_RS00195	G				HELO_1037	TRAP transporter large transmembrane protein	0.961890574997784	-0.18873906298584142	-0.19051780515855743	-0.5031294835293347	-1.4650200585271187
HELO_1038	4.733715552664306	1.9338117589547312	10.900088643222723	12.580101445093234	12.956015934854422	10.143459170574632	0.3822566152145901	0.11159003715960385	1.537633918342663	1.3474179593187878	0.3952135445133927	1.7303695572160103	pdxA2	4-hydroxythreonine-4-phosphate dehydrogenase	COG1995	4-hydroxy-L-threonine phosphate dehydrogenase PdxA	PdxA	HELO_RS00200	H	pdxA2	4-hydroxythreonine-4-phosphate dehydrogenase	1.1.1.262	pdxA2	4-hydroxythreonine-4-phosphate dehydrogenase	0.9666940279406204	0.09477517421866999	0.32469000397742454	-0.9586549059824829	-1.9253489339231034
HELO_1039	13.300078130882312	4.454957015502139	19.47288539188863	23.23888016719368	22.75234640376138	20.641501928121556	0.9160571415704463	0.6809458128635786	1.5301310193372828	0.9078824461719257	0.9884596693358667	2.217533239742196	HELO_1039	mandelate racemase domain protein	COG4948	L-alanine-DL-glutamate epimerase or related enzyme of enolase superfamily	RspA	HELO_RS00205	MR		pdxA2	4.2.1.90	HELO_1039	mandelate racemase domain protein	1.3903832960138338	-0.08008618005778434	0.13426941262639946	-0.5977775967686236	-1.9881608927824574
HELO_1040	12.864204241207851	3.8482149400780687	13.652595350149724	15.067583551111182	15.935213810459578	14.350727545800929	0.9451249216822964	0.3647172275505428	0.4297893840304882	0.7280379457409416	0.3499121423778055	2.7432377069822342	HELO_1040	DUF1238 family protein	COG3802	Uncharacterized conserved protein GguC, FAA hydrolase family	GguC	HELO_RS00210	S				HELO_1040	DUF1238 family protein	1.5158392473203208	-0.06715080801965456	0.14171916769450243	-0.14694222066548113	-1.662781467985802
HELO_1041	314.3905438315972	126.40386748823617	341.15126312990327	321.5489414125147	262.33477262989965	342.2823896828016	10.884963465512682	7.924689517360581	34.25245233093188	32.71199099695516	5.483059377859415	17.381545476543273	HELO_1041	LysR family transcription regulator	COG0583	DNA-binding transcriptional regulator, LysR family	LysR	HELO_RS00215	K				HELO_1041	LysR family transcription regulator	1.3077303324078127	-0.0047615758086418936	-0.38249781136845584	-0.12225644392596458	-1.4299867763337772
HELO_1042	17.82368355535972	6.505317854714544	19.893813406158433	27.045392926096373	20.949254562990635	19.23104153141719	1.422020673517078	0.4247419026713414	1.1920718077886867	2.6395450182012636	1.3732388842117291	3.5714971167986227	HELO_1042	probable oxidoreductase (iron-containing alcohol dehydrogenase family)	COG1454	Alcohol dehydrogenase, class IV	EutG	HELO_RS00220	C			1.1.1.61	HELO_1042	probable oxidoreductase (iron-containing alcohol dehydrogenase family)	1.3265638955026042	0.046505233559665626	0.1176013496027819	-0.10402162166011131	-1.4305855171627155
HELO_1043	10.608869265009703	13.040834997374821	132.47099137656514	76.49986646181634	38.98508198601957	136.66293257343258	0.9876351611373613	0.895716297590277	13.302029813600925	11.0483864019518	5.141269990486405	28.548151561855033	HELO_1043	TTT family transporter substrate-binding protein	COG3181	Tripartite-type tricarboxylate transporter, extracytoplasmic receptor component TctC	TctC	HELO_RS00225	C				HELO_1043	TTT family transporter substrate-binding protein	-0.27440127744728926	-0.04461392826677546	-1.783606397361753	-3.5678407867016686	-3.2934395092543793
HELO_1044	29.234679687128832	20.675209688293346	48.647069162780205	27.9707224097384	15.722406160084361	55.02895666525827	2.748569027812954	2.1131262676984	4.470582709946728	5.995972228046794	8.546201424469404	8.264023997890531	HELO_1044	TTT family transporter small transmembrane protein									HELO_1044	TTT family transporter small transmembrane protein	0.4801583445401558	-0.1744640748727635	-1.744390178470427	-0.8899683330500698	-1.3701266775902257
HELO_1045	15.31787728663865	10.782666945225051	42.25577794668565	22.623749262386422	14.397835133224243	41.62014793600288	1.2398134336138873	0.6190775589880114	4.958710424819378	1.5480911722544948	4.685605678303279	4.033352640471379	HELO_1045	TTT family transporter large transmembrane protein	COG3333	TctA family transporter		HELO_RS00235	R				HELO_1045	TTT family transporter large transmembrane protein	0.4697872736979356	0.021357254710429707	-1.4688080720681778	-1.385082204445693	-1.8548694781436286
HELO_1046	34.44953778371574	13.549367382401812	43.27571729366637	36.66793458106736	28.25672261891015	41.503641547209234	0.3982603769713147	0.8432027958757197	3.2330219297731064	6.075106000577856	2.288193080616396	2.7186640399481936	HELO_1046	homolog to lactate dehydrogenase	COG2055	Malate/lactate/ureidoglycolate dehydrogenase, LDH2 family	AllD	HELO_RS00240	C				HELO_1046	homolog to lactate dehydrogenase	1.2848103916876732	0.058929228644471365	-0.5388182853551804	-0.26181963435950895	-1.5466300260471821
HELO_1047	53.19362066691617	14.48566744451547	53.11262092359604	50.25650271066363	49.25047589137633	51.77243722503963	2.514496826343415	0.45030317566190387	1.8680909950196305	1.1797825852485144	5.4945636632158505	4.932233839901394	glxR2	2-hydroxy-3-oxopropionate reductase	COG2084	3-hydroxyisobutyrate dehydrogenase or related beta-hydroxyacid dehydrogenase	MmsB	HELO_RS00245	I	glxR2	2-hydroxy-3-oxopropionate reductase	1.1.1.60	glxR2	2-hydroxy-3-oxopropionate reductase	1.8071894709131011	0.03618050535458739	-0.07064735479278017	0.03833842253594533	-1.7688510483771558
HELO_1048	311.5901895747315	148.5012648658219	128.79495309354672	110.36117448258351	97.31152340223382	133.3225141167408	17.27723533635965	2.5639034744149907	4.373209300642216	2.8723081370475274	5.0543836849000385	6.7136336259448255	HELO_1048	GntR family transcription regulator	COG1802	DNA-binding transcriptional regulator, GntR family	GntR	HELO_RS00250	K		glxR2		HELO_1048	GntR family transcription regulator	1.0641148105730824	-0.0494668514635892	-0.45026870418366016	1.218571362482094	0.15445655190901153
HELO_1049	12.20916593392071	14.95754757935567	40.13034932437491	30.71317342027524	13.166827849428898	41.76769011692058	0.9569563259781126	0.3617201953646097	5.417146677261422	5.5513792708500675	2.4506574455826344	6.503032860827094	HELO_1049	dehydratase domain protein	COG2721	Altronate dehydratase	UxaA	HELO_RS00255	G			4.2.1.42	HELO_1049	dehydratase domain protein	-0.2726995759707944	-0.056317964503873164	-1.5940045345020115	-1.6949819159557977	-1.4222823399850033
HELO_1050	8.737037133980595	5.093919814424758	10.183902555833809	11.813816234370464	8.331829819259404	10.122481923395284	0.8296751513514083	0.39069445751008464	1.198226495996481	0.4330516390349475	0.5359015438072712	0.6126317475914942	HELO_1050	L-galactonate dehydratase	COG4948	L-alanine-DL-glutamate epimerase or related enzyme of enolase superfamily	RspA	HELO_RS00260	MR			4.2.1.68	HELO_1050	L-galactonate dehydratase	0.6761123271839886	0.007944942028054403	-0.2532468509637824	-0.19192400475903915	-0.8680363319430278
HELO_1051	64.04423565551923	30.43259777961755	130.47289382670166	143.45576307218724	235.8247910029693	136.05288271168075	6.942608558300516	2.3739999269537524	3.2918984306825703	7.057799072118585	23.567665736523086	24.392398515853234	HELO_1051	TRAP transporter substrate-binding protein (probable substrate D-galactonate)	COG1638	TRAP-type C4-dicarboxylate transport system, periplasmic component	DctP	HELO_RS00265	G				HELO_1051	TRAP transporter substrate-binding protein (probable substrate D-galactonate)	1.0491596981254423	-0.059967288237245064	0.7890874377959447	-1.0752395601840643	-2.1243992583095066
HELO_1052	35.15487281599718	17.508109583013802	30.2909047791108	27.107281491874474	68.20254772059114	33.803982206755784	5.832745073124982	1.5902162394055954	3.6129852383785193	2.4781386718866663	22.02395874530734	4.722555003489898	HELO_1052	TRAP transporter small transmembrane protein (probable substrate D-galactonate)	COG3090	TRAP-type C4-dicarboxylate transport system, small permease component YiaM	DctM	HELO_RS00270	G				HELO_1052	TRAP transporter small transmembrane protein (probable substrate D-galactonate)	0.9660325552556719	-0.15350901116618587	0.9915727662629097	0.05493771522600355	-0.9110948400296683
HELO_1053	33.881383482912746	14.098564494570434	26.88060241086576	29.110820883058846	52.033462197222654	31.01255269039631	4.137084678879152	1.7074097372330241	3.694566677115817	4.8238123563512385	6.314912177857722	7.048802394365163	HELO_1053	TRAP transporter large transmembrane protein (probable substrate D-galactonate)	COG1593	TRAP-type C4-dicarboxylate transport system, large permease component	DctQ	HELO_RS00275	G				HELO_1053	TRAP transporter large transmembrane protein (probable substrate D-galactonate)	1.2080458712030664	-0.19937598881858243	0.7282652129877816	0.12381953974471926	-1.0842263314583471
HELO_1054	23.92499348551978	8.663872353103793	17.55441190125285	18.52472190089715	31.978034791130156	18.333268346862813	0.35908983062372546	0.9858507997386673	0.9258824993214206	1.98681768113428	0.7368870277477273	2.0866537296918994	HELO_1054	FAD-dependent oxidoreductase	COG0277	FAD/FMN-containing lactate dehydrogenase/glycolate oxidase	GlcD	HELO_RS00280	C				HELO_1054	FAD-dependent oxidoreductase	1.366919823736421	-0.05932327583503483	0.7704198789690277	0.366507577475609	-1.000412246260812
HELO_1055	35.821381597255424	9.804187240881893	23.58033952570608	25.752623995059963	38.49248651028332	24.929643890821534	3.4953515545224696	1.0872931101952077	1.5557319632140993	2.2429706376242633	0.559650782435005	4.124270320125516	xylX2	2-keto-3-deoxyxylonate dehydratase	COG3970	Fumarylacetoacetate (FAA) hydrolase family protein		HELO_RS00285	R	xylX2	2-keto-3-deoxyxylonate dehydratase		xylX2	2-keto-3-deoxyxylonate dehydratase	1.768953212276032	-0.07709754918264622	0.6069758122219682	0.505941367104394	-1.2630118451716381
HELO_1056	46.99557123538468	18.566738493839797	56.925319325066084	47.99260292502603	116.68441405753833	54.30664519780882	1.4760615588200716	1.7984697345875424	3.643311691902236	0.889019232908852	1.4639310818931799	5.056616736255257	HELO_1056	aldehyde dehydrogenase	COG1012	Acyl-CoA reductase or other NAD-dependent aldehyde dehydrogenase	AdhE	HELO_RS00290	I		xylX2	1.2.1.26	HELO_1056	aldehyde dehydrogenase	1.2944979895076285	0.06674125885420779	1.089398526200081	-0.20455154531303332	-1.4990495348206618
HELO_1057	148.83339232872945	77.39654686546594	131.11029330354097	116.49445377931427	138.18713660031577	133.0349625303281	5.8121354430527745	1.8292945878076337	3.0637117919177945	6.843847953999859	6.8970246272031615	7.318463425663498	HELO_1057	YitL family protein	COG2996	Predicted RNA-binding protein YitL, contains S1 domains, virulence factor B family	CvfB	HELO_RS00295	R				HELO_1057	YitL family protein	0.934497168635013	-0.020866493719585932	0.054416514823357076	0.160749811561673	-0.77374735707334
HELO_1058	326.1726063962448	136.01512386969776	278.96627629142625	239.43970655214534	265.3873465590004	287.85523146264984	4.197885431595582	4.301057513965028	26.37064831542843	14.979552664170741	23.517218302307004	3.365940501446841	gshB	glutathione synthetase	COG0189	Glutathione synthase, LysX or RimK-type ligase, ATP-grasp superfamily	LysX	HELO_RS00300	JEHQ	gshB	glutathione synthetase	6.3.2.3	gshB	glutathione synthetase	1.2557168108121717	-0.04509356769804462	-0.11682106779770685	0.17970533535138777	-1.076011475460784
HELO_1059	389.56958300049456	306.6901181972053	383.1772102209632	364.50454132609957	335.8721962804738	356.7770716847404	8.000354465316681	4.825146681701407	3.664807991316138	2.369699377062545	15.00158073103796	12.092913681828227	algH	UPF0301 family protein	COG1678	Putative transcriptional regulator, AlgH/UPF0301 family	AlgH	HELO_RS00305	K	algH	UPF0301 family protein		algH	UPF0301 family protein	0.3441014878817157	0.10271100487040741	-0.08685957389400656	0.1265186640283531	-0.21758282385336258
HELO_1060	337.81499129275414	253.50387168478758	163.66205126952354	157.4662489743126	156.1587976878136	175.9833448444492	13.881711747524566	16.82122388522677	2.9449747352513684	8.04327126397813	4.060678303808995	11.175207160849043	yqgF	probable pre-16S rRNA nuclease YqgF	COG0816	YqgF/RuvX protein, pre-16S rRNA maturation RNase/Holliday junction resolvase/anti-termination factor	YqgF	HELO_RS00310	JKL	yqgF	probable pre-16S rRNA nuclease YqgF	3.1.-.-	yqgF	probable pre-16S rRNA nuclease YqgF	0.4128101062083127	-0.10410549713946171	-0.17139056485584003	0.9368841091723255	0.5240740029640127
HELO_1061	73.2159970536383	46.93717133372726	59.60655281310259	73.4074338223072	76.92675891920783	58.9664615652246	2.9101594084226106	1.732901718234693	3.268262344493498	1.127499257286713	10.832137799519765	3.714240685707042	HELO_1061	uncharacterized protein									HELO_1061	uncharacterized protein	0.6305854080447526	0.015317940736945701	0.3779629675649172	0.307574342946773	-0.3230110650979796
HELO_1062	138.09081519003306	100.86700604323629	135.57157122203995	116.99979470510267	145.10332469501205	152.29976269940065	8.78559659779191	3.6674129483376148	9.081266718112417	7.71845437696882	4.257440466303447	0.5299129093823449	pyrB	aspartate carbamoyltransferase	COG0540	Aspartate carbamoyltransferase, catalytic subunit	PyrB	HELO_RS00320	F	pyrB	aspartate carbamoyltransferase	2.1.3.2	pyrB	aspartate carbamoyltransferase	0.4493403061049177	-0.16669826071531624	-0.06936645561155075	-0.140328308578467	-0.5896686146833847
HELO_1063	19.766638497443402	12.516619824316164	12.868993924787679	11.129458125803486	12.255339944820243	13.614502212558195	0.4327517168524657	0.046145960845847205	0.3461077690709733	0.6189132247864223	0.2676782729237505	1.2048855630110293	HELO_1063	YjiR family protein	COG1167	DNA-binding transcriptional regulator, MocR family, contains an aminotransferase domain	ARO8	HELO_RS00325	KE		pyrB		HELO_1063	YjiR family protein	0.6195332915472309	-0.07553755361487058	-0.14082702020109616	0.5068670155032287	-0.11266627604400226
HELO_1064	37.997007716402656	17.674483438112578	53.770066025204216	89.39721011949054	74.60200267664736	50.39293985883635	1.3390506806905311	1.9775454476797183	8.15889240039285	4.009207431102285	9.994912308552692	3.322357517144857	HELO_1064	PhzF family protein	COG0384	Predicted epimerase YddE/YHI9, PhzF superfamily	YHI9	HELO_RS00335	R			5.3.3.17	HELO_1064	PhzF family protein	1.0622950919951712	0.09181743774547346	0.5568542697668182	-0.39820675315476706	-1.4605018451499383
HELO_1065	70.30310861216967	50.121340350537025	31.1091715687827	52.91143885182907	24.640509479900384	28.118088946793605	2.9874578096932427	1.7715198642564236	3.492943438416344	3.5148292099481626	3.2170054308325065	2.3623037227092816	HELO_1065	major facilitator superfamily transport protein	COG2814	Predicted arabinose efflux permease AraJ, MFS family	AraJ	HELO_RS00340	G				HELO_1065	major facilitator superfamily transport protein	0.4800393126240028	0.1410697704245667	-0.1834907441722189	1.2920493024976558	0.812009989873653
HELO_1066	20.06951814480026	20.766366303697584	22.09690394600929	24.322875648856535	24.537149361588018	21.320645166527502	2.694414433013582	0.634554553132073	2.9759982544041694	1.5257309709668165	0.5900419999083605	1.9439012703648533	maiA	maleylacetoacetate isomerase	COG0625	Glutathione S-transferase	GstA	HELO_RS00345	O	maiA	maleylacetoacetate isomerase	5.2.1.4	maiA	maleylacetoacetate isomerase	-0.04694326243305458	0.04932074858981128	0.1942187620249758	-0.08322140769496134	-0.03627814526190676
HELO_1067	3.967981212051528	11.816264706325198	13.600503872032164	8.628289735491151	14.631726756460054	13.591433660781762	0.2692194882542341	1.155159385613462	1.195860931463458	1.042123598096232	2.4435298542779487	0.48134519964920885	HELO_1067	fumarylacetoacetate hydrolase domain protein	COG0179	2-keto-4-pentenoate hydratase/2-oxohepta-3-ene-1,7-dioic acid hydratase (catechol pathway)	YcgM	HELO_RS00350	Q		maiA	3.7.1.2	HELO_1067	fumarylacetoacetate hydrolase domain protein	-1.3672442278131585	0.0008965180332518585	0.09935551405066123	-1.55439001750465	-0.18714578969149143
HELO_1068	3.20325350000337	7.923416391347815	8.471752950978525	6.0087116073674025	8.916076792847358	9.486038873735623	0.19216144640114036	0.36780325106236667	1.0117164918724804	0.6929275614588691	1.0413088686627079	1.5274983971198872	hmgA	homogentisate 1%2C2-dioxygenase	COG3508	Homogentisate 1,2-dioxygenase	HmgA	HELO_RS00355	Q	hmgA	homogentisate 1,2-dioxygenase	1.13.11.5	hmgA	homogentisate 1%2C2-dioxygenase	-1.0860896929633705	-0.1467664421526913	-0.08062845011022102	-1.3188914255441238	-0.2328017325807532
HELO_1069	35.17784210243132	13.278247700269134	35.24205536214325	33.128948478391486	31.537534641382962	33.5265336020388	2.3500575734465756	1.074517021531366	2.0699124317314683	3.0365170224698774	1.0222378730461337	4.402194850860919	HELO_1069	MarR family transcription regulator	COG1846	DNA-binding transcriptional regulator, MarR family	MarR	HELO_RS00360	K		hmgA		HELO_1069	MarR family transcription regulator	1.3412874228794949	0.06995927829482973	-0.08560055502943076	0.06740086054316219	-1.2738865623363327
HELO_1070	313.88427954242644	283.0928320760599	426.41751389027917	398.0038528178093	1017.0089999095659	423.2638815524595	22.314427268144012	8.740438759080124	27.461547168343	36.808236235295574	22.25341677146779	8.08759183079431	iclR	IclR family transcription regulator IclR	COG1414	DNA-binding transcriptional regulator, IclR family	IclR	HELO_RS00365	K	iclR	IclR family transcription regulator IclR		iclR	IclR family transcription regulator IclR	0.14845930190173284	0.010684160891134553	1.2627165464958878	-0.4301401309287378	-0.5785994328304707
HELO_1071	82.64338327010476	57.44790564573608	112.13915114359934	125.01425483563783	206.7162448893912	102.77152493271127	5.691276864901243	3.5730538471830786	9.196065204992703	7.835777859306817	4.399449409194025	6.510525452741627	HELO_1071	response regulator/sigma-54-interact/HTH domain transcription regulator	COG2204	DNA-binding transcriptional response regulator, NtrC family, contains REC, AAA-type ATPase, and a Fis-type DNA-binding domains	AtoC	HELO_RS00370	T		iclR		HELO_1071	response regulator/sigma-54-interact/HTH domain transcription regulator	0.5171000884882337	0.12468763168869224	1.0012034293745176	-0.31108729681713587	-0.8281873853053696
HELO_1072	21.680653421703642	13.398469318698735	22.25218836278995	27.096023451213764	42.86101307995631	19.863717575875004	1.0982769898909213	1.0288639939954245	1.2414082553730381	1.7668664745972422	0.9509604507331229	0.48174049046372447	HELO_1072	sensor histidine kinase	COG4191	Signal transduction histidine kinase regulating C4-dicarboxylate transport system		HELO_RS00375	T			2.7.13.3	HELO_1072	sensor histidine kinase	0.6555467555084333	0.15637025519890368	1.0719428894462553	0.12046595881352395	-0.5350807966949094
HELO_1073	16.067117269970847	4.9607355867528575	26.81017194607605	61.900196537924096	87.71631101004277	28.354322284537897	3.0176008103549887	0.36678010183990484	5.289026793248323	9.378977178927242	37.74019663368753	3.392044851070963	HELO_1073	major facilitator superfamily transport protein									HELO_1073	major facilitator superfamily transport protein	1.5176571167160788	-0.07796028429235502	1.5956264278225012	-0.782353549158211	-2.30001066587429
HELO_1074	7.994600310378556	4.796157180097896	60.156718401438575	47.28941826362944	46.540649089492064	60.67640894794686	0.626115447671106	0.45667365450510145	1.2927206063746275	3.2062793428564444	4.815553536294816	7.184374513665579	HELO_1074	NCS2 family transport protein	COG2233	Xanthine/uracil permease	UraA	HELO_RS00385	F				HELO_1074	NCS2 family transport protein	0.6339624560057198	-0.012207772676100959	-0.37555716706307063	-2.7775876885847093	-3.411550144590429
HELO_1075	17.763942513913463	9.756642261555138	27.211871869807453	30.843976027820734	22.389387907385245	23.877361052379698	1.3902631790888347	0.4215160804072405	1.1634391950247982	1.3532771292996202	1.7047594825762826	2.972964310242597	HELO_1075	8-oxoguanine deaminase	COG0402	Cytosine/adenosine deaminase or related metal-dependent hydrolase	SsnA	HELO_RS00390	FR			3.5.4.32	HELO_1075	8-oxoguanine deaminase	0.8027351821840307	0.18146893755501914	-0.08897934765140914	-0.40687046893372614	-1.2096056511177569
HELO_1076	26.581198992217864	8.003114035260234	835.7442306776857	1088.5968721789225	273.4047302047866	571.498262321156	0.8164737497239565	0.693179671457479	172.4998120330468	56.57509417296996	215.10395812734174	484.7537184131216	HELO_1076	homolog to spore coat protein U	COG5430	Fimbrial subunit ScuA/B, ScuA/B/SCPU domain	SCPU	HELO_RS00395	W				HELO_1076	homolog to spore coat protein U	1.6151891757775179	0.5475153843467595	-1.06096596328074	-4.375514235024733	-5.990703410802251
HELO_1077	27.994119488213215	6.293055864081189	153.56253502083152	180.1373050671664	35.05565946901152	85.61430452565435	0.902625082399703	0.42990424089447266	34.75972208111395	41.53988249418457	25.683357598499704	70.89532698070443	HELO_1077	homolog to spore coat protein U	COG5430	Fimbrial subunit ScuA/B, ScuA/B/SCPU domain	SCPU	HELO_RS00400	W				HELO_1077	homolog to spore coat protein U	1.9911649761156744	0.8355134477879433	-1.264379579036608	-1.5788449823423125	-3.570009958457987
HELO_1078	14.41982883375812	6.319320218198008	120.31363497234987	147.23604850268526	37.73203979296883	84.86026051204942	1.5742822965271468	0.07219164428322838	24.122100335284724	7.803326886398177	25.194381652726953	67.63716518263324	HELO_1078	probable usher pathway chaperone	COG3121	P pilus assembly protein, chaperone PapD	FimC	HELO_RS00405	W				HELO_1078	probable usher pathway chaperone	1.0750051812979482	0.49867925516102574	-1.1484630683437294	-2.4772037992788447	-3.552208980576793
HELO_1079	20.513014199880406	6.427644704773566	66.57699889966732	87.75997559161486	25.32928517367959	46.744013726703336	1.7207076796710425	0.6473485082297975	9.8269135299517	5.23270439320877	14.108659082549316	34.45680597642096	HELO_1079	outer membrane usher protein	COG3188	Outer membrane usher protein FimD/PapC	FimD	HELO_RS00410	NW				HELO_1079	outer membrane usher protein	1.5342329637785532	0.5012124262237982	-0.8586515019897822	-1.1501101797959157	-2.684343143574469
HELO_1080	21.24201282584026	6.830970962823867	22.065587193001736	33.353201332890656	13.890192349825275	15.676390839307004	0.62042635443314	0.24671311202631932	4.0403142018675595	1.868728555311323	3.503573478183542	9.15016304074016	HELO_1080	homolog to spore coat protein U	COG5430	Fimbrial subunit ScuA/B, ScuA/B/SCPU domain	SCPU	HELO_RS00415	W				HELO_1080	homolog to spore coat protein U	1.506024249307215	0.4679349306877505	-0.16344469903114955	0.4154802632767822	-1.0905439860304327
HELO_1081	598.211779800425	1337.5549146749877	2122.1480722257675	1511.8027669286314	1159.4332804014582	2224.770655869199	44.62089727696177	27.602585448870702	169.8849176251262	55.45468228998924	137.44244234982457	50.143643135413896	serA	D-3-phosphoglycerate dehydrogenase	COG0111	Phosphoglycerate dehydrogenase or related dehydrogenase	SerA	HELO_RS00420	H	serA	D-3-phosphoglycerate dehydrogenase	1.1.1.95,1.1.1.399	serA	D-3-phosphoglycerate dehydrogenase	-1.1595384363726247	-0.06809995363271071	-0.9396413678629063	-1.8931670536932383	-0.7336286173206137
HELO_1082	162.52288261813487	176.6887843086985	155.83992642955408	133.96657153608714	106.16414955484623	111.06418921106194	26.17244539778061	66.4901766006979	31.48662897264354	48.09763800555925	17.055877080310164	13.714926562710886	xseB	exodeoxyribonuclease 7 small subunit	COG1722	Exonuclease VII small subunit	XseB	HELO_RS00425	L	xseB	exodeoxyribonuclease 7 small subunit	3.1.11.6	xseB	exodeoxyribonuclease 7 small subunit	-0.11986008776565082	0.4849675403587801	-0.06450297920267545	0.5451672038954616	0.6650272916611124
HELO_1083	407.60403559468597	333.7584949232459	273.66119108451426	302.02216289084663	268.62470083554456	278.82145637771714	10.314394037820946	10.779717284931177	6.425832423808087	5.103942386656131	11.395183903294784	4.350566286644829	ispA	farnesyl diphosphate synthase	COG0142	Geranylgeranyl pyrophosphate synthase	IspA	HELO_RS00430	H	ispA	farnesyl diphosphate synthase	2.5.1.1,2.5.1.10,2.5.1.29	ispA	farnesyl diphosphate synthase	0.28758278674027515	-0.02685351515198775	-0.05355392025878558	0.5461968620884008	0.25861407534812564
HELO_1084	306.9260685700587	236.27766439260495	301.1316262712566	308.24311237603297	276.90706020715487	286.2301905591128	12.200102796748903	6.125881516346315	11.902556532633188	6.750306367006963	3.5256157153475645	9.65366271044013	dxs	1-deoxy-D-xylulose-5-phosphate synthase	COG1154	Deoxyxylulose-5-phosphate synthase	Dxs	HELO_RS00435	HI	dxs	1-deoxy-D-xylulose-5-phosphate synthase	2.2.1.7	dxs	1-deoxy-D-xylulose-5-phosphate synthase	0.3760077069815084	0.07296981137460534	-0.047604911212047796	0.10037661123163488	-0.27563109574987354
HELO_1085	269.1453468849036	208.61070635183012	226.12449974683716	220.69724004803697	204.18705876164904	205.15293989596432	7.803697259717064	12.385064465403893	15.075966120609499	15.918188480800803	5.481764453266077	9.729530746093436	djlA	co-chaperone protein DjlA	COG1076	DnaJ domain-containing protein	DjlA	HELO_RS00440	O	djlA	co-chaperone protein DjlA		djlA	co-chaperone protein DjlA	0.36602342475223804	0.1397683015653497	-0.006775292887620132	0.3900207972079759	0.023997372455737853
HELO_1086	113.8962896260259	118.74903988744039	101.0031620448883	96.4636128833857	102.87969990948558	114.55654253104991	3.434476127150662	3.1997900103944654	11.863768088180134	10.552406579550304	4.311611071144273	8.52248115924816	HELO_1086	NhaC family sodium/proton antiporter domain protein	COG1757	Na+/H+ antiporter NhaC/MleN	NhaC	HELO_RS00445	C		djlA		HELO_1086	NhaC family sodium/proton antiporter domain protein	-0.05968187947101189	-0.17998506832586258	-0.1536851925724454	-0.008266734578022294	0.051415144892989595
HELO_1087	401.25705674164556	118.52877164612717	132.10398436395676	66.29351587400544	53.44200264498602	109.43843183661569	15.655176490466049	11.601478000331916	13.426925390649572	10.784190799792407	10.425643655344	26.245482683363193	HELO_1087	uncharacterized protein									HELO_1087	uncharacterized protein	1.7507598005476739	0.2693114501180478	-1.0204502653693757	1.8648754224475574	0.11411562189988356
HELO_1088	223.23657128754348	134.98934724721562	210.24480885214214	186.00450479044238	279.15588949804106	214.97864056896685	10.642439956372838	11.006510950591643	21.17490951962525	7.904191096121427	21.108203965625663	15.731849883690579	ribA	GTP cyclohydrolase 2	COG0807	GTP cyclohydrolase II	RibA	HELO_RS00455	H	ribA	GTP cyclohydrolase 2	3.5.4.25	ribA	GTP cyclohydrolase 2	0.7215279478775907	-0.03197275370512909	0.37534117891062024	0.05413294734894425	-0.6673950005286464
HELO_1089	265.4549297733851	172.043947932777	226.4629018138547	222.71374073046925	231.17793620405936	222.59350368966304	3.5163870974827924	1.5280602009442017	11.028167780870186	6.535887716449201	11.425094821753287	5.233450491983575	hemE	uroporphyrinogen decarboxylase	COG0407	Uroporphyrinogen-III decarboxylase HemE	HemE	HELO_RS00460	H	hemE	uroporphyrinogen decarboxylase	4.1.1.37	hemE	uroporphyrinogen decarboxylase	0.6227530398027463	0.024752994792887506	0.05435260729421376	0.25301325256802	-0.36973978723472634
HELO_1090	213.37960290657028	158.34850073583277	238.53963640864387	200.72124018767988	249.84724402089876	238.87157902109428	8.915067418195479	10.525604497122199	17.119868004883195	4.115609915635255	11.480584314653216	18.607727706346708	speE	spermidine synthase	COG0421	Spermidine synthase (polyamine aminopropyltransferase)	SpeE	HELO_RS00465	E	speE	spermidine synthase	2.5.1.16	speE	spermidine synthase	0.4279822021909414	-0.001997834101322482	0.06454685648745873	-0.1620945838007577	-0.5900767859916991
HELO_1091	248.01951955264948	70.4684673091473	102.79337724030553	96.19781239839351	129.70221077893825	113.23321503260779	5.166504693216197	10.181620103982032	5.907340165090489	9.085258843882027	7.56114516271404	8.812212378609837	HELO_1091	uncharacterized protein									HELO_1091	uncharacterized protein	1.8008800791677668	-0.13826780469930888	0.19430134691444056	1.124276636218143	-0.6766034429496237
HELO_1092	26.558688722827767	17.474667348123017	31.1459408877403	21.8295428986706	25.334694089182022	28.105921732738597	2.232177535895829	0.3108266333326706	3.8889871722724707	1.0909036404657262	3.0490045953873626	0.9600919903135697	HELO_1092	LysR family transcription regulator	COG0583	DNA-binding transcriptional regulator, LysR family	LysR	HELO_RS00475	K				HELO_1092	LysR family transcription regulator	0.5769588567540396	0.14332387206909925	-0.14434800503400247	-0.0788054614681144	-0.655764318222154
HELO_1093	604.8336206449984	900.3338937560188	584.3609813456736	294.8203274513485	337.2029980214859	490.5259955229096	73.847303792344	33.28158860861067	97.09405927538758	25.373159647908736	57.90719056363861	74.70174107891437	fpr	ferredoxin--NADP reductase	COG1018	Flavodoxin/ferredoxin--NADP reductase	Fpr	HELO_RS00480	C	fpr	ferredoxin--NADP reductase	1.18.1.2,1.19.1.1	fpr	ferredoxin--NADP reductase	-0.573140000313952	0.25205886367174735	-0.539378270282409	0.30165392355081977	0.8747939238647717
HELO_1094	70.93736675859074	14.131752458996374	91.87130092500517	139.4058953576574	143.4918041173684	91.5298837908327	3.934269482751275	0.7474689285572276	12.33367206306027	9.68090737752138	13.34778286737027	5.998643453138379	HELO_1094	TRAP transporter substrate-binding protein (probable substrate D-glucuronate)	COG1638	TRAP-type C4-dicarboxylate transport system, periplasmic component	DctP	HELO_RS00485	G		fpr		HELO_1094	TRAP transporter substrate-binding protein (probable substrate D-glucuronate)	2.2491622705258916	0.005313465109535009	0.6429963782306247	-0.36317802786318687	-2.6123402983890784
HELO_1095	7.147984512803579	6.311424623338926	8.133960250088535	7.262201066982879	8.451448154574225	8.859814775074115	1.5352518636776076	0.8538446489491247	1.1421622998347634	1.0629519687620006	2.1577896521576148	0.7830210972550592	HELO_1095	TRAP transporter small transmembrane protein (probable substrate D-glucuronate)	COG3090	TRAP-type C4-dicarboxylate transport system, small permease component YiaM	DctM	HELO_RS00490	G				HELO_1095	TRAP transporter small transmembrane protein (probable substrate D-glucuronate)	0.1562906969511606	-0.11032003332391227	-0.06102514804891168	-0.27511730649728383	-0.43140800344844443
HELO_1096	5.5088594656745355	3.8520209354669315	7.67892185133357	6.4594897883660485	9.564840963506311	7.9321023673187065	0.8722616027859269	0.40037843239653514	0.0938917553691211	1.2940826304127164	1.7454550922301733	0.3966950523036705	HELO_1096	TRAP transporter large transmembrane protein (probable substrate D-glucuronate)	COG1593	TRAP-type C4-dicarboxylate transport system, large permease component	DctQ	HELO_RS00495	G				HELO_1096	TRAP transporter large transmembrane protein (probable substrate D-glucuronate)	0.4238189895903446	-0.04148395200303989	0.24219935948019877	-0.45659502042368194	-0.8804140100140265
HELO_1097	18.60712535768477	12.769682196904895	22.19032278769882	14.485288057345256	30.61421642199312	21.348741433699104	0.6259752481722216	0.5885140563042318	1.637341574465559	0.2549832652778527	2.8392889552878415	1.9675753888005798	HELO_1097	glycoside hydrolase domain protein	COG1501	Alpha-glucosidase/xylosidase, GH31 family	YicI	HELO_RS00500	G			3.2.1.20	HELO_1097	glycoside hydrolase domain protein	0.5098827718700587	0.0533293125719263	0.5003798733383054	-0.18881555407508444	-0.6986983259451431
HELO_1098	231.42199399739908	237.0444133183133	649.4786966383693	546.7907114136674	558.2986178484717	591.3082032301068	18.231354886936657	39.74589984321647	92.32381725383881	55.806122104056506	29.129712957640134	30.744544739784956	glnK1	nitrogen regulatory protein P-II	COG0347	Nitrogen regulatory protein PII	GlnK	HELO_RS00505	TE	glnK1	nitrogen regulatory protein P-II		glnK1	nitrogen regulatory protein P-II	-0.034484173737658	0.13515374202872188	-0.0827293019097155	-1.34960147017782	-1.315117296440162
HELO_1099	6.846564109397228	49.64895352986008	14.207932320434578	16.24072004410155	13.664653750307613	14.501280740824692	0.0754020555839292	4.367743484236566	1.6047639465693517	6.540611079544923	2.6218194089179208	1.9310967082443715	HELO_1099	AmtB family transport protein (probable substrate ammonium)	COG0004	Ammonia channel protein AmtB	AmtB	HELO_RS00510	P		glnK1		HELO_1099	AmtB family transport protein (probable substrate ammonium)	-2.6903994982049997	-0.027563401500166673	-0.08004441044261146	-0.9822544549537442	1.7081450432512555
HELO_1100	1.5491282655938006	21.34676926859058	8.979239643874003	10.439601620706004	10.632619974097114	8.473581354099828	0.49332274653030855	3.056046127819352	2.2698567387934596	1.7568734326415683	2.9290610471940526	1.8398506028233579	glnK2	nitrogen regulatory protein P-II	COG0347	Nitrogen regulatory protein PII	GlnK	HELO_RS00515	TE	glnK2	nitrogen regulatory protein P-II		glnK2	nitrogen regulatory protein P-II	-3.1319903992427074	0.07501997597789423	0.2961942420633923	-1.8939059514646701	1.238084447778037
HELO_1101	226.8260202667487	160.59186141644548	220.3005263207743	147.32729639857874	156.0206778679479	141.18984800444073	11.493906956961874	14.753987989871469	40.85522526363151	45.68624271674981	30.306806659030638	10.987200951676163	HELO_1101	BMFP domain protein	COG2960	Ubiquinone biosynthesis accessory factor UbiK	UbiK	HELO_RS00520	H		glnK2		HELO_1101	BMFP domain protein	0.4955779897847199	0.6381884184590652	0.1431360945797806	0.6801140644271726	0.1845360746424527
HELO_1102	79.28131099459019	55.18940880900169	51.04162403306672	60.2273607187279	47.30859042578067	46.38800089520208	1.8011511091825225	5.138607001303828	3.666462947047702	0.8094851828173852	3.3836415573695118	5.908222709967438	comM	ComM family protein	COG0606	Predicted Mg-chelatase, contains ChlI-like and ATPase domains, YifB family	YifB	HELO_RS00525	O	comM	ComM family protein		comM	ComM family protein	0.5147659549002386	0.1351441832277427	0.027757956760873448	0.7605423752310916	0.245776420330853
HELO_1103	48.821874868644336	24.427105304155642	50.89576592514542	55.70227199041259	38.23610414156364	49.89154014604288	2.4316025303125643	2.136043274168485	2.83666151620566	0.974606992425017	2.4759366204220554	3.3162195551296887	cas1	CRISPR-associated endonuclease Cas1	COG1518	CRISPR-Cas system-associated integrase Cas1	Cas1	HELO_RS00530	V	cas1	CRISPR-associated endonuclease Cas1		cas1	CRISPR-associated endonuclease Cas1	0.9704120825209026	0.028190984003995112	-0.3752440530984025	-0.030646539406425255	-1.0010586219273279
HELO_1104	19.26947661623762	10.478330623344155	21.36170482017958	24.267629097525916	20.282492594608783	19.12623961224266	1.2320632383156214	0.3803562028732831	0.8630195597916044	1.602406812182492	1.108015016757643	2.1271295214071784	cas3	CRISPR-associated nuclease/helicase Cas3	COG5932	CRISPR-Cas type I-F system-associated endonuclease/helicase Cas3f, fused to Cas2 domain	Cas3f	HELO_RS00535	V	cas3	CRISPR-associated nuclease/helicase Cas3	3.1.-.-,3.6.4.-	cas3	CRISPR-associated nuclease/helicase Cas3	0.8203960013641196	0.15195253689464572	0.08058948422321954	0.010231192844001313	-0.8101648085201183
HELO_1105	83.79008235786067	110.54602650169772	132.63154331181852	137.57981105436423	130.16235634617465	145.57367082122104	0.9782079939885118	8.477349102185656	8.276742551550896	7.8429741506183435	5.922750354936676	20.00604867649445	csy1	CRISPR-associated protein Csy1									csy1	CRISPR-associated protein Csy1	-0.395671690691656	-0.13336538224993877	-0.16027224870371892	-0.7896585419067668	-0.3939868512151108
HELO_1106	117.82529822420395	119.31358229523278	130.0378380986277	105.29110996440231	115.40278406238919	124.00025641481585	1.3631462780581292	4.140714403022819	9.196637355623025	11.17072299360759	10.02200075849692	8.782492452802636	csy2	CRISPR-associated protein Csy2									csy2	CRISPR-associated protein Csy2	-0.017957496211272073	0.06805240596303186	-0.10280549000875983	-0.0730890318334394	-0.05513153562216733
HELO_1107	237.06590975263921	186.53717749871382	323.197300768524	213.64562665870014	349.2886159779082	334.50808954228677	17.270861361500955	3.715629900272608	10.567221572845307	8.913739759699487	4.813915992125078	8.866092708051466	csy3	CRISPR-associated protein Csy3									csy3	CRISPR-associated protein Csy3	0.3441844214460881	-0.0494754729405269	0.06219655066322183	-0.4949865058625198	-0.8391709273086079
HELO_1108	45.03656716467075	51.211542249949396	116.65111924219995	112.63036585488226	175.36401496030308	116.8888941104608	4.378658318450473	3.0216243906695417	10.085171772287318	4.003312364948421	9.590145579407123	13.498459780367243	glpQ	glycerophosphoryl diester phosphodiesterase									glpQ	glycerophosphoryl diester phosphodiesterase	-0.18158851513824104	-0.0029127682802672084	0.5811284120687779	-1.3565756492800274	-1.1749871341417863
HELO_1109	152.34795795162782	128.51646167093529	205.809913453028	173.8922345456499	168.70022211205887	178.5911079244299	8.327582563261677	9.567683919636648	19.151223353637313	14.803707499882027	16.94153870752091	11.862474004258894	HELO_1109	DUF4202 domain protein									HELO_1109	DUF4202 domain protein	0.24367347763692493	0.20358942319536144	-0.08172746668756403	-0.2279069646644425	-0.4715804423013674
HELO_1110	140.42502679851654	102.85554514997425	95.18725763969938	72.67688111821273	73.94507493117725	87.35138853795998	6.984663863966966	8.788287557140018	7.079933867260537	3.1179508306625774	8.703318978650376	5.214809539025317	HELO_1110	uncharacterized protein									HELO_1110	uncharacterized protein	0.4454591964285619	0.1225929778543069	-0.23741913491440148	0.6787127307708092	0.23325353434224727
HELO_1111	87.64656291131071	134.86165892513338	85.85421484573442	68.49730280125505	47.10833418710905	89.34696619748689	5.005572838537705	2.0416745351302565	10.758429813006963	1.3365701912351395	2.419543473829917	11.476465482000073	HELO_1111	SDF family transport protein	COG1301	Na+/H+-dicarboxylate symporter	GltP	HELO_RS00575	C				HELO_1111	SDF family transport protein	-0.6160017755099512	-0.05688029549979312	-0.9091893118646865	-0.027411462313319923	0.5885903131966312
HELO_1112	35.9571822825913	18.275940671703435	37.137330065201674	63.92578583915844	57.76899163534918	32.26151955293219	2.8117094852057294	1.6314134284075665	2.9233795699376293	8.788866167282887	6.298580881811741	0.7565993974502402	HELO_1112	alpha/beta hydrolase fold protein (homolog to dienelactone hydrolase)	COG0412	Dienelactone hydrolase	DLH	HELO_RS00580	Q				HELO_1112	alpha/beta hydrolase fold protein (homolog to dienelactone hydrolase)	0.9390535000915898	0.19734976669220572	0.8212010649514845	0.15200068623025942	-0.7870528138613304
HELO_1113	102.87611334666313	75.50883768260239	231.68293312350758	261.24683520036274	286.2874777289166	242.89361203502781	5.180460103953219	5.46827349919068	11.21759465223621	27.789462442412102	7.779042409441344	54.91556797870938	HELO_1113	ABC-type transport system periplasmic substrate-binding protein	COG0683	ABC-type branched-chain amino acid transport system, periplasmic component	LivK	HELO_RS00585	E				HELO_1113	ABC-type transport system periplasmic substrate-binding protein	0.4411656289031747	-0.06788657660533293	0.23624313799593644	-1.231388032212947	-1.6725536611161216
HELO_1114	10.2755309178385	12.464022051424067	34.39206594202562	49.083591756686786	28.1241779307673	36.10991785483919	0.6537200961782254	0.8374585763343462	0.6744147178611356	4.091207900053125	2.438433334532164	4.5308570662879655	HELO_1114	ABC-type transport system permease protein	COG4177	ABC-type branched-chain amino acid transport system, permease component	LivM	HELO_RS00590	E				HELO_1114	ABC-type transport system permease protein	-0.2559140790465384	-0.06837882884390822	-0.34958747921503885	-1.718609441954786	-1.4626953629082475
HELO_1115	6.996737524772715	6.985083707677059	30.046446124556002	40.64910717186252	21.19296092867382	32.1808019722572	0.4305657030145896	0.5167248449081361	2.0865197457269713	5.24207486894232	2.085141523548104	5.261825546476207	HELO_1115	ABC-type transport system permease protein	COG0559	Branched-chain amino acid ABC-type transport system, permease component	LivH	HELO_RS00595	E				HELO_1115	ABC-type transport system permease protein	0.0021040039012723	-0.0959206232001435	-0.5802465952214533	-2.0528653158085186	-2.054969319709791
HELO_1116	15.42390016567029	17.284143793695364	39.58760023774474	50.01732556508906	23.36849764351202	38.68851984697481	1.0197301634745635	2.534141469341815	5.452630346298982	6.310456676297621	3.830647301579499	8.718517527692143	HELO_1116	ABC-type transport system ATP-binding protein	COG0410	ABC-type branched-chain amino acid transport system, ATPase component LivF	LivF	HELO_RS00600	E				HELO_1116	ABC-type transport system ATP-binding protein	-0.15479630700137204	0.03231728335640849	-0.7037044497637837	-1.272924996112863	-1.118128689111491
HELO_1117	18.369490597173737	17.6951659181675	35.03132946169645	47.85214037304621	25.667885225087357	39.077485406542976	0.9812688814728954	0.8134802416669776	1.0677097181248443	3.8195477117323158	2.488874300889937	5.159904507627848	HELO_1117	ABC-type transport system ATP-binding protein	COG0411	ABC-type branched-chain amino acid transport system, ATPase component LivG	LivG	HELO_RS00605	E				HELO_1117	ABC-type transport system ATP-binding protein	0.051120737600061084	-0.15354010751779068	-0.5876885688536015	-1.049005979272284	-1.100126716872345
HELO_1118	16.967671622192828	29.358225339465992	23.978770650774212	22.55626480754618	14.907525235854676	23.362855152529306	0.2806662667955625	3.022584114826073	1.1882795199844773	1.9734467865633665	3.6082145321579224	1.4484857626486518	HELO_1118	NSS family transport protein	COG0733	Na+-dependent transporter, SNF family	YocR	HELO_RS00610	R				HELO_1118	NSS family transport protein	-0.7566839907846274	0.03601925865604727	-0.6149738064045018	-0.4392797503554755	0.31740424042915194
HELO_1119	31.927762893909534	50.13730467082214	72.51089052824472	65.21487754519897	82.87205708066817	70.76576157923624	2.0388032781711254	2.621415981521181	6.245868308460076	2.862519537770812	10.322157842600133	3.1567075210903113	HELO_1119	uncharacterized protein									HELO_1119	uncharacterized protein	-0.6350716226313633	0.03466227992488591	0.22489452166627633	-1.1239912201358147	-0.48891959750445135
HELO_1120	168.56666595377413	48.8587384301945	184.16666707412557	183.6909067795497	172.6965267962112	164.47635256630554	3.6398608375947976	4.835195802716212	43.1962304377471	35.514819341443285	39.89970993137392	20.165301015227588	HELO_1120	uncharacterized protein									HELO_1120	uncharacterized protein	1.7659343033533874	0.16219935095007543	0.06994384335436177	0.03522752429622056	-1.7307067790571669
HELO_1121	525.2228704104405	676.0860164501422	896.0354831708695	767.0090567649045	997.2080557346177	904.9303816998868	19.9728323923797	43.90002999218002	111.4615386348944	68.5145012069586	148.67316203607334	103.39206038366179	typA	GTP-binding protein TypA	COG1217	Predicted membrane GTPase TypA/BipA involved in stress response	TypA	HELO_RS00625	T	typA	GTP-binding protein TypA		typA	GTP-binding protein TypA	-0.3636651727445912	-0.014235133743454753	0.13994035939956895	-0.7837262358296986	-0.4200610630851074
HELO_1122	66.92308627278744	27.31764156670874	42.91209557159916	56.32162097915091	41.53739638928365	48.48732461251499	4.4634409208689245	1.727060447805853	5.945119728834211	2.5247787948984026	2.280507552450592	2.84253610033742	HELO_1122	LysR family transcription regulator	COG0583	DNA-binding transcriptional regulator, LysR family	LysR	HELO_RS00630	K		typA		HELO_1122	LysR family transcription regulator	1.2622008975656387	-0.17244066487154885	-0.21832731708320985	0.4568429639843288	-0.8053579335813099
HELO_1123	10.912978422767237	8.206070661095465	5.525619044574086	5.46630721607054	5.616131771457515	6.9897615922234175	0.29669902891190786	0.5037781859903901	0.7155460591046475	0.8886425295341924	0.2799813969100758	0.9265620762525743	HELO_1123	hydroxylase domain protein									HELO_1123	hydroxylase domain protein	0.3718767325281762	-0.2920376873772943	-0.2721644864791317	0.576309793535625	0.20443306100744874
HELO_1124	4.801176701247817	5.925211228996635	5.669945249225537	5.6586874224492085	5.852692710426559	6.784405788082175	0.3817011928564625	0.45866689424321166	0.4749573735337859	0.2695667858246679	0.3920837276056302	0.5840644538095572	HELO_1124	peptidase M24 family protein	COG0006	Xaa-Pro aminopeptidase	PepP	HELO_RS00640	E			3.4.11.9	HELO_1124	peptidase M24 family protein	-0.255512512287412	-0.2229119983821679	-0.18391592248259858	-0.4242413535251899	-0.16872884123777787
HELO_1125	36.43183138112104	36.120928011879364	43.348825384339314	38.14954388395146	46.82356009134767	40.1049409238218	4.791494907003189	3.441853126210988	7.524053972765788	3.818125120131499	5.29062955865742	4.793287156318087	HELO_1125	ABC-type transport system periplasmic substrate-binding protein	COG2113	ABC-type proline/glycine betaine transport system, periplasmic component	ProX	HELO_RS00645	E				HELO_1125	ABC-type transport system periplasmic substrate-binding protein	0.012032857076036407	0.1095840739176186	0.21840971131741327	-0.13504618520388423	-0.14707904227992064
HELO_1126	1180.9444437002212	1521.6223456234547	1591.1917347362303	1561.4307485114302	1700.8797046381508	1570.333547866754	100.54225640713604	132.2271417555568	142.79110047160592	216.2419843849848	138.0427712685082	100.06064269824853	glnA	glutamine synthetase	COG0174	Glutamine synthetase	GlnA	HELO_RS00650	E	glnA	glutamine synthetase	6.3.1.2	glnA	glutamine synthetase	-0.36539593165265316	0.019024623567538868	0.11513961059104894	-0.41082723038952373	-0.04543129873687057
HELO_1127	24.826255978372938	25.22798979539996	36.166365942968326	37.73353122442822	26.325230413513278	29.047701582435437	0.6787418165714677	1.9451827627047253	3.4078373594737994	0.520650616012783	1.3039553543207674	2.053892092724041	HELO_1127	DUF4124 domain protein									HELO_1127	DUF4124 domain protein	-0.02226872694896631	0.30674299099424207	-0.13702097897487597	-0.2184161283943311	-0.1961474014453648
HELO_1128	40.3967300053055	55.36546728455633	47.269109704634054	59.4559236151587	44.731031198002164	46.68321504246996	2.1855760369699735	1.5379763899709682	1.5567275896725523	6.071562268291409	3.635847084000958	2.0032572487147813	ntrB	PAS domain protein / sensor histidine kinase NtrB	COG3852	Signal transduction histidine kinase NtrB, nitrogen specific	NtrB	HELO_RS00660	T	ntrB	PAS domain protein / sensor histidine kinase NtrB	2.7.13.3	ntrB	PAS domain protein / sensor histidine kinase NtrB	-0.44529474420137216	0.017618704521596307	-0.06030806171857783	-0.20396470143462508	0.24133004276674708
HELO_1129	49.65810067074969	70.71241415325714	71.37337343343951	89.56498830315905	73.56546574484646	71.8267484764372	2.558600368369251	9.12940527179274	5.322045705739943	9.10194810463267	3.6234066054060747	4.984278580731917	ntrC	response regulator/sigma-54-interact/HTH domain transcription regulator NtrC	COG2204	DNA-binding transcriptional response regulator, NtrC family, contains REC, AAA-type ATPase, and a Fis-type DNA-binding domains	AtoC	HELO_RS00665	T	ntrC	response regulator/sigma-54-interact/HTH domain transcription regulator NtrC		ntrC	response regulator/sigma-54-interact/HTH domain transcription regulator NtrC	-0.5014298988773138	-0.009009414637626278	0.03403918124485017	-0.523675447076795	-0.022245548199481213
HELO_1130	32.93626781014278	33.25820648480071	35.29803229238539	47.50074737752888	43.58656296004591	33.375537120100695	2.077946987964222	1.6595623733829645	1.9272700490400083	2.4297536973350176	2.1828134774580144	1.792021772810395	HELO_1130	uncharacterized protein									HELO_1130	uncharacterized protein	-0.013621713040143923	0.07850908628032016	0.3752267351399743	-0.01855434476611162	-0.0049326317259676955
HELO_1131	109.89353786370027	123.63589162004251	150.50893658157838	127.16634867211444	180.36532687030854	159.92068258864717	8.856630522014413	4.06194670255851	14.098499010278202	2.743958036265071	9.160063381018865	17.332080369571106	HELO_1131	peptidase M24 family protein	COG0006	Xaa-Pro aminopeptidase	PepP	HELO_RS00675	E			3.4.11.9	HELO_1131	peptidase M24 family protein	-0.16854428636020913	-0.08694687074363472	0.17254890745368723	-0.5371744653734041	-0.36863017901319495
HELO_1132	30.93263358710526	36.92256853821318	18.915029706755035	19.116877481525375	12.37608798421572	20.355059475765454	0.9181394178142002	1.0048798851495626	2.1444940430188053	2.064347209594885	0.3598634099300911	0.7184620342951097	HELO_1132	major facilitator superfamily transport protein	COG3104	Dipeptide/tripeptide permease	PTR2	HELO_RS00680	E				HELO_1132	major facilitator superfamily transport protein	-0.24802514138319776	-0.10072028428532143	-0.6749216738088539	0.5804536254984463	0.828478766881644
HELO_1133	264.7685002791114	114.15427387060738	612.50444247809	614.9729184662918	1005.8637795327937	613.0538881202087	49.69980221969743	11.187226659517247	16.777057061041695	38.09049014637639	75.71466874646369	40.55031569905132	hmgL2	hydroxymethylglutaryl-CoA lyase	COG0119	Isopropylmalate/homocitrate/citramalate synthases	LeuA	HELO_RS00685	E	hmgL2	hydroxymethylglutaryl-CoA lyase	4.1.3.4	hmgL2	hydroxymethylglutaryl-CoA lyase	1.2066021652348287	-0.0012914784353608155	0.713431337414363	-1.20819514715342	-2.4147973123882487
HELO_1134	130.6048025937213	59.417300469530154	267.8080415024929	285.35595945517684	540.2590662162503	280.4721565335172	16.664520878748505	4.307350313266305	16.181164132279832	17.89485079769592	1.0138105831340745	18.940868414670792	HELO_1134	CoA transferase family protein	COG1804	Crotonobetainyl-CoA:carnitine CoA-transferase CaiB and related acyl-CoA transferases	CaiB	HELO_RS00690	I		hmgL2	2.8.3.19	HELO_1134	CoA transferase family protein	1.1231785086796027	-0.06641591916181255	0.9433270687857043	-1.096780079093742	-2.2199585877733448
HELO_1135	107.601908600915	72.20177872865573	357.7544200359577	394.0176856830289	809.1197723254272	336.90860715530397	3.4091518855738094	2.6078335093692284	7.994265481895094	18.88522530858159	7.530455355558482	18.223689682883712	HELO_1135	TTT family transporter substrate-binding protein	COG3181	Tripartite-type tricarboxylate transporter, extracytoplasmic receptor component TctC	TctC	HELO_RS00695	C				HELO_1135	TTT family transporter substrate-binding protein	0.5690988476314143	0.08636350755796052	1.2615021202404613	-1.6375836413734888	-2.206682489004903
HELO_1136	85.3488318926358	49.698875248289305	122.20945977309675	120.86467206847942	282.9959775916332	124.72709163661261	11.833641840313545	0.40081512774894434	10.078826684158729	7.914225756059401	24.656239266234426	5.125798131814756	HELO_1136	TTT family transporter small transmembrane protein									HELO_1136	TTT family transporter small transmembrane protein	0.7682229199608495	-0.029182527265986025	1.1755749413459995	-0.5420469882098917	-1.3102699081707412
HELO_1137	30.364083056601448	25.70778590364529	78.08291134406055	82.40912985654178	167.6818528918799	75.39765793101643	2.7415217285944946	2.3364570241375593	4.630436933334736	2.639819934993722	7.451911915546046	6.651268021292286	HELO_1137	TTT family transporter large transmembrane protein	COG3333	TctA family transporter		HELO_RS00705	R				HELO_1137	TTT family transporter large transmembrane protein	0.23185300502968698	0.0498375719031543	1.1427044577825471	-1.2844150258452158	-1.5162680308749028
HELO_1138	83.5838222441448	64.42013237640835	101.55822522020257	120.95484950798924	130.0426168826322	99.59303780174383	1.277939926794053	0.3253150071213793	4.809144910235649	5.155848241896368	0.9398012786707046	0.47301461749865503	HELO_1138	deoxynucleosidetriphosphate triphosphohydrolase	COG0232	dGTP triphosphohydrolase	Dgt	HELO_RS00710	F			3.1.5.1	HELO_1138	deoxynucleosidetriphosphate triphosphohydrolase	0.370647076853853	0.02791274384633713	0.38150561511144154	-0.2500767968082611	-0.6207238736621141
HELO_1139	546.8180919772659	31.23534231477368	64.88295578775303	74.3025048654776	63.80490417089786	58.870268420635085	11.822677276135929	0.5203626980760544	6.611015398157791	6.474499245874686	2.9132158516353948	4.222016399621316	HELO_1139	RimK family protein	COG0189	Glutathione synthase, LysX or RimK-type ligase, ATP-grasp superfamily	LysX	HELO_RS00715	JEHQ			6.3.2.-	HELO_1139	RimK family protein	4.086981703580859	0.13806554351861777	0.11426325612652466	3.1937852690785693	-0.8931964345022898
HELO_1140	99.30482162220459	58.21223731158772	93.71982835765967	95.70512887537517	91.65219392408443	80.28569917676946	2.9152978060686787	3.7167477106364446	1.4508746151229908	8.952630347368421	0.8171163878039336	3.7231262556087907	rna	ribonuclease I	COG3719	Ribonuclease I	RnaI	HELO_RS00720	J	rna	ribonuclease I	4.6.1.21	rna	ribonuclease I	0.7604236859481981	0.22066490945202055	0.18882358123063803	0.3033174952139248	-0.4571061907342733
HELO_1141	92.97113545877791	31.148252652277453	59.105760485181	62.55281978093288	51.2487328328499	53.532190009618354	4.399798665915222	1.5428342010903155	3.775640152092698	4.52952466843636	5.53140577609287	9.765112946732156	HELO_1141	NERD domain protein									HELO_1141	NERD domain protein	1.5474773558269295	0.14039516906286398	-0.061712046645622465	0.7851095858175992	-0.7623677700093303
HELO_1142	94.2056747814508	40.27919308475381	84.26742411075854	90.22484542525869	82.51997577191047	80.6460022269747	2.9561812021905363	3.2939160881854863	12.85614275514719	13.285690031807514	6.61064706601726	4.09028141036076	npdA2	NAD-dependent deacetylase	COG0846	NAD-dependent protein deacetylase, SIR2 family	SIR2	HELO_RS00730	O	npdA2	NAD-dependent deacetylase		npdA2	NAD-dependent deacetylase	1.205632799051048	0.06261242776373344	0.0327390470317761	0.22166532228089064	-0.9839674767701574
HELO_1143	72.45182232311392	60.851137087122105	116.0167801520646	106.5878960285916	140.8168907536348	107.81579274111552	10.200588675090136	3.718013718740926	14.429318154965722	11.349086702044588	17.160321906653735	4.812599865963775	yciH	SUI1 family protein YciH	COG0023	Translation initiation factor 1 (eIF-1/SUI1)	SUI1	HELO_RS00735	J	yciH	SUI1 family protein YciH		yciH	SUI1 family protein YciH	0.24799816584349	0.10482747228360623	0.3821414173118942	-0.5670177648842234	-0.8150159307277134
HELO_1144	9.914013988170199	11.468646027880714	7.911619068772658	7.0879839543803085	5.9687451543324705	7.554325733790885	0.4397711637547515	0.683619370328601	0.21333100928031556	0.8231867159028252	1.507142205260119	1.0041317436677044	HELO_1144	flavin-dependent dehydrogenase	COG1304	FMN-dependent dehydrogenase, includes L-lactate dehydrogenase and type II isopentenyl diphosphate isomerase	LldD	HELO_RS00740	CIR		yciH	1.1.99.31	HELO_1144	flavin-dependent dehydrogenase	-0.19212301332064552	0.0590334217686066	-0.29575524681598964	0.3514557492025956	0.5435787625232411
HELO_1145	16.6213815258607	13.092949903088085	23.236028411116134	20.33823864291165	18.479616787146742	21.92682080746968	1.8420197590924372	0.7073644489877703	3.8528487508427034	2.4718459219199413	1.4700358702544407	2.4853220297742364	rspR	GntR family transcription regulator RspR	COG1802	DNA-binding transcriptional regulator, GntR family	GntR	HELO_RS00745	K	rspR	GntR family transcription regulator RspR		rspR	GntR family transcription regulator RspR	0.32235341197969314	0.08011698725025429	-0.2350710183787852	-0.3797092778877653	-0.7020626898674585
HELO_1146	23.442208222714928	20.079473986324846	22.486318262476797	25.833507604003284	24.208391893876737	22.75959296781494	1.8604393456194028	1.159485357662224	0.8292995413672006	3.3228954416040786	0.8848358543335212	2.034313584309911	rspA	mannonate/gluconate dehydratase	COG4948	L-alanine-DL-glutamate epimerase or related enzyme of enolase superfamily	RspA	HELO_RS00750	MR	rspA	mannonate/gluconate dehydratase	4.2.1.8	rspA	mannonate/gluconate dehydratase	0.213535764168304	-0.016689548309090974	0.08539396687983736	0.0408645096803717	-0.1726712544879323
HELO_1147	30.002325707950718	25.64726606285564	40.06045228943222	38.70016732842733	42.069413439004975	43.66230669193817	1.956292782560891	0.6680280654813873	0.46985121765760113	1.1849949361225323	1.7039878517233018	2.910196444709218	rspB	L-gulonate dehydrogenase	COG1063	Threonine dehydrogenase or related Zn-dependent dehydrogenase	Tdh	HELO_RS00755	ER	rspB	L-gulonate dehydrogenase	1.1.1.380	rspB	L-gulonate dehydrogenase	0.21838892253168307	-0.12130824540953267	-0.05239408883496033	-0.5266813180151377	-0.7450702405468208
HELO_1148	26.01668535264685	31.474287301970588	91.61685565842997	89.21663087528644	113.29390090763731	95.49398882931392	0.7022144440466116	0.4439457015542442	8.192189157291894	7.151122268914068	13.417099726381224	4.227624872656063	HELO_1148	TRAP transporter substrate-binding protein (probable substrate D-mannonate/L-gulonate)	COG1638	TRAP-type C4-dicarboxylate transport system, periplasmic component	DctP	HELO_RS00760	G		rspB		HELO_1148	TRAP transporter substrate-binding protein (probable substrate D-mannonate/L-gulonate)	-0.26544718100961084	-0.059164292944464236	0.2442374422870115	-1.836588388475282	-1.5711412074656712
HELO_1149	22.726569313803992	36.025909327714736	31.11194761770515	30.44537581569504	36.76727396036572	34.69151050790841	0.5877422578170326	1.9066339524174616	1.8148458930842408	2.000991574533137	3.972681403498319	2.72362164154024	HELO_1149	TRAP transporter small transmembrane protein (probable substrate D-mannonate/L-gulonate)	COG3090	TRAP-type C4-dicarboxylate transport system, small permease component YiaM	DctM	HELO_RS00765	G				HELO_1149	TRAP transporter small transmembrane protein (probable substrate D-mannonate/L-gulonate)	-0.642031654830526	-0.152470790845471	0.08155569461344303	-0.5890774466848425	0.05295420814568352
HELO_1150	14.466271517533487	16.331028928483295	19.956323523861567	19.98376734960334	25.61773608460838	24.66892263605784	0.33694971009963626	0.38704637113686474	2.386739840760318	2.708453912745212	2.7624768432159144	2.367811809728016	HELO_1150	TRAP transporter large transmembrane protein (probable substrate D-mannonate/L-gulonate)	COG1593	TRAP-type C4-dicarboxylate transport system, large permease component	DctQ	HELO_RS00770	G				HELO_1150	TRAP transporter large transmembrane protein (probable substrate D-mannonate/L-gulonate)	-0.16423186306138104	-0.2926371054395007	0.05236512601780241	-0.7308972995067609	-0.5666654364453798
HELO_1151	20.225878447820417	17.631195108863007	29.816214308320042	32.51767924891234	34.91327498891903	29.52908993904423	0.7759830304895711	1.6661988219843422	2.035348271281442	2.396621642325398	1.937049266549297	1.8517601368915686	rspD	fructuronate reductase	COG0246	Mannitol-1-phosphate/altronate dehydrogenases	MtlD	HELO_RS00775	G	rspD	fructuronate reductase	1.1.1.57	rspD	fructuronate reductase	0.1881040421952873	0.013505057432621648	0.23433263669062665	-0.5243603220196711	-0.7124643642149584
HELO_1152	27.796023028654016	19.92508460551199	40.74091922082684	38.60448971247934	48.476514473510896	43.79567936706962	1.3807914601066633	0.7429779661125383	2.627616911635062	0.9299062354797866	4.735484617870029	1.741958757045371	uxuA	mannonate dehydratase	COG1312	D-mannonate dehydratase	UxuA	HELO_RS00780	G	uxuA	mannonate dehydratase	4.2.1.8	uxuA	mannonate dehydratase	0.4606361212122154	-0.10189721621158743	0.14338428059916453	-0.6374900109813533	-1.0981261321935687
HELO_1153	20.30888107820977	9.636433400915466	24.810617381109324	7.567660449047345	10.889495519807673	46.24966715562499	1.77652482535823	0.7818440277773298	18.760096310927214	0.5115152362591247	1.654133776549469	59.67353105662839	HELO_1153	TonB-dependent receptor	COG4774	Outer membrane receptor for monomeric catechols	Fiu	HELO_RS00785	P		uxuA		HELO_1153	TonB-dependent receptor	1.002440370952745	-0.8723395158697569	-1.9906166647325905	-1.148849326780188	-2.151289697732933
HELO_1154	33.24364211288988	5.346901424025763	24.044286067642542	11.666828927932288	12.920790507027315	25.01572113801223	0.6709598587650909	0.6190723281817214	13.879684941285223	1.5459525866600317	2.3879426982545047	21.283639387652368	HELO_1154	ViuB domain protein	COG2375	NADPH-dependent ferric siderophore reductase, contains FAD-binding and SIP domains	ViuB	HELO_RS00790	P				HELO_1154	ViuB domain protein	2.431711812322086	-0.05490221282097352	-0.9021425598906667	0.39645245483215863	-2.0352593574899274
HELO_1155	19.127946888649593	35.64810317946459	37.006662144537096	32.64369364771022	37.664817646981675	39.52216253981623	0.640146236142287	2.292105899120108	2.0497788207941348	2.763884751293412	1.6844700114851063	3.5535204572899075	xylX1	2-keto-3-deoxyxylonate dehydratase	COG3970	Fumarylacetoacetate (FAA) hydrolase family protein		HELO_RS00795	R	xylX1	2-keto-3-deoxyxylonate dehydratase		xylX1	2-keto-3-deoxyxylonate dehydratase	-0.8645385092391278	-0.09245883917649156	-0.06768975932017174	-1.0095111477564735	-0.14497263851734576
HELO_1156	73.56834457998411	91.51970531996932	91.06700771300056	101.05883439034464	87.53619448213836	90.9758806269475	1.8837819589074065	3.7440254264547415	5.31464998967106	1.3727215477599286	4.67547112704367	2.5681919292182864	HELO_1156	ROK family transcription regulator	COG1940	Sugar kinase of the NBD/HSP70 family, may contain an N-terminal HTH domain	NagC	HELO_RS00800	KG		xylX1		HELO_1156	ROK family transcription regulator	-0.31119735692711714	0.0014286735778714643	-0.054988220457370396	-0.3026922704126518	0.008505086514465354
HELO_1157	3.099555823305217	4.135251856876224	6.885085631676218	4.856965249269094	4.550444393755849	6.520026352930852	0.2801382045788966	0.4710770625317843	1.3746360886429523	1.2766667945812744	0.3035560210963055	0.48866809466099215	galD	D-xylose/galactose 1-dehydrogenase	COG1028	NAD(P)-dependent dehydrogenase, short-chain alcohol dehydrogenase family	FabG	HELO_RS00805	I	galD	D-xylose/galactose 1-dehydrogenase	1.1.1.175	galD	D-xylose/galactose 1-dehydrogenase	-0.32496742904867215	0.06838870505987593	-0.4381344328480763	-0.8752701118719188	-0.5503026828232467
HELO_1158	4.0202726641034205	7.723832614189026	11.64393298872863	11.668936421628244	8.60524485549554	11.761818703209528	0.41214282527658497	0.9171774258434874	0.6279912453503793	0.8700769862329312	0.3224886092491323	2.3372021669096013	HELO_1158	ABC-type transport system periplasmic substrate-binding protein	COG1653	ABC-type glycerol-3-phosphate transport system, periplasmic component	UgpB	HELO_RS00810	G		galD		HELO_1158	ABC-type transport system periplasmic substrate-binding protein	-0.7971963661493131	-0.013388649810443187	-0.40993964763861257	-1.3459963161340962	-0.5487999499847831
HELO_1159	3.834659740933041	9.416201346173635	10.25672037080416	8.769754978183647	8.343666115346846	12.565458896374977	1.2953572163266676	1.0259457428232346	2.302118356453451	1.5128292586025611	2.0087684622608912	1.504638543880025	HELO_1159	ABC-type transport system permease protein	COG1175	ABC-type sugar transport system, permease component	UgpA	HELO_RS00815	G				HELO_1159	ABC-type transport system permease protein	-1.1073429785301356	-0.26915129083789413	-0.537877225079626	-1.4884515895724069	-0.38110861104227123
HELO_1160	4.677762169390818	7.214225887099782	7.195557965610824	6.785133863707853	4.8587441463263366	8.533850262092729	0.9887918484379309	0.8028681217338272	0.6562797457350527	2.1525981034233124	1.5306429061324487	2.202355460139522	HELO_1160	ABC-type transport system permease protein	COG0395	ABC-type glycerol-3-phosphate transport system, permease component	UgpE	HELO_RS00820	G				HELO_1160	ABC-type transport system permease protein	-0.532802202664731	-0.2182167932664405	-0.7024675184713733	-0.7477365481407952	-0.21493434547606416
HELO_1161	5.6237000717467085	5.923862237623027	8.263566847342616	7.063081879777954	6.949014749844646	9.264342291988442	0.6360003845735914	0.06921713859918925	0.7711693901514817	0.46879617882331276	0.6076642623197231	0.34800058928661276	xynB	beta-xylosidase	COG3507	Beta-xylosidase	XynB2	HELO_RS00825	G	xynB	beta-xylosidase	3.2.1.37	xynB	beta-xylosidase	-0.06393967250790578	-0.14800148544974068	-0.36879322684759686	-0.631931934225153	-0.5679922617172473
HELO_1162	5.10787073422756	6.45135021199228	9.656673656556539	8.372052143133358	9.396760737555159	10.352818610045786	0.2808076258285716	0.9682950325073059	0.8732478194485156	1.680806668893528	0.8407665604761717	1.7862653272767108	HELO_1162	ABC-type transport system ATP-binding protein	COG3839	ABC-type sugar transport system, ATPase component MalK	MalK	HELO_RS00830	G		xynB	7.5.2.-	HELO_1162	ABC-type transport system ATP-binding protein	-0.2868323413522562	-0.09129333601619827	-0.12691642000842007	-0.8943090910445246	-0.6074767496922684
HELO_1163	5.389907238901281	5.91810019063401	9.982140458161487	8.615583546668654	7.032803669058803	10.998527952223128	0.8007620697140977	0.8375824247575424	1.2116382887181971	1.1616157888091398	0.7138629779750688	2.3961707820190603	lamB2	maltoporin	COG4580	Maltoporin (phage lambda and maltose receptor)	LamB	HELO_RS00835	G	lamB2	maltoporin		lamB2	maltoporin	-0.11458091954839977	-0.1276981505085999	-0.5788818977067827	-0.9089905255418844	-0.7944096059934846
HELO_1164	5.97747793793411	3.0501707969578695	5.804630188161941	6.128427061493949	4.801104849038134	5.185917811719357	0.542576971066606	0.2848312973605321	1.4007218155197907	0.45618400320413866	0.5489470723678742	0.8288404718768217	HELO_1164	major facilitator superfamily transport protein	COG2814	Predicted arabinose efflux permease AraJ, MFS family	AraJ	HELO_RS00840	G		lamB2		HELO_1164	major facilitator superfamily transport protein	0.7847229094684334	0.1375290921843435	-0.09265997060349473	0.17371799224500206	-0.6110049172234313
HELO_1165	9.517271752291878	4.155459056189937	8.276564724705986	10.272996349897598	7.193024888302102	7.706410384975434	0.7800726228366053	0.2190962604300291	0.38746178999012776	0.4127889655962224	0.7805595238524458	1.7375977018238893	HELO_1165	homolog to xylono-1%2C4-lactonase	COG3386	Sugar lactone lactonase YvrE	YvrE	HELO_RS00845	G				HELO_1165	homolog to xylono-1%2C4-lactonase	1.028587708879087	0.09151262433021756	-0.0876818271708526	0.27261057917032083	-0.7559771297087661
HELO_1166	178.1720633313205	228.82131324681396	319.2235314249761	249.93127502503307	301.9507727782546	324.07699840904365	12.90364176588213	9.143639078740543	8.728963578507814	10.90446006946616	11.383635576012031	27.997939337802066	HELO_1166	HAD superfamily hydrolase	COG0637	Beta-phosphoglucomutase, HAD superfamily	YcjU	HELO_RS00850	G				HELO_1166	HAD superfamily hydrolase	-0.359166888702827	-0.0217021510558002	-0.10169809269342522	-0.8594357697169199	-0.500268881014093
HELO_1167	12.581549762931493	35.522057950744305	26.500607144516675	23.104904191605147	33.80163587467993	33.50634668945151	0.9764071604017427	1.244201650941297	1.1547168973835558	1.9599723008506302	1.8044252413146653	3.4393115289139784	HELO_1167	TRAP transporter large transmembrane protein (probable substrate D-mannuronate)	COG1593	TRAP-type C4-dicarboxylate transport system, large permease component	DctQ	HELO_RS00855	G				HELO_1167	TRAP transporter large transmembrane protein (probable substrate D-mannuronate)	-1.4271199488595827	-0.3273982684844867	0.012293383968387417	-1.3452136266027543	0.08190632225682837
HELO_1168	16.86311098967627	59.25822207836959	37.818162371695905	31.734657784738474	46.80245127437873	46.101033680229925	0.9264954022754159	1.5744640473670761	0.5639289051407915	5.755466307526713	3.896325752588791	2.8005031674995924	HELO_1168	TRAP transporter small transmembrane protein (probable substrate D-mannuronate)	COG3090	TRAP-type C4-dicarboxylate transport system, small permease component YiaM	DctM	HELO_RS00860	G				HELO_1168	TRAP transporter small transmembrane protein (probable substrate D-mannuronate)	-1.7541747486840906	-0.27902689824146343	0.021325878838774237	-1.3987753635074807	0.35539938517660996
HELO_1169	28.074220259130495	87.28530553321127	108.30845513595284	94.45181389222614	122.50154362880147	126.54704868038618	1.9409970494065065	1.9902534775996463	0.20428506676632446	7.771247090001129	4.406423313808052	13.398188819879767	HELO_1169	TRAP transporter substrate-binding protein (probable substrate D-mannuronate)	COG1638	TRAP-type C4-dicarboxylate transport system, periplasmic component	DctP	HELO_RS00865	G				HELO_1169	TRAP transporter substrate-binding protein (probable substrate D-mannuronate)	-1.6024328308241502	-0.22262451724749077	-0.04650044274095855	-2.1332171109868288	-0.5307842801626785
HELO_1170	39.76522693279473	98.9847135077993	70.46204322891067	54.019603790830026	78.24228587164417	75.52720122136492	0.23041371105199582	4.718358305384366	4.3192712786007545	4.429999005035146	3.706486741794492	4.493793779227642	ghrB	probable 2-ketogluconate reductase	COG1052	Lactate dehydrogenase or related 2-hydroxyacid dehydrogenase	LdhA	HELO_RS00870	CHR	ghrB	probable 2-ketogluconate reductase	1.1.1.43	ghrB	probable 2-ketogluconate reductase	-1.2943684942974265	-0.09879547412601575	0.05029785979850665	-0.9086335916292327	0.38573490266819377
HELO_1171	35.36840184314011	74.18982075932956	54.97959077394402	36.433425022851075	45.107606636388056	54.37531009415551	3.6498618885582474	2.3339964735516734	0.587005447982013	2.4460373016814247	1.074099991410658	1.6621984072180507	kguK	probable 2-dehydro-3-deoxygluconokinase	COG0524	Sugar or nucleoside kinase, ribokinase family	RbsK	HELO_RS00875	G	kguK	probable 2-dehydro-3-deoxygluconokinase	2.7.1.13	kguK	probable 2-dehydro-3-deoxygluconokinase	-1.047851832210048	0.01565806787067725	-0.26423809261761644	-0.6065573425471689	0.4412944896628792
HELO_1172	30.547683048165357	47.27455565784228	30.817218419531446	22.791975621817425	24.238903637350656	32.42620754669195	2.958504742962382	2.2737683817770984	3.7411965488628587	5.39529818766134	2.0358196923068776	1.6241878185496623	ptxS	LacI family transcription regulator PtxS	COG1609	DNA-binding transcriptional regulator, LacI/PurR family	PurR	HELO_RS00880	K	ptxS	LacI family transcription regulator PtxS		ptxS	LacI family transcription regulator PtxS	-0.6137289265208148	-0.07117196432013095	-0.40533043781002664	-0.08344562623572127	0.5302833002850935
HELO_1173	21.081198343603543	23.1670953070238	35.521732360956165	51.894397987225375	49.374690443332355	32.600197033923585	1.634181458346926	1.007672987746103	5.084656990278916	2.5172586448561822	3.998878054843616	2.2790445381604783	HELO_1173	HTH domain protein	COG2771	DNA-binding transcriptional regulator, CsgD family	CsgD	HELO_RS00885	K		ptxS		HELO_1173	HTH domain protein	-0.13022561393145615	0.12028550621706913	0.5842293750924368	-0.6056512239916945	-0.4754256100602383
HELO_1174	8.828490256304484	6.091782345426842	10.00251177887224	12.496229643835827	14.469932675841335	9.307426295979981	1.3321214304859295	0.7695386292952034	1.3387137740890962	0.43747904973036866	1.6679274332407454	1.7293299945846536	HELO_1174	pyridoxal phosphate-dependent aminotransferase	COG0161	Adenosylmethionine-8-amino-7-oxononanoate aminotransferase	BioA	HELO_RS00890	H				HELO_1174	pyridoxal phosphate-dependent aminotransferase	0.4708215637451585	0.0941487710634985	0.5857827731195271	-0.06864241728266052	-0.539463981027819
HELO_1175	10.469909456142334	6.282011866647889	12.878964182394	13.717104484479892	15.882284691017764	12.655089956448338	2.1127009578867355	0.6293748221782274	1.11848063789591	1.074353196133665	0.9654011312171702	1.277073854693117	HELO_1175	APC family transport protein	COG0531	Serine transporter YbeC, amino acid:H+ symporter family	PotE	HELO_RS00895	E				HELO_1175	APC family transport protein	0.6554450058253645	0.02346108216914633	0.3060713398915844	-0.25158481554776246	-0.9070298213731269
HELO_1176	113.07596547144527	13.433681151705997	36.32072272255442	34.86579181902064	31.68908830748723	32.28620441649104	6.82755883118649	0.8965920637810825	3.6452742907786617	3.1737921193471337	10.81028183394774	7.18876636183614	HELO_1176	HAD superfamily hydrolase	COG0637	Beta-phosphoglucomutase, HAD superfamily	YcjU	HELO_RS00900	G				HELO_1176	HAD superfamily hydrolase	2.9824836685719633	0.16505255333275493	-0.026115230004734258	1.7769985876612546	-1.2054850809107087
HELO_1177	12.010917582506181	12.12458216322392	11.866066912813658	10.174975963780454	12.509229494395868	10.726184392501553	0.38473160517524546	0.9267394650206776	1.0305982011979555	1.4239299451933791	1.1157485819975714	1.1246094718269968	HELO_1177	HTH/PAS domain protein									HELO_1177	HTH/PAS domain protein	-0.012548783256962626	0.13383744868004355	0.2042117439930733	0.1499890621403095	0.16253784539727212
HELO_1178	9.193012992411239	6.882120925580854	9.299444419888578	9.598433873979301	10.448902707869129	7.92105650898196	0.3028372396568362	0.5240718969395785	0.12868837997956178	0.6963843351116719	0.5638923951243408	1.0453657276932236	HELO_1178	major facilitator superfamily transport protein	COG2814	Predicted arabinose efflux permease AraJ, MFS family	AraJ	HELO_RS00910	G				HELO_1178	major facilitator superfamily transport protein	0.37092477815637004	0.20728003475244838	0.35992285151244374	0.1922940845394976	-0.17863069361687245
HELO_1179	32.717491057181284	12.964608448428239	17.986768868759135	20.031891704222698	16.348789107824476	17.818222886626554	2.9357056341509273	1.2549659867207996	1.2663501207970727	2.955972309208447	0.8360057946258775	1.7876686543688396	HELO_1179	GNAT family acetyltransferase	COG0456	Ribosomal protein S18 acetylase RimI and related acetyltransferases	RimI	HELO_RS00915	J				HELO_1179	GNAT family acetyltransferase	1.2717220656216788	0.01286401886985633	-0.11729542184532349	0.8413667958140891	-0.43035526980758965
HELO_1180	565.4810721377486	658.3748295183501	802.5082793709722	538.8677236615769	751.3806439600917	840.1561032195591	21.713320240545645	6.6069756026784034	39.1040315453455	11.186432745917228	32.72842881179929	54.77448497587388	fbaA	fructose-bisphosphate aldolase%2C class II	COG0191	Fructose/tagatose bisphosphate aldolase	Fba	HELO_RS00920	G	fbaA	fructose-bisphosphate aldolase, class II	4.1.2.13	fbaA	fructose-bisphosphate aldolase%2C class II	-0.2190710636929758	-0.06606067364837642	-0.1609108291945791	-0.5703458111891031	-0.3512747474961273
HELO_1181	423.5091879673624	552.6068719674652	539.6075167957466	426.2424805105749	590.135494859535	559.9507402024742	19.49165057375085	27.511067215954164	34.82282852474284	20.02212278577663	7.586884097976508	44.61868116099069	pgk	phosphoglycerate kinase	COG0126	3-phosphoglycerate kinase	Pgk	HELO_RS00925	G	pgk	phosphoglycerate kinase	2.7.2.3	pgk	phosphoglycerate kinase	-0.3830660719419896	-0.05329251461941631	0.07561476376035259	-0.4020783069317062	-0.019012234989716603
HELO_1182	250.01014811401365	276.9643959465014	283.6979651374215	299.8362375972026	205.69960660019228	274.6940533597826	16.685198830287867	8.345412192882131	12.87014764241295	17.381422343897036	9.656271889417171	16.831461441485335	epd	D-erythrose-4-phosphate dehydrogenase	COG0057	Glyceraldehyde-3-phosphate dehydrogenase/erythrose-4-phosphate dehydrogenase	GapA	HELO_RS00930	G	epd	D-erythrose-4-phosphate dehydrogenase	1.2.1.72	epd	D-erythrose-4-phosphate dehydrogenase	-0.1471544098669053	0.04636403236294839	-0.41553250620785764	-0.13532245695789236	0.011831952909012955
HELO_1183	447.01748155360764	217.95257920342098	696.4832074228378	538.7883033101275	589.6455039792064	660.1002949290643	10.220341347257563	3.4948381431645474	36.37909261824802	3.5570553834065466	149.46700862579067	156.5170811132215	fbaB	fructose-bisphosphate aldolase%2C class I	COG1830	Fructose-bisphosphate aldolase class Ia, DhnA family	FbaB	HELO_RS00935	G	fbaB	fructose-bisphosphate aldolase, class I	4.1.2.13	fbaB	fructose-bisphosphate aldolase%2C class I	1.0329365826003043	0.07728932479370698	-0.16257665073334948	-0.56131413124284	-1.5942507138431443
HELO_1184	9.5029143416957	10.860993614536097	99.41298833758896	80.04186888094166	130.3725986343891	105.88664032496264	0.93413898664435	1.0564003845646084	8.526273393667843	8.890572049619594	9.80968189106709	12.388409381179299	tktA2	transketolase	COG0021	Transketolase	TktA	HELO_RS00940	G	tktA2	transketolase	2.2.1.1	tktA2	transketolase	-0.17543517032988198	-0.09013565025840098	0.2975828503052034	-3.347219936419995	-3.171784766090113
HELO_1185	0.8860823634060367	0.6441980524875072	4.081844610399778	3.0990750252302153	10.044730563000781	4.09469944013309	0.1494898114243903	0.11303220911596823	0.5320542429349081	0.20143614676264812	1.0139331404068856	0.9443910341813897	talA1	transaldolase	COG0176	Transaldolase/fructose-6-phosphate aldolase	TalA	HELO_RS00945	G	talA1	transaldolase	2.2.1.2	talA1	transaldolase	0.1980085886418157	-0.0036447754521784503	1.1162892817070231	-1.433604359157167	-1.6316129477989825
HELO_1186	20.253584521048854	11.640729687914236	38.650000667533284	32.947065962801446	82.43004121560922	37.21825962563207	0.8694633715795845	1.0708259103810134	3.9914322893870793	1.088876473426604	5.901920431840883	1.6712440375350373	HELO_1186	DhaL domain protein	COG2376	Dihydroxyacetone kinase	DAK1	HELO_RS00950	G		talA1	2.7.1.121	HELO_1186	DhaL domain protein	0.749626433655838	0.05305880752366754	1.1263048754232088	-0.8465559033437993	-1.5961823369996373
HELO_1187	14.81817209399499	7.034421370917047	41.00552593056987	31.05816014386176	81.7471990634915	39.389988399222645	0.39945204405006846	0.303886222466945	3.3087144450856854	2.551811231218079	9.62713075092515	1.507512538375294	HELO_1187	DhaK domain protein	COG2376	Dihydroxyacetone kinase	DAK1	HELO_RS00955	G			2.7.1.121	HELO_1187	DhaK domain protein	0.9773168637876917	0.056581398796692994	1.034712746827255	-1.3524148362407349	-2.3297317000284266
HELO_1188	7.491586903054395	4.766593401807167	9.50998047493856	11.228288263855793	13.798036299330477	8.802638807841497	0.8086175557420245	0.4019052584678136	0.8967914105768303	1.881116132739702	2.949866426318349	0.8368690295928553	rpiB	ribose 5-phosphate isomerase B	COG0698	Ribose 5-phosphate isomerase RpiB	RpiB	HELO_RS00960	G	rpiB	ribose 5-phosphate isomerase B	5.3.1.6	rpiB	ribose 5-phosphate isomerase B	0.5583148863919245	0.10051791819061329	0.594163671876168	-0.20713597678924556	-0.7654508631811701
HELO_1189	89.51575576484878	50.805593166229976	95.31111488906198	120.73872768699043	122.58198732984238	95.83971534306288	5.390148292416775	1.601723217416806	6.552727607839822	2.7423315209386057	11.035659553390822	4.036620949218689	HELO_1189	LsrR family transcription regulator	COG2390	DNA-binding transcriptional regulator LsrR, DeoR family	DeoR	HELO_RS00965	K		rpiB		HELO_1189	LsrR family transcription regulator	0.8050610727907381	-0.007896535123195214	0.35179773510692947	-0.09742989959629522	-0.9024909723870334
HELO_1190	32.499100984811996	21.993464021319127	78.7663592805899	71.78421338127849	116.32004386390791	78.07485119825728	1.1668959628830222	1.8612059082974624	3.632574404282538	1.2879221634204923	2.305282075773705	6.789381953609126	HELO_1190	probable oxidoreductase (zinc-containing alcohol dehydrogenase family)	COG1063	Threonine dehydrogenase or related Zn-dependent dehydrogenase	Tdh	HELO_RS00970	ER			1.1.1.-	HELO_1190	probable oxidoreductase (zinc-containing alcohol dehydrogenase family)	0.5428985505422217	0.012561495606395745	0.5691586745877197	-1.2390965574145438	-1.7819951079567655
HELO_1191	34.57103634029601	19.410338274671048	37.56742095713047	31.542523767029426	49.30813201700147	33.7782494859136	1.8337130303987959	2.965721499728014	3.651204987801859	0.8069344621940768	3.445832385548897	2.6165732280662124	HELO_1191	DUF2291 family protein	COG5618	Predicted periplasmic lipoprotein		HELO_RS00975	S				HELO_1191	DUF2291 family protein	0.8014029136931704	0.14919735624592612	0.5326063036910469	0.032517688592046845	-0.7688852251011236
HELO_1192	20.74116125896992	10.619132673128794	36.244641591737114	30.956845005063148	56.939047396609624	36.31884644902366	0.46592974192292397	0.5646269100282293	1.2485440688498752	0.9127670267603406	2.3357857801143442	1.7174768301045413	HELO_1192	ABC-type transport system ATP-binding protein	COG1129	ABC-type sugar transport system, ATPase component	MglA	HELO_RS00980	G				HELO_1192	ABC-type transport system ATP-binding protein	0.9039266202670606	-0.0028715130628338414	0.6346315725771046	-0.779475391209747	-1.6834020114768076
HELO_1193	18.6249124845219	11.18409340999865	32.29807817511165	27.946790244494476	51.92775291267139	34.342103857484844	0.861222310650569	0.6863051240332887	1.0763297761420263	2.711098987659362	4.068329381815717	1.088430407465699	HELO_1193	ABC-type transport system permease protein	COG1172	Ribose/xylose/arabinose/galactoside ABC-type transport system, permease component	AraH	HELO_RS00985	G				HELO_1193	ABC-type transport system permease protein	0.6876873129754797	-0.08594901030043722	0.5826364808604687	-0.8487017032619093	-1.536389016237389
HELO_1194	35.426578416191454	29.455361485685373	169.60560445101228	169.85561103026654	269.5499223919453	170.7544818826658	0.9838049033318872	3.4527042081117365	8.18445317785757	7.439293656545475	15.64373356231338	23.535166567576713	HELO_1194	ABC-type transport system periplasmic substrate-binding protein	COG1879	ABC-type sugar transport system, periplasmic component, contains N-terminal xre family HTH domain	RbsB	HELO_RS00990	G				HELO_1194	ABC-type transport system periplasmic substrate-binding protein	0.2582952593098522	-0.009682705789184176	0.6555470812418829	-2.2372843534229334	-2.4955796127327856
HELO_1195	128.30281143347813	84.5733889355924	144.98757995905942	161.35532701342106	217.22570026435275	130.85843849172804	3.2672082734124603	3.525832896534397	15.953621393588383	5.829447036792053	36.646445227183406	27.349483376804727	ribH2	6%2C7-dimethyl-8-ribityllumazine synthase	COG0054	6,7-dimethyl-8-ribityllumazine synthase (Riboflavin synthase beta chain)	RibE	HELO_RS00995	H	ribH2	6,7-dimethyl-8-ribityllumazine synthase	2.5.1.78	ribH2	6%2C7-dimethyl-8-ribityllumazine synthase	0.5955195126161765	0.14685573385287043	0.7268311149618958	-0.02823625769940019	-0.6237557703155767
HELO_1196	0.9306997598692736	1.3749269462643074	54.33563270738072	44.19100087772433	54.24466979972397	55.53184625723716	0.28560556774599966	0.18941790227515873	5.742565463274929	3.145080705294158	5.579742820993059	10.046108094784932	tktA3	transketolase	COG0021	Transketolase	TktA	HELO_RS01000	G	tktA3	transketolase	2.2.1.1	tktA3	transketolase	-0.29875930577096566	-0.03085502870639445	-0.033228539402347046	-4.871868078752043	-4.573108772981078
HELO_1197	451.3590436042611	426.30815671442315	442.72695055456956	358.9163308565403	452.65828738027636	455.91368559870625	16.675403751295935	12.95696414514547	26.30937531558209	12.271099627396703	3.936747544096487	40.376078273432014	metK	S-adenosylmethionine synthase	COG0192	S-adenosylmethionine synthetase	MetK	HELO_RS01005	H	metK	S-adenosylmethionine synthase	2.5.1.6	metK	S-adenosylmethionine synthase	0.08219145793388449	-0.04224947467640838	-0.010315641190175029	-0.01445334093015127	-0.09664479886403576
HELO_1198	278.2115337910447	207.0168159018599	239.3492269865081	221.84349639183827	236.2961473804033	224.04657471322164	4.9012681581100646	21.30645826117715	5.022156724064563	3.9441706525537437	11.907442509257175	6.304237670678817	ligB	DNA ligase (NAD) LigB	COG0272	NAD-dependent DNA ligase	Lig	HELO_RS01010	L	ligB	DNA ligase (NAD) LigB	6.5.1.2	ligB	DNA ligase (NAD) LigB	0.4246583789340894	0.09490855690104016	0.07646507128626201	0.3111349316779064	-0.11352344725618302
HELO_1199	72.78640476674315	29.316296739647807	59.791489736150005	82.19520174744214	99.26618049131052	58.48189962017572	1.400422236165365	0.26374848229405234	0.8065074800977128	2.2005015471464278	12.678513230877941	3.005509847703744	ahcY	S-adenosyl-L-homocysteine hydrolase	COG0499	S-adenosylhomocysteine hydrolase	SAM1	HELO_RS01015	H	ahcY	S-adenosyl-L-homocysteine hydrolase	3.3.1.1	ahcY	S-adenosyl-L-homocysteine hydrolase	1.2832614893478862	0.03141865123949561	0.7533124436053962	0.31090430029997584	-0.9723571890479104
HELO_1200	13.4210997534802	9.16225136991986	8.585962544208547	10.641473760581887	11.812233348930995	8.139228154735521	0.7714075194015313	0.37003726710663115	1.2101692952575873	0.8790774116346608	1.1514830332017119	0.2751289398448245	HELO_1200	uncharacterized protein	COG2908	UDP-2,3-diacylglucosamine pyrophosphatase LpxH	LpxH	HELO_RS01020	M		ahcY		HELO_1200	uncharacterized protein	0.5049611330461299	0.06885097392067197	0.48737774520509225	0.6580369547059064	0.1530758216597765
HELO_1201	19.59483993463051	14.000298146470891	38.96413532434328	36.44527822404746	47.550083372377664	40.199061436331796	0.47657632811187983	2.489417172960784	4.734391657400904	0.9602384325150695	4.1008751556572705	2.8252189917532347	HELO_1201	TetR family transcription regulator	COG1309	DNA-binding protein, AcrR family, includes nucleoid occlusion protein SlmA	AcrR	HELO_RS01025	K				HELO_1201	TetR family transcription regulator	0.4572917373994465	-0.0439055964689814	0.23686230163488275	-1.00032855800763	-1.4576202954070765
HELO_1202	14.81951605940977	10.461996280073073	22.298750544462525	31.58973978205294	29.390944384616905	19.191497224868666	0.4843212136435119	0.4710233392097556	1.356839290610465	4.5111103931352945	1.7937967699339932	0.7636350812046607	HELO_1202	glutathione S-transferase domain protein	COG0625	Glutathione S-transferase	GstA	HELO_RS01030	O			2.5.1.18	HELO_1202	glutathione S-transferase domain protein	0.4648471333273334	0.20650469643034697	0.5898936143571687	-0.35204242580921985	-0.8168895591365533
HELO_1203	84.37549334025637	33.796135157243775	102.09414867710784	79.16561888271518	78.07588619269409	114.38657345668408	2.227906703593989	3.5280999186390445	6.471063107606403	1.7040604418786585	10.743103676841303	6.82231204737961	HELO_1203	uncharacterized protein	COG0679	Predicted permease, AEC (auxin efflux carrier) family	YfdV	HELO_RS01035	R				HELO_1203	uncharacterized protein	1.294894936665134	-0.16251290786271078	-0.5451656357009718	-0.434581444615433	-1.7294763812805671
HELO_1204	219.86306745794266	1204.445323363152	821.9912957085138	359.2596586267767	254.6227837642031	785.5105183962595	22.734979018424042	26.208457856160827	122.6224587832511	25.748896359704375	16.272320195331265	72.29445937164957	metF	5%2C10-methylenetetrahydrofolate reductase	COG0685	5,10-methylenetetrahydrofolate reductase	MetF	HELO_RS01040	E	metF	5,10-methylenetetrahydrofolate reductase	1.5.1.20	metF	5%2C10-methylenetetrahydrofolate reductase	-2.448342116919843	0.06541111254848708	-1.6214496296280068	-1.8323138670751256	0.6160282498447174
HELO_1205	27.671680711369376	30.595800417003574	45.213009704652954	85.69642098924544	36.169169360180824	47.57358636927455	3.914327228279541	1.9433037683118455	3.575535821119693	10.50211179886114	2.863340323440934	2.5892721732127546	HELO_1205	TRAP transporter 4TM/12TM fusion protein	COG4666	TRAP-type uncharacterized transport system, fused permease components		HELO_RS01045	R		metF		HELO_1205	TRAP transporter 4TM/12TM fusion protein	-0.14010633738674816	-0.07187295920567838	-0.3860655619943012	-0.7605455331509869	-0.6204391957642388
HELO_1206	173.75740090143805	125.8220949361177	289.26650795636004	567.9467955396873	255.92274423510207	290.80311416337014	19.06468152311393	8.333070134499296	14.73648004450155	52.39188756542543	12.036788853436164	25.862734762903273	HELO_1206	TRAP transporter substrate-binding protein	COG2358	TRAP-type uncharacterized transport system, periplasmic component	Imp	HELO_RS01050	R				HELO_1206	TRAP transporter substrate-binding protein	0.46254744081522503	-0.007617162003439759	-0.18366066867162623	-0.73964172556534	-1.202189166380565
HELO_1207	10.985589824508358	6.368329211677119	18.412998636641845	25.737150422780033	11.655171933986319	18.210434802104423	0.9738706820010187	1.269185174124633	2.186647760874083	6.089769697554409	0.32734856582798944	2.303640278581889	HELO_1207	uncharacterized protein	COG1082	Sugar phosphate isomerase/epimerase	YcjR	HELO_RS01055	G				HELO_1207	uncharacterized protein	0.7018914808338965	0.0151328089180085	-0.6021630646859837	-0.6805892654181012	-1.3824807462519977
HELO_1208	11.288760832100662	4.041790611394917	10.579257696685774	12.946436397001	5.397147121403516	7.153014100089066	0.4796001950677252	0.9261723695777214	1.4852213583400309	3.8975992291688017	0.4129622298154024	2.6340337249587806	HELO_1208	uncharacterized protein	COG3622	Hydroxypyruvate/dehydroerythronate isomerase, Hyi/OtnI family	Hyi	HELO_RS01060	G			5.3.1.22	HELO_1208	uncharacterized protein	1.2853313367281665	0.5061373552812012	-0.34990484735960603	0.5919340301103322	-0.6933973066178343
HELO_1209	18.524297539553967	12.677716998004735	52.99270246807859	65.19111230766292	52.74847547602755	48.623242205462304	1.3495254109306702	0.4477931793158838	3.2619105274542415	3.7698017040544345	5.047143269274863	9.914522504839047	lacA	GMC family oxidoreductase (homolog to lactose dehydrogenase flavoprotein subunit)	COG2303	Choline dehydrogenase or related flavoprotein	BetA	HELO_RS01065	IR	lacA	GMC family oxidoreductase (homolog to lactose dehydrogenase flavoprotein subunit)		lacA	GMC family oxidoreductase (homolog to lactose dehydrogenase flavoprotein subunit)	0.5134431985235928	0.12174843019099324	0.11520783576833082	-1.3457453559619825	-1.8591885544855753
HELO_1210	10.29979875323791	5.972434062244054	16.197444258425765	19.051252942624355	17.55557479026687	13.962975510022616	1.6616653062231792	0.7797638697205836	2.6683423581146264	1.1337801116285928	1.5232697402878557	2.0853153210865103	HELO_1210	homolog to lactose dehydrogenase small subunit									HELO_1210	homolog to lactose dehydrogenase small subunit	0.6965627878312399	0.20079708402253926	0.31045559618345964	-0.4051000166501706	-1.1016628044814105
HELO_1211	28.713110075232205	20.358769479250995	50.79713115051996	54.026070643301466	53.46188743548162	41.165523773036774	2.077665498136343	1.4510139319861284	4.583839549777561	0.664041353768141	5.552452009853289	3.421436897949714	HELO_1211	DUF1080 family protein									HELO_1211	DUF1080 family protein	0.47627108724227796	0.2968083191733628	0.36918310593601955	-0.5049642553045839	-0.9812353425468618
HELO_1212	134.3357927990278	69.44617906031546	119.94758849994291	291.2171305977524	134.08372237840425	129.6175560905979	23.53232248555117	4.290974639220355	11.031084109057915	18.361165052902205	9.701992203580458	16.531923954337277	HELO_1212	DUF2387 domain protein	COG3529	Predicted nucleic-acid-binding protein, contains Zn-ribbon domain		HELO_RS01080	R				HELO_1212	DUF2387 domain protein	0.9419500818721227	-0.11096681559174293	0.04850501985001365	0.051194624931788724	-0.890755456940334
HELO_1213	162.265600441301	79.51069905137079	193.49649939001435	430.3582201229851	182.61464318982374	201.8591383485112	25.27762772053015	3.785326661227781	9.20783141271704	41.8271638737083	17.09362835334452	9.208141256767432	prlC	oligopeptidase A	COG0339	Zn-dependent oligopeptidase, M3 family	Dcp	HELO_RS01085	O	prlC	oligopeptidase A	3.4.24.70	prlC	oligopeptidase A	1.0199684309730817	-0.0607341048190273	-0.14379717652239332	-0.31325744265856237	-1.333225873631644
HELO_1214	105.35370426240466	159.10594954337088	141.7472286217999	163.71745397973388	142.77224087773024	140.26593714320913	1.5579687509675866	2.8048700396298916	3.838203811381938	10.988525424502047	5.511544245577179	4.950456645925598	HELO_1214	NSS family transport protein	COG0733	Na+-dependent transporter, SNF family	YocR	HELO_RS01090	R		prlC		HELO_1214	NSS family transport protein	-0.5901566367161566	0.015049099870714677	0.025371514676946205	-0.40954335392534524	0.18061328279081135
HELO_1215	198.2680363955035	265.23632410924034	240.82767160682386	228.7108897833053	268.47821569003656	238.6039271060373	13.934005738030596	6.309761189207559	11.84541383888629	1.8758878889043353	12.134526507605512	21.37091834187669	yrdA	YrdA family protein YrdA	COG0663	Carbonic anhydrase or acetyltransferase, isoleucine patch superfamily	PaaY	HELO_RS01095	R	yrdA	YrdA family protein YrdA		yrdA	YrdA family protein YrdA	-0.4179971064962551	0.013327783171354746	0.16951709780043345	-0.2659412409505659	0.15205586554568917
HELO_1216	102.44928576868153	108.83896188585008	76.24654709236624	68.07191025313637	72.85643320057014	76.28112950366214	4.938408488698823	1.7481791992105173	1.2920472782535282	2.6382546114160257	5.615820523141672	9.697107432721834	HELO_1216	DUF457 domain protein									HELO_1216	DUF457 domain protein	-0.08646621078576722	-0.0006457338285352776	-0.06539258889781596	0.4207355994480828	0.50720181023385
HELO_1217	39.44743313271667	24.013570465006282	25.2592886745756	25.8059119036452	30.939951167590298	23.090402406892405	2.8478552750769754	0.738775685134984	3.2541051520502484	1.6431178801211166	1.7819363155740873	2.1080090379989267	HELO_1217	response regulator/sigma-54-interact/HTH domain transcription regulator	COG2204	DNA-binding transcriptional response regulator, NtrC family, contains REC, AAA-type ATPase, and a Fis-type DNA-binding domains	AtoC	HELO_RS01105	T				HELO_1217	response regulator/sigma-54-interact/HTH domain transcription regulator	0.6933371454024755	0.12436934367379315	0.40690361443648904	0.7475896569187279	0.05425251151625243
HELO_1218	33.67177028750424	23.64260972167001	18.68361006876952	19.315517919512825	18.99307077251269	18.519499686896545	2.2879544605104463	1.7514124346017468	1.4218745482069663	0.8774197873567456	1.4284313955488166	1.98467144723443	HELO_1218	sensor histidine kinase	COG4191	Signal transduction histidine kinase regulating C4-dicarboxylate transport system		HELO_RS01110	T			2.7.13.3	HELO_1218	sensor histidine kinase	0.4926064506355887	0.012078767147356118	0.034584000278865545	0.8288454252140136	0.3362389745784249
HELO_1219	77.93164041431176	55.51357554292105	70.55734199869413	84.39350959342417	87.04703208837691	70.82228825938368	6.8885136009544	4.414282770388852	3.797109039975064	7.616858317700273	8.65392192835759	2.0790040253976807	lldR	GntR family transcription regulator LldR	COG2186	DNA-binding transcriptional regulator, FadR family	FadR	HELO_RS01115	K	lldR	GntR family transcription regulator LldR		lldR	GntR family transcription regulator LldR	0.48200626308703765	-0.005331818624086715	0.29384275612231825	0.13617211464147605	-0.3458341484455616
HELO_1220	144.96893833110101	153.61537619263072	121.57976870271568	158.97041390703006	112.25436916383212	115.92934003127091	9.512061593955261	4.823278855607944	6.553226260724277	2.4411494177735986	4.4812351046029315	7.142127453931784	lldD	L-lactate dehydrogenase (cytochrome)	COG1304	FMN-dependent dehydrogenase, includes L-lactate dehydrogenase and type II isopentenyl diphosphate isomerase	LldD	HELO_RS01120	CIR	lldD	L-lactate dehydrogenase (cytochrome)	1.1.2.3	lldD	L-lactate dehydrogenase (cytochrome)	-0.08302239814755641	0.06808390983824708	-0.04607026972720529	0.3200244235812413	0.4030468217287977
HELO_1221	186.730999027134	150.04156681224399	188.3058687471818	178.2517943577433	220.2627452880391	150.99173578967756	14.892501749894421	6.830465303384118	11.692200809563127	25.386173285906306	16.417036972017257	9.780006141644307	birA	bifunctional biotin--acetyl-CoA-carboxylase ligase / transcription regulator	COG1654	Biotin operon repressor	BirA	HELO_RS01150	K	birA	bifunctional biotin--acetyl-CoA-carboxylase ligase / transcription regulator	6.3.4.15	birA	bifunctional biotin--acetyl-CoA-carboxylase ligase / transcription regulator	0.3137212589220102	0.3167262548139105	0.5417676779464644	0.30467401195362687	-0.009047246968383327
HELO_1222	159.7102837759454	124.71047872239693	124.92728558930514	108.64514251488157	160.8786411399643	97.82895810760948	4.8323962796380755	5.160209186573781	3.8751648728973573	9.134532204175809	15.850530123873142	12.820558536702308	coaX	pantothenate kinase%2C type III	COG1521	Pantothenate kinase type III	CoaX	HELO_RS01155	H	coaX	pantothenate kinase, type III	2.7.1.33	coaX	pantothenate kinase%2C type III	0.3543573372926385	0.3495851798872538	0.7119069073711852	0.7014565129827792	0.3470991756901407
HELO_1223	1327.5758815331626	1911.5369870088573	908.3774172889403	993.7618189202316	880.8478131873748	872.6869452561331	100.81797213895098	160.63274792691607	82.47950665308691	54.643410013549556	137.25515933489717	96.29048911703774	secE	protein translocase subunit SecE	COG0690	Preprotein translocase subunit SecE	SecE	HELO_RS01180	U	secE	protein translocase subunit SecE		secE	protein translocase subunit SecE	-0.525607019074652	0.0577627441626376	0.013413267322132327	0.6046922908172441	1.130299309891896
HELO_1224	2743.2220791120103	4578.6813299258265	1562.1855774606327	1385.1112320486639	1391.4591364338346	1590.5433064843062	124.08837728520987	198.33230798376354	235.75171554175864	84.67997288782499	253.2441861937516	187.10953827938468	nusG	transcription elongation factor NusG	COG0250	Transcription termination/antitermination protein NusG	NusG	HELO_RS01185	K	nusG	transcription elongation factor NusG		nusG	transcription elongation factor NusG	-0.73884997622452	-0.025937352143582615	-0.19279142339476607	0.7859708241013799	1.5248208003258998
HELO_1225	2540.0388683429105	3383.4961662076935	2545.6964819787795	2671.689395392195	2223.602217840932	2536.429967387054	25.466833483009726	61.83888901808046	267.976138290582	277.66973774279336	147.31525136485124	115.00536768211626	rplK	50S ribosomal protein L11	COG0080	Ribosomal protein L11	RplK	HELO_RS01190	J	rplK	50S ribosomal protein L11		rplK	50S ribosomal protein L11	-0.4135226392875797	0.005259023190969714	-0.18982061455476362	0.002050438648696584	0.4155730779362763
HELO_1226	3012.4215763906836	4442.161357766287	4448.628484971909	4859.142643727229	3875.1642587649244	4491.251076576668	202.946202081923	160.995753428988	328.340595633377	554.5959840557223	25.51768367415865	234.10371974814188	rplA	50S ribosomal protein L1	COG0081	Ribosomal protein L1	RplA	HELO_RS01195	J	rplA	50S ribosomal protein L1		rplA	50S ribosomal protein L1	-0.5601840157144249	-0.013753678257625523	-0.21280885511836978	-0.576036044244157	-0.01585202852973211
HELO_1227	4981.627700181357	5666.681537006431	8027.2314914063745	8782.212809883955	7395.131242617659	8378.484417831627	276.59291741144705	483.531296112521	707.2518649628478	1412.2951033391273	438.5660885662589	194.41669294998852	rplJ	50S ribosomal protein L10	COG0244	Ribosomal protein L10	RplJ	HELO_RS01200	J	rplJ	50S ribosomal protein L10		rplJ	50S ribosomal protein L10	-0.18585191603547813	-0.061779261986348644	-0.18009065366712562	-0.7499546984323562	-0.564102782396878
HELO_1228	8590.127732709994	9397.465205073582	8419.536044494138	7884.559684466709	7098.988285443458	7742.282654424359	296.3531481489393	259.5736204059301	381.49076059579176	655.6221451931387	364.8684171582177	689.5045607706783	rplL	50S ribosomal protein L7/L12	COG0222	Ribosomal protein L7/L12	RplL	HELO_RS01205	J	rplL	50S ribosomal protein L7/L12		rplL	50S ribosomal protein L7/L12	-0.12957765776466523	0.1209667709430935	-0.125128661809347	0.1499022161687762	0.2794798739334414
HELO_1229	761.631796895486	1175.2974026433178	1240.488838737127	1401.5715162246572	1323.4561957372796	1258.9281526572302	25.08235697435734	59.90087398137091	125.29669614145052	127.99383869923462	136.092193029996	109.76362373674206	rpoB	DNA-directed RNA polymerase beta subunit	COG0085	DNA-directed RNA polymerase, beta subunit/140 kD subunit	RpoB	HELO_RS01210	K	rpoB	DNA-directed RNA polymerase beta subunit	2.7.7.6	rpoB	DNA-directed RNA polymerase beta subunit	-0.6251942734701803	-0.021270175033627936	0.07205866321886667	-0.7242828778168384	-0.09908860434665812
HELO_1230	673.1503014971145	1194.6231077144496	1220.3864540976708	1340.7514330727315	1327.0085063486065	1210.6416565262864	25.147391522044366	58.749288780240015	120.17506979065298	123.60885397310012	139.57277438846	123.79898274396893	rpoC	DNA-directed RNA polymerase beta' subunit	COG0086	DNA-directed RNA polymerase, beta' subunit/160 kD subunit	RpoC	HELO_RS01215	K	rpoC	DNA-directed RNA polymerase beta' subunit	2.7.7.6	rpoC	DNA-directed RNA polymerase beta' subunit	-0.82662050468136	0.01155666574154246	0.13230130337472978	-0.8458209037236362	-0.019200399042276217
HELO_1231	2349.255660414659	2981.5624921891445	3974.173663099497	3878.9267027652145	3356.550926147907	3662.1859616305287	87.98578132687489	112.19653958229497	284.1855173183541	97.91427601712418	112.97217608988217	254.9676054610567	rpsL	30S ribosomal protein S12	COG0048	Ribosomal protein S12	RpsL	HELO_RS01220	J	rpsL	30S ribosomal protein S12		rpsL	30S ribosomal protein S12	-0.3437346648784505	0.11791894736129649	-0.12568965920929465	-0.6402812398673117	-0.29654657498886117
HELO_1232	3388.463697585778	6185.491997131325	3435.1709192890507	3092.029878435176	3044.091449268433	3289.893775641957	168.22365462805521	292.5256300123193	249.04926473424842	189.70976204013334	217.66736344775003	177.20427312588467	rpsG	30S ribosomal protein S7	COG0049	Ribosomal protein S7	RpsG	HELO_RS01225	J	rpsG	30S ribosomal protein S7		rpsG	30S ribosomal protein S7	-0.8680645530548379	0.062322340140221755	-0.11199390414889798	0.042577559558376166	0.910642112613214
HELO_1233	3233.6652790977732	5990.8659730232275	4678.3735922371125	4427.166098542884	4836.66252493023	4754.756320758497	168.1208127439398	373.0499871701065	214.4831151340542	424.6400971243444	149.14016070779473	199.18348167777708	fusA	translation elongation factor G	COG0480	Translation elongation factor EF-G, a GTPase	FusA	HELO_RS01230	J	fusA	translation elongation factor G		fusA	translation elongation factor G	-0.889388922866754	-0.023359379707370564	0.02463533548560015	-0.5560583641493899	0.33333055871736406
HELO_1234	8632.989124414044	8919.37999882624	10337.819156925594	10378.556749501146	11129.13038223962	9966.72942461681	479.1595707216361	656.9482127084235	458.57258858410506	1020.6905299837002	314.7269501960085	367.0417662011214	tuf	translation elongation factor Tu	COG0050	Translation elongation factor EF-Tu, a GTPase	TufA	HELO_RS01235	J	tuf	translation elongation factor Tu		tuf	translation elongation factor Tu	-0.04707789320308997	0.05273460651620532	0.15913368116189908	-0.20723763119235272	-0.16015973798926275
HELO_1235	5373.692729489111	11512.096696842198	9288.669483588435	8963.796862595738	7562.932656324715	7832.675431992323	527.1173697132829	823.5403746647573	820.4708201666867	689.3981691745851	385.45708737288	1157.1307503724772	rpsJ	30S ribosomal protein S10	COG0051	Ribosomal protein S10	RpsJ	HELO_RS01240	J	rpsJ	30S ribosomal protein S10		rpsJ	30S ribosomal protein S10	-1.0990217462826717	0.24593791278623556	-0.05055283654999165	-0.5435070768380292	0.5555146694446425
HELO_1236	2602.0685579923634	4151.135873984177	5489.367101374492	5759.973492270562	5305.9016641975395	5375.9894146123615	251.96510549553258	341.68254242307967	575.9975133975121	426.249385654998	166.62505519038606	395.4882674845059	rplC	50S ribosomal protein L3	COG0087	Ribosomal protein L3	RplC	HELO_RS01245	J	rplC	50S ribosomal protein L3		rplC	50S ribosomal protein L3	-0.6736403460010418	0.030103983639834908	-0.018928815307482694	-1.0465853224181565	-0.37294497641711466
HELO_1237	1789.2778429652956	2758.921638994214	2156.5245095908217	2132.4372627430107	2308.4647120759087	2404.247903444855	77.81527064424056	69.59764861342866	272.6522408872238	342.7557301709764	77.88955882538998	222.09508802649594	rplD	50S ribosomal protein L4	COG0088	Ribosomal protein L4	RplD	HELO_RS01250	J	rplD	50S ribosomal protein L4		rplD	50S ribosomal protein L4	-0.6244438013389111	-0.15680864837550956	-0.05862709455328918	-0.4260020924003243	0.1984417089385868
HELO_1238	1630.675408580587	3942.777259768604	791.991062193886	688.7323909145651	737.7867151254171	859.4103908367324	165.83581284205454	233.3972627561544	256.891047372831	133.06666819015786	230.54287627111987	190.50773819309964	rplW	50S ribosomal protein L23	COG0089	Ribosomal protein L23	RplW	HELO_RS01255	J	rplW	50S ribosomal protein L23		rplW	50S ribosomal protein L23	-1.2732239836213903	-0.11772034232675921	-0.21986702373664357	0.9232572357179887	2.196481219339379
HELO_1239	1987.149042231077	3118.6073523435857	3069.180020121483	2917.402828986003	3134.7421385589782	3282.74382276025	196.62274934671564	145.40865116105098	290.525359064154	353.05565531453476	38.976787170145464	156.36464192674518	rplB	50S ribosomal protein L2	COG0090	Ribosomal protein L2	RplB	HELO_RS01260	J	rplB	50S ribosomal protein L2		rplB	50S ribosomal protein L2	-0.6499385434485188	-0.09701833087084744	-0.06653465421573301	-0.7239156683736496	-0.07397712492513087
HELO_1240	5153.799755818217	12854.433993860452	3727.3113248791574	3453.990414636106	3452.101399135962	4071.059114724188	553.37045095717	659.2510106670497	810.8066998020643	425.86592894924473	984.6205042342838	478.9188376782695	rpsS	30S ribosomal protein S19	COG0185	Ribosomal protein S19	RpsS	HELO_RS01265	J	rpsS	30S ribosomal protein S19		rpsS	30S ribosomal protein S19	-1.3183900251202871	-0.12723617112739305	-0.23786580633957755	0.3401578801208984	1.6585479052411856
HELO_1241	2365.7340509941255	5234.461433047665	2306.5020057555316	2328.02839848718	2398.813130589813	2672.3274608369866	296.3738302131717	391.36869063341317	231.8817727890592	422.4516298838712	308.7180275766043	164.89480267082862	rplV	50S ribosomal protein L22	COG0091	Ribosomal protein L22	RplV	HELO_RS01270	J	rplV	50S ribosomal protein L22		rplV	50S ribosomal protein L22	-1.1454190961585695	-0.21230466488656674	-0.15571449682314586	-0.17573896670867306	0.9696801294498965
HELO_1242	1986.3371007679743	4127.8192764923615	2992.436672328176	3175.857233482255	3075.917056688099	3109.014996956567	224.2315776568821	398.2390335107463	208.8854447362903	482.1080931545695	146.63160179304643	105.52069168740188	rpsC	30S ribosomal protein S3	COG0092	Ribosomal protein S3	RpsC	HELO_RS01275	J	rpsC	30S ribosomal protein S3		rpsC	30S ribosomal protein S3	-1.0548926618000074	-0.05511878764563072	-0.015435983263012432	-0.6460849277071716	0.4088077340928358
HELO_1243	1842.1836641028985	2779.439669433299	1812.5047329576448	1898.4196796490342	1747.4022769105432	1767.1073140094556	157.81283105238543	227.92120008550836	261.08447123390863	312.36919622536846	163.6688189651156	224.23680657056272	rplP	50S ribosomal protein L16	COG0197	Ribosomal protein L16/L10AE	RplP	HELO_RS01280	J	rplP	50S ribosomal protein L16		rplP	50S ribosomal protein L16	-0.593113198049771	0.03657466978577517	-0.01616867869956451	0.05999399480008982	0.6531071928498609
HELO_1244	2744.5089747142542	5921.472239851012	151.82938732093066	144.04877026584407	173.04880158463587	191.28180678803082	129.9011966077584	326.5094797634735	62.81489803259101	45.2061300405182	111.7217301955685	65.73960238397073	rpmC	50S ribosomal protein L29	COG0255	Ribosomal protein L29	RpmC	HELO_RS01285	J	rpmC	50S ribosomal protein L29		rpmC	50S ribosomal protein L29	-1.109125903925392	-0.3313002814322301	-0.1437303846266884	3.8357794571346355	4.9449053610600275
HELO_1245	2111.5681834029947	4323.588959085146	736.4137805590896	705.3473293495821	748.6857386903972	777.8284144671538	305.224823186889	421.2116348408655	173.5090946000487	143.00792868196243	195.57977424664168	120.64742082406727	rpsQ	30S ribosomal protein S17	COG0186	Ribosomal protein S17	RpsQ	HELO_RS01290	J	rpsQ	30S ribosomal protein S17		rpsQ	30S ribosomal protein S17	-1.0335651095506577	-0.07883114241308675	-0.05501956178607337	1.439620480464562	2.4731855900152198
HELO_1246	4621.0067369217695	9922.713121890612	2672.2409848393872	2620.0366383334244	2661.0072580976903	2865.1454889604624	422.34411740764574	524.6632600765992	528.1273869396798	435.397044971382	743.5964880180981	478.9634003086056	rplN	50S ribosomal protein L14	COG0093	Ribosomal protein L14	RplN	HELO_RS01295	J	rplN	50S ribosomal protein L14		rplN	50S ribosomal protein L14	-1.102360667265712	-0.10052194620558197	-0.10659733954197215	0.6894075182651154	1.7917681855308274
HELO_1247	5095.48241017786	11390.488728531287	2311.9069534966125	2177.639044843558	2335.416619430426	2701.027506962162	700.8230985906446	673.876169949887	693.9235421326938	368.25172328760874	862.176070998822	509.4967111447121	rplX	50S ribosomal protein L24	COG0198	Ribosomal protein L24	RplX	HELO_RS01300	J	rplX	50S ribosomal protein L24		rplX	50S ribosomal protein L24	-1.160382553784002	-0.22433513293844243	-0.20974480941941565	0.9154594815568764	2.0758420353408784
HELO_1248	4860.036412480574	10542.326945330125	4819.3442117303675	5215.899301135788	5178.6732444573245	5250.691279120101	480.35505237942044	481.7516078594769	796.3538455629383	791.2205102081629	942.0466523985348	520.3058524666814	rplE	50S ribosomal protein L5	COG0094	Ribosomal protein L5	RplE	HELO_RS01305	J	rplE	50S ribosomal protein L5		rplE	50S ribosomal protein L5	-1.1169943349825058	-0.1236459395603351	-0.01992102031835863	-0.11151816890079402	1.0054761660817118
HELO_1249	2036.9997863061271	3877.3784115297676	683.4423106043714	688.4077207674787	736.1958426026723	693.170795048682	183.97536064877633	338.70176000017926	157.51993324763853	114.36103959785802	217.1888568796979	140.44816892291738	rpsN	30S ribosomal protein S14	COG0199	Ribosomal protein S14	RpsN	HELO_RS01310	J	rpsN	30S ribosomal protein S14		rpsN	30S ribosomal protein S14	-0.9282996731481603	-0.020361723219879835	0.08675726515117965	1.5537913253195725	2.482090998467733
HELO_1250	2458.7637807176357	4725.541715382838	1165.4387444327797	1203.9604761438457	1262.83009267821	1118.1938034171249	299.0698157964095	452.85873608922424	78.95898395267174	169.61822722791308	163.93473048626933	113.55299421441735	rpsH	30S ribosomal protein S8	COG0096	Ribosomal protein S8	RpsH	HELO_RS01315	J	rpsH	30S ribosomal protein S8		rpsH	30S ribosomal protein S8	-0.9422652126092359	0.05965066619426196	0.1753426429664504	1.136059895480221	2.078325108089457
HELO_1251	2148.6958265855114	3879.366448308999	2305.765785956633	2489.969656401571	2695.3041122214895	2529.5612963681506	183.4538214374848	359.5832895069668	138.33720733416482	404.70270752808483	222.02683364030008	122.82443843328629	rplF	50S ribosomal protein L6	COG0097	Ribosomal protein L6P/L9E	RplF	HELO_RS01320	J	rplF	50S ribosomal protein L6		rplF	50S ribosomal protein L6	-0.8520603633050783	-0.13358589080815797	0.09152580481011796	-0.23532488172141797	0.6167354815836603
HELO_1252	2925.2263310149515	4673.842430681994	2010.9785349239617	1943.4084895260928	2229.982963687866	2104.6137882776966	243.97420915375244	248.18162524626678	225.83979958992674	324.40544429190356	342.2477343083067	305.4392978972533	rplR	50S ribosomal protein L18	COG0256	Ribosomal protein L18	RplR	HELO_RS01325	J	rplR	50S ribosomal protein L18		rplR	50S ribosomal protein L18	-0.6758763785795558	-0.06562592784567478	0.08343865538827444	0.4748005185691575	1.1506768971487134
HELO_1253	2368.317622697956	2966.615168641527	2360.5095445024585	2394.8228629587934	2915.476451568618	2448.777586583263	57.3645121941508	167.72372755430132	316.6669455245864	456.743585718534	51.60205395117705	411.5605194434562	rpsE	30S ribosomal protein S5	COG0098	Ribosomal protein S5	RpsE	HELO_RS01330	J	rpsE	30S ribosomal protein S5		rpsE	30S ribosomal protein S5	-0.32483240540400615	-0.05294140756951471	0.25157565147914873	-0.04817915964884456	0.2766532457551616
HELO_1254	5730.9864188592355	11266.009196274557	237.23039296126066	214.30873500395978	259.65761611014176	282.82837745187913	856.4096316959084	767.9677113618533	71.5358144247842	59.81451740471124	155.12885914241397	93.4352023464146	rpmD	50S ribosomal protein L30	COG1841	Ribosomal protein L30/L7E	RpmD	HELO_RS01335	J	rpmD	50S ribosomal protein L30		rpmD	50S ribosomal protein L30	-0.9749975095339849	-0.2526613576204291	-0.12286282432896733	4.335944447489689	5.310941957023674
HELO_1255	2022.0631613402766	3225.176892914729	1705.2345370518567	1618.8791773683504	1810.841864290763	1786.4202142372185	147.63210712603967	276.72539063760973	181.50926851104123	233.92706888759184	200.8263347350865	192.19246558464624	rplO	50S ribosomal protein L15	COG0200	Ribosomal protein L15	RplO	HELO_RS01340	J	rplO	50S ribosomal protein L15		rplO	50S ribosomal protein L15	-0.6732841818912867	-0.06706287369467745	0.019578198732155272	0.1786625172760612	0.8519466991673479
HELO_1256	2329.234006245439	4358.2017909210435	3012.4483908693787	3407.5247653977563	3254.7570325142665	3088.404444135689	137.49446995251648	244.72967605200796	140.51103300531042	371.7404889437116	180.64793838692964	102.139978944037	secY	protein translocase subunit SecY	COG0201	Preprotein translocase subunit SecY	SecY	HELO_RS01345	U	secY	protein translocase subunit SecY		secY	protein translocase subunit SecY	-0.9035891485818848	-0.03591339428105478	0.07566428827137806	-0.4068539111425622	0.4967352374393226
HELO_1257	12173.487806759402	21389.810600882323	4117.1104440541285	3998.5967708550074	3851.7515038252764	4649.801721865261	1254.062068050593	1654.995960047949	685.170673095247	492.8664445603519	1031.2076108994452	673.3374774672229	rpmJ	50S ribosomal protein L36	COG0257	Ribosomal protein L36	RpmJ	HELO_RS01350	J	rpmJ	50S ribosomal protein L36		rpmJ	50S ribosomal protein L36	-0.8131300762872389	-0.17549691231427467	-0.27159029707318894	1.388309738206214	2.201439814493453
HELO_1258	8711.73305916629	13239.91027957687	7650.873160481516	7151.940710083978	7103.378232789889	8662.06668092032	551.2866972673381	709.1075410459473	997.9098569173767	840.2138685727796	1002.5429218990081	605.4726520375767	rpsM	30S ribosomal protein S13	COG0099	Ribosomal protein S13	RpsM	HELO_RS01355	J	rpsM	30S ribosomal protein S13		rpsM	30S ribosomal protein S13	-0.6038050596071489	-0.17906486259089505	-0.28616943002803197	0.008247520552647103	0.612052580159796
HELO_1259	4848.755721811997	6763.807720346001	2884.027798425159	2828.9847717265657	3037.7304344091917	3284.302704688036	358.0253215197809	617.8715184086728	124.17714230554624	478.69843002089254	339.8927275706926	105.25582303846174	rpsK	30S ribosomal protein S11	COG0100	Ribosomal protein S11	RpsK	HELO_RS01360	J	rpsK	30S ribosomal protein S11		rpsK	30S ribosomal protein S11	-0.48013684653905386	-0.1874410853346049	-0.1125576060825626	0.5618857765425069	1.0420226230815608
HELO_1260	3699.165030711342	5510.931850442391	3348.4376000916586	3489.555750825061	3492.6936399472784	3551.1132172401212	139.02468709659183	267.7477629904221	103.61816040659832	393.34811928086134	204.65234810150807	121.71034268435784	rpsD	30S ribosomal protein S4	COG0522	Ribosomal protein S4 or related protein	RpsD	HELO_RS01365	J	rpsD	30S ribosomal protein S4		rpsD	30S ribosomal protein S4	-0.5749684329806257	-0.0847586909661775	-0.023924461063495883	0.05891205194329885	0.6338804849239246
HELO_1261	2995.5576169505753	3615.1548182682836	2643.9327558491646	2699.745208713461	2480.8758892159735	2654.930512919343	177.21545703377456	313.58393493729653	151.6154906738526	338.1264364852415	70.48420799096773	81.05303153714769	rpoA	DNA-directed RNA polymerase alpha subunit	COG0202	DNA-directed RNA polymerase, alpha subunit/40 kD subunit	RpoA	HELO_RS01370	K	rpoA	DNA-directed RNA polymerase alpha subunit	2.7.7.6	rpoA	DNA-directed RNA polymerase alpha subunit	-0.2711503312095349	-0.0059863578994168165	-0.0977864293200561	0.17408871193739373	0.44523904314692864
HELO_1262	3625.143166024079	4144.214523882085	1952.446276038753	1735.1911254058978	1562.3435986954337	1829.133289477756	196.25053919045473	368.2770473956634	95.14560928270423	146.208900524708	62.226359956088295	143.56044290955276	rplQ	50S ribosomal protein L17	COG0203	Ribosomal protein L17	RplQ	HELO_RS01375	J	rplQ	50S ribosomal protein L17		rplQ	50S ribosomal protein L17	-0.19301088011349776	0.09407285435846724	-0.22731382930191302	0.9864871616492863	1.179498041762784
HELO_1263	132.31076489534317	135.7971315494219	150.1760213943171	167.87160161807705	190.63504000723788	147.15288791976047	3.8353383632543956	5.87946002764299	3.2128961423391447	3.4126411799872325	5.7382185576638856	4.142217936998582	uvrA	UvrABC system protein UvrA	COG0178	Excinuclease UvrABC ATPase subunit	UvrA	HELO_RS01380	L	uvrA	UvrABC system protein UvrA		uvrA	UvrABC system protein UvrA	-0.03724469587177648	0.029142577549514215	0.3712746297312055	-0.1522934654812076	-0.11504876960943111
HELO_1264	177.85226348341257	180.3494512616314	205.57843798762428	203.13948895950875	216.13612845705438	215.0094851798527	10.665382227397558	2.6787754612672106	4.241475034846145	5.55172108949736	5.58624561849391	11.75923226959038	HELO_1264	major facilitator superfamily transport protein	COG2814	Predicted arabinose efflux permease AraJ, MFS family	AraJ	HELO_RS01385	G		uvrA		HELO_1264	major facilitator superfamily transport protein	-0.020004003293315975	-0.06440498581991161	0.007505126605503953	-0.272326287251377	-0.252322283958061
HELO_1265	704.2158212204118	468.2615195996593	671.4371575353845	561.2940014777517	767.9191361625795	715.1250868974993	14.75009903803746	26.9757256344172	43.744933071191525	18.293949625754113	65.68728560216401	14.263592828682691	ssb1	single-stranded DNA-binding protein	COG0629	Single-stranded DNA-binding protein	Ssb	HELO_RS01390	L	ssb1	single-stranded DNA-binding protein		ssb1	single-stranded DNA-binding protein	0.5876726799929237	-0.0908121604942842	0.10262027656417239	-0.022146766442142862	-0.6098194464350666
HELO_1266	19.449680041449202	7.223455342579659	15.47064851038084	14.446603672101682	15.544944020205456	15.034475284979651	2.9670217331345756	0.741013149187834	2.6013771832192494	0.6523744669697477	1.58036765054684	3.313105393956802	nhoA	N-hydroxyarylamine O-acetyltransferase	COG2162	Arylamine N-acetyltransferase	NhoA	HELO_RS01395	Q	nhoA	N-hydroxyarylamine O-acetyltransferase	2.3.1.118	nhoA	N-hydroxyarylamine O-acetyltransferase	1.3142616507725062	0.038720216882023095	0.0452132667591254	0.35090112719248445	-0.9633605235800218
HELO_1267	150.29345068511816	131.89115924996736	120.7643147752989	132.78207239293565	123.94157946124092	119.75689923242169	7.579904439116901	3.1903345454750385	2.7455246777663556	4.008617918301616	4.426795925493956	4.237551215228247	HELO_1267	homolog to dTDP-4-dehydrorhamnose reductase	COG1091	dTDP-4-dehydrorhamnose reductase	RfbD	HELO_RS01400	M		nhoA	1.1.1.133	HELO_1267	homolog to dTDP-4-dehydrorhamnose reductase	0.1871044056207385	0.01198577017970237	0.049148055850313455	0.3252439190891039	0.1381395134683654
HELO_1268	165.37344253251158	93.88091540893588	66.56624354790337	64.92028002319027	62.95981325125351	61.55216724130281	14.547465466125121	4.36392823140871	3.100695666021988	5.689141870457096	4.959646914753548	7.567828692022098	HELO_1268	acyltransferase domain protein	COG0204	1-acyl-sn-glycerol-3-phosphate acyltransferase	PlsC	HELO_RS01405	I			2.3.1.51	HELO_1268	acyltransferase domain protein	0.8102353265829043	0.11124277821015571	0.03210585624033335	1.411293385394984	0.6010580588120797
HELO_1269	848.8200018792171	891.1303016114825	902.8262050916569	903.3804593696877	735.9709599914122	897.5844455951386	42.48248312499382	58.66580164080583	63.310093429052266	35.33787178285621	57.6302086869687	2.068453160721865	fabB	3-oxoacyl-(acyl-carrier-protein) synthase FabB	COG0304	3-oxoacyl-(acyl-carrier-protein) synthase	FabB	HELO_RS01410	IQ	fabB	3-oxoacyl-(acyl-carrier-protein) synthase FabB	2.3.1.41	fabB	3-oxoacyl-(acyl-carrier-protein) synthase FabB	-0.07009714062127337	0.008391297230616601	-0.28604631748148357	-0.0804967889771735	-0.010399648355900126
HELO_1270	765.1659115107868	691.4121910711168	1214.9675352965814	1340.6553023546255	988.9200056643549	1274.964159301234	3.0269480243200024	36.85865270252689	10.906246461800121	61.86376193874851	21.230339479093978	45.42724063740971	fabA	3-hydroxydecanoyl-(acyl-carrier-protein) dehydratase FabA	COG0764	3-hydroxymyristoyl/3-hydroxydecanoyl-(acyl carrier protein) dehydratase	FabA	HELO_RS01415	I	fabA	3-hydroxydecanoyl-(acyl-carrier-protein) dehydratase FabA	4.2.1.59,5.3.3.14	fabA	3-hydroxydecanoyl-(acyl-carrier-protein) dehydratase FabA	0.14602571237869988	-0.06948309437917999	-0.3662039532189514	-0.735859062179749	-0.8818847745584488
HELO_1271	60.828439611539615	50.93959478916701	50.91367442845245	44.84595306848397	52.100195483262446	54.03239878894508	5.210071835789166	3.6681925891061034	2.5153578664760663	2.4624134813889906	2.096064551430927	5.345578817567109	phrB	deoxyribodipyrimidine photo-lyase	COG0415	Deoxyribodipyrimidine photolyase	PhrB	HELO_RS01420	L	phrB	deoxyribodipyrimidine photo-lyase	4.1.99.3	phrB	deoxyribodipyrimidine photo-lyase	0.2514358374385548	-0.08416661048931484	-0.05156404301038542	0.16798938100734784	-0.08344645643120696
HELO_1272	137.0070211347377	110.40927540134068	150.11619145502527	155.47319027910956	158.6285777373012	153.7609744929906	3.8588797646904016	6.675010753707596	9.636154594430804	2.230726264084901	5.9002562610276135	3.5506754949689903	HELO_1272	MerR family transcription regulator	COG0789	DNA-binding transcriptional regulator, MerR family	SoxR	HELO_RS01425	K		phrB		HELO_1272	MerR family transcription regulator	0.30887231672841153	-0.0343834708278985	0.04467723702215576	-0.16530005196073727	-0.4741723686891488
HELO_1273	69.30886783686078	83.60146215803807	142.81693691727185	139.02512291866867	121.86615432177803	147.22977705299573	6.843833772525407	9.490202718951167	8.756607631546496	4.885808645755921	11.090000262008225	14.815275996695933	HELO_1273	CbiX family protein	COG2138	Sirohydrochlorin ferrochelatase	SirB	HELO_RS01430	H			4.99.1.3	HELO_1273	CbiX family protein	-0.2669759341329758	-0.043601703784999835	-0.2707477374122371	-1.07605672323111	-0.8090807890981342
HELO_1274	169.35443272467117	83.72916463252899	207.7726039914052	271.1740389545109	264.5198215042341	198.6903505645656	5.631975155854667	6.894682529811499	25.122467843387916	6.486111578937654	34.98002871757767	5.659433822704939	HELO_1274	YfcH family protein	COG1090	NAD dependent epimerase/dehydratase family enzyme	YfcH	HELO_RS01435	R				HELO_1274	YfcH family protein	1.007608937383547	0.06416778732155404	0.4110549441084759	-0.22922513285434043	-1.2368340702378875
HELO_1275	195.7093997367261	55.853708070274614	217.79099004116026	216.84811882949836	295.8649383563105	235.9496388104716	2.7422199589067464	3.7404116923747353	25.292445138578223	10.157840744512699	39.42959134100759	18.07515382978821	HELO_1275	cytidine deaminase domain protein	COG0590	tRNA(Arg) A34 adenosine deaminase TadA	TadA	HELO_RS01440	J				HELO_1275	cytidine deaminase domain protein	1.7907395466032092	-0.11502713361824757	0.3252262500665859	-0.2685145635431052	-2.0592541101463144
HELO_1276	70.54980584505336	48.38752318827591	112.84811552423868	151.78863026491956	134.37391918911143	102.88039150405636	5.829763532418862	1.3225682536420735	11.141304835695905	11.76021139968344	5.223211577077738	8.20394735066899	HELO_1276	LysE family transport protein	COG1280	Threonine/homoserine/homoserine lactone efflux protein	RhtB	HELO_RS01445	E				HELO_1276	LysE family transport protein	0.5348012335397652	0.1321870550380826	0.3820264631934842	-0.537903599138045	-1.0727048326778101
HELO_1277	127.21192403813545	192.46598588862682	174.18950591186456	112.73196269674031	83.0779023330141	171.504385499631	10.56509773070082	7.684204656168255	18.25374185303396	7.526605349660182	4.224642925537634	14.623128822645088	rapA	RNA polymerase-associated protein RapA	COG0553	Superfamily II DNA or RNA helicase, SNF2 family	HepA	HELO_RS01450	KL	rapA	RNA polymerase-associated protein RapA	3.6.4.-	rapA	RNA polymerase-associated protein RapA	-0.5935494995236636	0.022283318815526698	-1.0368344583931632	-0.4281025967899108	0.16544690273375284
HELO_1278	64.53621771721465	34.85764027549495	72.0787030035551	54.69221608810343	52.402732994465396	69.99991785621249	4.871045780941037	2.114627319369816	5.540220080875702	3.5703246721969233	4.028486475368118	3.0728949990009	resA	thiol:disulfide interchange protein ResA	COG0526	Thiol-disulfide isomerase or thioredoxin	TrxA	HELO_RS01455	O	resA	thiol:disulfide interchange protein ResA		resA	thiol:disulfide interchange protein ResA	0.8700118629641596	0.041633673843951335	-0.41090377880157813	-0.11552494226216314	-0.9855368052263227
HELO_1279	121.82411622226876	71.46587765677641	394.30884989352444	394.45617162437594	345.1077745351602	364.9723242472281	20.391420814585285	11.121047210156663	45.00058610744386	23.96306333925648	32.312043908523705	32.7748700142308	HELO_1279	uncharacterized protein									HELO_1279	uncharacterized protein	0.7612201266138472	0.11124570116360388	-0.08051320360966763	-1.5751406941348263	-2.3363608207486735
HELO_1280	3.3643801076235866	1.880649688324711	1.9366718924221427	2.6202527060783196	2.94456552965773	2.3636175630041345	0.3513201398606107	0.21711380504526398	0.8109842932503214	0.17176208031666906	0.9558027638816783	0.17487911988369367	HELO_1280	LysE family transport protein	COG1280	Threonine/homoserine/homoserine lactone efflux protein	RhtB	HELO_RS01465	E				HELO_1280	LysE family transport protein	0.5993825289022525	-0.19583159752540258	0.2298527215416275	0.3757630727906325	-0.22361945611162004
HELO_1281	13.214853833316951	4.660334005119505	6.7557648634707546	7.189009968495873	10.06482260116645	6.97212518967007	2.3785086574194483	0.09046490563313749	0.863823271431128	0.8089070296603902	1.1226816676883797	0.3780795713146451	HELO_1281	AraC family transcription regulator	COG2207	AraC-type DNA-binding domain and AraC-containing proteins	AraC	HELO_RS01470	K				HELO_1281	AraC family transcription regulator	1.328440173067618	-0.03969530061724136	0.47294405032595055	0.8343629936105712	-0.4940771794570469
HELO_1282	15.791194620881447	10.88167711182483	7.269587658132892	8.786514308629554	12.204674619893813	9.145884536839047	3.847871461772566	0.623397633060341	0.14949288162967925	1.693332893571455	1.2724288087300135	1.1347180463330675	HELO_1282	uncharacterized protein	COG2068	CTP:molybdopterin cytidylyltransferase MocA	MocA	HELO_RS01475	H			2.7.7.76	HELO_1282	uncharacterized protein	0.49896638693178996	-0.29500734738050216	0.38015410470849886	0.7268102280597097	0.22784384112791978
HELO_1283	25.41107140529805	18.17514801642149	14.975149506605083	14.191706802820773	17.130337527175453	15.331169724882395	1.0808910434224601	0.45492459583161377	0.9936453592852049	1.2347469037232301	2.1136818559433994	2.4246380971871417	HELO_1283	DUF182 domain protein	COG1975	Molybdoenzyme maturation factor PaoD (Mo cofactor insertion), XdhC/CoxF family	XdhC	HELO_RS01480	O				HELO_1283	DUF182 domain protein	0.4619051136175454	-0.03179869507813038	0.15077765550120414	0.6935146997503674	0.231609586132822
HELO_1284	18.767887118220855	13.97964384178905	15.646415844010521	15.388306015880806	20.77986506998846	15.702380618674786	1.3315984678135615	0.36891574145587414	0.6149285049706473	1.3183508296742432	1.2396678062351205	1.6967278108123576	HELO_1284	probable oxidoreductase cytochrome subunit	COG2010	Cytochrome c, mono- and diheme variants	CccA	HELO_RS01485	C				HELO_1284	probable oxidoreductase cytochrome subunit	0.40015535501745036	-0.004842164469563315	0.3829412692091285	0.24310493036344472	-0.15705042465400565
HELO_1285	17.156682705462092	13.616889600248113	9.1181677430372	8.482107522317902	11.136498439859585	9.315334786260799	0.4181322761755059	1.1650102354571914	0.3637337315486384	0.8140854543301205	1.9996256324254964	1.562474844821745	HELO_1285	probable iron-sulfur protein (2Fe-2S)	COG2080	Aldehyde, CO, or xanthine dehydrogenase, Fe-S subunit, CoxS/CutS family	CutS	HELO_RS01490	C				HELO_1285	probable iron-sulfur protein (2Fe-2S)	0.3128642950858356	-0.027842582909069602	0.2345615977294564	0.8157099959282172	0.5028457008423817
HELO_1286	25.50179017355156	21.46398114143227	26.438027785646664	29.95902010286522	34.40276330019429	26.43045668049076	1.3171907268737262	1.0767785203852653	0.0472168850701824	1.1330413233357708	5.54347435251994	1.892438169093677	HELO_1286	probable oxidoreductase%2C molybdopterin-containing	COG1529	Aldehyde, CO or xanthine dehydrogenase, Mo-binding subunit	CoxL	HELO_RS01495	C				HELO_1286	probable oxidoreductase%2C molybdopterin-containing	0.23847618618983635	0.0003981446193774829	0.3680833303849367	-0.04968882553351772	-0.28816501172335407
HELO_1287	120.78563405821525	28.843402332188077	55.3358203620792	77.07864604210725	63.70201490307581	56.20255795549158	8.78529954769552	2.5346690153172076	1.9270623968040481	2.85870660077799	8.526705546034682	2.1565155336997903	dkgB	2%2C5-diketo-D-gluconate reductase	COG0656	Aldo/keto reductase, related to diketogulonate reductase	ARA1	HELO_RS01500	Q	dkgB	2,5-diketo-D-gluconate reductase	1.1.1.346	dkgB	2%2C5-diketo-D-gluconate reductase	2.028860035462449	-0.0220271301621775	0.1777309781123897	1.0901923944128358	-0.9386676410496131
HELO_1288	1.1257126974288714	2.209129524911296	0.7053885067225192	0.7470243155783486	0.7058720344573644	0.7421782824510932	0.043727696898029196	0.2334114370058066	0.19266077201628817	0.12796596257473758	0.15387214735808985	0.10974386649798883	HELO_1288	major facilitator superfamily transport protein	COG2814	Predicted arabinose efflux permease AraJ, MFS family	AraJ	HELO_RS01505	G		dkgB		HELO_1288	major facilitator superfamily transport protein	-0.5942353986380564	-0.030791828021125123	-0.030382839577443255	0.2870543544233115	0.8812897530613679
HELO_1289	29.555958429366882	21.951432329999125	27.397960788715192	27.261964471189568	21.10527685395046	23.90758024425024	2.0306356410081343	1.9935766734975817	0.8666367509237447	3.0280813212478526	1.5103593101104023	1.2304394565104757	HELO_1289	LysR family transcription regulator	COG0583	DNA-binding transcriptional regulator, LysR family	LysR	HELO_RS01510	K				HELO_1289	LysR family transcription regulator	0.412869543119343	0.189202464398746	-0.17219406826595485	0.29486886236407983	-0.11800068075526315
HELO_1290	49.82919962379358	32.94590647108493	45.760113113006696	39.37060801052479	39.300534318606815	45.42679305278338	1.148906874409512	0.6010369558106371	6.5742717211753545	3.1441535735910544	1.1066686540384665	0.7598754654449141	HELO_1290	LysR family transcription regulator	COG0583	DNA-binding transcriptional regulator, LysR family	LysR	HELO_RS01515	K				HELO_1290	LysR family transcription regulator	0.5824199030303054	0.010320790088140797	-0.20415866303752406	0.1306998840579654	-0.45172001897234004
HELO_1291	9.910055243786033	2.597632934957376	7.519158340188653	5.27409340922929	8.540279611798619	7.763644574417036	0.16528414312157494	0.19604592362723894	0.45895286973268967	0.4689001285821468	1.6018421063749675	0.32538980279897417	HELO_1291	beta alanine--pyruvate aminotransferase	COG0161	Adenosylmethionine-8-amino-7-oxononanoate aminotransferase	BioA	HELO_RS01520	H			2.6.1.18	HELO_1291	beta alanine--pyruvate aminotransferase	1.6005385052462258	-0.04082006957158013	0.122500575768691	0.31605552736208464	-1.2844829778841411
HELO_1292	18.567927776699847	8.53895697853112	15.485189798180548	10.106589314839269	17.72282632047855	16.031802899026143	0.24597838585645868	0.38213879266912404	2.3001974481165828	1.4146103421443452	1.9778964651374205	2.8384656805861566	mmsA2	methylmalonate-semialdehyde dehydrogenase (CoA-acylating)	COG1012	Acyl-CoA reductase or other NAD-dependent aldehyde dehydrogenase	AdhE	HELO_RS01525	I	mmsA2	methylmalonate-semialdehyde dehydrogenase (CoA-acylating)	1.2.1.18,1.2.1.27	mmsA2	methylmalonate-semialdehyde dehydrogenase (CoA-acylating)	1.0365875532771631	-0.047060662155610444	0.1365670752671564	0.2002598247677616	-0.8363277285094015
HELO_1293	74.55628623315047	42.83059163339404	83.38640252056011	86.86602122355964	56.803880073316186	77.01774628479204	3.2024308881632138	2.2145465786208614	2.556151194699222	4.159030533265014	3.772059190122341	10.127459176359965	HELO_1293	uncharacterized protein	COG1112	Superfamily I DNA and/or RNA helicase	DNA2	HELO_RS01530	L		mmsA2		HELO_1293	uncharacterized protein	0.7856136389016974	0.11320822757969218	-0.4326359869482488	-0.046250531867407574	-0.831864170769105
HELO_1294	6.626271054405596	4.838180500963943	7.7417738585151765	7.139083804963366	8.132509843311961	7.7510040449880435	0.6524911683452214	0.4207667045993892	0.40606340985613437	0.7104926836478657	0.7101877694381414	0.5707369330623275	HELO_1294	aldehyde dehydrogenase	COG1012	Acyl-CoA reductase or other NAD-dependent aldehyde dehydrogenase	AdhE	HELO_RS01535	I			1.2.1.8	HELO_1294	aldehyde dehydrogenase	0.3854589927113161	-0.0015224963765274602	0.06156284975489301	-0.19847074529384656	-0.5839297380051627
HELO_1295	2.0609839157868577	1.3544515537732178	3.9764110828004426	3.7747460202331395	2.8644624514939907	3.2920062156355137	0.21545994511915026	0.1741739824023667	0.6119444592238259	0.39119217634404113	0.25420180609172444	0.3232916235769572	HELO_1295	NCS1 family transport protein	COG1457	Purine-cytosine permease or related protein	CodB	HELO_RS01540	F				HELO_1295	NCS1 family transport protein	0.37860442669742134	0.21345350066882052	-0.15138441682900483	-0.4876567012758237	-0.8662611279732451
HELO_1296	2.5448015557809467	1.8298215262422282	5.267123471888208	4.63310118576782	5.228100550035812	5.7215521431709755	0.19698864339087807	0.4134645151791528	0.3685002860334043	0.221883770532982	0.43944929528272964	0.8418584064919918	aruI2	2-ketoarginine decarboxylase									aruI2	2-ketoarginine decarboxylase	0.3249937983989335	-0.10099100242026804	-0.11000218281538476	-0.9230895539962196	-1.2480833523951531
HELO_1297	1.1313840979432264	1.326880425860744	2.558924212521499	2.379325484817153	2.530157974149199	3.342357294592425	0.258388966041146	0.016824703870008992	0.13237896190596687	0.2711368023328012	0.16934063275863154	0.820413459720903	HELO_1297	uncharacterized protein	COG3314	Spore dipicolinate transporter SpoVV/YjiH/YlbJ, contains nucleoside recognition GATE domain	SpoVV	HELO_RS01550	DE		aruI2		HELO_1297	uncharacterized protein	-0.12660646973691514	-0.2870372266824657	-0.2987456922180036	-1.026687832144923	-0.900081362408008
HELO_1298	3.3248467278681075	3.082307201190306	3.7209137143309206	3.8140045081603424	2.654077189296183	3.567966595350354	0.6917620255167385	0.3711213493111275	0.8289814925261672	0.46361453466663827	0.43408822657820656	0.3808324476179987	gbuA	guanidinobutyrase	COG0010	Arginase/agmatinase family enzyme	SpeB	HELO_RS01555	E	gbuA	guanidinobutyrase	3.5.3.7	gbuA	guanidinobutyrase	0.08326425275458416	0.04751401398671451	-0.3220449905893661	-0.07890309590302103	-0.16216734865760518
HELO_1299	27.701878198914372	19.211695157662216	39.08354266974873	45.879451663826366	34.039965797234835	37.748069047617605	1.0360932198267716	0.7784915534086452	5.673838674608116	3.7799918949381213	6.015346192541714	3.6739698021499887	HELO_1299	PAS/sigma-54-interact/HTH domain transcription regulator	COG3829	RocR-type transcriptional regulator, contains PAS, AAA-type ATPase, and DNA-binding Fis domains	RocR	HELO_RS01560	KT		gbuA		HELO_1299	PAS/sigma-54-interact/HTH domain transcription regulator	0.505954821515763	0.04888560504327266	-0.14512305090220856	-0.43297927027689376	-0.9389340917926567
HELO_1300	12.122368017942287	9.436714992242008	43.73158628921228	33.42658681895414	76.79821497526756	44.853926580010246	0.5485504795245333	0.49231151717844573	5.2498021068980485	2.206845610521936	3.0854313193452323	1.9253735419547862	HELO_1300	YcgA family transport protein	COG1288	Predicted membrane transporter YfcC, affects glyoxylate shunt	YfcC	HELO_RS01565	R				HELO_1300	YcgA family transport protein	0.33036039934947414	-0.035751359821193596	0.7626917734859076	-1.8050171931993018	-2.135377592548776
HELO_1301	42.65366555538797	30.997476914378037	57.92965648877725	49.304712361798245	97.96738751525432	59.52692584318288	5.14938605234818	1.5099627544689838	0.42814068526766463	5.754469247985889	4.999767801964436	6.67984167511233	HELO_1301	DUF1028 family protein	COG3342	Uncharacterized conserved protein, Ntn-hydrolase superfamily		HELO_RS01570	R				HELO_1301	DUF1028 family protein	0.44814465134495407	-0.03858322207111353	0.7093761171197048	-0.471474277939107	-0.9196189292840611
HELO_1302	28.27947574253825	18.24136949562532	42.108326211627556	34.75210250946545	73.55587126961	43.52595245566644	1.5988234344507064	0.8308969506149673	3.469115460845217	1.7660819336132239	5.18028979377063	3.5812580264791145	HELO_1302	probable amidase (homolog to N-carbamoyl-L-amino acid hydrolase)	COG0624	Acetylornithine deacetylase/Succinyl-diaminopimelate desuccinylase or related deacylase	ArgE	HELO_RS01575	E			3.5.3.9	HELO_1302	probable amidase (homolog to N-carbamoyl-L-amino acid hydrolase)	0.6056782360637962	-0.04667992501192142	0.7436754967357011	-0.6047567503973363	-1.2104349864611326
HELO_1303	40.16410528198033	53.73846941522882	65.62965754499805	66.9824496182839	62.97209324781257	68.70897735926935	1.623934476126097	4.542589030228306	4.895517826761691	4.443489165521976	3.9365081073185477	0.795348736116593	HELO_1303	GntR family transcription regulator	COG2186	DNA-binding transcriptional regulator, FadR family	FadR	HELO_RS01580	K				HELO_1303	GntR family transcription regulator	-0.41116822606832226	-0.06517998459734287	-0.12390177239163247	-0.7599575943498627	-0.3487893682815404
HELO_1304	17.224066185350374	7.4919655569456625	25.004441456521146	20.996168289922313	40.79302714103964	28.237199501030574	0.6316772006636974	0.6849325631394309	3.6382617894964993	0.5963274374715266	2.603811424101058	2.1734794423545014	HELO_1304	PAS/sigma-54-interact/HTH domain transcription regulator	COG3829	RocR-type transcriptional regulator, contains PAS, AAA-type ATPase, and DNA-binding Fis domains	RocR	HELO_RS01585	KT				HELO_1304	PAS/sigma-54-interact/HTH domain transcription regulator	1.1016744668261271	-0.1690470777334916	0.5154571306531031	-0.6819602369983411	-1.7836347038244682
HELO_1305	3.4356330118732843	1.4591804873673944	5.35190431807549	4.945636078290986	7.179581268096162	5.647169021590163	0.2074018931490471	0.21856379022019295	0.7359115224705062	0.1726183922375011	0.5880304118224615	0.5589723534625858	HELO_1305	uncharacterized protein									HELO_1305	uncharacterized protein	0.8509623841344376	-0.06555085803739669	0.2992869514805174	-0.5836000315401688	-1.4345624156746064
HELO_1306	3.480486015042446	1.7199947231161727	2.6923175336158462	2.1369858640439294	3.753194483025162	2.165476175181252	0.48332322518374693	0.24478062823406624	0.30717393270332566	0.8442199915486808	0.47748819792310937	0.23594855673786475	HELO_1306	probable oxidoreductase (iron-containing alcohol dehydrogenase family)	COG1454	Alcohol dehydrogenase, class IV	EutG	HELO_RS01595	C			1.1.1.-	HELO_1306	probable oxidoreductase (iron-containing alcohol dehydrogenase family)	0.7200513826874675	0.22210409064762282	0.5864748953380323	0.5012326980667903	-0.21881868462067722
HELO_1307	1.2157519879857805	1.1351430330245982	3.4052362712458417	2.8635807957579793	6.1860553535447025	3.258486329408983	0.26593969393262995	0.3011860092045582	0.41992058393005793	0.2756745548039827	0.03899392809722357	0.09468035701738119	HELO_1307	major facilitator superfamily transport protein	COG2814	Predicted arabinose efflux permease AraJ, MFS family	AraJ	HELO_RS01600	G				HELO_1307	major facilitator superfamily transport protein	0.053463688599685755	0.04887868053794797	0.75485932988247	-0.9425443107683371	-0.9960079993680229
HELO_1308	27.384043425389162	15.802491687699765	35.02434461199933	42.462681032941624	38.407635488160786	34.10336179991429	2.8284907434541244	3.0932945472950832	7.194946900547967	2.606953641997293	13.563503676080806	11.341928769434384	HELO_1308	uncharacterized protein									HELO_1308	uncharacterized protein	0.7564049318813915	0.03736298176950115	0.16686598636929695	-0.3065290800695335	-1.062934011950925
HELO_1309	367.29277238383315	246.98260948315442	362.6667208953192	323.53036127431454	338.5064416054948	373.25086583077297	10.955253310562872	15.003900859343787	27.174557881252277	19.972360415024383	21.001701503036717	23.842658241701834	ispB	octaprenyl-diphosphate synthase	COG0142	Geranylgeranyl pyrophosphate synthase	IspA	HELO_RS01615	H	ispB	octaprenyl-diphosphate synthase	2.5.1.90	ispB	octaprenyl-diphosphate synthase	0.5706141342466644	-0.041388743010752904	-0.14056670634874102	-0.023152568835378418	-0.5937667030820428
HELO_1310	2074.4434918788274	2552.2970330877038	1460.3574189732542	1068.9041464309093	843.4087932825588	839.6948114728137	101.51873551030111	281.3629737926154	257.92429448281223	465.8143067277153	138.79954440354732	138.14570003617098	rplU	50S ribosomal protein L21	COG0261	Ribosomal protein L21	RplU	HELO_RS01620	J	rplU	50S ribosomal protein L21		rplU	50S ribosomal protein L21	-0.29894172856358914	0.7976550014842552	0.006359433093338751	1.3037655778622508	1.60270730642584
HELO_1311	4486.537406841544	3857.898239413216	637.8303546119305	466.8675148331699	457.8215768761457	480.2458962317099	414.73534536613846	267.3778546419194	114.64554037887693	58.894988451317715	47.70085035760002	126.98913483214791	rpmA	50S ribosomal protein L27	COG0211	Ribosomal protein L27	RpmA	HELO_RS01625	J	rpmA	50S ribosomal protein L27		rpmA	50S ribosomal protein L27	0.21773496490917843	0.4086586270262238	-0.06884100016145567	3.2210778214371114	3.003342856527933
HELO_1312	233.6101544499344	302.63025415344185	280.5446705993558	346.2286120762266	286.77353782925803	282.22279861163526	5.747984171673297	11.663703338847066	11.470579463686375	19.752549273894775	17.138636531682533	14.107697939550176	obgE	GTPase ObgE	COG0536	GTPase involved in cell partioning and DNA repair	Obg	HELO_RS01630	LD	obgE	GTPase ObgE	3.6.5.-	obgE	GTPase ObgE	-0.37205009234418984	-0.008573560689617565	0.022996532529528935	-0.2716719450786771	0.10037814726551275
HELO_1313	256.315433835252	351.8103895557226	246.6285142176997	293.00439905343956	214.07649010159176	231.62397460427428	13.144161342344242	24.91712883138811	8.217878286343845	14.02419129348787	3.6739110255263387	10.642250754037143	proB	glutamate 5-kinase	COG0263	Glutamate 5-kinase	ProB	HELO_RS01635	E	proB	glutamate 5-kinase	2.7.2.11	proB	glutamate 5-kinase	-0.4553550531587707	0.09017765828756641	-0.11314995782476966	0.14553820186145217	0.6008932550202228
HELO_1314	2639.8209242363846	2889.2689943807386	2218.2410624871295	1873.537612188701	1714.6623020965035	2047.7626651234223	118.59961992758686	300.63500206805844	265.24330311777624	91.68975215401379	118.34763317784704	253.08536314175333	rpsT	30S ribosomal protein S20	COG0268	Ribosomal protein S20	RpsT	HELO_RS01640	J	rpsT	30S ribosomal protein S20		rpsT	30S ribosomal protein S20	-0.13021729438304774	0.11531351926027078	-0.2559872561878951	0.3662336068816394	0.49645090126468716
HELO_1315	127.4158111652644	241.8466547850628	156.76127717485068	179.4547345098362	139.90020252707424	153.42087311351725	3.3846049451166746	17.05090923017118	7.45277881965145	14.760411799876726	4.515118620242928	9.088643642612615	murJ	probable lipid II flippase MurJ	COG0728	Lipid II flippase MurJ/MviN (peptidoglycan biosynthesis)	MurJ	HELO_RS01645	M	murJ	probable lipid II flippase MurJ		murJ	probable lipid II flippase MurJ	-0.9192227684911352	0.03087536109439526	-0.13219408993816284	-0.26604493041788224	0.6531778380732529
HELO_1316	302.90429716151044	239.94739242931573	221.71685815741614	246.02363808945742	198.6968334513837	216.5984056762678	17.52900834963522	11.730464263849335	14.327683223546812	16.78287067208426	4.644159811889122	18.293539820838358	ribF	bifunctional riboflavin kinase / FMN adenylyltransferase	COG0196	FAD synthase	RibF	HELO_RS01650	H	ribF	bifunctional riboflavin kinase / FMN adenylyltransferase	2.7.1.26,2.7.7.2	ribF	bifunctional riboflavin kinase / FMN adenylyltransferase	0.3348988864083875	0.03354277836862529	-0.12385652966520944	0.48194908836589523	0.14705020195750773
HELO_1317	352.5956724934472	358.3172001834919	446.6367296991735	454.7556565099433	447.37871774363424	441.53473398549863	12.081919295313675	8.246366162142017	16.81680633867565	19.926118678222657	14.108183041141102	26.36298452793227	ileS	isoleucine--tRNA ligase	COG0060	Isoleucyl-tRNA synthetase	IleS	HELO_RS01655	J	ileS	isoleucine--tRNA ligase	6.1.1.5	ileS	isoleucine--tRNA ligase	-0.023157379167750847	0.016537722933149368	0.018927107446296887	-0.3236900766206201	-0.30053269745286926
HELO_1318	248.4178703764155	190.43652178076977	108.5569808804753	110.15613856949973	117.3495988292713	121.45172921903564	7.4651246819984545	5.642712125064446	6.700997302304122	9.971050505272217	8.36827518415013	14.119266019544428	lspA	lipoprotein signal peptidase	COG0597	Lipoprotein signal peptidase	LspA	HELO_RS01660	MU	lspA	lipoprotein signal peptidase	3.4.23.36	lspA	lipoprotein signal peptidase	0.3816987457431509	-0.1605317326680531	-0.04915833149925852	1.02635168831244	0.6446529425692891
HELO_1319	350.4877157816997	295.3100456032842	196.38853668192257	202.43804983184444	173.97868541933335	196.37055754314073	18.928153178186925	9.346828900414296	17.986766811005634	3.928341911760827	8.28358848347124	12.174715383919978	HELO_1319	FKBP-type peptidyl-prolyl cis-trans isomerase	COG1047	Peptidyl-prolyl cis-trans isomerase, FKBP type	SlpA	HELO_RS01665	O		lspA	5.2.1.8	HELO_1319	FKBP-type peptidyl-prolyl cis-trans isomerase	0.24636673126261321	0.00013141389144610827	-0.17372759941924887	0.8325674751496273	0.586200743887014
HELO_1320	384.4802972391506	387.6122447681158	299.4508720435468	314.81283538454414	296.05266723056	289.0333331634938	13.429138266596814	19.83415285332812	10.856432759507738	8.46923447371052	22.167069563505898	8.521594568086138	ispH	4-hydroxy-3-methylbut-2-enyl diphosphate reductase	COG0761	4-Hydroxy-3-methylbut-2-enyl diphosphate reductase IspH	IspH	HELO_RS01670	I	ispH	4-hydroxy-3-methylbut-2-enyl diphosphate reductase	1.17.7.4	ispH	4-hydroxy-3-methylbut-2-enyl diphosphate reductase	-0.011674236809529503	0.050910392345633326	0.03450002564605015	0.4104384057698507	0.4221126425793802
HELO_1321	48.52648769236391	56.793763449648374	46.19925944483151	65.78516961938011	48.0661482098263	47.456647413866925	4.3108146440268635	1.469105833216825	3.1118923643159304	4.906808683481047	2.761798747691737	2.3142956395920433	HELO_1321	GspG domain protein	COG4968	Type IV pilus assembly protein PilE	PilE	HELO_RS01675	NW		ispH		HELO_1321	GspG domain protein	-0.22271350737343631	-0.03793036810535799	0.018033429400683865	0.03150571987548645	0.25421922724892276
HELO_1322	40.98039952615361	38.09010938531895	24.874692405203778	32.133377541208176	22.096547520634005	24.924966592810318	2.201325129472902	2.687544056373593	3.645307539366328	1.2116535429651731	3.3591030070215298	4.82981829929448	HELO_1322	uncharacterized protein									HELO_1322	uncharacterized protein	0.10291227507246159	-0.0028004178143810066	-0.16666491672923822	0.695373766811719	0.5924614917392574
HELO_1323	43.47583325078582	35.0137261792184	19.28115801386342	23.31060090213437	15.687085829028666	16.46133464979896	5.219416267452725	1.2708787178238243	2.4213415536897465	1.358269603585818	2.372173159347081	0.8859021861081519	HELO_1323	uncharacterized protein	COG4966	Type IV pilus assembly protein PilW	PilW	HELO_RS01685	NW				HELO_1323	uncharacterized protein	0.30447475805314106	0.21597619474315088	-0.06543180520324032	1.3488577995361606	1.0443830414830195
HELO_1324	31.99173190549998	29.208823567220076	21.509086307203063	33.38115883680718	23.003982178239085	19.501090286305317	1.6795154958862502	2.000566337086245	0.5744099999995795	3.100166688236714	1.0940708540052233	0.8689877644178409	HELO_1324	uncharacterized protein									HELO_1324	uncharacterized protein	0.12713451258284447	0.13480685885917332	0.2275731268530956	0.6864038773750023	0.5592693647921578
HELO_1325	2.143099208945826	2.2357584541883835	2.1556718907037786	2.891161668431677	1.503278909712096	1.9914215913451834	0.5445687090249819	0.396574589144785	0.708580131786414	0.3103542910488836	0.40169996710195677	0.3971389044491247	HELO_1325	GspH family protein	COG4970	Type IV pilus assembly protein FimT	FimT	HELO_RS01695	NW				HELO_1325	GspH family protein	-0.04191610603232543	0.07711596093830386	-0.2570122069440437	0.07135656139025315	0.11327266742257858
HELO_1326	121.76896200117217	80.71343588124938	162.1367468098933	154.23218841771902	135.27317288699336	136.3254598549107	5.29077292719316	4.016756059177792	5.927279367460221	17.234277831501384	5.604768231945562	2.98099954855569	thiO	glycine oxidase ThiO	COG0665	Glycine/D-amino acid oxidase (deaminating)	DadA	HELO_RS01700	E	thiO	glycine oxidase ThiO	1.4.3.19	thiO	glycine oxidase ThiO	0.5873006491748143	0.24848266504657435	-0.011097545778520512	-0.16165325300974676	-0.748953902184561
HELO_1327	75.75866122256583	56.597406032210664	178.66679408116102	162.655963931991	182.94412094839765	215.03058377233	5.345486265783373	9.655192507215396	4.849336578994114	6.365183420526583	5.673341611338514	10.450773180255124	HELO_1327	uncharacterized protein									HELO_1327	uncharacterized protein	0.4143257095107806	-0.2659117759643479	-0.23196800437369625	-1.4928341170745645	-1.907159826585345
HELO_1328	83.13061963261332	108.14516249408211	267.7340908480549	259.32343622430113	268.5687256115532	258.10108979522096	3.413249740077445	2.4805447719663993	17.71242994311449	8.626521151376686	12.604675812878048	15.014380834897182	nadE	NAD synthase (glutamine-hydrolyzing)	COG0388	Omega-amidase YafV/Nit2, hydrolyzes alpha-ketoglutaramate	Nit2	HELO_RS01710	C	nadE	NAD synthase (glutamine-hydrolyzing)	6.3.5.1	nadE	NAD synthase (glutamine-hydrolyzing)	-0.3755453138971019	0.0526642655848768	0.05713804637275821	-1.622812208533091	-1.247266894635989
HELO_1329	486.6770432649439	248.50101258457502	407.10485033043255	358.6480056118947	420.06805045082046	431.029574906212	16.283872014274586	20.844604746740814	20.392245932533786	13.023918767509256	10.08565341300212	19.032951838119285	bamD	outer membrane protein assembly factor BamD	COG4105	Outer membrane protein assembly factor BamD, BamD/ComL family	BamD	HELO_RS01715	M	bamD	outer membrane protein assembly factor BamD		bamD	outer membrane protein assembly factor BamD	0.9668803903969465	-0.08219021938880999	-0.03707666482224603	0.17479598452837486	-0.7920844058685717
HELO_1330	144.67765808745654	137.3055056256964	149.57957125550092	172.64334508472504	178.72405895116665	154.79741416521594	6.367289968338281	2.93102734248121	2.3786507582743277	4.83780885820408	6.669761472952856	6.082732536824002	rluD	23S rRNA pseudouridine(1911/1915/1917) synthase RluD	COG0564	Pseudouridine synthase RluA, 23S rRNA- or tRNA-specific	RluA	HELO_RS01720	J	rluD	23S rRNA pseudouridine(1911/1915/1917) synthase RluD	5.4.99.23	rluD	23S rRNA pseudouridine(1911/1915/1917) synthase RluD	0.07492104684326595	-0.049145232038936726	0.20611226108673897	-0.09689165372278907	-0.17181270056605502
HELO_1331	140.57815720315477	122.32180272614954	108.39042070571031	113.45650918196877	137.15809914276514	116.9612959571047	3.063511943556937	4.447491852461198	9.490847616700728	4.947793867685116	4.788641944175121	1.181642978240259	HELO_1331	laccase domain protein	COG1496	Copper oxidase (laccase) domain	YfiH	HELO_RS01725	P		rluD	1.10.3.-	HELO_1331	laccase domain protein	0.19917081826606964	-0.10882717028186129	0.22800656123537166	0.2632851249214134	0.06411430665534379
HELO_1332	268.59339447857445	78.54317581133327	168.6319999162939	569.743548248261	247.9817098475762	169.36991481242046	28.6108596247549	3.7348013768238886	4.901922505041166	44.11333215042322	15.434425344178614	8.004165227581414	clpB	molecular chaperone ClpB	COG0542	ATP-dependent Clp protease, ATP-binding subunit ClpA	ClpA	HELO_RS01730	O	clpB	molecular chaperone ClpB		clpB	molecular chaperone ClpB	1.7609750794254664	-0.006262246102970437	0.5473691698359247	0.6621145521111806	-1.0988605273142857
HELO_1333	878.5869215737175	295.44083184684723	819.6857915559225	695.8622620935503	551.7559145782039	801.9380642941684	69.41990052392089	10.340776583307486	39.202135139698726	21.59251266694999	16.199075288145128	41.45453259425485	ilvI	acetolactate synthase catalytic subunit	COG0028	Acetolactate synthase large subunit or other thiamine pyrophosphate-requiring enzyme	IlvB	HELO_RS01735	EH	ilvI	acetolactate synthase catalytic subunit	2.2.1.6	ilvI	acetolactate synthase catalytic subunit	1.569081974601124	0.031541268475779205	-0.5386461506193516	0.13153744535347123	-1.4375445292476527
HELO_1334	568.1305394504071	259.49374346108374	342.8790820963323	282.6677633274117	219.74048638720114	325.38237009428525	74.51745005832834	23.75958667056814	8.465323306140062	10.439010330527598	16.266846116985846	26.280464858254703	ilvH	acetolactate synthase regulatory subunit	COG0440	Acetolactate synthase, small subunit	IlvH	HELO_RS01740	E	ilvH	acetolactate synthase regulatory subunit	2.2.1.6	ilvH	acetolactate synthase regulatory subunit	1.1275108740550266	0.07533822984764349	-0.5642118696090987	0.8021964656831067	-0.32531440837191994
HELO_1335	65.63980957296583	54.00087363206931	47.19209909525637	44.10650932789693	48.40573632078189	47.00087092922694	1.5522657231412182	1.1276660676399426	1.2300021587933543	4.767811563354686	3.311466560528955	3.9883781688129405	HELO_1335	probable oxidoreductase (zinc-containing alcohol dehydrogenase family)	COG0604	NADPH:quinone reductase or related Zn-dependent oxidoreductase	Qor	HELO_RS01745	CR		ilvH		HELO_1335	probable oxidoreductase (zinc-containing alcohol dehydrogenase family)	0.2769297435865594	0.0057360593018547235	0.04161797524861921	0.47332369575356026	0.19639395216700084
HELO_1336	22.53430620889606	19.423899944848447	18.987249164124933	15.540597763602952	20.88951476688582	18.304216707391408	0.2617111744426068	0.8359846215363025	1.329202868402183	1.0326557144692552	0.885083045761669	2.5732229007040552	ilvY	LysR family transcription regulator IlvY	COG0583	DNA-binding transcriptional regulator, LysR family	LysR	HELO_RS01750	K	ilvY	LysR family transcription regulator IlvY		ilvY	LysR family transcription regulator IlvY	0.20450694779879885	0.05016391197123671	0.18132395778794486	0.28584930669785447	0.08134235889905561
HELO_1337	6476.57795678196	1389.7547924832004	1635.397727326955	1015.9875152544058	1089.673890429953	1420.1216746716352	354.8332447501487	39.07282551212841	35.759175253582406	63.01958592535816	111.84466803258053	119.06443629334143	ilvC	ketol-acid reductoisomerase	COG0059	Ketol-acid reductoisomerase	IlvC	HELO_RS01755	EH	ilvC	ketol-acid reductoisomerase	1.1.1.86	ilvC	ketol-acid reductoisomerase	2.2195863960839475	0.20349335706110416	-0.38181027876153983	2.188424391525853	-0.03116200455809448
HELO_1338	435.42592165710863	209.6904412315845	242.15067832297586	202.6995800972137	212.32441490623629	233.06779445523964	33.77742406291837	6.807172421153087	9.799434545033334	11.192443000965753	10.247227818252139	6.785429559723443	pssA	CDP-diacylglycerol--serine O-phosphatidyltransferase	COG1183	Phosphatidylserine synthase	PssA	HELO_RS01760	I	pssA	CDP-diacylglycerol--serine O-phosphatidyltransferase	2.7.8.8	pssA	CDP-diacylglycerol--serine O-phosphatidyltransferase	1.0506119312143927	0.05492416957461366	-0.13387735564543135	0.898810346812696	-0.15180158440169667
HELO_1339	2356.5568122680247	682.2883136983529	2476.0698526432825	1936.6436153723516	1725.2827507451022	1752.7404417504156	89.01078226732044	46.63276754837034	426.66557014542076	697.1379383323144	559.1657330598056	367.05168794008205	HELO_1339	uncharacterized protein									HELO_1339	uncharacterized protein	1.7867261796238587	0.4981993118558652	-0.02276645556916357	0.42685729642207804	-1.3598688832017807
HELO_1340	409.99226103270536	134.3404959416712	421.07491356437595	334.03523317751586	340.1056139087332	442.12856938842316	16.377460002659085	5.8267697717204125	23.37900525321459	11.173741971582515	8.804820309348912	44.80229353802977	HELO_1340	uncharacterized protein	COG4395	Predicted lipid-binding transport protein, Tim44 family	Tim44	HELO_RS01795	I				HELO_1340	uncharacterized protein	1.6025176479936452	-0.07022625941591976	-0.3775068442776437	-0.10861411499307216	-1.7111317629867173
HELO_1341	39.41463207928035	25.463752608557257	42.706738372687646	47.07619068498988	40.0201152259565	33.15608580254673	1.5065864031310081	1.432118176886321	4.36717182729057	9.081137193775776	8.500526892414229	1.0794924023006367	HELO_1341	isochorismatase family hydrolase	COG1335	Nicotinamidase-related amidase	PncA	HELO_RS01800	HR				HELO_1341	isochorismatase family hydrolase	0.6108600610073678	0.35571306524854585	0.26418888899003257	0.24273505854769528	-0.3681250024596725
HELO_1342	155.3992197903003	110.09644907914787	188.6353536747997	156.41370617559957	205.0834540926804	185.94536087845395	10.889009451603064	4.723277824683748	13.074980917243968	15.909193078672029	10.695649601983765	14.14812424074768	HELO_1342	UPF0246 family protein	COG3022	DNA-binding protein YaaA associated with the oxidative stress response	YaaA	HELO_RS01805	L				HELO_1342	UPF0246 family protein	0.4934206103506389	0.020611280006807675	0.14061200867070145	-0.2573833549374527	-0.7508039652880916
HELO_1343	231.40700879474207	179.05212906033725	310.49347143582605	208.69330470025918	345.9481903779824	325.6055141150965	20.42690189008068	4.386573472189856	12.760222756385744	7.690034302050168	3.787880039427164	36.20120867093413	tas	aldo/keto reductase Tas	COG0667	Pyridoxal reductase PdxI or related oxidoreductase, aldo/keto reductase family	PdxI	HELO_RS01810	HR	tas	aldo/keto reductase Tas		tas	aldo/keto reductase Tas	0.3682389183038728	-0.06834722202855481	0.08717109358930308	-0.4908955709243097	-0.8591344892281825
HELO_1344	883.4719815286836	1050.9707079787295	792.0335601347116	731.3544240502455	756.5772820159867	800.7032044697963	36.58960859908489	81.70598622738878	13.504178917385152	76.88302739696499	43.27207475718451	46.35732553317167	HELO_1344	TPR domain protein	COG0790	TPR repeat	TPR	HELO_RS01815	R		tas		HELO_1344	TPR domain protein	-0.2502061867025791	-0.015686320636360662	-0.08167517242971378	0.1417482008627058	0.3919543875652849
HELO_1345	267.2724736502765	287.67170344965183	76.86642791369866	76.27123227576669	86.08100153146317	69.53933692993006	2.456336882028787	13.834890530732673	8.677748164294776	2.7855063144102647	4.69953288258252	9.874139207917567	HELO_1345	RNase H domain protein									HELO_1345	RNase H domain protein	-0.1057306636795996	0.14257343033094383	0.30392998578200814	1.9271991135083901	2.0329297771879897
HELO_1346	289.6614477838739	191.14321991120997	222.08079154282623	174.68351240164512	261.92457636408284	220.66853242790543	7.583385104941312	3.0667929199915176	8.169785635500547	7.169048856249126	12.559433133912972	17.8097615467559	HELO_1346	probable oxidoreductase (zinc-containing alcohol dehydrogenase family)	COG0604	NADPH:quinone reductase or related Zn-dependent oxidoreductase	Qor	HELO_RS01825	CR				HELO_1346	probable oxidoreductase (zinc-containing alcohol dehydrogenase family)	0.5971576612065768	0.009162312160165165	0.24624501841608737	0.39093574768415973	-0.20622191352241703
HELO_1347	206.5306570126726	100.10671511511565	98.11414092014724	77.0369264185347	108.74240743774124	106.50751853200764	13.625078180157828	1.861336548152973	1.9221499851244417	3.98713517090407	0.16961204071698474	7.774471635890145	HELO_1347	probable cytokinin riboside 5'-monophosphate phosphoribohydrolase	COG1611	Nucleotide monophosphate nucleosidase PpnN/YdgH, Lonely Guy (LOG) family	PpnN	HELO_RS01830	F				HELO_1347	probable cytokinin riboside 5'-monophosphate phosphoribohydrolase	1.0374456525524698	-0.11727474717612996	0.02968357177646741	0.9488869130376889	-0.08855873951478088
HELO_1348	278.63579125462803	138.77892706964505	65.85156631773079	57.59624497234896	58.26974723101721	68.26470754858276	10.881296265266451	6.639820924611663	2.433406102238409	1.9175865682145574	1.7674972430982112	8.306101107657062	HELO_1348	DUF501 family protein	COG1507	Uncharacterized conserved protein, DUF501 family		HELO_RS01835	S				HELO_1348	DUF501 family protein	1.0004021486705135	-0.051159080320673844	-0.22482453824221427	2.0133566783444214	1.012954529673908
HELO_1349	354.18509119289246	190.99923596282522	232.34451592878688	275.2712962135758	279.20119605428755	270.5613420301415	17.37573439438424	4.826194321322456	5.158012651170909	23.631524734672077	12.26929133711331	9.030907726595267	ybaK	Cys-tRNA(Pro)/Cys-tRNA(Cys) deacylase YbaK	COG2606	Cys-tRNA(Pro) deacylase, prolyl-tRNA editing enzyme YbaK/EbsC	EbsC	HELO_RS01845	J	ybaK	Cys-tRNA(Pro)/Cys-tRNA(Cys) deacylase YbaK	3.1.1.-	ybaK	Cys-tRNA(Pro)/Cys-tRNA(Cys) deacylase YbaK	0.8874704562566746	-0.21881655868722394	0.04518499388844788	0.3872929060714103	-0.5001775501852643
HELO_1350	95.05085780640597	76.76754867253528	82.70404296241072	73.29606404718503	75.46578408568574	94.83356567851773	3.64470212069696	5.987958537174324	5.068614623629961	5.051421214121013	4.755238034054737	2.5762404368128817	HELO_1350	thioesterase domain protein	COG0824	Acyl-CoA thioesterase FadM	FadM	HELO_RS01850	I		ybaK	3.1.2.-	HELO_1350	thioesterase domain protein	0.3046302342965266	-0.19523374037818275	-0.3257167142054991	0.003267450308217512	-0.30136278398830907
HELO_1351	88.3947856985796	71.31460701322663	64.51168377643951	58.77981735844784	62.0115645956962	70.01860324586374	2.729025081286335	0.5555285501896757	6.314671031191291	4.253333704353973	3.7722376013597794	10.55090281408805	HELO_1351	uncharacterized protein									HELO_1351	uncharacterized protein	0.30590359272795364	-0.11644475737885873	-0.17258035387933912	0.3319936964978165	0.02609010376986287
HELO_1352	131.95303602322983	136.70104467992482	165.39150856991975	182.07524051618293	186.76181894906736	182.1612747729283	2.128717994265915	6.6663564041054535	8.150834921306064	12.47796735708345	6.294933395000267	2.836684555054951	HELO_1352	uncharacterized protein									HELO_1352	uncharacterized protein	-0.05062278268092246	-0.1385327005414183	0.03578921211534247	-0.4621977891296991	-0.41157500644877665
HELO_1353	243.43116797273717	69.7936514987138	187.19165752451534	177.6924609238358	193.92533721314945	198.00647436340128	7.609496865796886	2.7368370020296338	13.19357041567006	5.874618459151689	15.982322251273352	16.561906143246578	patB	cystathionine beta-lyase PatB	COG1168	Bifunctional PLP-dependent enzyme with beta-cystathionase and maltose regulon repressor activities	MalY	HELO_RS01865	ER	patB	cystathionine beta-lyase PatB	4.4.1.13	patB	cystathionine beta-lyase PatB	1.7877363623024012	-0.08061269207393096	-0.029893737013013677	0.2966128908518266	-1.4911234714505746
HELO_1354	175.57298669951822	282.8633404952103	331.0316514728739	311.72250217975477	349.4090315261795	330.93723010905546	8.393712282367915	9.851542296803846	11.018728459234348	9.526612333718436	14.702122649313402	15.998954011323756	valS	valine--tRNA ligase	COG0525	Valyl-tRNA synthetase	ValS	HELO_RS01870	J	valS	valine--tRNA ligase	6.1.1.9	valS	valine--tRNA ligase	-0.6849318975130094	0.00041032415232677977	0.07812950849069367	-0.9106458044327157	-0.22571390691970628
HELO_1355	250.03306849038884	303.8912909999779	265.3101291479193	294.7314139039381	280.4802010069666	254.7168079615108	5.2868881290830325	3.729701512710174	22.478616973623435	23.7116868467509	9.902255784436445	22.629272108482724	holC	DNA polymerase 3 chi subunit	COG2927	DNA polymerase III, chi subunit	HolC	HELO_RS01875	L	holC	DNA polymerase 3 chi subunit	2.7.7.7	holC	DNA polymerase 3 chi subunit	-0.2804175190298981	0.05856031240186965	0.13848645804275783	-0.02666956796242026	0.25374795106747783
HELO_1356	243.80683294659363	258.32453348127325	260.9891077868099	252.4590479283451	293.92288179537104	274.01906595470524	9.158608492671343	14.212005571119665	6.776405953362483	3.3584414054037666	5.306751341747112	1.8132660279100137	ygfF	probable oxidoreductase YgfF (short-chain dehydrogenase family)	COG1028	NAD(P)-dependent dehydrogenase, short-chain alcohol dehydrogenase family	FabG	HELO_RS01880	I	ygfF	probable oxidoreductase YgfF (short-chain dehydrogenase family)		ygfF	probable oxidoreductase YgfF (short-chain dehydrogenase family)	-0.08311487278122165	-0.07002480541630973	0.10080612094148123	-0.16788781179419487	-0.08477293901297323
HELO_1357	376.4248689725748	372.6007752617063	549.4660781285917	438.16973411218277	628.9291978843062	587.7984680679955	27.546063244084607	22.140798371711465	22.643470964829866	6.766943693022396	31.129580509595026	14.656848010787716	ilvE2	branched-chain amino acid aminotransferase	COG0115	Branched-chain amino acid aminotransferase/4-amino-4-deoxychorismate lyase	IlvE	HELO_RS01885	EH	ilvE2	branched-chain amino acid aminotransferase	2.6.1.42	ilvE2	branched-chain amino acid aminotransferase	0.01469203816115261	-0.09712025578408934	0.09741576540818819	-0.6415844308464003	-0.6562764690075529
HELO_1358	396.4131539042698	762.7934570220463	1077.4598905857504	874.391779215524	1059.0793573128785	1085.208575077268	24.930257723108546	16.650631075556912	15.54581995273085	25.869201403072548	44.788731937076136	58.888302989367155	pepA	aminopeptidase PepA	COG0260	Leucyl aminopeptidase	PepB	HELO_RS01890	E	pepA	aminopeptidase PepA	3.4.11.1	pepA	aminopeptidase PepA	-0.9425429364037328	-0.01032863610750212	-0.03512888910875844	-1.4505896277945176	-0.5080466913907848
HELO_1359	83.85826451973799	54.99538473100961	46.502117439899926	45.98720018916401	47.68797397503207	42.921170580946466	6.991192193093314	1.712464288677043	4.186086095612733	5.803935868555339	4.527196443572621	5.29151287357266	lptF	lipopolysaccharide export system permease protein LptF	COG0795	Lipopolysaccharide export LptBFGC system, permease protein LptF	LptF	HELO_RS01895	MN	lptF	lipopolysaccharide export system permease protein LptF		lptF	lipopolysaccharide export system permease protein LptF	0.5997472518161269	0.11307531864745535	0.14864896244429904	0.9501386682641826	0.3503914164480557
HELO_1360	87.64861378789988	65.92828093380638	55.89531817215131	56.690821953514785	62.684103279876716	53.70485253334662	3.1013974712313876	4.098333552226313	3.576121323685729	1.2480650660736987	3.6856832500078256	1.4274427133656766	lptG	lipopolysaccharide export system permease protein LptG	COG0795	Lipopolysaccharide export LptBFGC system, permease protein LptF	LptF	HELO_RS01900	MN	lptG	lipopolysaccharide export system permease protein LptG		lptG	lipopolysaccharide export system permease protein LptG	0.4054821127842807	0.05664112891015538	0.2192644829205168	0.6964292602950932	0.2909471475108125
HELO_1361	76.62238869895457	42.90784761964101	26.043631161894925	28.713793002910364	33.28916674586549	23.93302504255159	7.26538308093782	1.2262878083846824	1.1992788465854853	2.2257811158413223	5.149152514711809	7.581823489010205	HELO_1361	RDD domain protein	COG1714	Uncharacterized membrane protein YckC, RDD family	YckC	HELO_RS01905	S		lptG		HELO_1361	RDD domain protein	0.8219940156227663	0.11723094508226417	0.45969491512866334	1.6384148993998577	0.8164208837770914
HELO_1362	142.47697698158882	41.27154144150645	199.64142446867467	95.59205346383875	114.05522662024543	214.80809892396178	28.838245654397856	7.469004810656671	128.16411530485632	5.567949086621153	8.330789107111261	181.43866825645492	bfd	bacterioferritin-associated ferredoxin	COG2906	Bacterioferritin-associated ferredoxin	Bfd	HELO_RS01910	P	bfd	bacterioferritin-associated ferredoxin		bfd	bacterioferritin-associated ferredoxin	1.7630606269131173	-0.10512951201091525	-0.9074224853809811	-0.5889297542592926	-2.35199038117241
HELO_1363	1344.2473903479734	1437.0420827262642	1344.3912313076585	1077.1747318158507	1193.0612793085381	1233.9458198910158	74.60167070424187	80.02654196165612	298.88486243127954	264.7054180377895	227.85731499535075	287.15405331502785	bfr	bacterioferritin	COG2193	Bacterioferritin (cytochrome b1)	Bfr	HELO_RS01915	P	bfr	bacterioferritin	1.16.3.1	bfr	bacterioferritin	-0.09623438718075761	0.12357801181469696	-0.04857087090709733	0.12342375948386142	0.21965814666461903
HELO_1364	99.3766732875672	61.82384820809053	48.29189594541348	33.327547809152854	43.733588977174	34.53682812653266	6.580600020979477	0.6796155714747572	6.574292096448091	6.945314978370001	8.510237698623358	6.308201343292194	HELO_1364	DUF1653 domain protein	COG4728	Uncharacterized conserved protein, DUF1653 family		HELO_RS01920	S		bfr		HELO_1364	DUF1653 domain protein	0.6760398162289958	0.47203555537754305	0.33204359246007176	1.4980372146858763	0.8219973984568805
HELO_1365	132.82035625055354	66.9393576032225	98.31278726829713	87.11745214057062	101.09444290521942	101.66648671870564	7.468982051214632	3.7447881961210148	4.424457521618302	7.559580750715	2.241142614079108	15.056594361033829	tcdA	tRNA threonylcarbamoyladenosine dehydratase	COG1179	tRNA A37 threonylcarbamoyladenosine dehydratase	TcdA	HELO_RS01925	J	tcdA	tRNA threonylcarbamoyladenosine dehydratase		tcdA	tRNA threonylcarbamoyladenosine dehydratase	0.9779781079574326	-0.047913928864404376	-0.008060980397846862	0.382332268502128	-0.5956458394553046
HELO_1366	157.58351276921493	82.57404675872492	117.33848857484348	113.7555209788563	110.37177793139413	119.80126208312676	4.867492547531945	9.06372089366741	3.029220055435804	4.903507173318054	10.86553342119109	13.627357593387222	truC	tRNA pseudouridine synthase TruC	COG0564	Pseudouridine synthase RluA, 23S rRNA- or tRNA-specific	RluA	HELO_RS01930	J	truC	tRNA pseudouridine synthase TruC	5.4.99.26	truC	tRNA pseudouridine synthase TruC	0.9241158884323122	-0.029716153296516445	-0.11725183333344891	0.3926072607353239	-0.5315086276969883
HELO_1367	145.24788899133767	59.18790577393181	100.71127694768175	77.15609128892784	78.2246898737831	97.5806888080917	4.370643703954211	1.3148947934173192	3.0812451084853407	11.353877120109672	2.315104299352194	6.100198163907757	npdA1	NAD-dependent protein deacylase	COG0846	NAD-dependent protein deacetylase, SIR2 family	SIR2	HELO_RS01935	O	npdA1	NAD-dependent protein deacylase	2.3.1.286	npdA1	NAD-dependent protein deacylase	1.2808702758872208	0.04510267612997154	-0.3153549543502807	0.5690388336983361	-0.7118314421888847
HELO_1368	76.22084992733367	80.92851274064957	61.83234224979506	65.17429186522465	49.354186313442845	63.213682778454995	4.055486287677035	4.5999552039507705	2.35740803726784	3.9492209440644106	4.869929686811967	3.9077144513161257	HELO_1368	DTW domain protein	COG3148	tRNA U47 aminocarboxypropyltransferaseTapT/TuaA/ YfiP, DTW domain	TapT	HELO_RS01940	J		npdA1		HELO_1368	DTW domain protein	-0.08537519230794377	-0.03137338087049546	-0.3507690173593865	0.2661096909010361	0.35148488320897986
HELO_1369	48.06573319052837	39.33140058863941	29.67330974946553	33.12662513189721	26.899857255978493	30.48995637093886	0.6446604067199221	0.407111057472645	5.793292077163838	0.911544854210532	2.19814721774505	1.2768726050082428	HELO_1369	LysR family transcription regulator	COG0583	DNA-binding transcriptional regulator, LysR family	LysR	HELO_RS01950	K				HELO_1369	LysR family transcription regulator	0.28281231144479957	-0.037907912161531776	-0.1746340178196073	0.6398240598992206	0.3570117484544211
HELO_1370	212.36287188559797	150.2403773356762	196.9482737015513	164.44178677368754	177.3155996678676	198.99527392610875	9.265066610338584	3.045686161816496	8.556715370708867	3.9110067722150013	5.975465867178889	4.896842513095744	HELO_1370	TraB family protein	COG1916	Pheromone shutdown protein TraB, contains GTxH motif (function unknown)		HELO_RS01955	S				HELO_1370	TraB family protein	0.496465795071801	-0.014842422439389935	-0.1655329877244096	0.09334324077136014	-0.40312255430044086
HELO_1371	60.76875495183243	66.25029592054766	40.2024310173301	29.967423972547888	35.83740642646969	39.873954337489685	1.8125989928770767	1.987340865348337	3.836039893763263	0.3591663582057792	1.245690489400698	2.603885026924103	trkH	trk system potassium uptake protein TrkH	COG0168	Trk-type K+ transport system, membrane component	TrkG	HELO_RS01960	P	trkH	trk system potassium uptake protein TrkH		trkH	trk system potassium uptake protein TrkH	-0.12266336479864837	0.011547638339262534	-0.15001033252224616	0.595695427980127	0.7183587927787753
HELO_1372	175.83133535563272	139.15653299296898	127.08655055269251	112.15678800372446	123.28790706970601	129.46507096796077	5.732109709417929	4.089578596072883	5.028395174705163	6.058560119082448	8.104009581635362	10.215375912229398	trkA	trk system peripheral membrane protein TrkA	COG0569	Trk/Ktr K+ transport system regulatory component TrkA/KtrA/KtrC, RCK domain	TrkA	HELO_RS01965	TP	trkA	trk system peripheral membrane protein TrkA		trkA	trk system peripheral membrane protein TrkA	0.33533495681205494	-0.026544613361118685	-0.06997767768783003	0.43871033985752916	0.10337538304547422
HELO_1373	103.5622444475598	85.46248763960813	98.38350407189607	92.92114291105476	129.16562088127773	108.55429874640129	3.1229819117324666	8.58093643831332	11.483895735308884	13.011647299121547	4.590946682383202	16.24778718350339	HELO_1373	dodecin domain protein	COG3360	Flavin-binding protein dodecin		HELO_RS01970	R		trkA		HELO_1373	dodecin domain protein	0.2742157641099139	-0.14056778006902526	0.24870236206628427	-0.06728408033949496	-0.34149984444940884
HELO_1374	122.39673251305005	99.85104553881204	135.8378251848639	148.45728755258145	152.39970130492372	141.5051405689748	3.171524911202072	4.278304195081379	7.054462812545172	9.201438930680819	4.863899069787353	2.7721834957499256	rsmB	16S rRNA (cytosine(967)-C(5))-methyltransferase RsmB	COG0144	16S rRNA C967 or C1407 C5-methylase, RsmB/RsmF family	RsmB	HELO_RS01975	J	rsmB	16S rRNA (cytosine(967)-C(5))-methyltransferase RsmB	2.1.1.176	rsmB	16S rRNA (cytosine(967)-C(5))-methyltransferase RsmB	0.2910781524355883	-0.05854688225775195	0.10628171131083874	-0.20770976924961726	-0.4987879216852056
HELO_1375	186.4917267525319	156.79602667160304	152.71193042469562	152.4432047916979	146.32629651489415	152.2868075214732	15.473593064111158	0.9754994112873785	6.289686312558022	6.608744553162323	5.3258203752695845	4.432124266462267	fmt	methionyl-tRNA formyltransferase	COG0223	Methionyl-tRNA formyltransferase	Fmt	HELO_RS01980	J	fmt	methionyl-tRNA formyltransferase	2.1.2.9	fmt	methionyl-tRNA formyltransferase	0.24876605822346498	0.00399560662942644	-0.0572185758202064	0.2905933985397873	0.04182734031632229
HELO_1376	330.14905411895285	261.2111218715713	350.3919423175657	317.845823275084	320.152768488507	360.4637041679013	12.26407618287829	19.099760226716015	20.283445229627223	8.595442611912452	37.554129053615405	5.224539767560199	def	peptide deformylase	COG0242	Peptide deformylase	Def	HELO_RS01985	J	def	peptide deformylase	3.5.1.88	def	peptide deformylase	0.33675185758439063	-0.04076967876539328	-0.1705910551942278	-0.1263700510248693	-0.46312190860925995
HELO_1377	103.56471851570541	24.37231906986435	78.92815601507715	112.19352425487182	101.21722172449732	73.66173984302988	2.9597769746793827	0.38575796602123175	6.8249348203549305	2.5245401852755096	11.108682520379892	0.4272494446535053	dprA	recombination mediator protein DprA	COG0758	Predicted Rossmann fold nucleotide-binding protein DprA/Smf involved in DNA uptake	Smf	HELO_RS01990	L	dprA	recombination mediator protein DprA		dprA	recombination mediator protein DprA	2.0430688546441864	0.09833467771480642	0.45319725109365105	0.4859551165032663	-1.5571137381409201
HELO_1378	321.8805245827754	296.0070514688303	340.12974413136027	376.8834804929584	367.77361832056494	323.8497078376406	13.334871463581843	25.81532360306047	14.490577936278372	18.20810855170399	7.430494885808628	38.800593466491094	tsaC	threonylcarbamoyl-AMP synthase	COG0009	tRNA A37 threonylcarbamoyladenosine synthetase subunit TsaC/SUA5/YrdC	TsaC	HELO_RS01995	J	tsaC	threonylcarbamoyl-AMP synthase	2.7.7.87	tsaC	threonylcarbamoyl-AMP synthase	0.1205032399542958	0.07054814570991041	0.1829630429044542	-0.008771984158132184	-0.12927522411242798
HELO_1379	118.18584752284613	145.00722306780298	78.62408952016393	83.61595298995107	78.1496944806115	71.72703652904649	4.550259642909655	9.522861882221838	3.2409526595434714	7.305445756534205	0.9381575137986803	3.879779181325106	hemF	coproporphyrinogen-III oxidase%2C oxygen-dependent	COG0408	Coproporphyrinogen-III oxidase HemH, oxygen-dependent	HemF	HELO_RS02000	H	hemF	coproporphyrinogen-III oxidase, oxygen-dependent	1.3.3.3	hemF	coproporphyrinogen-III oxidase%2C oxygen-dependent	-0.292826805759379	0.13071317987250541	0.1220919907769451	0.7126492402515767	1.0054760460109557
HELO_1380	147.15687848754337	176.07942042736144	158.73617495724477	156.60772523820927	191.04316542178034	152.66769352373913	1.0054030479448437	4.099280937399005	7.260402436406248	10.627508316918492	6.558623812162721	7.3268830800864695	aroE	shikimate 5-dehydrogenase	COG0169	Shikimate 5-dehydrogenase	AroE	HELO_RS02005	E	aroE	shikimate 5-dehydrogenase	1.1.1.25	aroE	shikimate 5-dehydrogenase	-0.25727094874686074	0.05587718191313851	0.3216167305352293	-0.05268828258300218	0.20458266616385856
HELO_1381	197.20341282694548	58.05004869398862	142.49447405407184	144.0060907039759	132.71535777998005	134.94986990807502	16.16671274930758	4.606270752347595	1.2555073891239201	3.273675401869633	14.798940424910336	14.12456227228819	HELO_1381	peptidase M48 family protein	COG4783	Outer membrane protein chaperone/metalloprotease BepA/YfgC, contains M48 and TPR domains	BepA	HELO_RS02015	MO		aroE		HELO_1381	peptidase M48 family protein	1.7469716498162482	0.07792040921617982	-0.023909596197301042	0.5439070333977627	-1.2030646164184855
HELO_1382	216.7575536570848	118.28643612410649	248.99468947307108	204.00038266052286	190.76113358817562	217.1421251186533	9.667534948978435	9.259863980907442	6.31242680172998	6.619984341646558	26.13303550600326	3.9976540745108937	HELO_1382	DUF815 family protein	COG2607	Predicted ATPase, AAA+ superfamily	Atu1564	HELO_RS02020	R				HELO_1382	DUF815 family protein	0.868292758707427	0.19662905498842598	-0.1859580511317791	-0.0025456292419416826	-0.8708383879493686
HELO_1383	368.1268747235078	339.89939403880095	357.6501621980135	320.2308560126036	347.44198963374373	367.8062550941922	12.309576169742584	2.777824474836262	10.03497742427598	9.780924130450872	20.118768345165375	11.991853019418409	der	ribosome maturation GTPase Der	COG1160	Double Era-like domain GTPase Der	Der	HELO_RS02025	J	der	ribosome maturation GTPase Der		der	ribosome maturation GTPase Der	0.11477074350828609	-0.0402858414071563	-0.08194463563601317	0.001253653914268682	-0.1135170895940174
HELO_1384	397.5279436069563	374.18919736067556	539.7748295936641	446.3547654729926	511.11459050238255	543.5653685429999	26.196446861885484	6.77204170151159	13.474155103778557	21.084897276228727	9.38705779131022	25.177182707563087	bamB	outer membrane protein assembly factor BamB	COG1520	Outer membrane protein assembly factor BamB, contains PQQ-like beta-propeller repeat	PQQ	HELO_RS02030	M	bamB	outer membrane protein assembly factor BamB		bamB	outer membrane protein assembly factor BamB	0.08706259565672347	-0.010077234747965846	-0.08863857451658319	-0.45042435228405786	-0.5374869479407813
HELO_1385	350.46003936984226	366.20137862190836	520.7137860249105	441.3267697014175	485.62062354249815	546.9721733322243	6.015417953758711	23.622606633097845	13.849282024630046	38.44655499373859	3.7431685363236333	27.07915925324181	HELO_1385	DUF9976 family protein	COG2976	Putative negative regulator of RcsB-dependent stress response, UPF0070 family	YfgM	HELO_RS02035	T		bamB		HELO_1385	DUF9976 family protein	-0.06321080947941304	-0.070844076942981	-0.1713051686550795	-0.6407419675637218	-0.5775311580843088
HELO_1386	217.70152589465934	287.9990710533485	356.0035824293907	343.5559149629762	364.6557206354084	363.6467009545739	9.103925304954263	18.89650815907478	10.509960352743262	22.772953453986815	30.295966346013234	10.708898941479521	hisS	histidine--tRNA ligase	COG0124	Histidyl-tRNA synthetase	HisS	HELO_RS02040	J	hisS	histidine--tRNA ligase	6.1.1.21	hisS	histidine--tRNA ligase	-0.40210156919666407	-0.030560790380361524	0.003986591233863024	-0.737536055544175	-0.33543448634751094
HELO_1387	217.67984939490336	277.2921739028499	278.5141808535356	249.08258043180203	276.4183802386664	270.95641762761994	11.548965566528853	13.980217452546695	20.102198978190668	6.373207653221809	8.793704013070153	12.956234239408369	ispG	4-hydroxy-3-methylbut-2-en-1-yl diphosphate synthase (flavodoxin)	COG0821	4-hydroxy-3-methylbut-2-enyl diphosphate synthase IspG/GcpE	IspG	HELO_RS02045	I	ispG	4-hydroxy-3-methylbut-2-en-1-yl diphosphate synthase (flavodoxin)	1.17.7.1,1.17.7.3	ispG	4-hydroxy-3-methylbut-2-en-1-yl diphosphate synthase (flavodoxin)	-0.3477800508888462	0.03954600759488969	0.028687905061302033	-0.314555183858384	0.033224867030462235
HELO_1388	332.8280282548349	270.1608261443988	326.3640329903933	331.25487345885057	353.64675092476335	340.40024000697366	5.310240778314115	10.906453757644284	15.271767944435505	15.13932217749275	22.203846338642308	17.132713380778856	HELO_1388	RodZ family protein	COG1426	Cytoskeletal protein RodZ, contains Xre-like HTH and DUF4115 domains	RodZ	HELO_RS02050	D		ispG		HELO_1388	RodZ family protein	0.2999563173329065	-0.060568248876077035	0.05491865789633188	-0.03235898389863223	-0.33231530123153874
HELO_1389	346.4589703226523	293.7215167746729	265.06038270793783	271.6618468913269	295.7667327724207	267.57122875624117	5.676752774518323	12.886181268235289	18.823485459041514	7.096692902847823	10.002596577843795	19.359761924787794	HELO_1389	PilF family protein	COG3063	Type IV pilus assembly protein PilF/PilW	PilF	HELO_RS02055	NW				HELO_1389	PilF family protein	0.2374902359689557	-0.013551057202864314	0.1440246151018858	0.3715378659352524	0.1340476299662967
HELO_1390	303.8047617314935	374.54179300644313	357.797529143271	320.2801241358124	423.9066662900775	367.49262897952076	16.73264529454474	14.730989038886243	30.645761275222387	35.88132099430323	45.44285972330678	29.8018015910146	rlmN	dual-specificity RNA methyltransferase RlmN	COG0820	Adenine C2-methylase RlmN of 23S rRNA A2503 and tRNA A37	RlmN	HELO_RS02060	J	rlmN	dual-specificity RNA methyltransferase RlmN	2.1.1.192	rlmN	dual-specificity RNA methyltransferase RlmN	-0.30108802908327625	-0.03846580595382143	0.20551021689582782	-0.27375032000801625	0.027337709075260008
HELO_1391	845.0115609157073	802.8169451179475	1616.6816305682414	1004.0035308851683	1556.1306331851194	1546.13179077387	38.771495116269	119.20191508194424	124.14583383344414	17.735688198168415	151.4150644086161	209.30272512399256	ndk	nucleoside diphosphate kinase	COG0105	Nucleoside diphosphate kinase	Ndk	HELO_RS02065	F	ndk	nucleoside diphosphate kinase	2.7.4.6	ndk	nucleoside diphosphate kinase	0.07381038728626521	0.06433160821869777	0.009293885811397118	-0.8708468131557972	-0.9446572004420624
HELO_1392	196.73432643037157	208.91272793085258	269.860574439868	271.5943781904386	236.70130301755088	251.43832007674905	20.887121467738435	9.262023957615705	6.77897903052582	5.095585010635865	12.272675854375846	18.98076838551101	iscA	iron-sulfur cluster assembly protein IscA	COG0316	Fe-S cluster assembly iron-binding protein IscA	IscA	HELO_RS02070	O	iscA	iron-sulfur cluster assembly protein IscA		iscA	iron-sulfur cluster assembly protein IscA	-0.08622630336727966	0.10161948724485992	-0.08678111592116267	-0.3523675848540986	-0.2661412814868189
HELO_1393	164.68366323335775	227.22581494840438	218.65370023796982	200.4945686264435	166.51357827655647	213.6491305401213	18.06525171167134	8.855194489978357	12.013929974451194	9.254299672646535	4.711130530184075	15.523151829158342	iscS	cysteine desulfurase IscS	COG1104	Cysteine desulfurase/Cysteine sulfinate desulfinase IscS or related enzyme, NifS family	NifS	HELO_RS02075	E	iscS	cysteine desulfurase IscS	2.8.1.7	iscS	cysteine desulfurase IscS	-0.4620306294275851	0.03325047395618341	-0.35770228705454876	-0.37354897227424644	0.08848165715333867
HELO_1394	179.68482911720278	179.79152360996125	157.79583086171974	153.8197813447014	135.7109271353925	172.02138699186366	8.427332652198622	22.349664084767042	13.177448220207957	5.183148684888306	9.124267999457278	21.800832235295623	iscR	IscR family transcription regulator IscR	COG1959	DNA-binding transcriptional regulator, IscR family	IscR	HELO_RS02080	K	iscR	IscR family transcription regulator IscR		iscR	IscR family transcription regulator IscR	-0.0008516608010538107	-0.12377734346269076	-0.33982181851909576	0.06252499904185882	0.06337665984291263
HELO_1395	104.25537249893625	127.61391320688965	173.40745503339096	192.49282173398433	157.6429512223233	183.60199831535635	6.302234225208141	6.0918905626835675	13.199527961477969	3.270640039583692	1.8593971369186897	10.573231255128858	cysE	serine O-acetyltransferase	COG1045	Serine acetyltransferase	CysE	HELO_RS02085	E	cysE	serine O-acetyltransferase	2.3.1.30	cysE	serine O-acetyltransferase	-0.2891528451409666	-0.08195646090947761	-0.21863474896084156	-0.8105242962776202	-0.5213714511366536
HELO_1396	145.10550793006183	117.22758064357727	201.38314579315363	230.5669712983341	192.4441322545397	195.33435449848812	13.872905974036335	4.304806776988589	4.238148839482449	12.26930088441626	7.959339093866365	9.498631149752326	trmJ1	tRNA (cytidine/uridine-2'-O-)-methyltransferase TrmJ	COG0565	tRNA C32,U32 (ribose-2'-O)-methylase TrmJ or a related methyltransferase	TrmJ	HELO_RS02090	J	trmJ1	tRNA (cytidine/uridine-2'-O-)-methyltransferase TrmJ	2.1.1.-	trmJ1	tRNA (cytidine/uridine-2'-O-)-methyltransferase TrmJ	0.30544393338043196	0.04377651222334844	-0.021395668890881403	-0.42630207070787574	-0.7317460040883077
HELO_1397	315.7582832480426	364.7586043901195	322.9478177602803	307.1285781079876	318.02556400109324	315.9053586040658	7.001103655702427	7.259339925577298	6.287891764262104	6.293202993302547	32.333760979895004	25.941223980517425	HELO_1397	homolog to inositol monophosphatase	COG0483	Archaeal fructose-1,6-bisphosphatase or related enzyme, inositol monophosphatase family	SuhB	HELO_RS02095	G		trmJ1	3.1.3.25	HELO_1397	homolog to inositol monophosphatase	-0.20750945742319082	0.03170938458739769	0.00961997926782665	-0.0006697082697115775	0.20683974915347925
HELO_1398	981.6249180300806	569.9639797382516	1199.901502557451	1192.142284525983	1106.4437380138688	1051.9815856578864	80.37203075109501	15.029763494800253	132.00795053244127	132.51706343846453	118.96287055190277	115.59510521443383	HELO_1398	uncharacterized protein									HELO_1398	uncharacterized protein	0.7832410908170235	0.18963761964060488	0.07275319971877714	-0.09976747755972148	-0.883008568376745
HELO_1399	304.1886109439681	230.87588159188522	339.5541971075542	247.89701336226895	382.9277721789991	368.2545409738275	4.839684287115607	11.314407820383366	29.792473844055017	22.620406359428806	35.456939415611146	9.668692355097864	secF	protein translocase subunit SecF	COG0341	Preprotein translocase subunit SecF	SecF	HELO_RS02105	U	secF	protein translocase subunit SecF		secF	protein translocase subunit SecF	0.39634835768463805	-0.11673125034152321	0.05621926127505539	-0.2749145383460121	-0.6712628960306501
HELO_1400	391.06369291641096	290.94233606226885	410.1473677025301	280.08746322771486	442.1681199584418	459.84778553788396	12.844555324442075	11.177291600043024	13.625040300760555	19.13112139597859	19.105943997485408	6.949240140347441	secD	protein translocase subunit SecD	COG0342	Preprotein translocase subunit SecD	SecD	HELO_RS02110	U	secD	protein translocase subunit SecD		secD	protein translocase subunit SecD	0.42540460852085715	-0.16463472599093087	-0.05643621587466541	-0.23320227113563696	-0.6586068796564941
HELO_1401	1037.9990115709568	609.9554985169821	1595.4653404202957	1082.4101033157094	1514.3018590038362	1601.9669362068091	41.73694098521901	45.285392917940854	28.707684359688255	42.47722099613559	40.8043385135606	39.22207540597896	yajC	protein translocase subunit YajC	COG1862	Protein translocase subunit YajC	YajC	HELO_RS02115	U	yajC	protein translocase subunit YajC		yajC	protein translocase subunit YajC	0.766055077472231	-0.005863435821938268	-0.08113945034170555	-0.6255503861076583	-1.3916054635798893
HELO_1402	135.5504436191176	139.61245943695437	144.43325338822632	138.58003380567357	128.14287540243194	144.6104014467754	4.051643656939391	6.16651170973691	9.857403783411492	1.49574397626158	6.253587303862537	4.940567987004302	tgt	queuine tRNA-ribosyltransferase	COG0343	Queuine/archaeosine tRNA-ribosyltransferase	Tgt	HELO_RS02120	J	tgt	queuine tRNA-ribosyltransferase	2.4.2.29	tgt	queuine tRNA-ribosyltransferase	-0.04229043381513531	-0.0017562358971714431	-0.17314536127050495	-0.09267941476128705	-0.05038898094615174
HELO_1403	149.08913864175506	147.6527215983707	132.5672145142984	151.4636694896665	116.60140810903233	140.6604411404884	5.775279546191104	8.607386282715131	3.0990645361040796	2.0576750391777585	8.102699700143114	9.45865906351286	queA	S-adenosylmethionine:tRNA ribosyltransferase-isomerase	COG0809	S-adenosylmethionine:tRNA-ribosyltransferase-isomerase (queuine synthetase)	QueA	HELO_RS02125	J	queA	S-adenosylmethionine:tRNA ribosyltransferase-isomerase	2.4.99.17	queA	S-adenosylmethionine:tRNA ribosyltransferase-isomerase	0.013873701620629397	-0.08487101355246374	-0.2685316055683371	0.08338263853299033	0.06950893691236093
HELO_1404	151.57944566506902	68.7878443910299	199.88616952040147	181.78877500500332	152.39795233703197	190.29734180039512	11.312964802344002	9.227027760260091	18.403384991942122	7.321592228345711	22.834136326708446	25.408154261356962	rnk	Rnk family transcription regulator Rnk	COG0782	Transcription elongation factor, GreA/GreB family	GreA	HELO_RS02135	K	rnk	Rnk family transcription regulator Rnk		rnk	Rnk family transcription regulator Rnk	1.1285129508416087	0.0705614151179148	-0.31853760177908264	-0.3262562002180678	-1.4547691510596765
HELO_1405	211.23128342820243	97.25539623183751	139.49439053381354	157.562535428539	126.66589319196403	134.91283469522457	1.2239421319398858	4.490140531648381	6.3554406078396	7.702613341019811	10.502110826506666	10.200870904791406	HELO_1405	LysE family transport protein	COG1280	Threonine/homoserine/homoserine lactone efflux protein	RhtB	HELO_RS02140	E		rnk		HELO_1405	LysE family transport protein	1.1110287806877777	0.047830828691015626	-0.0903085502033596	0.6429556278589299	-0.46807315282884776
HELO_1406	37.44465755966775	26.14251757254282	45.54534084216698	47.97915998271761	45.021557222345145	47.23707029708594	2.5895657698445076	4.591248028191147	6.50404734550842	2.2368591892317267	3.4181988372402206	7.650154706786211	HELO_1406	YgjV family protein									HELO_1406	YgjV family protein	0.5022285863484779	-0.051505524892229815	-0.06783248650907847	-0.32735915827773354	-0.8295877446262114
HELO_1407	39.77525856536553	15.47727734827643	34.76851701268082	43.810063497505325	49.89006711750475	36.61795556354442	3.627021810220466	0.5488317469271714	3.4150764300597265	2.9573688954951316	3.4773801177771877	2.3042092019509433	aidB	homolog to adaptive response protein AidB	COG1960	Acyl-CoA dehydrogenase related to the alkylation response protein AidB	CaiA	HELO_RS02150	I	aidB	homolog to adaptive response protein AidB		aidB	homolog to adaptive response protein AidB	1.3072161494525592	-0.07273113988507163	0.43596264971763965	0.11627258110041883	-1.1909435683521403
HELO_1408	67.30041840331198	43.61876174525347	102.6019273108962	113.63251035897527	99.1499587170534	100.4355159445317	7.878617994404552	0.8477602740002088	7.870242203622239	6.76394475270212	3.9081014570910364	18.390519494855102	yfcD	NUDIX family hydrolase YfcD	COG1443	Isopentenyldiphosphate isomerase	Idi	HELO_RS02155	I	yfcD	NUDIX family hydrolase YfcD		yfcD	NUDIX family hydrolase YfcD	0.6142439397548811	0.030487965524508276	-0.018401049809006587	-0.5705965547663245	-1.1848404945212057
HELO_1409	224.57298100581045	63.202084428933595	204.02789716863924	209.30664836004595	224.8954485020115	194.4258731376441	14.37578419611166	1.6692677081853118	24.506721272555517	14.321949440373366	27.96168407333705	19.850768321231428	HELO_1409	peroxiredoxin	COG0386	Thioredoxin/glutathione peroxidase BtuE, reduces lipid peroxides	BtuE	HELO_RS02160	VI		yfcD	1.11.1.9	HELO_1409	peroxiredoxin	1.8129022302044957	0.06919874016211303	0.20903371904287837	0.20697278939054886	-1.6059294408139468
HELO_1410	56.68340657636339	44.45119053716658	99.96159239545352	99.18865219318167	110.90025739416713	101.0375031932874	6.163034816672259	6.353969230161067	14.507434274479902	6.295596956422703	9.465737315489697	2.1531859320775584	HELO_1410	uncharacterized protein									HELO_1410	uncharacterized protein	0.34383828301191155	-0.015292932241977475	0.1331138523624391	-0.8228712298247212	-1.1667095128366327
HELO_1411	330.3213844307263	235.2115914863284	428.9116391530838	384.7355127874842	508.8826160985972	457.05276846376324	8.180901907278605	2.804906098310765	32.73755653035277	17.274073714248285	21.541669991772128	28.475362178105676	fabV	enoyl-(acyl-carrier-protein) reductase (NADH) FabV	COG3007	Trans-2-enoyl-CoA reductase		HELO_RS02170	I	fabV	enoyl-(acyl-carrier-protein) reductase (NADH) FabV	1.3.1.9,1.3.1.44	fabV	enoyl-(acyl-carrier-protein) reductase (NADH) FabV	0.488151559010535	-0.09147363938305375	0.15465134282660387	-0.4672824867445051	-0.9554340457550401
HELO_1412	378.15274512739114	316.5454074510869	320.01003545466364	294.5557530105638	387.21997507675127	319.9829429829417	15.566176373006058	10.914562988752275	19.397527153078485	6.27942052257841	10.066010758580395	24.159300155738023	HELO_1412	PfpI/HTH domain protein (homolog to transcription regulator CdhR)	COG4977	Transcriptional regulator GlxA, contains an amidase domain and an AraC-type DNA-binding HTH domain	GlxA	HELO_RS02175	K		fabV		HELO_1412	PfpI/HTH domain protein (homolog to transcription regulator CdhR)	0.2558162632807548	0.00012176511561534653	0.27437771628405727	0.24028253365679042	-0.015533729623964376
HELO_1413	34.426660944542085	42.48720662026566	26.903070278048688	27.976885455723203	33.448363783212415	28.80904215682679	2.7920303699585802	1.8329182138718854	3.5354754999928963	2.3896394577220854	2.9217365931392516	2.640885348408491	HELO_1413	isochorismatase family hydrolase	COG1335	Nicotinamidase-related amidase	PncA	HELO_RS02180	HR				HELO_1413	isochorismatase family hydrolase	-0.29575554687558725	-0.09532614261448202	0.20868544143769174	0.2490854756069938	0.544841022482581
HELO_1414	18.574036130466826	15.887952000177918	11.169554857930548	13.213151291269961	14.926692567875733	11.475875255845098	1.4651557844830594	1.2678565612392545	1.67724348768999	0.3086801066755572	1.7723377009364611	1.3789600343518706	HELO_1414	PfpI/HTH domain protein (homolog to transcription regulator CdhR)	COG4977	Transcriptional regulator GlxA, contains an amidase domain and an AraC-type DNA-binding HTH domain	GlxA	HELO_RS02185	K				HELO_1414	PfpI/HTH domain protein (homolog to transcription regulator CdhR)	0.2129468844189093	-0.035864635001997325	0.35230566666186425	0.6498002350845367	0.43685335066562736
HELO_1415	112.07095039954811	85.65933863441654	169.04082041116936	174.78641979751205	210.25881727574543	163.21886289321336	1.66707915676405	1.0111169933364266	17.947444242698047	12.934648415440723	47.40516845108885	9.851753998094022	aruC	multifunctional acetylornithine/succinylornithine/succinyldiaminopimelate aminotransferase	COG4992	Acetylornithine/succinyldiaminopimelate/putrescine aminotransferase	ArgD	HELO_RS02190	E	aruC	multifunctional acetylornithine/succinylornithine/succinyldiaminopimelate aminotransferase	2.6.1.11,2.6.1.17	aruC	multifunctional acetylornithine/succinylornithine/succinyldiaminopimelate aminotransferase	0.3838011958026897	0.05026127394217905	0.363391705321229	-0.5383915236378876	-0.9221927194405772
HELO_1416	115.7624427588147	114.34861153529562	150.45510956480993	157.9786827479693	151.56712131563404	161.9246882983608	3.6433343737514585	9.25974465560984	7.868080067350315	12.987989012306457	2.2744959386077404	4.853279398156986	aruF	arginine N-succinyltransferase subunit AruF	COG3138	Arginine/ornithine N-succinyltransferase beta subunit	AstA	HELO_RS02195	E	aruF	arginine N-succinyltransferase subunit AruF	2.3.1.109	aruF	arginine N-succinyltransferase subunit AruF	0.017575660305670482	-0.10531498441396803	-0.09476114439973937	-0.4806289363023808	-0.4982045966080513
HELO_1417	75.8839238216264	93.77284658103171	124.42510074815486	119.06779326049376	113.93658718904952	129.81970101951302	5.4365154194610845	2.1475625509624208	7.116809636819272	6.139975205312684	4.400980311109812	7.1353397984124385	aruG	arginine N-succinyltransferase subunit AruG	COG3138	Arginine/ornithine N-succinyltransferase beta subunit	AstA	HELO_RS02200	E	aruG	arginine N-succinyltransferase subunit AruG	2.3.1.109	aruG	arginine N-succinyltransferase subunit AruG	-0.30179180411754825	-0.06075372540386326	-0.18674170536411072	-0.7668259503627928	-0.46503414624524453
HELO_1418	107.06392004370848	99.4183337025034	178.90569816278625	198.70037747830762	203.7569175240758	196.9330982045776	2.0068868827590514	3.299223793419029	8.297582155773666	11.615020304995111	15.254458806507959	10.935394954771777	aruD	N-succinylglutamate 5-semialdehyde dehydrogenase	COG1012	Acyl-CoA reductase or other NAD-dependent aldehyde dehydrogenase	AdhE	HELO_RS02205	I	aruD	N-succinylglutamate 5-semialdehyde dehydrogenase	1.2.1.71	aruD	N-succinylglutamate 5-semialdehyde dehydrogenase	0.10586223125126093	-0.1377719969274951	0.04889931401662562	-0.8731279566739207	-0.9789901879251817
HELO_1419	117.72387206320785	119.02876804408471	179.23757474492677	175.46886273195992	166.70446062688552	183.85524424393603	5.362369391470626	8.426334193476285	9.435776058360837	8.549799680460156	6.192291510455095	15.447679959449221	aruB	N-succinylarginine dihydrolase	COG3724	Succinylarginine dihydrolase	AstB	HELO_RS02210	E	aruB	N-succinylarginine dihydrolase	3.5.3.23	aruB	N-succinylarginine dihydrolase	-0.015770177074820424	-0.03649616650264598	-0.14047491017004532	-0.6387859226594399	-0.6230157455846195
HELO_1420	67.56441825259789	25.277840604004098	43.14992184643464	48.28688331906766	39.812946767633065	47.25457970467148	5.8025640624399655	0.5331848730197032	3.174540905159878	1.4239457811083502	1.0878430341319765	4.847478937104818	HELO_1420	DUF808 family protein	COG2354	Membrane protein MutK/YedI, may be involved in DNA repair	MutK	HELO_RS02215	L		aruB		HELO_1420	DUF808 family protein	1.3836133526308236	-0.1282549869166294	-0.24163899143962642	0.5067942079495973	-0.8768191446812263
HELO_1421	87.30470368523396	31.628469015507104	43.73648902741084	47.04483186084324	42.44992129899467	41.63695705813868	2.8750195624605253	3.8689304108500147	3.9658024729754295	0.3263010118654833	4.737213299170791	1.8125711726005522	HELO_1421	AFG1 family ATPase	COG1485	Cell division protein ZapE (Z ring-associated ATPase), AFG1 superfamily	ZapE	HELO_RS02220	D				HELO_1421	AFG1 family ATPase	1.436358992022246	0.0693475578454894	0.02724908530254666	1.0503858087000317	-0.3859731833222142
HELO_1422	124.56574053045802	46.81284070250343	166.39757014197446	157.49679857914322	168.77777308878703	165.3884634233407	10.28844009714295	2.459200737675583	4.02683628603836	4.146227555825478	21.027653385514377	10.358038418086188	HELO_1422	stomatin family protein	COG0330	Regulator of protease activity HflC, stomatin/prohibitin superfamily	HflC	HELO_RS02225	O				HELO_1422	stomatin family protein	1.3929728635756167	0.008723179208717902	0.02909218957002313	-0.40611251569739615	-1.7990853792730128
HELO_1423	49.28203446847724	22.94567075921606	50.335775259414184	57.356587684328936	49.46383530072104	63.307344848855394	1.146319906934462	3.0807920682034293	3.8961715377639696	2.3746975312808423	0.26720314348063784	2.3870671370718552	HELO_1423	uncharacterized protein									HELO_1423	uncharacterized protein	1.0702781755296744	-0.3250189516111792	-0.34973366734010725	-0.3549405000253252	-1.4252186755549996
HELO_1424	77.03663644700084	46.78499201297097	70.9545662395438	77.00383720970217	66.4534164610198	65.06375331934564	2.5039564932053424	4.145561969244258	2.149538054555379	3.9915600891453002	1.5217440424807132	6.646953332332776	HELO_1424	UPF0126 family protein	COG2860	Uncharacterized membrane protein YeiH	YadS	HELO_RS02235	S				HELO_1424	UPF0126 family protein	0.7075940184669509	0.12322730670944093	0.03003257971768214	0.24029265927044996	-0.46730135919650095
HELO_1425	26.754893735540538	15.945766167515012	15.636352232436435	19.53821876707688	17.27694373322338	16.010320320102757	0.5792648688842612	0.9429223270689141	0.6985380397912165	1.3412922358330068	0.3289884885626472	1.7694907470250576	HELO_1425	DUF3541 family protein									HELO_1425	DUF3541 family protein	0.7118173027527499	-0.0320711727246934	0.10361453485369765	0.7063318609577571	-0.005485441794992774
HELO_1426	25.00577660483302	11.688975116324338	17.938091362244876	23.420923425764517	17.257234184103524	18.724807545822145	0.5431262015630857	0.5883076924195838	2.5128248652840433	1.2714362671141806	0.7518576063689788	0.2554120113300962	HELO_1426	DUF4153 domain protein									HELO_1426	DUF4153 domain protein	1.0352565735076724	-0.058720284996893746	-0.1115429981570184	0.39882089747650173	-0.6364356760311707
HELO_1427	50.36980145666265	79.25901115246135	215.74856880342756	195.63289597914596	519.6840220436167	217.10214606868996	3.748454100721712	3.560464754821251	13.723887469434093	30.168800944123564	17.02182075582478	3.323830740990729	nhaD1	sodium/proton antiporter	COG1055	Na+/H+ antiporter NhaD or related arsenite permease	ArsB	HELO_RS02250	P	nhaD1	sodium/proton antiporter		nhaD1	sodium/proton antiporter	-0.643742883502644	-0.008981498469670335	1.2554041703899879	-2.086011562975953	-1.442268679473309
HELO_1428	352.62247653427903	201.84444390930014	339.55486677765356	292.2195300926496	257.5032950147359	324.62009374027195	13.974089812570236	1.9767676469765498	35.163001832050654	3.958906904851266	12.23569917337201	6.736863262827379	HELO_1428	DUF3581 family protein									HELO_1428	DUF3581 family protein	0.801836190144118	0.06469751964868209	-0.33300705985695167	0.11902024668170519	-0.6828159434624128
HELO_1429	198.3503957969117	134.7548443600617	110.33176333050949	101.25390420513314	92.88144095286343	110.67780117601107	2.8149661791192346	4.087433050548349	6.5501995557965795	4.55337894252017	6.662870185760329	2.809207964736718	HELO_1429	MIT family transport protein	COG0598	Mg2+ and Co2+ transporter CorA	CorA	HELO_RS02260	P				HELO_1429	MIT family transport protein	0.554302788740026	-0.004477184513868693	-0.25043055116327473	0.8359640279925911	0.28166123925256503
HELO_1430	49.592179887247674	25.89196630250618	47.137433954295965	94.50360322815312	80.56610273572839	45.3481134441703	3.3096846517086753	2.806359519680458	1.805158590115818	1.992669307782736	12.335449707961212	1.941120308434088	HELO_1430	uncharacterized protein									HELO_1430	uncharacterized protein	0.9117391556262433	0.054648622093849575	0.815459104608995	0.12640378599493562	-0.7853353696313077
HELO_1431	49.154352702781274	31.237591167226096	89.61369464907305	84.15769129106928	69.87769430912277	77.93859281045728	3.5989416509597807	2.1949255938987755	4.51966642950949	8.512717921059641	4.059301120907133	7.596374968467541	HELO_1431	MarR family transcription regulator	COG1846	DNA-binding transcriptional regulator, MarR family	MarR	HELO_RS02270	K				HELO_1431	MarR family transcription regulator	0.6376309642763598	0.19899830303080357	-0.15539912844377657	-0.6543558892190511	-1.2919868534954109
HELO_1432	10.49796578777965	14.062238105348833	17.107110989358503	21.470422692509988	15.764870245309908	19.08898592970799	0.5279780447606227	0.32203505974159585	1.182927677445722	1.2648976050760679	1.2763439315886265	1.7766483636897035	HELO_1432	DMT superfamily transport protein									HELO_1432	DMT superfamily transport protein	-0.3895575135735432	-0.1498483592476454	-0.2609634230427549	-0.8050260970947813	-0.41546858352123817
HELO_1433	58.50348832723924	42.53990462283384	65.45762521638035	62.21847715628132	63.364334277626625	67.73749279968789	2.8236667837303493	1.8884338737901638	5.605313695828568	1.5809784502159687	0.6678031293656229	8.108904531456991	HELO_1433	nitroreductase family protein	COG0778	Nitroreductase	NfnB	HELO_RS02280	C			1.-.-.-,1.5.1.34	HELO_1433	nitroreductase family protein	0.45063600011979243	-0.04866248939066242	-0.09483575031921276	-0.2081229830364526	-0.658758983156245
HELO_1434	2.724417558673761	1.5425489933752872	1.684698749952789	3.0057032401535504	2.788641324131291	2.124111493548068	0.24856845022837143	0.15505342557810922	0.3573148955412527	0.2914942406595543	0.7772131455918472	1.079770264575612	aqpZ	aquaporin Z	COG0580	Glycerol uptake facilitator or related aquaporin (Major Intrinsic protein Family)	GlpF	HELO_RS02285	G	aqpZ	aquaporin Z		aqpZ	aquaporin Z	0.5507392538060993	-0.2186857289362305	0.27823462297584123	0.2535688865961756	-0.29717036720992374
HELO_1435	103.26419895268309	25.07599756851549	64.54031418560321	83.57451478007069	65.64708329347914	61.25776604967469	2.419895713313924	2.202309657309502	6.207128115277907	0.6814247212031572	4.728226301395102	3.704754880279372	HELO_1435	GNAT family acetyltransferase	COG1670	Protein N-acetyltransferase, RimJ/RimL family	RimL	HELO_RS02290	JO		aqpZ		HELO_1435	GNAT family acetyltransferase	1.9994495158352477	0.07412877829987252	0.09828792882399995	0.7439181511079518	-1.2555313647272959
HELO_1436	180.85039083073403	75.42015087224827	88.9388362394863	141.38828368948091	95.98313069639765	87.87043281422973	12.389205105844264	3.379564705144473	6.407432365532141	8.042467976315535	14.355111209243642	6.435209490933383	HELO_1436	DUF925 family protein	COG3575	Uncharacterized conserved protein		HELO_RS02295	S				HELO_1436	DUF925 family protein	1.250727015373048	0.017240702064308167	0.1260303115259207	1.0329766069475763	-0.21775040842547178
HELO_1437	53.58915419426521	11.171397042183052	28.95885825539487	30.46846926573184	38.32394568012295	24.62617339078398	1.5678606426554496	1.3816800500077966	3.83859536453925	3.3217184134766296	4.002199891483942	1.2366389009728163	HELO_1437	uncharacterized protein	COG3823	Glutamine cyclotransferase		HELO_RS02300	O				HELO_1437	uncharacterized protein	2.165119572917318	0.22536457778150076	0.6177900205063667	1.0909962787520247	-1.0741232941652932
HELO_1438	30.859344495085292	5.2083038636833825	17.867152383475958	19.316854961768716	19.919560157357562	20.030199646693983	1.7838926250218263	0.9265508252197631	0.8642353765765599	2.1937662448622164	3.3452928849375625	0.9935242846549801	HELO_1438	uncharacterized protein									HELO_1438	uncharacterized protein	2.35944550709978	-0.15658585250021062	-0.007610027492131799	0.5992540376483193	-1.7601914694514607
HELO_1439	11.038071657944172	2.731983199005176	9.792573785462439	14.418843263770716	10.679231208489382	7.805797081497545	1.7065697389192331	0.418896941673417	0.9756951227695158	1.582036172858269	0.5320029670643571	0.14241437111943464	HELO_1439	DUF899 family protein	COG4312	Predicted dithiol-disulfide oxidoreductase, DUF899 family		HELO_RS02310	R				HELO_1439	DUF899 family protein	1.6895899132221928	0.2935134514089208	0.4074198065063932	0.45107880499777586	-1.238511108224417
HELO_1440	15.059015048713976	4.924573076209465	7.828051869119634	21.218523098743017	16.600526345211144	8.627687551855395	0.7631140742300203	0.9152681826812143	0.5777119825394202	0.3697632822871375	2.83683406812517	0.5653954428226499	HELO_1440	glyoxalase domain protein	COG3607	Lactoylglutathione lyase-related enzyme, vicinal oxygen chelate (VOC) family		HELO_RS02315	R				HELO_1440	glyoxalase domain protein	1.438600307925284	-0.1250942164890625	0.8703573456408109	0.7381221826372326	-0.7004781252880514
HELO_1441	128.00643198671492	170.67159238012843	71.28467962224413	91.00767688440443	70.29009002236349	77.04360684141928	4.8077397755790106	15.839640962266493	1.1302991661346347	4.682442196161608	5.087145318795154	0.7764955149155491	arfB	peptidyl-tRNA hydrolase ArfB	COG1186	Protein chain release factor PrfB	PrfB	HELO_RS02320	J	arfB	peptidyl-tRNA hydrolase ArfB		arfB	peptidyl-tRNA hydrolase ArfB	-0.4122083297645709	-0.1105905471284192	-0.13057891193813376	0.7250906373632136	1.1372989671277844
HELO_1442	58.719697402819996	51.24518935362136	44.586817076539795	55.13612117186609	38.71658306644114	50.51032624845083	1.3159262334935968	12.02349350244518	12.674631001044114	5.182127330546582	16.936572467713845	9.922062998504185	HELO_1442	DUF3820 family protein	COG3530	Uncharacterized conserved protein, DUF3820 family		HELO_RS02325	S		arfB		HELO_1442	DUF3820 family protein	0.1929086529631867	-0.1762449955085419	-0.37512016867752607	0.21334517779861173	0.02043652483542502
HELO_1443	29.10162953559762	8.095723793076855	11.293692223992977	15.243245420045398	9.594506550466908	11.002795083194961	4.477182972532455	0.7448902990063873	0.6910815522918692	0.8462651074783466	0.6156794612809289	0.2359652112865427	ampR	LysR family transcription regulator AmpR	COG0583	DNA-binding transcriptional regulator, LysR family	LysR	HELO_RS02330	K	ampR	LysR family transcription regulator AmpR		ampR	LysR family transcription regulator AmpR	1.7265812384715598	0.03454786793677789	-0.18005401008790756	1.3264711841962376	-0.4001100542753222
HELO_1444	78.33338883400697	14.608188201644083	39.56719975309479	47.42558707898087	53.63884072228874	35.3228929034265	1.899794574872076	0.7782297651507561	3.8509620965548015	2.1304416940848996	5.160667705145623	0.6163276916350917	blaA	beta-lactamase	COG2367	Beta-lactamase class A	PenP	HELO_RS02335	V	blaA	beta-lactamase	3.5.2.6	blaA	beta-lactamase	2.3456250979850437	0.15943461121840752	0.589047764823249	1.1270490676661957	-1.218576030318848
HELO_1445	71.677452239405	54.35927844778248	46.97410507839512	103.53983925641586	41.73998829373948	47.377735672923905	2.7904455324638433	5.148253863271551	3.4302536605734786	16.11662918799259	1.0848704976557455	3.2432290478141184	HELO_1445	YhfK family protein	COG0702	Uncharacterized conserved protein YbjT, contains NAD(P)-binding and DUF2867 domains	YbjT	HELO_RS02340	R		blaA		HELO_1445	YhfK family protein	0.3926827067154042	-0.012087351085214415	-0.17875673249210244	0.5871646003983111	0.19448189368290691
HELO_1446	71.59222794762152	74.27261025409605	60.68702266944204	130.76045225009352	49.958525014522955	56.69916827388266	10.095184696048797	2.259146524332549	7.366774732274692	25.865129436750024	6.188239842945977	11.777827244362028	HELO_1446	uncharacterized protein									HELO_1446	uncharacterized protein	-0.05230990613559161	0.09641649336625235	-0.17922700311026496	0.33126457227384876	0.38357447840944037
HELO_1447	24.603567308250266	13.09132286152959	18.573636861905232	20.55248837818733	20.258491455211153	19.474897419426725	1.2570737200337223	0.41210099838061837	1.0006852614273891	1.562256193784686	1.640864810225078	2.204152046389567	HELO_1447	DUF81 family protein									HELO_1447	DUF81 family protein	0.8615377779034366	-0.06494438436894079	0.05418300010688526	0.3224886089691159	-0.5390491689343206
HELO_1448	42.84882764396115	24.62813381394797	26.989852330072893	33.60783291245624	31.146114376840547	28.634384479340962	5.12903775696243	1.7645156191981712	3.5407506827154873	1.9587015369163976	0.9253900889426699	5.111635003532353	HELO_1448	YwhH family protein	COG2606	Cys-tRNA(Pro) deacylase, prolyl-tRNA editing enzyme YbaK/EbsC	EbsC	HELO_RS02355	J				HELO_1448	YwhH family protein	0.7748098423596508	-0.08236821682957807	0.11737227171747744	0.5652661785024105	-0.20954366385724033
HELO_1449	79.14561851081295	39.54665676180375	69.075792789071	111.06189189673502	75.67808041964685	78.0959551902098	2.380016352315422	3.447310328997828	3.7860110966122753	0.9943332067227147	8.052091209022512	3.823475428035585	HELO_1449	DUF1499 domain protein	COG4446	Uncharacterized conserved protein, DUF1499 family		HELO_RS02360	S				HELO_1449	DUF1499 domain protein	0.9830406884682255	-0.17468775902584266	-0.0447896994002388	0.01901973165962101	-0.9640209568086044
HELO_1450	131.33659627969595	36.80031602603041	100.22469737115908	146.0904646932179	75.08220837810319	100.50818129870208	1.997120773264196	1.1273521659152517	4.822567460983067	8.642658206347702	8.555385539528146	13.753922635133353	trkI	trk system potassium uptake protein TrkI	COG0168	Trk-type K+ transport system, membrane component	TrkG	HELO_RS02365	P	trkI	trk system potassium uptake protein TrkI		trkI	trk system potassium uptake protein TrkI	1.8077418776495442	-0.004034679778423644	-0.4159649817243922	0.3826160691653513	-1.425125808484193
HELO_1451	2.7242229571796854	2.3822275161552358	2.239416813406048	2.380816506447451	2.337773917430731	1.9595528999958656	0.19850220871043336	0.42813807709939816	0.447049346523281	0.7919772700703365	0.18629716591799736	0.4426913790437821	HELO_1451	mandelate racemase domain protein	COG4948	L-alanine-DL-glutamate epimerase or related enzyme of enolase superfamily	RspA	HELO_RS02370	MR		trkI		HELO_1451	mandelate racemase domain protein	0.138965734542144	0.13035486639249294	0.17350699352391086	0.3315602007607199	0.1925944662185759
HELO_1452	1.5596272336207164	1.6844750423765333	1.7400517158025746	0.8757511384526363	1.573199739327966	1.6070675037185012	0.21626116229560186	0.5952760681446512	0.3275179436342282	0.1513050156400453	0.03318934304986433	0.548256200457291	HELO_1452	probable oxidoreductase (iron-containing alcohol dehydrogenase family)	COG1454	Alcohol dehydrogenase, class IV	EutG	HELO_RS02375	C			1.1.1.-	HELO_1452	probable oxidoreductase (iron-containing alcohol dehydrogenase family)	-0.06870627078238822	0.07177518444205377	-0.018864490813606638	-0.026494217051017177	0.042212053731371046
HELO_1453	3.3886895001159765	2.22336714677015	3.4449624703548323	2.733842292870205	3.2485074925622914	3.773918003051341	0.35885406967263184	0.5384965554635889	0.8333035120454237	0.7802376570405997	0.10086137932792057	0.18976031724548392	puuC3	aldehyde dehydrogenase	COG1012	Acyl-CoA reductase or other NAD-dependent aldehyde dehydrogenase	AdhE	HELO_RS02380	I	puuC3	aldehyde dehydrogenase	1.2.1.99	puuC3	aldehyde dehydrogenase	0.44522168002799645	-0.10300254869845915	-0.16821767767115103	-0.12138358376176805	-0.5666052637897645
HELO_1454	38.77867157587102	31.533874589284903	48.21883526409874	53.469185852089005	46.133399318328	48.34869508116111	3.73663068718543	1.8217729638125577	5.900764452914291	2.966268343445739	3.31293550876062	0.9557008215270495	HELO_1454	LysR family transcription regulator	COG0583	DNA-binding transcriptional regulator, LysR family	LysR	HELO_RS02385	K		puuC3		HELO_1454	LysR family transcription regulator	0.2900524486817124	-0.0038014186177868226	-0.06626220222158885	-0.311016838638567	-0.6010692873202794
HELO_1455	56.50376057276096	16.137089609368598	46.48771524455842	36.9790421116005	39.0359520639137	48.60758608167823	5.645812712591585	1.1571928174861956	5.574487945438939	4.356890637020632	2.147259206550626	2.028791545778258	HELO_1455	LysR family transcription regulator	COG0583	DNA-binding transcriptional regulator, LysR family	LysR	HELO_RS02390	K				HELO_1455	LysR family transcription regulator	1.7465341895892816	-0.06300641089694548	-0.3092646427940773	0.21309555003850456	-1.533438639550777
HELO_1456	5.4484452049339565	5.211929046393885	5.471763451980505	7.180409197840866	6.87593225618454	5.967267079902	0.3274553303915571	0.09695696414239204	0.9640401637575704	0.7738716717592679	0.21336276907182328	0.7271355464330952	HELO_1456	hydroxylase domain protein									HELO_1456	hydroxylase domain protein	0.05391000079158825	-0.10643399083867378	0.17685783420020185	-0.11164151601038697	-0.16555151680197522
HELO_1457	4.729389559418871	4.518651498066078	4.83699705110831	5.515320759878214	5.5879271327948095	5.884273526299091	0.39732783528197363	0.19659895279781095	0.26323573595315364	1.1464842907430022	0.677510301343187	0.3162494660928665	HELO_1457	peptidase M24 family protein	COG0006	Xaa-Pro aminopeptidase	PepP	HELO_RS02400	E			3.4.13.9	HELO_1457	peptidase M24 family protein	0.054065652077790016	-0.23807808038748668	-0.0634798218389121	-0.26492298521868207	-0.3189886372964721
HELO_1458	42.82806821127989	40.088493550428524	82.53861302556986	72.48422365415573	73.15009976815851	80.57705306852948	4.550860675263011	2.560449632073756	4.639116149549534	1.8457343586330044	5.63536916955719	8.551537133137098	HELO_1458	ABC-type transport system periplasmic substrate-binding protein	COG2113	ABC-type proline/glycine betaine transport system, periplasmic component	ProX	HELO_RS02405	E				HELO_1458	ABC-type transport system periplasmic substrate-binding protein	0.0931206541174614	0.034279799516933274	-0.1377147576014215	-0.8963083001259742	-0.9894289542434356
HELO_1459	47.26152565889453	27.566386009500473	81.36559466470767	269.68958918891377	208.3397021990395	55.15672105594964	4.058127870018537	4.073663312907903	11.091803683775918	36.42685289571617	80.15117530647383	36.3507923172764	HELO_1459	OmpW family outer membrane protein	COG3047	Outer membrane protein OmpW	OmpW	HELO_RS02425	M				HELO_1459	OmpW family outer membrane protein	0.7565549936247855	0.5525831276954856	1.8983153455733115	-0.2185851771280225	-0.975140170752808
HELO_1460	103.48126761538443	69.80319975806604	110.6791484971087	89.60383174412037	82.85805949922837	109.21981186299922	6.268057433428113	5.42252276290719	1.683590962585928	3.0905299057874536	6.3566481768755105	7.077011382355875	HELO_1460	probable flavin-dependent oxidoreductase	COG0778	Nitroreductase	NfnB	HELO_RS02430	C			1.-.-.-	HELO_1460	probable flavin-dependent oxidoreductase	0.5613578399779033	0.018976277094026273	-0.3943622184271698	-0.07713926416118522	-0.6384971041390886
HELO_1461	16.14169539773822	8.167262199426602	11.856025400963683	13.493574961949593	12.403581772293931	12.28314440295361	1.2669625234868147	0.39572831420570487	2.0409167603887775	2.1654198043460755	1.555794032786194	1.0175677879529454	HELO_1461	LysR family transcription regulator	COG0583	DNA-binding transcriptional regulator, LysR family	LysR	HELO_RS02435	K				HELO_1461	LysR family transcription regulator	0.9029469633781995	-0.04715201912241218	0.013021872671092893	0.36791310239083863	-0.5350338609873608
HELO_1462	2.669557952540876	5.891528909644812	3.3050165556258446	4.032472084769681	2.7442034356667953	3.457643542510922	0.29851058390875984	0.7533243408261711	0.6084226908504075	0.7313685556066869	0.32361100053406255	0.22040016648242153	HELO_1462	uncharacterized protein	COG0702	Uncharacterized conserved protein YbjT, contains NAD(P)-binding and DUF2867 domains	YbjT	HELO_RS02440	R				HELO_1462	uncharacterized protein	-0.9092178037754923	-0.05026246970029691	-0.251622431728479	-0.28067497387311713	0.6285428299023752
HELO_1463	8.062807823671259	6.454665084261495	9.429938416927781	12.270739019348047	9.506636273057936	8.95636071483849	0.7555909238245828	0.9498345442994003	1.8040225980973	1.333512910851851	0.9934414912159087	1.0310434261939683	HELO_1463	probable oxidoreductase (short-chain dehydrogenase family)	COG1028	NAD(P)-dependent dehydrogenase, short-chain alcohol dehydrogenase family	FabG	HELO_RS02450	I				HELO_1463	probable oxidoreductase (short-chain dehydrogenase family)	0.28181455483987383	0.0670402349348107	0.07761045602520822	-0.13566040666716717	-0.417474961507041
HELO_1464	25.982252297913504	21.2062399778952	30.56082263525977	29.906295269870174	40.694200812032605	25.972737719145712	0.9620958395180363	1.5626865542082422	2.6445325974591065	1.1242797592906077	3.424985220647441	1.0766418012896748	HELO_1464	MerR family transcription regulator	COG0789	DNA-binding transcriptional regulator, MerR family	SoxR	HELO_RS02455	K				HELO_1464	MerR family transcription regulator	0.28104564740268057	0.22663284798064698	0.6283447733743275	0.000508818025632074	-0.2805368293770485
HELO_1465	29.600609422274545	14.249740039782472	30.232595752376767	24.006848134268008	36.25588838769732	33.287827198126244	4.725646495152868	1.2825603353782842	5.583055897107188	0.5468264971153338	3.115565513923531	1.6490528082837594	HELO_1465	TetR family transcription regulator	COG1309	DNA-binding protein, AcrR family, includes nucleoid occlusion protein SlmA	AcrR	HELO_RS02460	K				HELO_1465	TetR family transcription regulator	1.0047757355393419	-0.1346440070814543	0.11977198087683405	-0.164136099330765	-1.1689118348701069
HELO_1466	4.0803468820440765	6.762307627350469	4.9915610932041865	2.8864563534071803	4.106201094707324	6.028795835928849	0.8101019178143536	0.31136932077214813	0.2993817480461289	0.8126928578663956	0.8156318610363258	0.7450219001459877	HELO_1466	major facilitator superfamily transport protein	COG2814	Predicted arabinose efflux permease AraJ, MFS family	AraJ	HELO_RS02465	G				HELO_1466	major facilitator superfamily transport protein	-0.6115586031498763	-0.23034560559843165	-0.461027194118798	-0.46835054341701676	0.14320805973285955
HELO_1467	28.525770063065554	53.09119171760506	77.17390926880549	47.354814362252235	38.59041896778408	82.48386811773223	2.1679275818465236	11.094331735618676	9.169811319141093	1.911121075891049	1.5651174181999563	5.083619274329354	HELO_1467	uncharacterized protein									HELO_1467	uncharacterized protein	-0.8734189956641272	-0.09481026255819813	-1.076346112618566	-1.499522760353253	-0.6261037646891259
HELO_1468	39.70144950322686	23.844326519636752	32.725126493230206	33.51007591234124	27.51482714720768	30.470604023463963	2.208482236737079	1.6005684826789561	2.3920764623809516	2.2234584420411405	2.3949289974891244	1.5496753084220263	HELO_1468	YjiR family protein	COG1167	DNA-binding transcriptional regulator, MocR family, contains an aminotransferase domain	ARO8	HELO_RS02475	KE				HELO_1468	YjiR family protein	0.7121637403737093	0.09981898539490786	-0.14229258159839642	0.3710753052716198	-0.3410884351020895
HELO_1469	21.8265424881097	12.39639283060744	35.81431640816381	42.024488458645656	35.97851652646435	29.80217226101207	1.0361093893921056	0.8233397510962527	1.4721501056850952	0.8597647849955045	2.5988073505238782	2.1509683892306604	HELO_1469	glyoxalase domain protein	COG3324	Lactoylglutathione lyase-related enzyme, vicinal oxygen chelate (VOC) family	VOC	HELO_RS02485	R				HELO_1469	glyoxalase domain protein	0.7688677658361356	0.25723481520944524	0.26365525139376356	-0.43231974502171244	-1.201187510857848
HELO_1470	5.276238512052516	3.4475234740009006	3.855239219047462	4.408847793838481	4.711438033439722	3.9192265050060713	0.3633515762997043	0.32579050132731247	0.2668475040894621	0.7058921738196205	0.3190442113335165	0.3108099848404651	HELO_1470	ABC-type transport system ATP-binding/permease protein	COG4618	ABC-type protease/lipase transport system, ATPase and permease components	ArpD	HELO_RS02490	U				HELO_1470	ABC-type transport system ATP-binding/permease protein	0.49689795915695045	-0.018889105855908195	0.2154225497392379	0.35146869394930347	-0.14542926520764698
HELO_1471	3.7190969365612845	2.80129777940329	2.2144852939874884	2.3397254543567048	2.0139138438197133	2.1951674163526147	0.2227755948302734	0.35518118303510454	0.2238948007459713	0.2057562351221641	0.14886450826799	0.35476623662473133	HELO_1471	RND family transport protein MFP component	COG1566	Multidrug resistance efflux pump EmrA	EmrA	HELO_RS02495	V				HELO_1471	RND family transport protein MFP component	0.31201876172203624	0.00869622486856425	-0.08425334923346184	0.5626192809963899	0.2506005192743537
HELO_1472	10.723096519254108	3.5342519397779384	4.427851047017846	6.044255182108287	4.962565904710633	3.800925231885073	0.5733655380397893	0.14718099448276767	0.38277574895550387	0.9805274627043464	1.0655193422332505	0.1440881677367483	HELO_1472	homolog to outer membrane protein TolC	COG1538	Outer membrane protein TolC	TolC	HELO_RS02500	M				HELO_1472	homolog to outer membrane protein TolC	1.3704172312887128	0.17706866227130114	0.3126208393401728	1.2879693179692993	-0.08244791331941359
HELO_1473	6.270096450306113	1.926404586905238	4.94774645257283	4.628768729067378	4.722566402744131	4.321589466341146	0.4285153564795554	0.14686072845649628	0.27111439015401406	0.36354473750643973	0.7294608823781169	0.4886614698161508	HELO_1473	hydrolase domain protein	COG4222	Uncharacterized conserved protein, contains a phytase-like domain		HELO_RS02505	S				HELO_1473	hydrolase domain protein	1.3128452625872755	0.16048592978366294	0.10480508038649772	0.45011728605574763	-0.8627279765315279
HELO_1474	5.732333982047844	1.6150040244472503	4.933262996836652	4.613235104154385	4.0442618352617705	4.916477310349684	0.2861928052435049	0.05721315094634425	0.1648505391745913	0.328359435202942	0.6341952447861733	0.6905907730808805	HELO_1474	DUF3616 domain / hydrolase domain protein	COG2374	Predicted extracellular nuclease		HELO_RS02510	R				HELO_1474	DUF3616 domain / hydrolase domain protein	1.364293581849371	0.004087286678457147	-0.23009528182769623	0.1863683024075944	-1.1779252794417767
HELO_1476	62.52154609323487	35.58763060524402	46.66539714220182	30.643507071456025	26.801788685908207	48.37229874290761	3.3433681500926657	3.6955821849905566	5.594282117091882	5.36060261924476	1.725228844531822	4.603897266551035	HELO_1476	LacI family transcription regulator	COG1879	ABC-type sugar transport system, periplasmic component, contains N-terminal xre family HTH domain	RbsB	HELO_RS02520	G				HELO_1476	LacI family transcription regulator	0.7958900370562985	-0.05075950079624825	-0.8285241128873366	0.3635442100154549	-0.43234582704084357
HELO_1477	28.30242503258675	8.989112405458858	40.09771712141103	33.19845761910255	41.34045735241346	45.37714616554458	0.23887902273209588	0.24476777485596626	1.315019243320913	4.128967000571284	2.3261475420879534	8.775415955161494	HELO_1477	TRAP transporter substrate-binding protein	COG1638	TRAP-type C4-dicarboxylate transport system, periplasmic component	DctP	HELO_RS02525	G				HELO_1477	TRAP transporter substrate-binding protein	1.5525916688217132	-0.17435578803500462	-0.13137719284657123	-0.662393980702273	-2.214985649523986
HELO_1478	10.527378826722474	4.133186357654456	11.407000036143778	10.697280865042508	11.67151849332273	12.129643718505555	0.8649382102546673	0.43518982562118186	0.7030557741526068	1.4090587258204115	1.1282416351065396	2.034837558546543	HELO_1478	TRAP transporter small transmembrane protein	COG3090	TRAP-type C4-dicarboxylate transport system, small permease component YiaM	DctM	HELO_RS02530	G				HELO_1478	TRAP transporter small transmembrane protein	1.1671379576325736	-0.08167344864231518	-0.05123834787026116	-0.18776326774995322	-1.3549012253825268
HELO_1479	5.2024831581039175	2.191938001498777	4.416422346543722	3.3738929636014565	4.249388932787778	4.1825265032363825	0.287387212387751	0.26972989738409725	0.451876874646605	0.31557128877296114	0.48289283566117325	0.4500006052639204	HELO_1479	TRAP transporter large transmembrane protein	COG1593	TRAP-type C4-dicarboxylate transport system, large permease component	DctQ	HELO_RS02535	G				HELO_1479	TRAP transporter large transmembrane protein	0.9584132830114673	0.0636846484750273	0.018493903073670825	0.25919032346573534	-0.699222959545732
HELO_1480	19.419622105521842	6.717693638793698	13.004722501215914	12.530038202596636	18.767201511895877	14.553153833019175	1.1223052893297294	0.5510941175419006	1.0986771161231628	1.255165277751871	0.784404662081727	0.3141855427217784	HELO_1480	glyoxalase domain protein									HELO_1480	glyoxalase domain protein	1.4037144863424187	-0.15129375923981003	0.34590148344722804	0.39274901088901304	-1.0109654754534056
HELO_1481	25.7045869946987	6.58288689768149	12.09011240947621	11.496682713367477	19.246756823659595	13.148740626052941	1.7689626081634346	0.28175628329655306	0.2984339743825415	1.5375670271930497	1.1268635099928412	0.747157154984751	HELO_1481	ribulose-bisphosphate carboxylase domain protein	COG1850	Ribulose 1,5-bisphosphate carboxylase, large subunit, or a RuBisCO-like protein	RbcL	HELO_RS02545	G			4.1.1.39	HELO_1481	ribulose-bisphosphate carboxylase domain protein	1.8162684623883827	-0.11219615876802846	0.517017186947601	0.9164139270621017	-0.899854535326281
HELO_1482	33.55750702388423	13.911540263951727	14.75148444666921	13.532447337213476	22.12699255294436	14.744712440109344	1.0704670285103135	0.8032573154710165	3.1680688210120773	0.5059963352984037	2.833895660607963	1.0044302988514735	HELO_1482	DUF1537 domain protein	COG3395	D-threonate/D-erythronate kinase OtnK and related C4-acid sugar kinases, YgbK/DUF1537 family	OtnK	HELO_RS02550	G			2.7.1.231	HELO_1482	DUF1537 domain protein	1.2125698591175862	0.0006203885800215581	0.5547102608282599	1.1341317368642883	-0.07843812225329794
HELO_1483	36.90503097632577	12.499830294546612	18.633917400262618	17.51202934475944	20.086240145154033	17.783332613227884	1.4773086165493081	0.16840951112512706	1.0746897994549742	1.4360252188547822	1.1662296983346636	0.9123500983019027	HELO_1483	uncharacterized protein									HELO_1483	uncharacterized protein	1.489448072619107	0.06389499668886156	0.16684881897632842	1.01293628962038	-0.4765117829987271
HELO_1484	138.08224076171453	28.748490533321302	83.03719565468981	88.12294944482551	86.38894466627842	84.17534292796289	9.308655023481624	2.7267081497454395	12.940072022562898	9.905823287928833	9.471389721951	4.89284093038423	HELO_1484	nucleoside phosphorylase domain protein	COG0775	Nucleoside phosphorylase/nucleosidase, includes 5'-methylthioadenosine/S-adenosylhomocysteine nucleosidase MtnN and futalosine hydrolase MqnB	MtnN	HELO_RS02560	FH			3.2.2.9	HELO_1484	nucleoside phosphorylase domain protein	2.2250498440323945	-0.01940783116023148	0.0370149290821038	0.7074304597654528	-1.5176193842669417
HELO_1485	14.622447643557123	135.12146314727354	166.8941852891827	98.66284047004977	140.62013092765275	169.42929915987176	1.3814970204404233	16.426639531125918	18.55048345303834	25.95323162973582	8.388242378742051	36.181916378347395	HELO_1485	DUF427 family protein	COG2343	Uncharacterized conserved protein, DUF427 family		HELO_RS02565	S				HELO_1485	DUF427 family protein	-3.123202153560886	-0.02162111015644097	-0.26714702088031395	-3.447480965938275	-0.324278812377389
HELO_1486	24.874359020555016	17.748544533037357	44.00060984526192	50.262814919219515	51.07262828531597	45.54612805129546	1.392407414052512	2.4200753556841046	1.5106000644792126	2.8433228854665558	5.204709058921438	4.909445474907314	recD	RecBCD enzyme subunit RecD	COG0507	ATPase/5'-3' helicase subunit RecD of the DNA repair enzyme RecBCD (exonuclease V)	RecD	HELO_RS02575	L	recD	RecBCD enzyme subunit RecD	3.1.11.5	recD	RecBCD enzyme subunit RecD	0.4647445213110828	-0.04871660902638375	0.16186406445702328	-0.8471380384003222	-1.311882559711405
HELO_1487	32.31036203015625	23.488592964222452	52.08833253674851	62.411098422074055	57.819191505846554	54.61027437830594	1.1552910277946509	2.3667544433953984	3.0445801999109374	1.692616857472331	3.708425853616031	3.928975145171684	recB	RecBCD enzyme subunit RecB	COG1074	3'-5' helicase subunit RecB of the DNA repair enzyme RecBCD (exonuclease V)	RecB	HELO_RS02580	L	recB	RecBCD enzyme subunit RecB	3.1.11.5	recB	RecBCD enzyme subunit RecB	0.4438611502094121	-0.06695662710152295	0.08093549857510496	-0.7393804214688249	-1.183241571678237
HELO_1488	46.53361725540913	36.13376072685982	57.63515246334932	60.602006097377114	55.265535408396374	59.655182424482575	1.19776991903816	1.8814459658996088	3.1156110084894295	2.389710932826067	3.1944632985889885	5.9286622866200425	recC	RecBCD enzyme subunit RecC	COG1330	Scaffold subunit RecC of the DNA repair enzyme RecBCD (exonuclease V)	RecC	HELO_RS02585	L	recC	RecBCD enzyme subunit RecC	3.1.11.5	recC	RecBCD enzyme subunit RecC	0.3562167615702503	-0.04886507890875791	-0.10837942346154872	-0.35168272225724984	-0.7078994838275001
HELO_1489	27.24207861120567	26.07192749370834	26.170767831907384	30.35776292558954	22.56918895989634	24.81605010225009	0.6133807380309341	0.9009762077012209	2.629166349246559	1.3896055103915348	1.4843299026906702	3.200766809474938	HELO_1489	LysR family transcription regulator	COG0583	DNA-binding transcriptional regulator, LysR family	LysR	HELO_RS02590	K		recC		HELO_1489	LysR family transcription regulator	0.061048664946895315	0.07378705311822031	-0.13136616801895773	0.1295779917398292	0.06852932679293389
HELO_1490	5.732651605114316	1.5322981561308129	5.83002869263037	6.999623395333173	5.893732594722269	6.042603589305856	0.9410446206274002	0.46664272057577727	0.3646720550701873	0.13856526909194394	0.32572568927219386	0.39934371611327724	HELO_1490	major facilitator superfamily transport protein	COG2814	Predicted arabinose efflux permease AraJ, MFS family	AraJ	HELO_RS02595	G				HELO_1490	major facilitator superfamily transport protein	1.4107275319548171	-0.04421724006352745	-0.030823541089848305	-0.06493406774361299	-1.4756615996984301
HELO_1491	11.740829368365015	4.533498563993796	6.812029342714648	12.611997770091714	5.87991476072411	5.981289555206587	0.5338229727215607	0.49640845696830077	1.2649221357086267	1.060127917448808	1.7814875730306807	0.5990212702358443	HELO_1491	probable oxidoreductase (short-chain dehydrogenase family)	COG1028	NAD(P)-dependent dehydrogenase, short-chain alcohol dehydrogenase family	FabG	HELO_RS02605	I				HELO_1491	probable oxidoreductase (short-chain dehydrogenase family)	1.2031953728756575	0.16220381836470255	-0.021102859120063044	0.8678937384657042	-0.3353016344099533
HELO_1492	20.89271246046763	21.00070562975574	52.17386804789859	31.423806599726205	29.457912281247232	47.782864654625286	2.565962193096395	2.6811524917625307	4.885289598236232	3.9906610577427504	0.3520803223527059	2.4401946798662255	HELO_1492	HPP domain protein	COG3448	CBS-domain-containing membrane protein		HELO_RS02615	T				HELO_1492	HPP domain protein	-0.007099083686504137	0.1243429374133509	-0.6795574227904249	-1.1559237669283942	-1.14882468324189
HELO_1493	42.69217629491473	26.279473926110573	53.816485854975696	43.875079536651235	37.789252258360264	40.79642761997251	2.6568279130680033	3.6363073184978267	6.734682783141536	8.716210770938224	4.63645692242965	5.360032414884443	HELO_1493	TetR family transcription regulator	COG1309	DNA-binding protein, AcrR family, includes nucleoid occlusion protein SlmA	AcrR	HELO_RS02620	K				HELO_1493	TetR family transcription regulator	0.679559144977036	0.39123020455880564	-0.10772267381225475	0.06399532873104352	-0.6155638162459924
HELO_1494	86.71162611754728	5.013990596115948	31.321739784930145	83.01076273584941	15.438201090336102	26.692179381424598	7.028222613071557	0.6335630621746084	7.531543296930476	4.921406087699611	6.322026504967474	17.137310698203848	HELO_1494	uncharacterized protein									HELO_1494	uncharacterized protein	3.866373566479868	0.2230262576112283	-0.7524261718788612	1.6632894849777795	-2.2030840815020887
HELO_1495	353.4724381077594	24.451394849804462	331.49971407562657	738.9264516972668	132.1165982938067	272.3745180110366	15.596236379849998	2.573921271853706	57.59069045566864	44.92424356731346	49.53979954798947	145.05589030175526	HELO_1495	uncharacterized protein									HELO_1495	uncharacterized protein	3.799856825834736	0.2824743283591715	-1.0381882996977687	0.3747946838817864	-3.4250621419529494
HELO_1496	32.336839538950535	8.573170325030569	39.72587160949359	61.476955336576395	35.877974593470846	33.58046937886499	1.8395204384976045	0.25974495224540867	6.92151993763375	4.138754402733824	5.1960379145118205	7.1410284654323695	HELO_1496	phosphoesterase domain protein	COG0622	Predicted phosphodiesterase, calcineurin family	YfcE	HELO_RS02635	R				HELO_1496	phosphoesterase domain protein	1.8000486547627892	0.23598812387144008	0.09280197089448183	-0.05284011382090448	-1.8528887685836937
HELO_1497	20.60387265393334	12.972097398138866	22.546034219269206	19.936310417062387	20.410948829682727	23.839073405153226	1.1202544334222373	0.6289439017974082	2.064033643256366	0.24096900586867173	2.6742966127067986	1.567155799636246	arsB	arsenical pump membrane protein	COG1055	Na+/H+ antiporter NhaD or related arsenite permease	ArsB	HELO_RS02640	P	arsB	arsenical pump membrane protein		arsB	arsenical pump membrane protein	0.6287413445575161	-0.07712726443892226	-0.2142626259738405	-0.20132140705399149	-0.8300627516115076
HELO_1498	36.33189646836238	30.73393013879299	44.426447948254584	35.30482921990453	43.83897065442816	45.36742812158226	1.5231724787765146	0.24916110197336397	0.2642072712543154	3.5976554334945807	4.172161260206194	1.4080671792336974	HELO_1498	ArsH family oxidoreductase	COG0431	NAD(P)H-dependent FMN reductase	SsuE	HELO_RS02645	C		arsB		HELO_1498	ArsH family oxidoreductase	0.23438259454998267	-0.029579205990510893	-0.04835854715615362	-0.3127029067385525	-0.5470855012885352
HELO_1499	17.437744290149592	10.080547583469059	27.605312362306638	17.018266733979157	25.37402399391766	27.592791123782206	3.555030810045281	2.539609741286285	0.789755012717556	1.8545820019255876	0.5571017067772888	3.455784529748511	HELO_1499	ArsR family transcription regulator	COG0640	DNA-binding transcriptional regulator, ArsR family	ArsR	HELO_RS02650	K				HELO_1499	ArsR family transcription regulator	0.7346329855189855	0.0006316408381596972	-0.11653375151558265	-0.6329892930427103	-1.3676222785616958
HELO_1500	5.51738940975133	4.379453344869949	26.54370684042013	18.786691584483368	51.22022600824268	29.232455238048498	0.5388608728434844	0.30398459161498964	2.1522032511194498	1.1888890744332339	0.9576411617612807	4.872306979994409	matB	malonate--CoA ligase / methylmalonate--CoA ligase	COG0318	O-succinylbenzoic acid-CoA ligase MenE or related acyl-CoA synthetase (AMP-forming)	MenE/FadK	HELO_RS02655	I	matB	malonate--CoA ligase / methylmalonate--CoA ligase	6.2.1.-	matB	malonate--CoA ligase / methylmalonate--CoA ligase	0.2768346227345426	-0.13437541699289213	0.7885105537556312	-2.2137320451413935	-2.490566667875936
HELO_1501	2.8844877053662334	2.8250773444763593	19.240233111671046	13.332299792934473	27.107548874050693	21.228952165838827	0.005580785999980556	0.07211645771822661	1.3814223736700653	1.107542526655924	1.5116411463346209	3.256622813764912	HELO_1501	malonyl-CoA decarboxylase									HELO_1501	malonyl-CoA decarboxylase	0.022235425511571094	-0.13521403783511587	0.3385177047840653	-2.5166436932806304	-2.5388791187922015
HELO_1502	2.329437675449205	2.7610602223138243	16.134065737316607	10.743778556615338	18.5303264680806	17.821551205433934	0.6197149298112682	0.22691628434742592	1.8258433019233749	1.3489702653993745	3.1949040209560136	2.5687162640831027	HELO_1502	TRAP transporter large transmembrane protein	COG1593	TRAP-type C4-dicarboxylate transport system, large permease component	DctQ	HELO_RS02665	G				HELO_1502	TRAP transporter large transmembrane protein	-0.17586087282990537	-0.13551800605206132	0.053330530683131094	-2.4990350954078213	-2.323174222577916
HELO_1503	2.510052682527521	2.093304618629502	14.710861590379245	10.257741941662871	19.93793264490542	19.781337966148396	0.33715516243683	0.5120192088458163	0.9032674998743904	2.0847873443778506	3.5321553846594242	1.9392132422537853	HELO_1503	TRAP transporter small transmembrane protein	COG3090	TRAP-type C4-dicarboxylate transport system, small permease component YiaM	DctM	HELO_RS02670	G				HELO_1503	TRAP transporter small transmembrane protein	0.18234377180017503	-0.4035262415394505	0.010830459121710767	-2.565723953079898	-2.748067724880073
HELO_1504	4.847147780660724	4.582676230257222	91.18464137154577	69.28900951508085	90.41112031090081	111.05430728653175	0.8574315107689797	0.38352175448332565	10.261237294494416	3.2423003629897487	13.181585663556099	28.6488017936431	HELO_1504	TRAP transporter substrate-binding protein	COG1638	TRAP-type C4-dicarboxylate transport system, periplasmic component	DctP	HELO_RS02675	G				HELO_1504	TRAP transporter substrate-binding protein	0.06677616559838295	-0.28159979371554833	-0.2937565188066591	-4.260321241428251	-4.327097407026635
HELO_1505	24.93046435455824	17.247907907561515	55.46077939909642	57.49542661823219	64.73891031265534	48.92166234105639	1.60443481018241	0.5876530241098538	12.265669846821933	8.175550344778802	13.325235028327171	1.8918650215844515	HELO_1505	GntR family transcription regulator	COG1802	DNA-binding transcriptional regulator, GntR family	GntR	HELO_RS02680	K				HELO_1505	GntR family transcription regulator	0.506916970874304	0.17758306896658382	0.3970815672304262	-0.9450179335420232	-1.4519349044163272
HELO_1506	41.71698299012962	33.80592778855273	38.407655280699565	46.9649529936573	55.140603639677465	36.23051152997318	3.3088765950274164	1.1592021402962744	2.2781777987840015	3.1146370743065193	2.382307355801982	2.0309951545724756	ogt	methylated-DNA--protein-cysteine methyltransferase	COG0350	DNA repair enzyme Ada (O6-methylguanine-DNA--protein-cysteine methyltransferase)	AdaB	HELO_RS02685	L	ogt	methylated-DNA--protein-cysteine methyltransferase	2.1.1.63	ogt	methylated-DNA--protein-cysteine methyltransferase	0.2954767241156562	0.08199047471242249	0.592559137912879	0.19832431784719606	-0.09715240626846011
HELO_1507	27.539080686590044	11.02918060555674	23.20022537147469	28.711152720945467	30.839466869088554	23.724881502617603	1.3916379664032297	0.18751342571971122	0.8357368448413235	0.8121389736347515	2.295391791666966	2.7111345710657204	HELO_1507	AlkA/HTH domain protein	COG2169	Methylphosphotriester-DNA--protein-cysteine methyltransferase (N-terminal fragment of Ada), contains Zn-binding and two AraC-type DNA-binding domains	AdaA	HELO_RS02690	L		ogt	3.2.2.21	HELO_1507	AlkA/HTH domain protein	1.2464004893622525	-0.030943123617387158	0.3648525724178402	0.20697525614814705	-1.0394252332141054
HELO_1508	48.90233294103327	19.311427108591207	38.147402753687686	42.74161984385524	37.16369250672126	40.13470135573016	4.728934155697942	0.44444262479871155	2.055407806308052	0.13564382984204973	0.7283652317096914	3.1135774034265116	kynU	kynureninase	COG3844	Kynureninase	Bna5	HELO_RS02695	E	kynU	kynureninase	3.7.1.3	kynU	kynureninase	1.296815654415811	-0.07143937470680495	-0.1081552041095648	0.27875129397580256	-1.0180643604400084
HELO_1509	66.80024665510064	36.307438578562646	43.7944288230019	45.32400007959989	41.500154043453215	41.65084320542772	3.000883197941777	0.5309628794015477	5.258807110477158	3.587489988676211	7.4301052090857524	1.1404187474206302	kynA	tryptophan 2%2C3-dioxygenase	COG3483	Tryptophan 2,3-dioxygenase (vermilion)	TDO2	HELO_RS02700	E	kynA	tryptophan 2,3-dioxygenase	1.13.11.11	kynA	tryptophan 2%2C3-dioxygenase	0.8618272095865018	0.07074504858652819	-0.005106193483698895	0.6687162580014547	-0.1931109515850471
HELO_1510	127.12704601603075	30.48076280204302	127.15578386703903	121.08977772479925	123.12437910269864	117.71680697294563	3.23971171855715	1.3267845411891788	7.621132754699906	9.262364514593022	17.119966818527356	15.147048992206233	HELO_1510	DUF2252 family protein	COG4320	Uncharacterized conserved protein, DUF2252 family		HELO_RS02705	S		kynA		HELO_1510	DUF2252 family protein	2.0250326387512683	0.11037439651166636	0.06426230646889586	0.11005084806850185	-1.9149817906827664
HELO_1511	119.33584848674666	61.24507110384774	104.10776153098304	110.85919468394691	104.32095546495553	94.93156787179929	1.4061512965594476	2.164112086264526	5.751279074968642	0.8067449835773696	9.61331393796252	6.1940978328184055	HELO_1511	UPF0061 family protein	COG0397	Protein adenylyltransferase (AMPylase) SelO/YdiU (selenoprotein O)	SelO	HELO_RS02710	O			2.7.7.-	HELO_1511	UPF0061 family protein	0.9510349841001808	0.13179166577734147	0.13471497340300775	0.32698894945155654	-0.6240460346486243
HELO_1512	15.289091433371892	6.746644825785317	9.05175830570027	15.37326545220691	15.747430895606874	8.44059714427947	1.8220076728789434	0.2559071125912676	1.1936456841594651	0.26785628867015515	4.449588334210313	1.250448110268641	HELO_1512	beta-lactamase domain protein	COG0491	Glyoxylase or a related metal-dependent hydrolase, beta-lactamase superfamily II	GloB	HELO_RS02715	R				HELO_1512	beta-lactamase domain protein	1.072262635528467	0.09049786508033586	0.8269897768485293	0.7869561139242891	-0.2853065216041779
HELO_1513	96.20283003610253	115.19357068768214	193.2194190355535	233.8421310814806	301.30947619170394	187.0075443320725	6.957583960309438	5.3745618539408735	1.5577622314296375	0.8090318890090978	22.145265130438517	18.82662867287994	katG	catalase / peroxidase KatG	COG0376	Catalase (peroxidase I)	KatG	HELO_RS02720	P	katG	catalase / peroxidase KatG	1.11.1.21	katG	catalase / peroxidase KatG	-0.25746001937490437	0.04689690061905427	0.6852356471226653	-0.9517203320043608	-0.6942603126294564
HELO_1514	23.275845724413756	8.529515397638159	69.16517424019071	74.98032902685044	86.01917648609685	69.62754556117291	1.2361151183409653	1.7480027777988258	3.5213710102375	7.437432382744035	7.817231943386876	4.066602523258411	HELO_1514	LysR family transcription regulator	COG0583	DNA-binding transcriptional regulator, LysR family	LysR	HELO_RS02725	K		katG		HELO_1514	LysR family transcription regulator	1.349046801220525	-0.009475819642909222	0.3011024028353164	-1.5407094037533815	-2.8897562049739065
HELO_1515	25.590715891720745	17.240749631247805	31.106165575144654	28.568031876144513	116.23849326041027	32.828812698809465	1.8514605342977213	0.1705137872993976	2.4090429409347207	0.8440842316250192	9.747845044202164	1.8267232643395743	mmsA1	methylmalonate-semialdehyde dehydrogenase (CoA-acylating)	COG1012	Acyl-CoA reductase or other NAD-dependent aldehyde dehydrogenase	AdhE	HELO_RS02730	I	mmsA1	methylmalonate-semialdehyde dehydrogenase (CoA-acylating)	1.2.1.18,1.2.1.27	mmsA1	methylmalonate-semialdehyde dehydrogenase (CoA-acylating)	0.5437575983878586	-0.07540216833396762	1.7931218834786469	-0.34732992442071886	-0.8910875228085775
HELO_1516	11.721586430311143	7.429907723731148	10.20268387326633	9.244040854583229	9.90680261798248	12.989718504803449	1.460921348323255	0.8296434036147431	0.26844129338723777	0.6051566433250689	0.3272434385706806	0.8471411057367598	HELO_1516	SSS family transport protein	COG0591	Na+/proline symporter	PutP	HELO_RS02735	E		mmsA1		HELO_1516	SSS family transport protein	0.5936898472119179	-0.3205225273914092	-0.35913870289300664	-0.13708834208476262	-0.7307781892966805
HELO_1517	107.89866258252626	54.24679189883426	118.21553326117873	62.50940248983613	87.1852229284746	126.92838796405924	4.4159621084859255	4.482185672230611	6.117849868936118	4.2246912910523005	8.56774782666245	3.266550073401901	HELO_1517	RutC family protein	COG0251	Enamine deaminase RidA, house cleaning of reactive enamine intermediates, YjgF/YER057c/UK114 family	RidA	HELO_RS02740	V				HELO_1517	RutC family protein	0.9790236391505838	-0.10176421627448651	-0.5367276103529885	-0.23235020517031213	-1.211373844320896
HELO_1518	34.194792881457005	16.580785275155108	29.197606890158706	21.45872646888654	21.65535651331784	33.86944375133764	2.3479292434375596	1.2521107226785784	3.2757837163254107	0.3977016694945161	3.128799319677878	2.851326393167567	HELO_1518	N-acyl-D-amino-acid deacylase	COG3653	N-acyl-D-aspartate/D-glutamate deacylase		HELO_RS02745	Q			3.5.1.81	HELO_1518	N-acyl-D-amino-acid deacylase	1.0013624836082125	-0.20752912704826798	-0.6221111561310284	0.013398645954215027	-0.9879638376539974
HELO_1519	39.731760170342845	13.96933585447168	23.832760380643354	15.562415804205074	13.739612558233715	26.4418945196156	2.140289750283568	0.3558125793084837	2.1500531118358035	1.04681371989806	0.5857164676601609	1.4633091559194893	HELO_1519	RpiR family transcription regulator	COG1737	DNA-binding transcriptional regulator, MurR/RpiR family, contains HTH and SIS domains	RpiR	HELO_RS02750	K				HELO_1519	RpiR family transcription regulator	1.4441439452204485	-0.14413544627401098	-0.8966814823878639	0.5697740748904598	-0.8743698703299887
HELO_1520	91.02268154474717	57.75481967409874	127.20789070051178	93.0709876559245	102.9408852028032	119.35955869851477	0.5744372794682198	4.225184744419308	10.39831299282932	0.40708681390496626	5.31900749735992	1.0897729716047198	HELO_1520	PLP barrel domain protein	COG3616	D-serine deaminase, pyridoxal phosphate-dependent	Dsd1	HELO_RS02755	E			4.3.1.18	HELO_1520	PLP barrel domain protein	0.6472822960420554	0.0911343348827085	-0.2115874713664816	-0.38728931975479153	-1.034571615796847
HELO_1521	327.3445244546667	215.4747500408671	278.44212954834893	272.44432042515604	266.5257705454291	282.55888731088004	5.237190689142767	8.62221000332243	2.526301180197179	4.158073675051949	4.742206512930554	5.870587353933909	HELO_1521	SSS family transport protein	COG0591	Na+/proline symporter	PutP	HELO_RS02760	E				HELO_1521	SSS family transport protein	0.6010116402202854	-0.02109883174816396	-0.08397050212313495	0.21156202274083213	-0.3894496174794533
HELO_1522	113.802610968812	136.46692723614638	151.05557127008984	154.90202727882902	173.80809820064223	152.20696651978858	2.5968752202626866	1.7366145056586628	3.0265086169255806	3.5525744242298716	11.150975255853542	6.230753619345748	ilvD2	dihydroxy-acid dehydratase	COG0129	Dihydroxyacid dehydratase/phosphogluconate dehydratase	IlvD	HELO_RS02765	GE	ilvD2	dihydroxy-acid dehydratase	4.2.1.9	ilvD2	dihydroxy-acid dehydratase	-0.25992911286176135	-0.010883222725440511	0.19029012104087695	-0.41632644620822745	-0.1563973333464661
HELO_1523	267.2341534572079	280.2723184656348	308.9187352206316	309.76980554932805	404.3790845592816	309.36193056428823	10.285125360031765	32.9481850775383	38.06028996949406	13.895680745309122	28.032307659832497	10.39171923678778	HELO_1523	uncharacterized protein									HELO_1523	uncharacterized protein	-0.06847463318735691	-0.0020616339296601893	0.3853200498535454	-0.2104586623443936	-0.14198402915703667
HELO_1524	325.21867098914345	141.02685376388078	376.56170396908857	315.30357320112256	395.77529843578964	339.65815322002646	39.05896626900603	40.41418297833593	16.233725746696496	7.142332442079894	29.805397203429834	67.45299833913069	HELO_1524	HTH domain protein	COG5606	Antitoxin component of the Tad-Ata toxin-antitoxin system, contains XRE-type HTH domain	Ata	HELO_RS02775	V				HELO_1524	HTH domain protein	1.1996756230032517	0.1483877035121921	0.21999747613264908	-0.062485379791839435	-1.2621610027950911
HELO_1525	60.99460576552848	39.60768630323614	137.47470788632185	76.63329393124096	92.82415159768662	148.63422801142784	1.388722393557569	0.6119563969238703	14.430470980837308	5.4491948211632355	7.035121350487361	11.27849453925492	HELO_1525	APC family transport protein	COG0531	Serine transporter YbeC, amino acid:H+ symporter family	PotE	HELO_RS02780	E				HELO_1525	APC family transport protein	0.6103898606836005	-0.11181772645089705	-0.6734089768232012	-1.2712256263498567	-1.8816154870334572
HELO_1526	45.567118670971375	25.39904691922143	68.10135244792903	44.815211734959725	60.956486682463186	70.84085202368304	0.9995082777895623	1.4668280510072385	3.7745954705692037	5.376804677380277	6.148308136419841	2.7318108445314335	lhgO	L-2-hydroxyglutarate oxidase LhgO	COG0579	L-2-hydroxyglutarate oxidase LhgO	LhgO	HELO_RS02785	G	lhgO	L-2-hydroxyglutarate oxidase LhgO	1.1.5.13	lhgO	L-2-hydroxyglutarate oxidase LhgO	0.8188257733944031	-0.05609051312745539	-0.2135491236873639	-0.6254928418480104	-1.4443186152424135
HELO_1527	206.94746726980034	231.251767299019	629.2750946644109	612.8259002383138	888.4168312931464	727.2051158195403	2.6382843140332155	7.848328587690725	29.170231282458918	10.542695362787256	7.737274555524514	44.854087494923185	HELO_1527	TRAP transporter substrate-binding protein	COG2358	TRAP-type uncharacterized transport system, periplasmic component	Imp	HELO_RS02790	R		lhgO		HELO_1527	TRAP transporter substrate-binding protein	-0.15947046115739116	-0.20836322037549415	0.28851483035393954	-1.8081257625535425	-1.6486553013961514
HELO_1528	104.67815871616152	142.14328303214518	196.14940451897527	162.42531523686372	255.99833178675513	210.50295835256955	4.881170058747537	6.293415370936902	7.835939015411453	3.3149904761961775	10.946391207722373	2.9106735651067437	HELO_1528	DUF1850 family protein									HELO_1528	DUF1850 family protein	-0.43778273865690487	-0.10138849001989225	0.28108115183204596	-1.001000607762566	-0.5632178691056611
HELO_1529	57.2001564924521	96.64129994698756	140.54513994203808	111.87030245957055	173.34341832025848	145.78371616184276	2.987683759762142	5.6755163267232085	4.1018485263522155	6.823404928189597	3.907218739119708	7.948137135312822	HELO_1529	TRAP transporter 4TM/12TM fusion protein	COG4666	TRAP-type uncharacterized transport system, fused permease components		HELO_RS02800	R				HELO_1529	TRAP transporter 4TM/12TM fusion protein	-0.746468470207402	-0.05242971380032113	0.2482399737358909	-1.3345969904182162	-0.5881285202108142
HELO_1530	541.1982530535937	73.14714187144504	271.9793908038764	167.458716119054	206.92307628724828	226.87308549574036	46.13415537344851	1.8490784025557643	29.31156194296616	20.83608490208003	35.118038938844016	20.646678694355582	HELO_1530	uncharacterized protein	COG3126	Uncharacterized lipoprotein YbaY	YbaY	HELO_RS02805	S				HELO_1530	uncharacterized protein	2.870357477149767	0.26056150040114723	-0.13218065112518484	1.2505899295309337	-1.6197675476188333
HELO_1531	134.59893814148543	142.83770090748422	326.3855371748995	243.57175630271334	284.2740543679854	314.75818569168524	0.6960124397506358	5.755150623276666	18.42442535431055	18.523964736837584	22.15753354420215	32.18527326704509	purE	N5-carboxyaminoimidazole ribonucleotide mutase	COG0041	Phosphoribosylcarboxyaminoimidazole (NCAIR) mutase	PurE	HELO_RS02810	F	purE	N5-carboxyaminoimidazole ribonucleotide mutase	5.4.99.18	purE	N5-carboxyaminoimidazole ribonucleotide mutase	-0.08509598525294138	0.052170454842569214	-0.14647159482556837	-1.219474253864342	-1.1343782686114006
HELO_1532	95.30731972660153	143.03651035957992	301.7426672302012	224.36382446666357	294.13167226833815	303.31295216242586	2.974763024068876	11.187506746316894	15.21832406183686	15.34822024508461	3.1046865182037413	8.28805875008295	purK	N5-carboxyaminoimidazole ribonucleotide synthase	COG0026	Phosphoribosylaminoimidazole carboxylase (NCAIR synthetase)	PurK	HELO_RS02815	F	purK	N5-carboxyaminoimidazole ribonucleotide synthase	6.3.4.18	purK	N5-carboxyaminoimidazole ribonucleotide synthase	-0.5807171944927552	-0.007463722482579982	-0.044196986182596376	-1.6598383814010145	-1.0791211869082593
HELO_1533	12.435374826993062	1.8485772037719108	1.6099619639732718	2.3958681608777925	2.8763331778064427	1.2403564847204935	1.8041505325854432	0.09841023246735021	0.36728981059506743	0.10385744071816135	1.634351323524789	0.03892754692798396	HELO_1533	UPF0324 family protein	COG2855	Uncharacterized membrane protein YadS, UPF0324 family	YeiH	HELO_RS02820	S		purK		HELO_1533	UPF0324 family protein	2.2377231583614745	0.22030047030632183	0.79096426664896	2.584236354181493	0.34651319582001827
HELO_1534	24.764224459016592	8.410557590587917	12.642997816301412	27.576929681251944	16.487544696265562	11.250930465556962	3.814644686128515	1.3520736424395032	1.115718712634246	2.037333170415836	3.525152028025638	1.7347593961672543	HELO_1534	LysR family transcription regulator	COG0583	DNA-binding transcriptional regulator, LysR family	LysR	HELO_RS02825	K				HELO_1534	LysR family transcription regulator	1.4530170533180828	0.15526935990071733	0.5134364178190873	1.072477838958097	-0.38053921435998594
HELO_1535	25.95243768865957	10.238262426223224	18.545915205011166	22.788414809573514	22.765678733742774	19.150534142101403	1.0263833746733957	0.6360097382056467	1.8946390106792077	0.7615198848720762	1.7230951175442293	1.44594110595155	HELO_1535	LysR family transcription regulator	COG0583	DNA-binding transcriptional regulator, LysR family	LysR	HELO_RS02830	K				HELO_1535	LysR family transcription regulator	1.261996767736901	-0.04395094362150065	0.2380615231175378	0.4195976804877706	-0.8423990872491305
HELO_1536	8.351634663338066	2.109385042693529	6.04655179329719	30.83893511447356	9.650703994809533	6.996847332816376	0.32470006967493115	0.05278973129988309	0.2771337573179249	5.370415517148643	1.1966807305925655	0.6573084720836003	HELO_1536	APC family transport protein	COG0531	Serine transporter YbeC, amino acid:H+ symporter family	PotE	HELO_RS02835	E				HELO_1536	APC family transport protein	1.588589289597894	-0.182513893614888	0.4134455425868375	0.22578722398618556	-1.3628020656117084
HELO_1537	18.253312555738166	5.872588042241868	18.5605837751861	36.12390707111191	23.869977215820644	16.5975736124177	0.8986415143174251	0.279058182615608	1.507528759555374	2.4460788145674974	3.7330674693386223	1.5360329238939296	HELO_1537	GlnA domain protein	COG0174	Glutamine synthetase	GlnA	HELO_RS02840	E			6.3.1.2	HELO_1537	GlnA domain protein	1.4861812957776488	0.1525729064117547	0.49902866487184294	0.12973016360708112	-1.3564511321705677
HELO_1538	24.020796917449413	11.653043325195902	31.01923553877519	51.35515927182936	42.05180169692826	33.00944004608366	1.1872851459820373	0.6019130777895272	2.8886436742236223	5.708757420535392	3.547768077136294	2.9672785306894394	HELO_1538	aldehyde dehydrogenase	COG1012	Acyl-CoA reductase or other NAD-dependent aldehyde dehydrogenase	AdhE	HELO_RS02845	I				HELO_1538	aldehyde dehydrogenase	0.9836433149621215	-0.08699638892368444	0.3401383622142786	-0.4428075123911226	-1.4264508273532441
HELO_1539	28.309585107943082	14.220297671201903	27.32742813395799	52.416443162485045	40.08184557714827	27.19866737814225	1.0311644089916878	1.2619212929828274	0.8425854247684649	6.378111555747326	5.333932461224007	2.1617705038964807	HELO_1539	probable oxidoreductase (iron-containing alcohol dehydrogenase family)	COG1454	Alcohol dehydrogenase, class IV	EutG	HELO_RS02850	C				HELO_1539	probable oxidoreductase (iron-containing alcohol dehydrogenase family)	0.9453759714438155	0.006572639538993563	0.542874010436698	0.05574556121094432	-0.8896304102328711
HELO_1540	21.893278749268102	8.670032083890144	21.995630815439128	46.57637479599243	27.04520809225815	18.527163576849727	0.40666235113748483	0.45022591872281703	1.6755409081066568	3.783078632834828	4.159100558377028	1.1712312050657818	HELO_1540	GATase domain protein	COG0518	GMP synthase, glutamine amidotransferase domain	GuaA1	HELO_RS02855	F				HELO_1540	GATase domain protein	1.2433315173346835	0.23587736882171395	0.5222718822876553	0.22944169342403598	-1.0138898239106475
HELO_1541	82.74776360608386	15.329587185107718	27.257330404859957	19.80465944418712	22.694217847930076	22.77484867611051	8.504187377133446	1.4786262966143133	1.0738003315354412	1.2571574581801563	2.0282125571955874	0.8203836488315471	HELO_1541	TraX domain protein									HELO_1541	TraX domain protein	2.3585623455821363	0.24918901577580588	-0.004901120512894153	1.8166145068088744	-0.5419478387732619
HELO_1542	15.879905867798891	19.841126774916933	24.173917821505864	12.984265185621425	38.39824901515141	28.364474311916624	1.5270044693487281	0.6471324568135911	1.159087963496245	1.2028879854193077	2.494280467086698	4.648791024939412	HELO_1542	P-type transport ATPase	COG2217	Cation-transporting P-type ATPase	ZntA	HELO_RS02865	P			7.2.2.12,7.2.2.21	HELO_1542	P-type transport ATPase	-0.30412642023225	-0.22214204981182561	0.4240597024193802	-0.7987649519227995	-0.4946385316905495
HELO_1543	52.7884907872677	48.17824690147381	42.141138521634204	38.03121190044434	38.416449233264046	42.963214504695856	4.649218833134278	5.416399202232207	6.389895876219792	5.692522469548685	3.7331171349484937	2.9166578198849966	HELO_1543	MerR family transcription regulator	COG0789	DNA-binding transcriptional regulator, MerR family	SoxR	HELO_RS02870	K				HELO_1543	MerR family transcription regulator	0.12927720306728663	-0.027232626572430974	-0.15749905779993068	0.2910006327507677	0.16172342968348108
HELO_1544	3.5607965478313433	4.320225490602142	5.858312568457827	6.081347437022231	5.049876601219503	6.976435598406105	0.5177600350352173	0.6441857737047938	0.41601203419835814	0.3996059362584366	1.4221940880887127	2.467145905861607	HELO_1544	TRAP transporter substrate-binding protein	COG1638	TRAP-type C4-dicarboxylate transport system, periplasmic component	DctP	HELO_RS02875	G				HELO_1544	TRAP transporter substrate-binding protein	-0.22220157913534777	-0.21789054163486465	-0.39883848224634244	-0.8064583838387258	-0.584256804703378
HELO_1545	4.381495143480207	4.9000696706984606	2.104936392566487	2.3983270914139667	3.074971916255052	3.1498848639929524	0.3734868961437127	0.8010434087270212	1.1268439944301438	1.2046307201506148	2.028664205863053	1.454389339671494	HELO_1545	TRAP transporter small transmembrane protein	COG3090	TRAP-type C4-dicarboxylate transport system, small permease component YiaM	DctM	HELO_RS02880	G				HELO_1545	TRAP transporter small transmembrane protein	-0.1327249374166386	-0.4185075964926672	-0.026281193662718305	0.37493574282887643	0.507660680245515
HELO_1546	2.555331789355654	1.5492914547742689	2.133856147578903	2.261960667075187	2.498669365006478	2.644785174886181	0.30208961702355885	0.1194543528921765	0.2139215723864847	0.16343654159993287	0.36145302367231275	0.6133338005119132	HELO_1546	TRAP transporter large transmembrane protein	COG1593	TRAP-type C4-dicarboxylate transport system, large permease component	DctQ	HELO_RS02885	G				HELO_1546	TRAP transporter large transmembrane protein	0.4798878779015112	-0.21789482627828982	-0.059027452118126655	-0.03584958324906884	-0.5157374611505801
HELO_1547	8.152361961831293	4.766859524498799	4.696303681531668	5.732086844779556	5.9098560363809485	5.071165434899046	0.9593548481077152	0.3539318448016974	0.5364370687603799	0.15766915130689133	0.5827067179399917	0.9037762153231533	HELO_1547	PfpI/HTH domain protein (homolog to transcription regulator CdhR)	COG4977	Transcriptional regulator GlxA, contains an amidase domain and an AraC-type DNA-binding HTH domain	GlxA	HELO_RS02890	K				HELO_1547	PfpI/HTH domain protein (homolog to transcription regulator CdhR)	0.6663582295413844	-0.09194742476764572	0.1866821669218517	0.5921706234850115	-0.07418760605637287
HELO_1548	331.0372022427301	435.7415818838856	837.5696392501463	818.2518322094505	745.6266719837935	864.6926132457335	22.19275494443686	14.382174245562036	65.78402357197169	36.17296669773049	41.882682452880836	117.31781122985818	HELO_1548	ABC-type transport system periplasmic substrate-binding protein	COG0834	ABC-type amino acid transport/signal transduction system, periplasmic component/domain	HisJ	HELO_RS02895	TE				HELO_1548	ABC-type transport system periplasmic substrate-binding protein	-0.39543500208718996	-0.04592425157535729	-0.21346780193438875	-1.3825099557199003	-0.9870749536327104
HELO_1549	56.36840655159071	106.35591069446299	102.34666226300614	102.34232372044652	66.80931324021923	109.40062387214557	3.072889160932051	4.05977818608791	10.774721483364653	10.004290555238219	2.960199975939735	9.864868521311282	HELO_1549	ABC-type transport system permease protein	COG4160	ABC-type arginine/histidine transport system, permease component	ArtM	HELO_RS02900	E				HELO_1549	ABC-type transport system permease protein	-0.9040732720701392	-0.095256529291329	-0.7031929863887907	-0.9444199730102572	-0.04034670094011794
HELO_1550	51.594855935867805	101.01070318375677	62.85676954149167	66.49741588485408	47.162669088429574	74.09104047632805	2.9456010439788525	2.303270395855767	4.758260136601159	9.871600906347403	3.112354968279435	4.6408588850611485	HELO_1550	ABC-type transport system permease protein	COG4215	ABC-type arginine transport system, permease component	ArtQ	HELO_RS02905	E				HELO_1550	ABC-type transport system permease protein	-0.9557269227479468	-0.2338012120891042	-0.6407254362786556	-0.5137190791902144	0.44200784355773237
HELO_1551	75.76021505195284	167.065542740209	144.41943703570635	151.27757982176922	82.98104397757584	151.01084223168309	1.2656133709635884	6.031571683449325	15.011306841035719	4.727918079764398	2.8594104365837745	15.725986160711603	HELO_1551	ABC-type transport system ATP-binding protein	COG4598	ABC-type histidine transport system, ATPase component	HisP	HELO_RS02910	E			7.4.2.1	HELO_1551	ABC-type transport system ATP-binding protein	-1.1305933110702107	-0.06395411263550521	-0.8560386004189828	-0.9857435696003707	0.14484974146983998
HELO_1552	97.84967438757799	64.36549587615865	111.67897959347663	131.88656819953272	111.25613876684992	115.31837645796121	5.129645551404892	7.3456765863692315	12.704770385068317	12.304541571194425	29.233329906443988	4.307534685285978	aruE	succinylglutamate desuccinylase	COG2988	Succinylglutamate desuccinylase	AstE	HELO_RS02915	E	aruE	succinylglutamate desuccinylase	3.5.1.96	aruE	succinylglutamate desuccinylase	0.596706924527286	-0.045860633722003996	-0.051284696328846024	-0.2347709189294349	-0.8314778434567209
HELO_1553	60.23347444079646	4.821414279544056	38.79735930078598	38.89982107154021	96.76284415523857	39.2630732894358	6.912252763108055	1.255366384833771	2.9796583766602396	1.3232352803615925	1.9125763989296596	5.1540228587162575	gnl	gluconolactonase	COG3386	Sugar lactone lactonase YvrE	YvrE	HELO_RS02920	G	gnl	gluconolactonase	3.1.1.17	gnl	gluconolactonase	3.3948789497936653	-0.01678459180582248	1.279828959521522	0.6048632474913012	-2.790015702302364
HELO_1554	109.62910120984093	43.499021326284605	94.46107382529185	110.07377988633988	94.35833764855992	91.04368294830304	4.640872073503123	5.029195742091241	7.466519733055365	7.657365984114054	10.913969758743862	5.071620928321533	HELO_1554	probable S-adenosylmethionine-dependent methyltransferase	COG2226	Ubiquinone/menaquinone biosynthesis C-methylase UbiE/MenG	UbiE	HELO_RS02925	H		gnl		HELO_1554	probable S-adenosylmethionine-dependent methyltransferase	1.313885427227615	0.05259385376830128	0.05104037463462863	0.2653403229021807	-1.0485451043254344
HELO_1555	20.610191689742884	11.713307365383606	33.35470614300869	25.90621202740589	22.082617244083917	34.977898018640744	1.767187657098442	1.1563311493184096	3.5668170188436616	0.8966548068380016	1.170819607490147	2.875398781338715	lhpA	4-hydroxyproline epimerase	COG3938	Proline racemase/hydroxyproline epimerase	PrdF	HELO_RS02930	E	lhpA	4-hydroxyproline epimerase	5.1.1.8	lhpA	4-hydroxyproline epimerase	0.7653724733371647	-0.06660315785832704	-0.640304086109067	-0.735399031240414	-1.5007715045775787
HELO_1556	16.309034950158217	11.871533047017307	41.0997918750683	26.154005307496632	18.8475070587839	42.76251746478895	0.30920928204292025	0.2866805391429302	2.9000287793844226	0.3434783243280777	1.8924082191640803	6.686871811029907	HELO_1556	D-hydroxyproline dehydrogenase	COG0665	Glycine/D-amino acid oxidase (deaminating)	DadA	HELO_RS02935	E		lhpA	1.5.99.-	HELO_1556	D-hydroxyproline dehydrogenase	0.4273413966806032	-0.05588263121769632	-1.1407379230122583	-1.3381704416375442	-1.7655118383181474
HELO_1557	9.869166846830538	9.376001875140428	51.63994922732605	30.323511201872822	29.253144080288198	57.877939407651326	0.4492403446644656	1.016985997422756	3.453756316861062	2.4764807499345243	1.012233325850472	7.354237186082901	mleN	NhaC family malate/lactate antiporter	COG1757	Na+/H+ antiporter NhaC/MleN	NhaC	HELO_RS02940	C	mleN	NhaC family malate/lactate antiporter		mleN	NhaC family malate/lactate antiporter	0.06699071241872412	-0.1615690837180228	-0.9606420979491466	-2.437485823429568	-2.5044765358482923
HELO_1558	33.61267956419315	34.702178401074754	226.18113873885662	68.77294161480995	113.33513369040416	236.58523242083592	1.7831462856942493	0.18973815500868738	14.053253088955953	2.3693049824463763	4.661408454145285	39.15732687654885	HELO_1558	TRAP transporter substrate-binding protein	COG4663	TRAP-type mannitol/chloroaromatic compound transport system, periplasmic component	FcbT1	HELO_RS02945	Q		mleN		HELO_1558	TRAP transporter substrate-binding protein	-0.044711471250471924	-0.06460210243225895	-1.055176372380175	-2.7790726272071815	-2.7343611559567096
HELO_1558A	18.6846451260936	17.211904020403846	25.23850008736925	17.415024996902975	19.243388185062823	35.48639089122001	1.0166163878471284	2.2173447964371555	4.2884096217042265	5.7765962163546645	4.664984123031516	1.6804732523244255	HELO_1558A	TRAP transporter small transmembrane protein	COG4665	TRAP-type mannitol/chloroaromatic compound transport system, small permease component	FcbT2	HELO_RS02950	Q				HELO_1558A	TRAP transporter small transmembrane protein	0.11218894262919221	-0.47567320026096027	-0.8499076739132967	-0.8902877476399613	-1.0024766902691535
HELO_1559	18.723499532519128	13.152871622478585	39.75639103273847	19.567233482034904	27.686006431517523	43.120922816888026	1.2986065080314533	1.0267611992147037	3.568658291295976	2.649405355090303	1.2004891502817372	4.310147723424026	HELO_1559	TRAP transporter large transmembrane protein	COG4664	TRAP-type mannitol/chloroaromatic compound transport system, large permease component	FcbT3	HELO_RS02955	Q				HELO_1559	TRAP transporter large transmembrane protein	0.47882074514937667	-0.11443665921140589	-0.6211158311428076	-1.161547414897088	-1.6403681600464646
HELO_1560	215.98953569553223	75.29834352227249	677.6567767513142	610.7997692068647	588.3569868867157	618.6184067716786	16.801068873906964	3.8149613626041137	5.833811460279854	13.957437805673097	106.72212044394134	85.3150026737422	HELO_1560	alkaline phosphatase family protein	COG1785	Alkaline phosphatase	PhoA	HELO_RS02960	PR			3.1.3.1	HELO_1560	alkaline phosphatase family protein	1.5079018296508844	0.13130212929203644	-0.07223823044986766	-1.5137545318800933	-3.0216563615309777
HELO_1561	92.08093808646606	35.19308839566463	84.17390457872743	74.02122256421099	119.26248695529046	81.38994697889657	1.768167323050188	3.200156064188373	9.954250217510124	8.656577573615781	11.332181484598127	7.4449633325646785	HELO_1561	GntR family transcription regulator	COG1802	DNA-binding transcriptional regulator, GntR family	GntR	HELO_RS02965	K				HELO_1561	GntR family transcription regulator	1.3627715308543067	0.04794317394088843	0.5456464788964563	0.17601743655265878	-1.186754094301648
HELO_1562	22.63222337491814	24.048598520512467	89.76606850007208	57.01087430730016	77.78390322123158	90.6833826317317	0.5344135149378231	0.6459347393096632	4.936787228339596	4.915963627534016	5.730408469171263	11.6706100518643	lhpC	1-pyrroline-4-hydroxy-2-carboxylate deaminase	COG0329	4-hydroxy-tetrahydrodipicolinate synthase/N-acetylneuraminate lyase	DapA	HELO_RS02970	ME	lhpC	1-pyrroline-4-hydroxy-2-carboxylate deaminase	3.5.4.22	lhpC	1-pyrroline-4-hydroxy-2-carboxylate deaminase	-0.08397451846681392	-0.014507203961020565	-0.21875937817248747	-1.9559049050654362	-1.8719303865986223
HELO_1563	32.632739631774015	28.37819219787077	122.89569922387788	81.78800347767283	114.78110957800438	123.38184363181658	1.4089890288290612	1.9317272943816437	3.4768874503161133	3.2327508263337004	17.63784679533828	17.35694077011455	HELO_1563	2-ketoglutarate semialdehyde dehydrogenase	COG1012	Acyl-CoA reductase or other NAD-dependent aldehyde dehydrogenase	AdhE	HELO_RS02975	I		lhpC	1.2.1.26	HELO_1563	2-ketoglutarate semialdehyde dehydrogenase	0.19512068003117555	-0.005649798324625976	-0.10337601889159576	-1.8868376997875096	-2.081958379818685
HELO_1564	24.628789013637192	19.962998461013544	27.40256914756985	26.672733878535734	33.02655507416734	24.849351714239162	1.6872876239993475	0.1850560742906568	2.0800621647498763	0.8500309075280816	2.2215565851171513	2.5010192058681517	dmlA	D-malate dehydrogenase (decarboxylating)	COG0473	Isocitrate/isopropylmalate dehydrogenase	LeuB	HELO_RS02980	CE	dmlA	D-malate dehydrogenase (decarboxylating)	1.1.1.93,4.1.1.73,1.1.1.83	dmlA	D-malate dehydrogenase (decarboxylating)	0.28992022263573247	0.1358933351716427	0.3965329978745675	-0.012362787663087182	-0.30228301029881965
HELO_1565	52.15938523380891	31.445963801331885	74.46921898085155	69.37023966184863	65.40444342563909	76.86411685043323	1.3659694618877851	0.5573954165256205	6.873670150149617	4.952304388404842	3.3142977511504266	3.268726856943655	HELO_1565	LysR family transcription regulator	COG0583	DNA-binding transcriptional regulator, LysR family	LysR	HELO_RS02985	K		dmlA		HELO_1565	LysR family transcription regulator	0.7122853988962143	-0.04507028116343914	-0.22967884308394915	-0.550634204681022	-1.2629196035772363
HELO_1566	114.71015410300231	77.34164120525695	99.56170201925455	112.31644613077397	105.44045668846007	100.64973351543256	6.21195763539332	2.833533885877585	7.22948337748316	4.202087162565241	9.492973632921954	9.676292979187982	HELO_1566	probable glycosyltransferase%2C type 1	COG0438	Glycosyltransferase involved in cell wall bisynthesis	RfaB	HELO_RS02990	M			2.4.1.337	HELO_1566	probable glycosyltransferase%2C type 1	0.5626642159666737	-0.015525460153743786	0.06644017242252787	0.18690904016214382	-0.3757551758045299
HELO_1567	100.93242072611906	67.36469022467196	113.32695406867845	98.0300864380289	102.04617862793968	114.08927133958548	4.656238128330403	3.46163028514458	4.833386510556837	2.963384510777166	5.545729680240292	1.9045444212177278	HELO_1567	YdjX family protein	COG0398	Uncharacterized membrane protein YdjX, related to fungal oxalate transporter, TVP38/TMEM64 family	TVP38	HELO_RS02995	S				HELO_1567	YdjX family protein	0.5762897065090726	-0.009587773420371093	-0.15946234636320256	-0.17514036172525493	-0.7514300682343276
HELO_1568	4.584089058777416	14.708990054294013	10.830866546835132	7.274873566504469	12.145762750712374	12.374378830884467	0.559362776279448	0.4375141063174668	0.9388239109668117	0.8567187362704279	1.2817287020187398	0.8248280997241318	HELO_1568	ABC-type transport system periplasmic substrate-binding protein	COG2113	ABC-type proline/glycine betaine transport system, periplasmic component	ProX	HELO_RS03000	E				HELO_1568	ABC-type transport system periplasmic substrate-binding protein	-1.4921965754894742	-0.17691614038215775	-0.024874034286645585	-1.2600780316136708	0.23211854387580333
HELO_1569	2.7757365223647814	6.808561661736436	5.93221351137862	5.214748288962954	6.404841925097505	5.982966211992643	0.43921602110244423	0.9126037821929123	0.4790156121009075	0.32241036012415086	0.20779396953199666	0.47866443421862276	HELO_1569	gamma-butyrobetaine dioxygenase	COG2175	Taurine dioxygenase, alpha-ketoglutarate-dependent	TauD	HELO_RS03005	Q			1.14.11.1	HELO_1569	gamma-butyrobetaine dioxygenase	-1.0482987338134542	-0.0105239020442367	0.08462894583485792	-0.8870818976912636	0.16121683612219062
HELO_1570	42.72472432173438	25.84670745890121	60.25306899411343	59.55452683734063	58.291607607506414	59.54077592061109	2.119719210910952	2.467741836352482	8.708530651650259	2.733337318633868	3.8694111026830984	2.162101218212438	HELO_1570	LysR family transcription regulator	COG0583	DNA-binding transcriptional regulator, LysR family	LysR	HELO_RS03010	K				HELO_1570	LysR family transcription regulator	0.7037041245179196	0.01687496444085923	-0.03007925169951342	-0.46945787739376765	-1.1731620019116873
HELO_1571	98.0864127590035	48.5018744936672	280.8902927824076	489.6801537785711	1040.6305110995156	376.6288970075166	2.3458490531990637	3.617015564288319	48.4736419550289	53.38351868979033	271.23929863364884	108.53676421901565	HELO_1571	DUF411 domain protein	COG3019	Uncharacterized metal-binding protein, DUF411 family		HELO_RS03020	S				HELO_1571	DUF411 domain protein	1.0012040842343657	-0.42183536927927534	1.4638025408986497	-1.9302100208870705	-2.931414105121436
HELO_1572	3.8641171343920564	2.5831530558647215	5.111208204822984	6.793568717111431	10.348042832131473	6.664131997639228	0.40140655216142807	0.20474850816968512	0.3132888431749327	1.2819968295690103	2.103400474943525	0.947408604559329	HELO_1572	probable glycosyltransferase%2C type 9	COG0859	ADP-heptose:LPS heptosyltransferase	RfaF	HELO_RS03025	M				HELO_1572	probable glycosyltransferase%2C type 9	0.44094830102969573	-0.3266647749751521	0.5662491874371187	-0.6559444372936785	-1.0968927383233742
HELO_1573	8.2165616348843	3.6730923341931874	5.2116879320063445	7.470864564809204	6.803272490822779	5.334993567138166	0.4415534966033749	0.2475112284463931	0.39067358369160843	0.33598901724492064	0.3777068887004792	0.3297781499170343	HELO_1573	EptA family protein	COG2194	Phosphoethanolamine transferase for periplasmic glucans OpgE, AlkP superfamily	OpgE	HELO_RS03030	M			2.7.8.43	HELO_1573	EptA family protein	0.9798510905396647	-0.028357802162788825	0.30073612550990214	0.5408854794074611	-0.43896561113220356
HELO_1574	8.265783275837057	2.6609857049099412	3.2267600831463876	5.268659360549865	3.8479847263290416	3.6582550753547225	1.57779429470495	0.10675819572386659	0.3717572521466452	0.7576997752516169	0.7800639985669366	1.129954083723243	HELO_1574	uncharacterized protein									HELO_1574	uncharacterized protein	1.3396807981725942	-0.14023741508957155	0.0575955131985757	0.9921232981388584	-0.34755750003373587
HELO_1575	154.02164997880536	44.157290780510266	55.24215511467051	66.07405617408511	47.28801692348346	48.30708171016956	4.056066157551226	1.7185989805161692	6.583655260393185	2.2695821759923502	3.838283638408939	2.006910606276295	HELO_1575	response regulator/HTH domain transcription regulator	COG0745	DNA-binding response regulator, OmpR family, contains REC and winged-helix (wHTH) domain	OmpR	HELO_RS03040	KT				HELO_1575	response regulator/HTH domain transcription regulator	1.7794388740697036	0.18985700937957262	-0.030129651392881485	1.6526029400468323	-0.1268359340228713
HELO_1576	87.76160885102405	18.42120264563428	27.3516467070522	29.661164784313286	26.96525391480806	24.87288186831456	1.1757213960355013	1.1469175202708646	0.5599650463830128	1.1614689041765156	0.9295187662930396	3.4371745501313407	HELO_1576	sensor histidine kinase	COG0642	Signal transduction histidine kinase	BaeS	HELO_RS03045	T			2.7.13.3	HELO_1576	sensor histidine kinase	2.1923032758841456	0.13199177300956233	0.11219467102517555	1.7784950588527577	-0.4138082170313879
HELO_1577	86.57020130516038	62.33846394635075	59.19875405671757	64.64392511628242	60.29570109860101	57.96385549680449	6.349981424215944	4.678709396949137	3.4320282632747077	3.2973924606893927	2.213770591806456	8.745150452059141	HELO_1577	MtfA family protein	COG3228	Mlc titration factor MtfA, regulates ptsG expression	MtfA	HELO_RS03050	T				HELO_1577	MtfA family protein	0.4673581477611659	0.029902765919935348	0.055955034072987964	0.570609166329394	0.10325101856822805
HELO_1578	98.49786053677691	65.48651647410905	126.50783958807186	133.2816320983063	139.20207477567862	127.11681590007258	3.9467218635672605	3.03955480730384	11.913886781454618	6.387772283559938	12.786817136278518	9.959235339485971	HELO_1578	GNAT family acetyltransferase / carbon-nitrogen hydrolase domain protein	COG0388	Omega-amidase YafV/Nit2, hydrolyzes alpha-ketoglutaramate	Nit2	HELO_RS03055	C				HELO_1578	GNAT family acetyltransferase / carbon-nitrogen hydrolase domain protein	0.5816037138740588	-0.006873896930943424	0.13004785095254867	-0.36472243882748856	-0.9463261527015474
HELO_1579	57.742795040948145	35.01858006674451	59.28051833007502	47.05094334161066	45.20992317758539	55.980988315098195	5.0520969978897785	1.7870293016428471	3.7116865922072937	2.3105307505955586	3.0551771001419357	2.7100945784718933	HELO_1579	DMT superfamily transport protein	COG0697	Permease of the drug/metabolite transporter (DMT) superfamily	RhaT	HELO_RS03060	GER				HELO_1579	DMT superfamily transport protein	0.7056706040799243	0.08121117728052596	-0.30227795383888445	0.04393126725484553	-0.6617393368250788
HELO_1580	13.017269523170805	3.6195839390596785	18.339925656656018	20.389976478969984	19.153114237750998	21.706848820958893	0.15769879929483618	0.22024454393739473	1.282017500939759	1.8837469276311902	0.2859493329589867	1.2207555173626075	betG	BCC family transport protein BetG (substrate glycine-betaine)	COG1292	Choline-glycine betaine transporter	BetT	HELO_RS03065	M	betG	BCC family transport protein BetG (substrate glycine-betaine)		betG	BCC family transport protein BetG (substrate glycine-betaine)	1.6013705218393142	-0.23154525858250974	-0.17212471363929183	-0.6959221589334872	-2.2972926807728014
HELO_1581	3.0979427313084984	3.1530699813833576	3.709281379525882	3.2506273767508382	2.85443150348634	3.930772045238634	0.6391170870312344	0.1279963230997443	0.9901507996924942	0.19660654973925107	0.2335865700324052	0.16779938174908732	betC	choline-sulfatase	COG3119	Arylsulfatase A or related enzyme, AlkP superfamily	AslA	HELO_RS03070	P	betC	choline-sulfatase	3.1.6.6	betC	choline-sulfatase	-0.01927835927996613	-0.06630663084608379	-0.35529546673683576	-0.2669137342290604	-0.24763537494909427
HELO_1582	19.480199701908557	15.496963491780669	39.24805226585875	29.76666369981602	35.17636270093929	38.87747162062998	0.5274540021394593	0.717373039855957	5.4263804541485126	0.5368160480295772	5.6322398793434445	1.2347408176337267	HELO_1582	LysR family transcription regulator	COG0583	DNA-binding transcriptional regulator, LysR family	LysR	HELO_RS03075	K		betC		HELO_1582	LysR family transcription regulator	0.3120292833755487	0.013345027783836727	-0.14052657882328656	-0.9613441573385222	-1.2733734407140709
HELO_1583	99.85838689966609	89.25806145070516	169.06054929631503	154.0224916657854	283.0215280410086	167.2721844507936	6.186575801291359	2.5406757900648147	21.526655938691082	13.71416931186195	18.285829684608004	13.136172398067421	HELO_1583	zinc finger domain protein	COG1734	RNA polymerase-binding transcription factor DksA	DksA	HELO_RS03080	K				HELO_1583	zinc finger domain protein	0.1602033585334528	0.01525178539272165	0.7552035686028233	-0.73846566100024	-0.8986690195336928
HELO_1584	33.25411780068109	51.51883683125275	82.67732239460798	69.93145137977625	214.80734191401288	80.56603004960208	0.7589214182408889	2.802600446900692	8.317922523946951	15.489489734809721	17.884806349271773	9.207549619024109	glcG	HbpS family protein GlcG	COG3193	Formaldehyde-binding sensor protein EfgA, GlcG/HbpS family	EfgA	HELO_RS03085	T	glcG	HbpS family protein GlcG		glcG	HbpS family protein GlcG	-0.6165575346456187	0.03686825177524966	1.403703606529258	-1.2516910058591524	-0.6351334712135337
HELO_1585	18.18166745900351	26.09334054699157	23.326663061941478	25.88239071180107	49.76354100928463	24.780619997255897	1.8413009886366403	1.937448944839361	1.9755333247613658	0.5702984914516702	1.7502322542643112	2.5057293552708946	glcF	glycolate oxidase subunit GlcF	COG0247	Fe-S cluster-containing oxidoreductase, includes glycolate oxidase subunit GlcF	GlpC	HELO_RS03090	C	glcF	glycolate oxidase subunit GlcF		glcF	glycolate oxidase subunit GlcF	-0.49821014647405093	-0.08374852301818247	0.9775057483976353	-0.4265588204053934	0.07165132606865754
HELO_1586	27.697483486734424	28.80368554257981	23.926633074031983	27.677593803573785	56.94831643835946	26.647484519896363	2.5677731736536407	1.9147080017837086	1.3891518383819157	2.4029259994833603	0.9812468529921807	3.1360538247556966	glcE	glycolate oxidase subunit GlcE	COG0277	FAD/FMN-containing lactate dehydrogenase/glycolate oxidase	GlcD	HELO_RS03095	C	glcE	glycolate oxidase subunit GlcE		glcE	glycolate oxidase subunit GlcE	-0.05456651533509316	-0.14946019798045462	1.0676185232965727	0.05377600677029726	0.10834252210539042
HELO_1587	47.63085813570172	44.91075135334538	46.95977197588337	57.998756604346966	96.03836033363505	48.251961200912376	1.1056050407747409	2.0534330288453533	5.51117896673468	4.207952638439377	4.887145561956122	3.7924311777315607	glcD	glycolate oxidase subunit GlcD	COG0277	FAD/FMN-containing lactate dehydrogenase/glycolate oxidase	GlcD	HELO_RS03100	C	glcD	glycolate oxidase subunit GlcD	1.1.3.15	glcD	glycolate oxidase subunit GlcD	0.08304000676792533	-0.038356373978996494	0.9783739998371379	-0.01830912400573048	-0.10134913077365582
HELO_1588	258.1776456885512	169.18763719146185	432.82230712156087	336.45325812726236	518.727029303966	450.32390841820046	4.088241333780682	10.616527758298682	14.835375396031797	5.590832132852642	11.302717767268835	23.971712851211706	HELO_1588	glutathione S-transferase domain protein (homolog to beta-etherase)	COG0625	Glutathione S-transferase	GstA	HELO_RS03105	O		glcD		HELO_1588	glutathione S-transferase domain protein (homolog to beta-etherase)	0.6068150495548084	-0.05705896763031326	0.20359088495484556	-0.8002219160474038	-1.4070369656022121
HELO_1589	27.549354884780303	16.617254116233724	21.252545970793644	29.316093242609437	28.03642284105021	19.71391544827646	2.0868148628268957	1.2116910116076975	1.0620157574603304	5.665812334554495	4.140549803574434	1.19578203499685	HELO_1589	phosphoribosyltransferase domain protein	COG1926	Predicted phosphoribosyltransferase		HELO_RS03110	R				HELO_1589	phosphoribosyltransferase domain protein	0.6964690675744674	0.10337012316372274	0.4872634458342695	0.4628578613176577	-0.23361120625680964
HELO_1590	24.24903637486901	20.776868085563162	35.08512819976616	26.480523392744928	33.57789891091352	33.2880831108688	0.2245263065250526	1.8032648912300164	5.341757091241449	5.415948344257691	2.08833174569942	1.8748509775037352	HELO_1590	2-oxo-4-hydroxy-4-carboxy-5-ureidoimidazoline decarboxylase	COG3195	2-oxo-4-hydroxy-4-carboxy--5-ureidoimidazoline (OHCU) decarboxylase (uric acid degradation)	PucL	HELO_RS03115	F				HELO_1590	2-oxo-4-hydroxy-4-carboxy-5-ureidoimidazoline decarboxylase	0.213431845833286	0.07369712816146912	0.012142955741431649	-0.44147892337221606	-0.6549107692055021
HELO_1591	16.50493040513577	27.40783516558577	30.67153314854895	19.145730250126125	30.22522041298016	27.977625285347642	1.7538578911981124	2.149779019973006	4.579366604619886	2.150539458735039	0.5451690156063608	5.173611835561109	HELO_1591	5-hydroxyisourate hydrolase	COG2351	5-hydroxyisourate hydrolase (purine catabolism), transthyretin-related family	HiuH	HELO_RS03120	F			3.5.2.17	HELO_1591	5-hydroxyisourate hydrolase	-0.6985275683489958	0.12824733575090086	0.10777238461613425	-0.7271780449541012	-0.028650476605105446
HELO_1592	32.251133407049764	43.459082518704555	40.723847976758215	29.550149989060973	43.91510111479329	47.2980302037945	1.6203220455031073	1.9734597251581785	3.238066818224825	1.245931717010617	1.3937151445696245	0.8862489422128171	HELO_1592	DUF989 domain protein	COG3748	Uncharacterized membrane protein		HELO_RS03125	S				HELO_1592	DUF989 domain protein	-0.4190746589071983	-0.21109213474079436	-0.10476376937968812	-0.53856083356529	-0.11948617465809175
HELO_1593	200.5983454178798	106.26372504034565	171.64058129891274	166.04139323107958	174.32742007524374	185.3081304968783	6.6816225212948295	4.1464310931440815	19.3108949873568	6.188984394700247	5.363197038461174	5.151590474920645	HELO_1593	GntR family transcription regulator	COG1802	DNA-binding transcriptional regulator, GntR family	GntR	HELO_RS03130	K				HELO_1593	GntR family transcription regulator	0.9103215371614315	-0.10991900729087689	-0.08763899302087896	0.1137931632837672	-0.7965283738776643
HELO_1594	8.377455596980079	3.8754989770116612	10.343920313598202	10.099690908728652	8.48192668814827	11.10771418609779	0.12476223431424453	0.5231338034540759	1.3602725466319374	0.3042527044238225	0.9954968541612494	1.0975403110051254	HELO_1594	NCS1 family transport protein	COG1953	Cytosine/uracil/thiamine/allantoin permease	FUI1	HELO_RS03135	FH				HELO_1594	NCS1 family transport protein	0.9436466493365652	-0.09400722113317395	-0.35267438084807345	-0.3686580927796417	-1.3123047421162068
HELO_1595	6.537712935790331	2.9928031639802875	11.100901837766948	10.042732070831862	7.893156031416083	11.31951231659424	0.5396030175378959	0.15467093113692693	0.4151413904607502	0.4801742222754296	0.4566606254112464	2.067434628392427	HELO_1595	NCS1 family transport protein	COG1953	Cytosine/uracil/thiamine/allantoin permease	FUI1	HELO_RS03140	FH				HELO_1595	NCS1 family transport protein	0.9167249006687901	-0.025830575756239593	-0.4701777430349532	-0.708746388308104	-1.625471288976894
HELO_1596	16.034836510828168	3.4026699403145426	7.890852636835178	10.621276925762654	7.524937259008804	8.756715603269852	0.9805355976567706	0.22162254127114211	0.9628003798609085	0.46881781910664116	1.4870200823345874	1.6711404346855114	HELO_1596	allantoin racemase	COG4126	Asp/Glu/hydantoin racemase	Dcg1	HELO_RS03145	E			5.1.99.3	HELO_1596	allantoin racemase	1.9520375040883833	-0.13407379522953367	-0.19470635966215344	0.804020620315093	-1.1480168837732903
HELO_1597	30.98193392789779	28.215638747501956	55.72343835045165	62.09363216400629	50.308538214473394	51.82091668750445	1.1533698074492533	0.7363441547636506	4.499864917268151	7.161097615957286	4.968715033981075	5.792812045042914	puuE	allantoinase	COG0726	Peptidoglycan/xylan/chitin deacetylase, PgdA/NodB/CDA1 family	CDA1	HELO_RS03150	MG	puuE	allantoinase	3.5.2.5	puuE	allantoinase	0.13051634877352214	0.10283564653251975	-0.041910415577123494	-0.7238521588231182	-0.8543685075966403
HELO_1598	23.09788631725105	12.111511939563504	47.92047136272186	32.15175033505394	143.4024986828879	56.140360304004815	1.4255304506820516	1.3541800407831495	4.661380812060756	2.393608096920695	4.857814690303715	10.640141127344444	HELO_1598	YcgA family transport protein	COG1288	Predicted membrane transporter YfcC, affects glyoxylate shunt	YfcC	HELO_RS03155	R		puuE		HELO_1598	YcgA family transport protein	0.8780725518590611	-0.22407182864320063	1.3375136677899828	-1.2456035235528091	-2.12367607541187
HELO_1599	88.6007098553877	23.468458572442714	72.85708193714727	66.66451499542522	107.96599114062252	70.3889449493886	3.9753875796540425	3.0455190434138775	0.819341149969469	5.309007473254028	5.121052010003164	8.397625063622172	allA	ureidoglycolate lyase	COG3194	Ureidoglycolate hydrolase (allantoin degradation)	AllA	HELO_RS03160	F	allA	ureidoglycolate lyase	4.3.2.3	allA	ureidoglycolate lyase	1.8725869424555466	0.04903558270795649	0.6101053467499105	0.32780948130381393	-1.5447774611517326
HELO_1600	209.95226859459578	63.91244500974498	109.50875776531484	115.97103054811116	186.19645595947154	115.16470433543527	10.068869899198312	3.3585238805172057	10.55658724426869	8.681917268590675	10.093940791934749	7.242024657973007	allE	allantoicase / (S)-ureidoglycine aminohydrolase	COG3257	Ureidoglycine aminohydrolase	AllE	HELO_RS03165	F	allE	allantoicase / (S)-ureidoglycine aminohydrolase	3.5.3.26	allE	allantoicase / (S)-ureidoglycine aminohydrolase	1.7003495992239204	-0.07201107758909586	0.6883813371735767	0.8607448178613222	-0.8396047813625982
HELO_1601	5.580352458861637	4.971003235068678	5.9693969835303236	5.706888470675268	50.549933366000374	5.823177776549592	0.3885060729920883	0.36612476874881306	0.048548900858890125	0.555148885228591	2.9140218988949336	0.5332695492362716	gcl	glyoxylate carboligase	COG3960	Glyoxylate carboligase	Gcl	HELO_RS03170	Q	gcl	glyoxylate carboligase	4.1.1.47	gcl	glyoxylate carboligase	0.14019150974429095	0.03059002857740989	2.91745485171585	-0.052278945817497924	-0.19247045556178888
HELO_1602	16.971037508917817	20.456449269069324	20.923612879840565	25.425922571799788	105.03318248460685	21.024716636121198	1.4056508081993728	1.1893478021051667	1.7514312103354224	1.1586212074261084	8.674455231423602	2.4113441080769746	hyi	hydroxypyruvate isomerase	COG3622	Hydroxypyruvate/dehydroerythronate isomerase, Hyi/OtnI family	Hyi	HELO_RS03175	G	hyi	hydroxypyruvate isomerase	5.3.1.22	hyi	hydroxypyruvate isomerase	-0.25573764943485955	-0.006637892576430993	2.267320455634633	-0.293449756629804	-0.037712107194944444
HELO_1603	36.70931964440293	41.29552257363674	51.508610689813345	48.798431578587305	197.71678512704966	48.48391787412248	1.5452671551592247	3.3226426496238566	2.2370159104499137	0.5841117017032911	10.177201387024619	7.071251167611945	glxR1	2-hydroxy-3-oxopropionate reductase	COG2084	3-hydroxyisobutyrate dehydrogenase or related beta-hydroxyacid dehydrogenase	MmsB	HELO_RS03180	I	glxR1	2-hydroxy-3-oxopropionate reductase	1.1.1.60	glxR1	2-hydroxy-3-oxopropionate reductase	-0.16558382551380113	0.08559429454238998	2.0056821038119557	-0.39203860832129855	-0.22645478280749742
HELO_1604	26.197343473327532	15.003544676069504	37.20620134694465	35.822712130617695	65.82826880657879	35.82860414932366	1.0243964467355124	1.2502220256232208	2.7218120270488955	2.2963630703001563	2.2785810829498963	2.9859313299509704	gckA	glycerate 2-kinase	COG2379	Glycerate-2-kinase	GckA	HELO_RS03185	G	gckA	glycerate 2-kinase	2.7.1.165	gckA	glycerate 2-kinase	0.7650742541069429	0.052980106508004	0.859631783195308	-0.4373609765750812	-1.202435230682024
HELO_1606	196.65556106704796	125.43733566351807	225.6117021600143	189.8626885843787	227.29674228535944	217.56437570272524	11.714997491164185	6.839505355553412	26.40465480469496	13.535939710421662	12.673923574042043	11.3062765219942	HELO_1606	GntR family transcription regulator	COG1802	DNA-binding transcriptional regulator, GntR family	GntR	HELO_RS03195	K		pykA2		HELO_1606	GntR family transcription regulator	0.6445660065097307	0.05216409134484845	0.0628520008815876	-0.1450697259177094	-0.7896357324274401
HELO_1607	4.280480908726914	6.564972040923806	12.614872945372085	13.977455569403965	16.410359547347067	13.837582370437536	0.38850135928990953	0.6602266691603943	1.8824222571436084	2.061687831244399	0.5906666179158824	1.8042779420365351	azoR2	FMN-dependent NADH-azoreductase	COG1182	FMN-dependent NADH-azoreductase	AzoR	HELO_RS03200	C	azoR2	FMN-dependent NADH-azoreductase	1.7.1.17	azoR2	FMN-dependent NADH-azoreductase	-0.5186654244602096	-0.12407251982467393	0.2306899579181878	-1.4905148078662815	-0.971849383406072
HELO_1608	33.227862418565074	19.949583420781327	25.17373958139343	24.920544903579728	24.997377814289823	27.206317069383676	0.6172482039057191	0.1709593170290009	1.2740709575472005	0.29139351709207817	2.1945597370349588	1.146314974013672	HELO_1608	LysR family transcription regulator	COG0583	DNA-binding transcriptional regulator, LysR family	LysR	HELO_RS03205	K		azoR2		HELO_1608	LysR family transcription regulator	0.7082496402454828	-0.1078982392759853	-0.11765218853737114	0.2791528927853735	-0.4290967474601093
HELO_1609	168.588049178073	64.31891216640055	154.89776112909286	162.49420894149483	189.1163995583357	169.55796401920983	10.284115183994546	4.6692889364584005	9.449797816593128	5.658192145241688	12.635268616336242	9.372649887393576	HELO_1609	DUF192 family protein	COG1430	Uncharacterized conserved membrane protein, UPF0127 family		HELO_RS03210	S				HELO_1609	DUF192 family protein	1.3764618378766578	-0.12966191217822587	0.15662086351681914	-0.00822761443380493	-1.3846894523104627
HELO_1610	22.98916553006728	7.137618413351286	21.051604487532284	26.617521899900584	19.037737007468746	24.62718429342726	1.6725532693529768	1.2859140062150236	1.4958981845065806	1.8664138453058414	1.4584348692269216	1.863984298122757	pgpA2	phosphatidylglycerophosphatase PgpA	COG1267	Phosphatidylglycerophosphatase A	PgpA	HELO_RS03215	I	pgpA2	phosphatidylglycerophosphatase PgpA	3.1.3.27	pgpA2	phosphatidylglycerophosphatase PgpA	1.5597044372403839	-0.2167913448100336	-0.3549553909818348	-0.09529200179219277	-1.6549964390325766
HELO_1611	6.660144141304053	3.1814274143742054	4.961406285187917	4.950067048845974	5.694495700924295	4.229195910106891	0.4222499273008985	0.2819167133833112	0.5573295390041108	0.07369001071669064	0.6516161492384374	0.07329757226860396	HELO_1611	ChrA family transport protein	COG2059	Chromate transport protein ChrA	ChrA	HELO_RS03220	P		pgpA2		HELO_1611	ChrA family transport protein	0.8733760203039145	0.1890635787480912	0.35638625954733927	0.5507824183752286	-0.3225936019286859
HELO_1612	12.638592312187546	21.769122061168417	28.770080527479546	28.403942523984117	34.546752318794375	31.393788938247013	0.6619141435613843	0.17193220837352013	2.337827484182792	1.4691977836400336	2.0697008787283218	2.226474995714954	HELO_1612	HAD superfamily hydrolase	COG2503	Predicted secreted acid phosphatase		HELO_RS03225	R				HELO_1612	HAD superfamily hydrolase	-0.739383918327142	-0.12185409872830011	0.13400053320293992	-1.2480224764316667	-0.5086385581045247
HELO_1613	82.30779896480654	38.64275062100119	64.88422787538111	67.57632970932542	69.68785164763982	66.38181187223255	1.1000181822311457	2.874655422195972	1.7797396379639787	3.0180658702216596	5.7464157791175206	6.866278661545453	HELO_1613	homolog to potassium channel protein									HELO_1613	homolog to potassium channel protein	1.0713944939201179	-0.03242608489679544	0.06910307350739942	0.3060923391089938	-0.7653021548111241
HELO_1614	124.71557908132735	58.6418191321994	132.84642793708886	119.3067985721239	137.57078794624022	137.5685532031455	8.168591579070434	2.2743745598676064	11.856428387446737	6.236345111016733	15.020538615367641	11.96666329904991	ygiF	inorganic triphosphatase	COG3025	Inorganic triphosphatase YgiF, contains CYTH and CHAD domains	PPPi	HELO_RS03235	P	ygiF	inorganic triphosphatase	3.6.1.25	ygiF	inorganic triphosphatase	1.0757672772987767	-0.05002125171691496	2.326665544494233e-05	-0.1404364446189641	-1.2162037219177408
HELO_1615	325.70959212754974	229.13698124990546	219.49037558377316	200.42037755519652	238.64817038448223	231.20689481245793	11.241329433219258	18.270379300201835	5.49934026192658	4.0658052731383005	26.852966073462493	7.539266201675109	HELO_1615	UPF0111 family protein	COG1392	Phosphate transport regulator YkaA, distantly related to PhoU, UPF0111/DUF47 family	YkaA	HELO_RS03240	P		ygiF		HELO_1615	UPF0111 family protein	0.5055159804005589	-0.07469512667486278	0.045507115494496375	0.4925980025130752	-0.012917977887483723
HELO_1616	289.47156482503834	166.39339738589726	172.16082585219638	142.55918254516357	192.30749901431932	182.1414082882991	2.577653252577928	2.652896818975693	13.39773642769762	15.959927670272627	12.44787027567931	10.23707982740253	HELO_1616	PHO4 family transport protein (probable substrate phosphate)	COG0306	Phosphate/sulfate permease	PitA	HELO_RS03245	P				HELO_1616	PHO4 family transport protein (probable substrate phosphate)	0.7951543168000983	-0.08084543519718412	0.07793958388506894	0.6654389190966299	-0.1297153977034684
HELO_1617	133.25510520443234	77.53909088449701	117.79273440959264	118.53640647132774	106.95460577838575	100.60761579676942	9.418639085870367	1.859466916385544	12.954538283714628	12.646471703548276	10.619117277248112	3.4258159338646545	argA	N-acetylglutamate synthase	COG1246	N-acetylglutamate synthase or related acetyltransferase, GNAT family	ArgA	HELO_RS03250	E	argA	N-acetylglutamate synthase	2.3.1.1	argA	N-acetylglutamate synthase	0.773494145838578	0.22543806035381753	0.08741625535551467	0.40196840888778684	-0.37152573695079116
HELO_1618	102.84437911365472	29.16987186413769	63.31895665819866	72.97856388883206	54.962790883551385	55.91471227459275	0.8757062180212116	1.0377714153320998	1.4254489969075768	3.0410364917686317	1.4533675039386185	5.285278413934117	glrK	sensor kinase protein GlrK	COG0642	Signal transduction histidine kinase	BaeS	HELO_RS03255	T	glrK	sensor kinase protein GlrK	2.7.13.3	glrK	sensor kinase protein GlrK	1.7832426538561768	0.17644237132826301	-0.024333720891042354	0.8675495901330921	-0.9156930637230847
HELO_1619	194.200840515981	44.14291665004467	94.23310853355851	111.06918380005219	82.84667291358959	99.18170285344797	6.979170971030653	3.02929020516813	5.617481005900386	10.65988948962403	1.2861641152530596	10.969122573340659	HELO_1619	uncharacterized protein									HELO_1619	uncharacterized protein	2.1123877269197164	-0.07308390929629827	-0.25679359631006715	0.96234022567862	-1.1500475012410964
HELO_1620	162.5389372793966	46.59235408373838	127.13611363960909	146.59205386729724	129.8329905702727	128.4416331056469	7.326554436264571	1.805761900193249	5.704933061500758	7.813929120198487	7.641962199468662	5.149521085616955	glrR	response regulator/sigma-54-interact/HTH domain transcription regulator GlrR	COG2204	DNA-binding transcriptional response regulator, NtrC family, contains REC, AAA-type ATPase, and a Fis-type DNA-binding domains	AtoC	HELO_RS03265	T	glrR	response regulator/sigma-54-interact/HTH domain transcription regulator GlrR		glrR	response regulator/sigma-54-interact/HTH domain transcription regulator GlrR	1.7808324483737792	-0.014624575389086125	0.015424658824482407	0.33733245565945147	-1.4434999927143277
HELO_1621	74.74512781917628	76.97616279475993	110.28471901088335	119.963300295073	104.0786051945551	105.37434885080461	4.758217304174595	4.788824805764469	12.733212806776715	2.717127862083668	12.575192567886937	9.948646239453138	xseA	exodeoxyribonuclease 7 large subunit	COG1570	Exonuclease VII, large subunit	XseA	HELO_RS03270	L	xseA	exodeoxyribonuclease 7 large subunit	3.1.11.6	xseA	exodeoxyribonuclease 7 large subunit	-0.04188006890810403	0.06510520277408016	-0.017681345283952155	-0.48992530307463245	-0.4480452341665284
HELO_1622	3.340915215563031	1.463145224967139	1.330940319575424	2.3524250856821936	3.10048931360746	1.771887720892389	0.47329112828223174	0.3784784036142756	0.7287766176874529	1.0955568896023644	0.3466026433241723	0.25311202376357117	HELO_1622	AbrB family protein	COG3180	Uncharacterized membrane protein AbrB, regulator of aidB expression	AbrB	HELO_RS03280	R				HELO_1622	AbrB family protein	0.8174975544885776	-0.24995675354355051	0.5649272572622692	0.6471304245965728	-0.17036712989200486
HELO_1623	4.148613542768046	2.24504765658658	4.0155039522630736	5.246594918738675	7.241494080327107	4.038032430658331	0.19051274574355362	0.19342868745899588	0.22153556916029446	0.9239457126093935	0.9047324231746231	0.2803677106203796	HELO_1623	TTT family transporter large transmembrane protein	COG3333	TctA family transporter		HELO_RS03285	R				HELO_1623	TTT family transporter large transmembrane protein	0.6659443191473253	-0.006465740456566671	0.7100454948063128	0.03132357589360524	-0.6346207432537201
HELO_1624	1.5343825153954909	0.9802967402995497	0.9171403564539059	1.706712473385671	3.275172206626595	1.0259814630976418	0.5655542232003585	0.43906858921697534	0.1329529908046978	1.1038653433745196	1.1536575069070656	0.547156630477741	HELO_1624	TTT family transporter small transmembrane protein									HELO_1624	TTT family transporter small transmembrane protein	0.3559176583344472	-0.07966501159001027	1.0773615597035722	0.32301331333914396	-0.03290434499530326
HELO_1625	1.8483931530026165	1.3152055338139765	5.3892461467390484	10.545051503624004	23.22276550701812	5.751737248924951	0.23405739014093108	0.34003825800553183	0.7730062130721611	0.29522660890422486	2.534567165311944	0.14937151828938944	HELO_1625	TTT family transporter substrate-binding protein	COG3181	Tripartite-type tricarboxylate transporter, extracytoplasmic receptor component TctC	TctC	HELO_RS03295	C				HELO_1625	TTT family transporter substrate-binding protein	0.29900801450083936	-0.07961304035487737	1.8430329203339642	-1.2451104712942789	-1.5441184857951182
HELO_1626	137.40367476667274	75.52942724430848	168.08920058494093	180.45054476112395	154.92340363589707	172.7467913302951	11.844166800628738	5.022490768250828	7.182177117887165	6.2278077216520265	11.872396314447471	2.4483704361341663	HELO_1626	response regulator/HTH domain transcription regulator	COG0745	DNA-binding response regulator, OmpR family, contains REC and winged-helix (wHTH) domain	OmpR	HELO_RS03300	KT				HELO_1626	response regulator/HTH domain transcription regulator	0.8547957410841756	-0.0392018146829729	-0.1561488466111216	-0.32810408651377276	-1.1828998275979483
HELO_1627	83.05291420476532	48.342228398973845	63.198821320109545	76.98236834669748	61.4492869402664	66.07555815267548	2.3509907816135454	3.7678837547403536	4.352283975189294	3.468021933483065	1.978653120893331	2.7553156106157988	HELO_1627	sensor histidine kinase	COG0642	Signal transduction histidine kinase	BaeS	HELO_RS03305	T			2.7.13.3	HELO_1627	sensor histidine kinase	0.7684749678579319	-0.06324034462083894	-0.10310205564881425	0.32551068554848595	-0.44296428230944596
HELO_1628	28.454217204379095	13.621661343305666	12.289759842788248	14.763612833449743	13.375469883005854	13.434947533514256	0.8649260008111359	0.4883883396586528	2.069962208758349	0.5796630712894316	0.5661779511231995	0.5878022292351353	HELO_1628	ABC-type transport system periplasmic substrate-binding protein	COG1840	ABC-type Fe3+ transport system, periplasmic component	AfuA	HELO_RS03310	P				HELO_1628	ABC-type transport system periplasmic substrate-binding protein	1.0103669688617116	-0.11925082971271372	-0.005956750441709957	1.0289083476085796	0.01854137874686801
HELO_1629	537.7096429638591	370.7408069689437	506.67481868323966	495.9737501150915	470.67133060919286	483.8661797764492	21.454521160109223	2.38559386615859	15.58032278341089	15.875027911103059	25.68152685123111	14.9829907822009	guaB	inosine-5'-monophosphate dehydrogenase	COG0517	CBS domain	CBS	HELO_RS03315	T	guaB	inosine-5'-monophosphate dehydrogenase	1.1.1.205	guaB	inosine-5'-monophosphate dehydrogenase	0.5352108244807177	0.06631807547124957	-0.03980471402684138	0.15192126295156783	-0.38328956152914984
HELO_1630	185.37735013474435	142.91510150738236	245.92165135900817	198.30783826550623	262.3783414714308	253.78094363635554	4.983368155220625	5.19564832250715	14.312835823983214	9.614659889476322	7.38733500204385	4.987177849656523	guaA	GMP synthase (glutamine-hydrolyzing)	COG0519	GMP synthase, PP-ATPase domain/subunit	GuaA2	HELO_RS03320	F	guaA	GMP synthase (glutamine-hydrolyzing)	6.3.5.2	guaA	GMP synthase (glutamine-hydrolyzing)	0.3730085573782329	-0.045204030183231936	0.047879337454329374	-0.451030830763389	-0.8240393881416219
HELO_1631	4.877140723030387	3.636819525442412	5.275361871558875	9.758640890402182	8.610349694395715	6.575343613573275	1.7765799507275273	0.6539397214509987	1.5669130747246753	1.4150831872142915	2.1025758773315015	1.6650237840012792	HELO_1631	isochorismatase family hydrolase	COG1335	Nicotinamidase-related amidase	PncA	HELO_RS03330	HR				HELO_1631	isochorismatase family hydrolase	0.3419788676745914	-0.2716126748333254	0.343277597736527	-0.3661968871325625	-0.7081757548071539
HELO_1632	123.60701543799247	26.921283539336628	99.70153560684729	113.27582863393341	97.37576789781868	95.53652703228424	3.921737252178265	0.19610060559359935	10.100581197216915	1.7354772443288957	16.683645144790496	14.63493470560897	rlmA	23S rRNA (guanine(745)-N(1))-methyltransferase RlmA	COG2226	Ubiquinone/menaquinone biosynthesis C-methylase UbiE/MenG	UbiE	HELO_RS03345	H	rlmA	23S rRNA (guanine(745)-N(1))-methyltransferase RlmA	2.1.1.187	rlmA	23S rRNA (guanine(745)-N(1))-methyltransferase RlmA	2.1579481263401545	0.060938852413958244	0.027228066224693315	0.368238464223003	-1.7897096621171515
HELO_1633	24.71047891418844	15.34458691564342	11.361531882663654	11.949007462514048	7.688956228707775	12.663231276780992	4.01997978522889	3.7932314989684213	0.5207658763368925	0.43142039090674017	1.710038532729408	1.7302192776201102	HELO_1633	TerC family protein	COG0861	Tellurite resistance membrane protein TerC	TerC	HELO_RS03350	P		rlmA		HELO_1633	TerC family protein	0.6535435681261168	-0.14444117523257383	-0.6530439260939009	0.9120577706065629	0.2585142024804461
HELO_1634	22.972099642004903	4.219063323137729	15.278393375728884	21.324393936957918	19.82633057478591	15.381572354355844	1.5422916549636432	0.1204144674057479	3.8788402887439757	1.1591589936350388	3.3668687847097893	2.0867949572007474	anr	Crp family transcription regulator Anr	COG0664	cAMP-binding domain of CRP or a regulatory subunit of cAMP-dependent protein kinases	Crp	HELO_RS03355	T	anr	Crp family transcription regulator Anr		anr	Crp family transcription regulator Anr	2.1994934642508994	-0.00911552064930099	0.3463348329823823	0.5492824377240222	-1.6502110265268772
HELO_1635	2.534524652019162	2.528566855196094	3.587041228103058	3.343735732281031	4.795720579178412	3.8028474884665022	0.5709156159246593	0.23374584136411264	0.4965770470267956	0.6518572402952317	0.6523037226692873	1.1998172427475082	yhbV	peptidase U32 family protein YhbV	COG0826	23S rRNA C2501 and tRNA U34 5'-hydroxylation protein RlhA/YrrN/YrrO, U32 peptidase family	RlhA	HELO_RS03360	J	yhbV	peptidase U32 family protein YhbV		yhbV	peptidase U32 family protein YhbV	0.002433859439887165	-0.06632612303842844	0.2710980445809352	-0.442373793185473	-0.44480765262536015
HELO_1636	2.721402813453578	2.1815168545283847	3.3912895498328144	2.683607947765584	3.7711324711978675	3.457306656806804	0.42455528238741813	0.4616872518548675	0.8178644205990688	0.27860080576737833	0.3082042250589713	0.5449621284463522	HELO_1636	peptidase U32 family protein	COG0826	23S rRNA C2501 and tRNA U34 5'-hydroxylation protein RlhA/YrrN/YrrO, U32 peptidase family	RlhA	HELO_RS03365	J		yhbV		HELO_1636	peptidase U32 family protein	0.22613179515606197	-0.021527554842004637	0.09815952364218372	-0.2603256602333386	-0.48645745538940055
HELO_1637	1.4974432773698316	0.9054728819091888	0.6067593282781707	1.0479153101778074	0.7628615670997824	0.5097469004551335	0.25867857810340333	0.27646013539557723	0.2459754658547876	0.5182037095093676	0.28130690134664377	0.2819956299082487	HELO_1637	radical SAM domain protein	COG1180	Pyruvate-formate lyase-activating enzyme	PflA	HELO_RS03370	O			1.97.1.4	HELO_1637	radical SAM domain protein	0.3903028351824832	0.08984713708002501	0.22361247694676367	0.7261452003989688	0.3358423652164856
HELO_1638	1.4065124265646844	0.17230501186441746	0.2706825734554867	0.0	0.0	0.5023906384990608	0.5371297411206807	0.14931289739096862	0.24254722157210737	0.0	0.0	0.5662690179034489	HELO_1638	uncharacterized protein									HELO_1638	uncharacterized protein	1.037595892101642	-0.2416562998661692	-0.5872599785988287	0.6796838944014251	-0.35791199770021687
HELO_1639	1.3199155177298383	0.26974960375794926	0.3442178276486121	0.48713858677624683	0.4069096748554817	0.288192700890336	0.03840883174726502	0.0685464437992931	0.16744873609562663	0.27576868111522224	0.10990789521185283	0.11967294175777397	HELO_1639	NrdD domain protein	COG1328	Anaerobic ribonucleoside-triphosphate reductase	NrdD	HELO_RS03380	F			1.1.98.6	HELO_1639	NrdD domain protein	0.8695282452430246	0.061418520224605644	0.12718128643472904	0.8487238464773073	-0.020804398765717436
HELO_1640	17.254160998715786	5.990766795569447	11.032639914599775	14.541171699686865	10.412499792964534	9.459880253289887	1.5404575835168584	0.658774758708391	2.9152040901186824	1.2091566569765766	1.920861621195605	0.25757423544377206	HELO_1640	YhbT family protein	COG3154	Ubiquinone biosynthesis accessory factor UbiT, lipid carrier SCP2 domain	UbiT	HELO_RS03385	H				HELO_1640	YhbT family protein	1.3847027467218962	0.20208686351531213	0.12574849860682313	0.8033590254370719	-0.5813437212848243
HELO_1641	43.63988243173082	8.597145049451319	25.83736170769402	31.73044460278184	24.199423779078046	19.974997517042848	2.9373206458297743	0.662208598862095	1.8386528692996906	7.115461878667501	3.958287138412308	1.5056676172561683	HELO_1641	uncharacterized protein									HELO_1641	uncharacterized protein	2.217656024464785	0.355572212045721	0.2647201049304364	1.0896625876561554	-1.1279934368086297
HELO_1642	43.002940811744715	43.42823822358009	39.78035757698376	40.23215575110421	45.51917479434538	41.524483929966195	0.3701287955100926	2.059800968785125	1.5114709680781375	1.0764359392577618	2.9507023109200543	1.7941734249560122	HELO_1642	SDF family transport protein	COG1301	Na+/H+-dicarboxylate symporter	GltP	HELO_RS03395	C				HELO_1642	SDF family transport protein	-0.013876987830882648	-0.060419302204893555	0.12953177731949417	0.049306217714316425	0.06318320554519907
HELO_1643	227.77178044743155	146.70410230077204	159.13066039147847	143.76471375966625	179.27162475316945	163.75020940713696	13.360906160319999	9.743871076746256	8.817283112902437	6.170581215262793	17.69953190344437	10.676792271120735	yghU	disulfide-bond oxidoreductase YghU	COG0625	Glutathione S-transferase	GstA	HELO_RS03400	O	yghU	disulfide-bond oxidoreductase YghU	1.8.4.-	yghU	disulfide-bond oxidoreductase YghU	0.6311992074185708	-0.04103073029461335	0.12989203151045547	0.4736288041836598	-0.157570403234911
HELO_1644	2669.675467835606	1034.9142726007824	3452.217809901893	2871.153614592396	1414.4745875561111	2844.9343265666503	537.90787071712	363.09130303800737	357.10331790150434	543.2328225605679	171.14148545949777	162.226917575162	cspA1	cold shock protein CspA	COG1278	Cold shock protein, CspA family	CspC	HELO_RS03405	K	cspA1	cold shock protein CspA		cspA1	cold shock protein CspA	1.3663000575166198	0.27903896400731476	-1.0076165219515794	-0.09169769547072981	-1.4579977529873496
HELO_1645	9.75761865376036	1.820191889312399	4.274379989767862	4.622669648386159	4.145511232835864	3.992571907578737	1.0175684988415092	0.1782456860510105	0.9034850629586274	1.2013942128710486	0.77934009300117	0.43492451435789775	HELO_1645	AraC family transcription regulator	COG2207	AraC-type DNA-binding domain and AraC-containing proteins	AraC	HELO_RS03410	K		cspA1		HELO_1645	AraC family transcription regulator	1.9314935191132696	0.07921830627717164	0.04353121653528591	1.1075036409856844	-0.8239898781275852
HELO_1646	23.551477348173407	7.657474056738619	15.803878300765655	22.0590299081496	20.875572165741175	17.530134972270094	3.334545128281566	1.0597139749245528	1.3729992738487415	2.1512486582180093	2.8526023805985297	2.0330219778242165	HELO_1646	UPF0721 family protein									HELO_1646	UPF0721 family protein	1.5037917748373673	-0.141079147397007	0.23944736189859217	0.40593644925513495	-1.0978553255822323
HELO_1647	65.81131464294552	30.49677211763041	57.563219846198514	55.31745559994576	56.654666974784824	58.238034232989186	0.4170447204262866	1.7146893615315455	7.466015891926388	0.1223626644711079	3.397334837656408	0.8648458802907633	ldcA	murein tetrapeptide carboxypeptidase	COG1619	Muramoyltetrapeptide carboxypeptidase LdcA (peptidoglycan recycling)	LdcA	HELO_RS03420	M	ldcA	murein tetrapeptide carboxypeptidase	3.4.17.13	ldcA	murein tetrapeptide carboxypeptidase	1.0848884624322777	-0.016528890564110554	-0.039086372233741784	0.17356868023079386	-0.9113197822014838
HELO_1648	20.212925572924814	7.469700727462848	16.35285258560228	13.366544565932779	13.987607418404798	16.27129322029693	1.643612664813498	0.3037621459997089	1.0927177967975323	1.124372134282628	0.5498432816472201	1.7135227581108288	argP	LysR family transcription regulator ArgP	COG0583	DNA-binding transcriptional regulator, LysR family	LysR	HELO_RS03430	K	argP	LysR family transcription regulator ArgP		argP	LysR family transcription regulator ArgP	1.3245607046722205	0.006796731399722589	-0.20460601770778775	0.29656749195896026	-1.0279932127132603
HELO_1649	13.327595179609574	3.388027152635185	5.461107478268036	7.589178278672587	6.744930049413749	6.2662604133362905	0.8226593526641699	0.34624076226900957	0.4844471667965177	0.6748012217839668	0.6064719207237689	1.2967418700941884	argO	LysE family arginine export protein ArgO	COG1279	Arginine exporter protein ArgO	ArgO	HELO_RS03435	E	argO	LysE family arginine export protein ArgO		argO	LysE family arginine export protein ArgO	1.7071521221276522	-0.16943159702710187	0.09203913795768903	0.9795115041399987	-0.7276406179876536
HELO_1650	192.13405273302783	194.91728984355768	365.73472768667784	493.5458959794551	523.7829004902915	359.3366391686224	5.748037172980258	22.54120897370594	27.754418236885098	18.19079256316841	31.37287217666326	23.158675940102338	HELO_1650	DUF4399 family protein									HELO_1650	DUF4399 family protein	-0.020642164360159754	0.025391534496817414	0.5423753589794682	-0.8997427952599857	-0.8791006308998259
HELO_1651	426.6749923028588	212.6512166484387	262.6663404066606	333.02546775368086	299.27020821251296	220.8043194445545	22.063936856624654	18.95714506919562	21.98492197934788	35.17214320098143	33.36060780626263	11.426036074416269	HELO_1651	DUF306 domain protein	COG3187	Heat shock protein HslJ	HslJ	HELO_RS03445	O				HELO_1651	DUF306 domain protein	1.0012573175578527	0.24942594779754934	0.4369738817130564	0.9472273891118306	-0.05402992844602217
HELO_1652	426.3303422875435	188.19109066182273	333.26206641268976	202.46459771856334	295.3789307476861	303.6499267788094	22.83242427627851	3.122184025849227	34.19526132151551	16.131092219728316	30.00269926013226	28.610796290986713	HELO_1652	PmpR family transcription regulator	COG0217	Transcriptional and/or translational regulatory protein YebC/TACO1	TACO1	HELO_RS03450	JK				HELO_1652	PmpR family transcription regulator	1.1755076069398234	0.1338272470061952	-0.03970950192542588	0.48819936458276025	-0.6873082423570631
HELO_1653	62.827578122881995	13.11726750528887	29.179945740995795	37.33402924576569	35.47679264178198	25.317280462008274	1.7279931294822188	0.8970933909761488	2.089567931944484	3.7117300903295516	3.6837561856694285	3.0113085456150555	HELO_1653	peptidase M24 family protein	COG0006	Xaa-Pro aminopeptidase	PepP	HELO_RS03455	E			3.4.13.9	HELO_1653	peptidase M24 family protein	2.1767190351000423	0.197579798527018	0.4709684671389205	1.2781694935414647	-0.8985495415585776
HELO_1654	39.69326541409661	10.898133041192002	20.975743360282603	24.91477192244173	19.45080834019908	17.858724360220556	1.410559316168181	0.3608516729541646	0.3398494991210094	2.569809463854435	1.289055592086836	1.3752174771765757	HELO_1654	ABC-type transport system ATP-binding/permease protein	COG1132	ABC-type multidrug transport system, ATPase and permease component	MdlB	HELO_RS03460	V				HELO_1654	ABC-type transport system ATP-binding/permease protein	1.7740548382638877	0.22067987468095485	0.11692577567496887	1.1095579608256143	-0.6644968774382733
HELO_1655	43.722478953249144	10.451318521010505	8.194263677300082	9.706397452226472	10.095062906550895	9.28948108572583	3.430586546597439	1.1329963002939563	1.8575080117349014	2.2565910439441765	1.7564501402510415	1.5735389581888772	HELO_1655	RutC family protein	COG0251	Enamine deaminase RidA, house cleaning of reactive enamine intermediates, YjgF/YER057c/UK114 family	RidA	HELO_RS03465	V				HELO_1655	RutC family protein	1.965486436706037	-0.16236428061914854	0.10874762057146814	2.119829931791549	0.15434349508551204
HELO_1656	102.63654014588872	35.429739002163835	36.03639362696186	47.95774579453877	40.94475215474921	35.21864340027799	8.032209641679463	5.501416196431991	0.22466482100336663	1.4345512631980364	6.286218174309717	3.8543934792579315	HELO_1656	YrhK domain protein									HELO_1656	YrhK domain protein	1.5083441936197932	0.03221111484633887	0.21175781171127994	1.516728342723792	0.008384149103998872
HELO_1657	332.2407605045617	162.45310168273357	319.8956230208158	393.98920026437145	292.18656738600765	297.75030030602676	6.867522027294264	12.388853543685924	8.088218996636618	14.793336999134324	5.229079908548634	24.74991781739124	HELO_1657	OmlA domain protein	COG2913	Outer membrane protein assembly factor BamE, lipoprotein component of the BamABCDE complex	BamE	HELO_RS03475	M				HELO_1657	OmlA domain protein	1.0276881215204732	0.1031639482585085	-0.02712115672487947	0.15762471213524698	-0.8700634093852262
HELO_1658	13.110359680460691	4.155114031541776	11.451024538060901	14.739336438737473	9.534040366650018	10.614581485856435	0.15909535877324887	0.09062179440702492	0.8809280207138165	0.4398112746047528	1.327435397004014	1.645750804206812	HELO_1658	sensor histidine kinase	COG4252	Extracytoplasmic sensor domain CHASE2 (specificity unknown)	CHASE2	HELO_RS03480	T				HELO_1658	sensor histidine kinase	1.4526785178656585	0.10032729026085407	-0.1408782766655543	0.2808175937398687	-1.1718609241257898
HELO_1659	25.23324564790192	11.882009651249405	34.250935813591106	44.845162147551406	25.256009505085554	29.285758855430515	1.810177819559569	0.10873779162259721	2.4425489025268905	3.983454668956844	5.43265272896462	4.916411262666278	HELO_1659	LysM domain protein	COG4254	Uncharacterized peptidoglycan binding protein, contains LysM and FecR domains		HELO_RS03485	R				HELO_1659	LysM domain protein	1.0260386348637036	0.2190219967847975	-0.20599189450417388	-0.20724324797960758	-1.2332818828433112
HELO_1660	60.84565508613645	10.229083861237308	30.33899560571925	31.44572382713692	63.4333337678378	32.90611850039712	8.17167334469197	0.9518408060029452	5.759371764135344	2.0982233066520894	26.977922050367532	9.218828306397302	HELO_1660	YadA domain protein	COG5295	Autotransporter adhesin	Hia	HELO_RS03490	WU				HELO_1660	YadA domain protein	2.4614320149776905	-0.113586694066794	0.9262616042569523	0.8671266062623415	-1.594305408715349
HELO_1661	166.67089078698226	61.555123603998084	167.79870542609703	316.3413374600264	141.0316490531961	120.21752851816854	9.619510485160557	2.5089849022160706	22.22663291117403	28.407850428139312	55.67635513067562	32.851400247070096	HELO_1661	response regulator/HTH domain transcription regulator	COG0745	DNA-binding response regulator, OmpR family, contains REC and winged-helix (wHTH) domain	OmpR	HELO_RS03495	KT				HELO_1661	response regulator/HTH domain transcription regulator	1.4224322865827093	0.4777055064594693	0.22861410960357187	0.46803391236087055	-0.9543983742218387
HELO_1662	149.0664024308477	44.6787023155249	80.18924590435809	106.61388220289997	71.95441813809408	69.0426027759212	10.04401068361451	3.649081172301815	12.403981312106644	4.90861150877004	9.689603694993087	9.688015309160653	npd	probable 2-nitropropane dioxygenase	COG2070	NAD(P)H-dependent flavin oxidoreductase YrpB, nitropropane dioxygenase family	YrpB	HELO_RS03500	R	npd	probable 2-nitropropane dioxygenase	1.13.12.16	npd	probable 2-nitropropane dioxygenase	1.7160074448579898	0.21305594963338237	0.05876265559995808	1.0992964155066476	-0.6167110293513423
HELO_1663	30.82607696589389	8.853685484219278	6.62061357377761	17.35178754173513	6.17091932405548	6.032111841784307	2.4169444258281976	1.4220193300118915	0.4542156807612225	4.383174127076972	0.28168088492682275	1.719064421135659	ibpA	small heat shock protein IbpA	COG0071	Small heat shock protein IbpA, HSP20 family	IbpA	HELO_RS03505	O	ibpA	small heat shock protein IbpA		ibpA	small heat shock protein IbpA	1.6914740057574456	0.11594914508355103	0.02820007082527054	2.1781794134288806	0.486705407671435
HELO_1664	151.22323479618015	32.36375518563127	89.57790138761932	117.30368221977731	96.30197876146872	83.80763512019352	2.5459639299530528	0.466217827198616	5.868775732659998	10.080957056005724	9.43583975349613	8.288481915722976	HELO_1664	integrase family protein	COG4973	Site-specific recombinase XerC	XerC	HELO_RS03510	L				HELO_1664	integrase family protein	2.189835000859846	0.09496495918865211	0.19827498979418312	0.8439225236369889	-1.345912477222857
HELO_1665	52.249181068221105	10.010047059049848	3.671473869019945	3.7261179333793137	6.0085455847280045	3.4459622629545255	4.172614351020562	2.12743029069111	0.6338612849461025	1.0826464959083055	0.44477556258698664	1.0063254067315046	HELO_1665	uncharacterized protein									HELO_1665	uncharacterized protein	2.27393870268967	0.07138209499965953	0.6566193839188452	3.582191729934469	1.3082530272447994
HELO_1666	5.187090978383194	1.5991578205295263	2.605238284529445	3.080228716581667	2.8741495488680404	2.2512087463322823	0.5754195714833427	0.2681201018359991	0.8074561339174346	0.5059198780794286	0.5416331746102855	0.23854618872649874	HELO_1666	DUF3631 family protein									HELO_1666	DUF3631 family protein	1.2512170115599968	0.14911842773220374	0.25290345720266716	0.9282850599523147	-0.32293195160768207
HELO_1667	51.188457929906015	14.741527958921251	26.18940919411685	26.58261465323919	30.84905788966206	29.089024056769862	4.882849251772371	1.682358917506302	4.315932455640301	7.487087198079676	3.155953595806579	5.035850059203303	HELO_1667	uncharacterized protein									HELO_1667	uncharacterized protein	1.7291551901574462	-0.14619251034139147	0.08201338416315895	0.7944934603405329	-0.9346617298169133
HELO_1668	13.564951732964575	12.7628518081701	11.514218090403338	9.169233259072039	15.153419184898999	13.105140802644557	0.9505619812523645	0.9327096186321534	1.5932800811771362	0.6234013654923187	0.4695825706894495	1.9174784856587248	HELO_1668	GcvT family protein	COG0404	Glycine cleavage system protein T (aminomethyltransferase)	GcvT	HELO_RS03560	E				HELO_1668	GcvT family protein	0.08172147785789274	-0.17265291569562358	0.19561850416624527	0.046279853013256655	-0.03544162484463609
HELO_1669	81.49449119520095	73.57309306904358	102.47822958422925	87.29312400268402	110.05484131040403	101.88112529321488	2.945028306114615	3.7893054667989303	5.699715076849221	2.506726770013714	7.279364112730663	0.8125635457006155	tesB	acyl-CoA thioesterase 2	COG1946	Acyl-CoA thioesterase	TesB	HELO_RS03565	I	tesB	acyl-CoA thioesterase 2	3.1.2.-	tesB	acyl-CoA thioesterase 2	0.14564260105721694	0.008348948407793877	0.1102939591418064	-0.3186086401613135	-0.46425124121853045
HELO_1670	82.74655400798655	36.81350167866703	100.80403542944373	119.56526751264964	122.51315484370154	99.21685996921927	8.231258439658266	4.277048808832292	7.981768036544014	8.997883834217369	3.8991603001332784	1.825039149968248	tadA	tRNA-specific adenosine deaminase	COG0590	tRNA(Arg) A34 adenosine deaminase TadA	TadA	HELO_RS03570	J	tadA	tRNA-specific adenosine deaminase	3.5.4.33	tadA	tRNA-specific adenosine deaminase	1.147128373121773	0.022669509261844745	0.3015394645589424	-0.25902350757825143	-1.4061518807000244
HELO_1671	79.63562956391367	41.21561748441298	68.10093669172703	58.4215597088941	60.408364853538764	62.81272375673698	0.5709810288787379	1.938694967711077	5.860405343205057	5.796700455215634	2.192345512767594	2.4347633504802766	mltF	lytic murein transglycosylase MltF	COG4623	Membrane-bound lytic murein transglycosylase MltF	MltF	HELO_RS03575	TM	mltF	lytic murein transglycosylase MltF	4.2.2.-	mltF	lytic murein transglycosylase MltF	0.9336406307072691	0.11486115232185146	-0.05540892640729034	0.33757333240343357	-0.5960672983038355
HELO_1672	355.39732027774284	340.8789254034801	424.2764249546294	413.9999459893501	456.80565479567684	435.3700019466981	11.20810673810787	3.358912977745323	18.336569058141592	12.096120002232393	25.593233377887582	19.01286033925367	purL	phosphoribosylformylglycinamidine synthase	COG0047	Phosphoribosylformylglycinamidine (FGAM) synthase, glutamine amidotransferase domain	PurL2	HELO_RS03580	F	purL	phosphoribosylformylglycinamidine synthase	6.3.5.3	purL	phosphoribosylformylglycinamidine synthase	0.06000099658246327	-0.03715104576858863	0.06918335544133569	-0.29206543827438125	-0.3520664348568445
HELO_1673	84.13577727378085	66.69814851874344	76.55569647724943	72.23974327046038	67.7277291861199	78.71205625001164	5.510756102415264	0.8658401988755307	4.414210804623703	2.1037085457046065	3.5294078984059154	8.020535160840934	HELO_1673	helicase domain protein	COG1061	Superfamily II DNA or RNA helicase	SSL2	HELO_RS03590	KL		purL		HELO_1673	helicase domain protein	0.3306491563861149	-0.03956519343627374	-0.21390565228757996	0.09496758961017271	-0.2356815667759422
HELO_1674	86.83178890968345	48.44097998394968	68.05207426658308	74.22484219156301	66.22899337478857	65.37068136975257	5.449960931115625	2.252321312112471	8.256784644553795	0.6532237645450376	2.857121897728822	9.041518094109149	HELO_1674	crotonase domain protein	COG1024	Enoyl-CoA hydratase/carnithine racemase	CaiD	HELO_RS03595	I				HELO_1674	crotonase domain protein	0.8290358484740787	0.0571386672918921	0.018537462945161565	0.4041971028797482	-0.42483874559433055
HELO_1675	119.05264879313226	115.46145903336736	123.60954662534421	132.0853812495859	100.65794454521898	128.7487864128906	5.141529904125767	5.958553338293386	5.804573144395231	3.9766476075892134	6.4527577531091405	11.7182309753156	scpA	segregation and condensation protein ScpA	COG1354	Chromatin segregation and condensation protein Rec8/ScpA/Scc1, kleisin family	ScpA	HELO_RS03600	L	scpA	segregation and condensation protein ScpA		scpA	segregation and condensation protein ScpA	0.043814636825712405	-0.05830644380292416	-0.351998078722799	-0.1120538096402619	-0.1558684464659743
HELO_1676	127.64916393409118	116.81745403408145	78.28137421917656	75.82945804009691	54.85000706427812	60.62339860099895	4.691078590543914	5.245785915228237	9.927727860370675	17.037229342237495	4.339949431111022	7.391721667287415	scpB	segregation and condensation protein ScpB	COG1386	Chromosome segregation and condensation protein ScpB	ScpB	HELO_RS03605	K	scpB	segregation and condensation protein ScpB		scpB	segregation and condensation protein ScpB	0.12688879864922598	0.36350371875831566	-0.14192078766478478	1.0618919253399168	0.9350031266906909
HELO_1677	241.31485794815703	257.62401253047875	276.422594901433	312.75411968673797	244.9190520899895	283.6666692589163	9.31389689902955	9.805290520767489	13.510293473865676	31.767255189572687	1.9534051400517505	6.638531963059025	rluB	23S rRNA pseudouridine(2605) synthase RluB	COG1187	Pseudouridylate synthase RsuA, specific for 16S rRNA U516 and 23S rRNA U2605	RsuA	HELO_RS03610	J	rluB	23S rRNA pseudouridine(2605) synthase RluB	5.4.99.22	rluB	23S rRNA pseudouridine(2605) synthase RluB	-0.09397336284136504	-0.037188288383120494	-0.21109007306630634	-0.23239071345750073	-0.1384173506161357
HELO_1678	435.6695986521309	386.2263159652818	394.0294709624491	412.45770622211063	428.7009689968492	363.4108927853131	7.228118693308842	19.411623495900127	5.261675255440379	19.860219702949912	29.78396861855774	26.678019096842828	nadA	quinolinate synthase	COG0379	Quinolinate synthase	NadA	HELO_RS03625	H	nadA	quinolinate synthase	2.5.1.72	nadA	quinolinate synthase	0.17336509108889508	0.11639420470503659	0.23776694637201423	0.260976008737865	0.08761091764896989
HELO_1679	317.52872795571346	322.3856762438972	482.9959940087023	392.74642067308304	423.1364429033744	491.0032245987034	9.864807183477687	8.114472042491451	32.50145595847065	6.596712275582221	4.835296971410703	23.12609934694374	ilvD1	dihydroxy-acid dehydratase	COG0129	Dihydroxyacid dehydratase/phosphogluconate dehydratase	IlvD	HELO_RS03630	GE	ilvD1	dihydroxy-acid dehydratase	4.2.1.9	ilvD1	dihydroxy-acid dehydratase	-0.021832284447414807	-0.023672664554627687	-0.2141393226864885	-0.6272442767122115	-0.6054119922647967
HELO_1680	191.44643133907502	183.06792939025206	277.59221709587086	290.07947792632166	285.24961136111773	268.7644561362088	8.87556924678038	9.222541047115813	22.64754087482974	11.753910469082552	17.832536654244322	6.848769302617253	HELO_1680	GFO family oxidoreductase	COG0673	Predicted dehydrogenase	MviM	HELO_RS03635	R		ilvD1		HELO_1680	GFO family oxidoreductase	0.06421863428784835	0.0464546816677327	0.0855734615561694	-0.4872433543663801	-0.5514619886542285
HELO_1681	65.95615734873682	33.423465162502204	110.1374409345064	90.61081987370527	114.47140766749617	121.67234391904826	1.3181545335426537	0.6635825026970876	15.580215279263516	1.3905519766848708	6.779225194476763	5.82930712786083	nudE	ADP compounds hydrolase NudE	COG1051	ADP-ribose pyrophosphatase YjhB, NUDIX family	YjhB	HELO_RS03640	F	nudE	ADP compounds hydrolase NudE	3.6.1.-	nudE	ADP compounds hydrolase NudE	0.9598244027748244	-0.1424651086583646	-0.08727437032417829	-0.8735213964514115	-1.8333457992262359
HELO_1682	197.1800069686451	219.3729391354093	209.2600311749602	239.81714934646365	201.90030854371545	217.55806442113214	4.597803118122868	7.830374017677332	12.122513770974138	5.630919297408292	11.131003263351127	14.046461683451197	HELO_1682	HAD superfamily hydrolase (homolog to GMP/IMP nucleotidase)	COG1011	FMN and 5-amino-6-(5-phospho-D-ribitylamino)uracil phosphatase YigB, HAD superfamily (riboflavin biosynthesis)	YigB	HELO_RS03645	H		nudE	3.1.3.5	HELO_1682	HAD superfamily hydrolase (homolog to GMP/IMP nucleotidase)	-0.15313565175082555	-0.05584198127011586	-0.10724555314646711	-0.14120518591380016	0.011930465837025395
HELO_1683	211.40663830882988	196.8565365653077	85.0909899448379	103.87852326714825	85.11601166899582	101.0468690639276	1.3118951091668396	11.292500395784774	3.528945086107344	7.947838701695314	6.9890686841963765	10.82243538827826	hslR	heat shock protein Hsp15	COG1188	Ribosomal 50S subunit-recycling heat shock protein, contains S4 domain	HslR	HELO_RS03650	J	hslR	heat shock protein Hsp15		hslR	heat shock protein Hsp15	0.10237412689113601	-0.24529775722253433	-0.24487850925615806	1.057596935938367	0.955222809047231
HELO_1684	146.37041675071794	186.90818690526316	195.98226655169674	179.97886666367313	205.12414714410954	203.3187828285136	1.7239684635008086	4.236679651374635	15.946651573140329	7.189400591445846	7.9130172526887605	4.150713732050231	hslO	molecular chaperone HslO	COG1281	Redox-regulated molecular chaperone, HSP33 family	HslO	HELO_RS03655	O	hslO	molecular chaperone HslO		hslO	molecular chaperone HslO	-0.3505809785968008	-0.05275607970093432	0.0126916886734314	-0.47137488993040755	-0.12079391133360673
HELO_1685	162.6879775308354	148.10633026340227	134.7112521411833	3.853436335287333	1978.8667727616391	131.93532541528455	1.8733555631066312	4.771037326324227	11.479637348525193	0.2509661358616273	223.48837236716963	12.510105250151529	pckA	phosphoenolpyruvate carboxykinase (ATP)	COG1866	Phosphoenolpyruvate carboxykinase, ATP-dependent	PckA	HELO_RS03660	C	pckA	phosphoenolpyruvate carboxykinase (ATP)	4.1.1.49	pckA	phosphoenolpyruvate carboxykinase (ATP)	0.13460685529472194	0.02981581451460613	3.896606919586974	0.3002238349281825	0.16561697963346056
HELO_1686	36.944424181631916	4.043029980887125	16.91696013380016	40.64453639644591	74.60399211772618	14.630889151817236	2.238663785459229	0.5631109750068385	2.051933468182458	1.1248295843927298	5.56054900096934	1.7399742419429447	msrB2	peptide methionine sulfoxide reductase MsrB (R-form specific)	COG0229	Peptide methionine sulfoxide reductase MsrB	MsrB	HELO_RS03665	O	msrB2	peptide methionine sulfoxide reductase MsrB (R-form specific)	1.8.4.12	msrB2	peptide methionine sulfoxide reductase MsrB (R-form specific)	2.9115251942663134	0.19692603716362056	2.27406256775125	1.279488054207707	-1.6320371400586065
HELO_1687	292.85531946186234	215.5431958645677	341.8925958526588	325.47814738590586	289.4881023079727	349.3438311417053	11.18183838789559	0.527239616357496	17.54912777023038	14.662659327214792	25.644947022513115	19.880034251137975	yhgF	Tex family protein YhgF	COG2183	Transcriptional accessory protein Tex/SPT6	Tex	HELO_RS03670	K	yhgF	Tex family protein YhgF		yhgF	Tex family protein YhgF	0.4404511733651022	-0.031014741252143097	-0.2702924179332413	-0.25366547877930934	-0.6941166521444115
HELO_1688	211.63492364300706	143.405087133444	218.27237108204432	242.51663670884818	206.44839397698868	219.81154387796468	5.59265920688829	4.915443504477796	20.220037385714676	6.109335978407785	18.736513748035797	18.44176721961225	gshA	glutamate--cysteine ligase	COG2918	Gamma-glutamylcysteine synthetase	GshA	HELO_RS03675	H	gshA	glutamate--cysteine ligase	6.3.2.2	gshA	glutamate--cysteine ligase	0.5582570011502046	-0.010091557261736384	-0.09006310900428538	-0.05443702936585204	-0.6126940305160566
HELO_1689	212.44472482910646	123.36413984742927	128.79990109439413	154.49040712706858	125.94675292072561	129.1369115745377	13.52571758169282	4.303192915937087	1.6475074174221167	2.3077528717545177	7.078629259130176	16.218656181955428	dsbB	disulfide bond formation protein DsbB	COG1495	Disulfide bond formation protein DsbB	DsbB	HELO_RS03680	O	dsbB	disulfide bond formation protein DsbB	1.8.5.9	dsbB	disulfide bond formation protein DsbB	0.7792919604135431	-0.0037409370059169333	-0.03580672722785039	0.7138322865676638	-0.06545967384587925
HELO_1690	345.87524723192536	176.87277530564242	333.50087284538216	369.4568683410098	410.54018571950525	333.6819847621012	7.306626098224415	5.183119197588087	35.20922603944207	4.882327226618586	57.64044827071287	21.386238954090214	HELO_1690	AlgQ family protein	COG3160	Regulator of sigma D	Rsd	HELO_RS03685	K		dsbB		HELO_1690	AlgQ family protein	0.963571181860309	-0.0007809203941970821	0.2982424167316733	0.0516259987880634	-0.9119451830722456
HELO_1691	27.41222549456144	17.454057710492673	27.809877891086945	32.2124733901038	23.115977212440473	26.814238065977122	1.0553603439456078	0.3560713895694061	1.2498854995399389	0.35575850507814477	2.169683133515905	1.3188822359427406	HELO_1691	HAE1 family transport protein	COG0841	Multidrug efflux pump subunit AcrB	AcrB	HELO_RS03690	V				HELO_1691	HAE1 family transport protein	0.6225737669997553	0.0507399603128329	-0.20583431415870734	0.030688255052829128	-0.5918855119469262
HELO_1692	47.016253585017836	28.465074230005445	59.52456114441069	72.66446969916247	52.7578324487275	62.616983991668945	0.3585507846229342	3.3019500062361233	2.2138349675950506	4.494438353849474	7.714294564818093	5.650867565419531	HELO_1692	RND family transport protein MFP component	COG0845	Multidrug efflux pump subunit AcrA (membrane-fusion protein)	AcrA	HELO_RS03695	VM				HELO_1692	RND family transport protein MFP component	0.7045169425681452	-0.07189126350837505	-0.24293700810607533	-0.40588913370208335	-1.1104060762702286
HELO_1693	1516.8999152369709	1023.8283881426654	2040.9963462019612	1280.1575783351918	2968.211626463157	2221.0020038379585	70.44860531243575	86.36739781680583	214.40628056707027	187.2481995691448	162.03820211008312	110.54428353198892	mdh	malate dehydrogenase	COG0039	Malate/lactate dehydrogenase	Mdh	HELO_RS03700	C	mdh	malate dehydrogenase	1.1.1.37	mdh	malate dehydrogenase	0.5666943233041692	-0.12187983300805882	0.4182198053145143	-0.5497834499132956	-1.1164777732174649
HELO_1694	164.16411537191217	174.62135073425716	268.0773431723218	214.8580348446567	188.1923304424837	269.43936733877746	3.4777693145959327	12.682633430632338	11.634219021551484	2.4123646090252904	24.697983486862835	4.323479995310076	HELO_1694	HAD superfamily hydrolase	COG0560	Phosphoserine phosphatase	SerB	HELO_RS03705	E		mdh		HELO_1694	HAD superfamily hydrolase	-0.08856797612912981	-0.007284258843839098	-0.5154515719604067	-0.7114049057387808	-0.622836929609651
HELO_1695	213.08390148235344	143.09889125209875	383.4413310281323	354.10951309765454	311.6659568750112	365.35766092863054	14.312308722759827	12.360289232091109	13.644177868797948	18.16841082898428	15.22369811415268	16.68776897292663	rppH	RNA pyrophosphohydrolase	COG0494	8-oxo-dGTP pyrophosphatase MutT and related house-cleaning NTP pyrophosphohydrolases, NUDIX family	MutT	HELO_RS03710	V	rppH	RNA pyrophosphohydrolase	3.6.1.-	rppH	RNA pyrophosphohydrolase	0.5711170781740176	0.06951066333865086	-0.22863063736043898	-0.7750764711588332	-1.3461935493328507
HELO_1696	174.64974776736344	153.57482090915673	235.18338809144157	282.13325086793986	261.98272106587154	224.9865061815681	5.339739637736702	9.215072183191536	8.058683564912661	7.353324221285401	10.03275903502336	1.4193271371026286	ptsP	phosphoenolpyruvate-protein phosphotransferase PtsP	COG3605	Signal transduction protein containing GAF and PtsI domains	PtsP	HELO_RS03715	T	ptsP	phosphoenolpyruvate-protein phosphotransferase PtsP	2.7.3.9	ptsP	phosphoenolpyruvate-protein phosphotransferase PtsP	0.18439617076642278	0.06367086580995363	0.21873138140609694	-0.3635351259884345	-0.5479312967548573
HELO_1697	60.663996056513355	30.100810046207922	62.05946486727657	69.06721377476873	68.2554650719133	63.84785502038962	3.3376215720979747	2.3468013635032854	7.560761047179509	2.099390611988496	7.974290376526379	5.179801350158743	HELO_1697	DUF833 domain protein	COG3332	Uncharacterized stress-responsive protein, TANGO2 (Transport and Golgi organisation 2) family, contains NRDE motif	Tango2	HELO_RS03720	R		ptsP		HELO_1697	DUF833 domain protein	0.9874762274586137	-0.04034592795223446	0.0948690662011824	-0.0726304705999441	-1.0601066980585578
HELO_1698	151.27102529448348	119.42071217412507	145.3139128663545	182.28501582400543	131.64230591959043	126.61933737559433	6.361161919969442	3.4794335463472073	14.066824133390497	20.056975940936766	9.320658591532348	11.056914831592543	HELO_1698	response regulator domain protein	COG0784	CheY-like REC (receiver) domain, includes chemotaxis protein CheY and sporulation regulator Spo0F	CheY	HELO_RS03725	T				HELO_1698	response regulator domain protein	0.33855789175151685	0.19722001225296193	0.05569404429122482	0.25479449808307475	-0.0837633936684421
HELO_1699	230.22275624262215	116.15805667258034	130.59604117064458	170.4689218236597	138.4150981773393	123.83894881145942	12.685682657579498	6.965456631114589	12.916396914731955	15.19918377856949	5.340982070858519	13.744497069950585	HELO_1699	UPF0721 family protein	COG0730	Sulfite exporter TauE/SafE/YfcA and related permeases, UPF0721 family	TauE	HELO_RS03730	P				HELO_1699	UPF0721 family protein	0.9808272222812082	0.07604797443651368	0.15931869418230526	0.8892152760844079	-0.09161194619680035
HELO_1700	126.8168347523182	41.26721412028448	97.17402189264777	104.32496603777865	109.0039604866882	92.68190520416177	4.456407298716953	3.0588919866290785	6.281900922665965	7.483615935959067	13.371331274243092	14.700778465661116	lgt	prolipoprotein diacylglyceryltransferase	COG0682	Prolipoprotein diacylglyceryltransferase	Lgt	HELO_RS03735	M	lgt	prolipoprotein diacylglyceryltransferase	2.5.1.145	lgt	prolipoprotein diacylglyceryltransferase	1.5964669351707608	0.06757090324540993	0.2317131449533516	0.4482355448636186	-1.1482313903071422
HELO_1701	249.24927889122986	191.80385775406748	239.44998404904536	235.3244789229076	189.6050052355457	225.75767681072446	3.881894620142604	13.33274958329084	15.297517110874649	5.489339246630395	3.7365346047108057	9.340353125268665	thyA	thymidylate synthase	COG0207	Thymidylate synthase	ThyA	HELO_RS03740	F	thyA	thymidylate synthase	2.1.1.45	thyA	thymidylate synthase	0.3762319935469627	0.0845854369350807	-0.2505653890488455	0.14221451827916098	-0.2340174752678017
HELO_1702	226.70301064502132	181.16878330486392	135.59409173790814	141.97754222186038	115.26461445786158	132.9828461005675	13.119489185997159	16.927572877221333	7.326286995818974	3.3419769153244765	3.6245129375315766	3.730785204174409	folA	dihydrofolate reductase	COG0262	Dihydrofolate reductase	FolA	HELO_RS03745	H	folA	dihydrofolate reductase	1.5.1.3	folA	dihydrofolate reductase	0.32187760853613323	0.027846778976217124	-0.20463622911153045	0.7651050631889014	0.44322745465276814
HELO_1703	570.9754482798372	423.83174416036854	631.3862793134908	680.7460600693117	640.4151506893623	623.0634960464081	20.257128813035592	11.94145785206147	69.25494898872533	47.67423439811827	80.68255128759203	49.188191025877856	HELO_1703	ProQ_Cterm domain protein	COG3109	sRNA-binding protein ProQ	ProQ	HELO_RS03750	T		folA		HELO_1703	ProQ_Cterm domain protein	0.4290616506396674	0.019113241139933734	0.03956560648675378	-0.12573960372443516	-0.5548012543641025
HELO_1704	37106.892241991554	55370.08135429341	51408.59119368182	53379.02821862916	57289.349791087814	59438.25238937533	1152.0975733148216	2041.5798547034467	3528.417757826541	2807.556104691751	4973.563925128749	5621.835655193206	hopP	monosaccharide porin	COG3203	Outer membrane porin OmpC/OmpF/PhoE	OmpC	HELO_RS03755	M	hopP	monosaccharide porin		hopP	monosaccharide porin	-0.5774066397306381	-0.20937843026774594	-0.05312382387394621	-0.6796899130393186	-0.10228327330868048
HELO_1705	366.21563648537887	387.5264369470679	723.0639576104137	618.5390243624128	868.7771794273964	717.3605477984034	7.438575586734218	21.512339115275022	19.49621687231088	32.98137041654742	60.26891735318304	37.88820546072507	HELO_1705	uncharacterized protein									HELO_1705	uncharacterized protein	-0.08138527715835409	0.0114090185005562	0.2759377371655791	-0.9680806280065379	-0.8866953508481838
HELO_1706	134.52375362223086	172.4992021710913	256.64554380762917	223.6955549583752	248.4683230745038	242.3579439968145	8.966571643700766	12.91923427231874	5.844354166032007	7.219921527585302	5.041377310589468	1.0529887557919573	HELO_1706	diguanylate cyclase	COG2202	PAS domain	PAS	HELO_RS03765	T				HELO_1706	diguanylate cyclase	-0.3563832897629018	0.08230777044957716	0.03577676737140845	-0.8445341307730647	-0.48815084101016293
HELO_1707	129.76331035737934	105.88520503081229	128.17893684219226	147.56895149144296	124.91822265429418	139.12545445550208	7.346363256095848	8.737861971369039	4.088468284677835	9.067246648550588	1.853269393247677	8.467442370820134	cmoM	tRNA cmo(5)U methyltransferase CmoM	COG2227	2-polyprenyl-3-methyl-5-hydroxy-6-metoxy-1,4-benzoquinol methylase	UbiG	HELO_RS03775	H	cmoM	tRNA cmo(5)U methyltransferase CmoM		cmoM	tRNA cmo(5)U methyltransferase CmoM	0.2908956353114416	-0.11734820015498215	-0.15423196964655705	-0.09976124655950969	-0.39065688187095127
HELO_1708	114.06726572841119	91.78132374552955	112.57503904324396	151.10270907988152	110.93483709687087	114.26836569232982	6.089285408594369	1.4059880986472182	8.261264054295951	4.429317346225257	5.289930370342933	12.41724246722984	rsmC	16S rRNA (guanine(1207)-N(2))-methyltransferase RsmC	COG2813	16S rRNA G1207 or 23S rRNA G1835 methylase RsmC/RlmG	RsmC	HELO_RS03780	J	rsmC	16S rRNA (guanine(1207)-N(2))-methyltransferase RsmC	2.1.1.172	rsmC	16S rRNA (guanine(1207)-N(2))-methyltransferase RsmC	0.31057113984393325	-0.02135083202025978	-0.042337522116713266	-0.002519158608642158	-0.3130902984525754
HELO_1709	36.56371024535189	40.41915122638852	27.00447397511618	25.028286718950962	28.10350103201232	28.559233248920734	4.465140747545616	3.094093809607122	1.6047292665606447	1.3980681715539565	2.296895812763601	4.152928734090767	greB	transcription elongation factor GreB	COG0782	Transcription elongation factor, GreA/GreB family	GreA	HELO_RS03785	K	greB	transcription elongation factor GreB		greB	transcription elongation factor GreB	-0.14095842172128759	-0.07795151768239528	-0.022416133333689636	0.3457307207893887	0.4866891425106763
HELO_1710	61.04976380160442	24.681018408438106	77.76935554645861	86.72990391135609	73.33988799672072	76.18386370273153	0.06357374467616833	0.5148480946290069	4.7464520906094165	3.652944568546882	7.594883508303007	8.023976292140441	HELO_1710	TPR domain protein	COG3063	Type IV pilus assembly protein PilF/PilW	PilF	HELO_RS03790	NW		greB		HELO_1710	TPR domain protein	1.2727233033886431	0.02933520759281283	-0.05416275014725258	-0.31487354612118246	-1.5875968495098256
HELO_1711	227.41067338943108	115.0175716782768	138.73067359148425	141.10290319412704	126.81453813474907	123.34963327346236	18.785373262866095	9.13845282649657	7.453446182162375	30.202749182042474	10.295742314053422	14.530063972893377	nudF	ADP-ribose pyrophosphatase	COG0494	8-oxo-dGTP pyrophosphatase MutT and related house-cleaning NTP pyrophosphohydrolases, NUDIX family	MutT	HELO_RS03795	V	nudF	ADP-ribose pyrophosphatase	3.6.1.13	nudF	ADP-ribose pyrophosphatase	0.9772867396651517	0.168246502213389	0.03964969067194257	0.8772278150633204	-0.1000589246018313
HELO_1712	204.73281564781632	103.0698259162462	69.07724777904492	71.55527228747253	79.72978427595136	73.66942465188295	12.861727505643346	3.7973829624980895	8.650164378447698	10.181295758122857	9.730084233707702	13.110051580615666	HELO_1712	DUF1249 family protein	COG3151	Uncharacterized conserved protein YqiB, DUF1249 family	yqiB	HELO_RS03800	S		nudF		HELO_1712	DUF1249 family protein	0.9832200977595225	-0.09157149922738661	0.11258342184478298	1.462182411098305	0.4789623133387826
HELO_1713	219.6729725442333	122.62134876702804	115.57582186834317	129.64624169215054	124.26007886147589	112.74004774117081	7.503045408711481	4.565473311874614	3.1892001040004336	6.361747204176032	6.580365908987556	3.3142376686347292	cpdA	3'%2C5'-cyclic adenosine monophosphate phosphodiesterase CpdA	COG1409	3',5'-cyclic AMP phosphodiesterase CpdA	CpdA	HELO_RS03805	T	cpdA	3',5'-cyclic adenosine monophosphate phosphodiesterase CpdA	3.1.4.53	cpdA	3'%2C5'-cyclic adenosine monophosphate phosphodiesterase CpdA	0.8359820321510929	0.03552828586384127	0.1391863773915114	0.956169627915922	0.12018759576482907
HELO_1714	335.0353966836529	817.9494428555785	730.4995090302372	396.7639494212743	495.98172168545966	690.1674149590535	29.722138842623874	47.39946739321283	133.12135112815406	21.194010622273098	59.737318673036064	91.13480689549692	cysD1	sulfate adenylyltransferase subunit 2	COG0175	Phosphoadenylyl sulfate (PAPS) reductase/FAD synthetase or related enzyme	CysH	HELO_RS03810	EH	cysD1	sulfate adenylyltransferase subunit 2	2.7.7.4	cysD1	sulfate adenylyltransferase subunit 2	-1.2851611820820477	0.08182169270755857	-0.4758424109508095	-1.0404219943576258	0.24473918772442183
HELO_1715	390.81422226897365	807.6731067389487	565.6381518330766	363.78612929964703	333.83176981131555	600.4439275763251	17.999480017986027	37.569029411060015	54.63703255051652	28.17694193820263	5.832961266083912	18.29244697266468	cysN1	sulfate adenylyltransferase subunit 1	COG2895	Sulfate adenylyltransferase subunit 1, EFTu-like GTPase family	CysN	HELO_RS03820	P	cysN1	sulfate adenylyltransferase subunit 1	2.7.7.4	cysN1	sulfate adenylyltransferase subunit 1	-1.0453868677128018	-0.08600249981356356	-0.8449938201960716	-0.6182604754532353	0.4271263922595665
HELO_1716	141.73592922385703	117.78813710057905	95.67825015475961	97.76163337638589	90.43050082563457	93.09145349694978	6.596040477227602	5.29465629084439	2.103103546182934	2.338612226703158	3.6126207943692252	0.9087354077430212	cmoB	tRNA U34 carboxymethyltransferase CmoB	COG2227	2-polyprenyl-3-methyl-5-hydroxy-6-metoxy-1,4-benzoquinol methylase	UbiG	HELO_RS03825	H	cmoB	tRNA U34 carboxymethyltransferase CmoB	2.1.1.-	cmoB	tRNA U34 carboxymethyltransferase CmoB	0.2649577659431488	0.03912767481279378	-0.041388163712912984	0.6012129417289023	0.3362551757857535
HELO_1717	134.800397263411	99.52113750039643	89.91008447071329	110.90802718435668	93.09502527033993	101.91576124016005	6.706275644476384	6.50896680676215	2.2049823605360914	7.323846951207063	7.244297141504754	3.7569475329479083	cmoA	carboxy-S-adenosyl-L-methionine synthase	COG4106	Trans-aconitate methyltransferase	Tam	HELO_RS03830	C	cmoA	carboxy-S-adenosyl-L-methionine synthase	2.1.1.-	cmoA	carboxy-S-adenosyl-L-methionine synthase	0.43398879796711753	-0.17895169993596927	-0.12927358763511876	0.4000237564032165	-0.03396504156390101
HELO_1718	369.4580710193129	222.17341905455783	537.8879574192264	504.62511187023034	428.4010518556088	508.962393602254	16.639978222847244	9.054357047012672	9.47071592412896	24.6580048389489	77.45112456433519	72.74129685884124	pgi2	glucose-6-phosphate isomerase	COG0166	Glucose-6-phosphate isomerase	Pgi	HELO_RS03835	G	pgi2	glucose-6-phosphate isomerase	5.3.1.9	pgi2	glucose-6-phosphate isomerase	0.7311450594459101	0.07959448537906333	-0.24806513645534523	-0.46108059620664754	-1.1922256556525577
HELO_1719	607.6695832438213	434.85543012747394	603.4090714458101	553.7722168018763	463.96543802732475	530.0670043594328	12.359079451174471	3.6111675626635247	41.29921260297283	63.120042875389046	79.12893412032139	76.27605996274592	yqiA	esterase YqiA	COG3150	Predicted esterase YcpF, UPF0227 family	YcfP	HELO_RS03840	R	yqiA	esterase YqiA		yqiA	esterase YqiA	0.4818095889336025	0.18663141740854172	-0.19177041505987802	0.1967653761461552	-0.2850442127874473
HELO_1720	258.18735299205156	317.557987183031	351.6671367300176	309.9332521675256	292.60204393111724	338.6296198484241	8.794041094593931	6.4752858020107515	12.546444849254765	10.909551860639935	32.64821663507861	23.845082679080875	parE	DNA topoisomerase 4 subunit B	COG0187	DNA gyrase/topoisomerase IV, subunit B	GyrB	HELO_RS03845	L	parE	DNA topoisomerase 4 subunit B	5.6.2.2	parE	DNA topoisomerase 4 subunit B	-0.2975606866413276	0.054344859565189196	-0.21010027335686132	-0.38996696114295126	-0.09240627450162364
HELO_1721	243.13843858400642	259.1310364673198	257.36858372657315	245.74345528796803	251.31047777819822	254.49050873620106	7.305554084759625	14.799642750095153	9.62964249978393	4.42627463649971	16.505355269877725	8.649850277242834	parC	DNA topoisomerase 4 subunit A	COG0188	DNA gyrase/topoisomerase IV, subunit A	GyrA	HELO_RS03850	L	parC	DNA topoisomerase 4 subunit A	5.6.2.2	parC	DNA topoisomerase 4 subunit A	-0.09153907943998796	0.016160959281668497	-0.01806957839725687	-0.06557023786580096	0.025968841574186996
HELO_1722	225.20513628673564	205.93081585650052	185.34955631570776	193.31616662591742	180.02648654364876	172.75059806516649	10.356595330298335	8.031689032672437	9.962960874858316	8.377681362010922	16.776562566315047	5.597145833080159	serB	phosphoserine phosphatase SerB	COG3830	ACT domain, binds amino acids and other small ligands	ACT	HELO_RS03855	T	serB	phosphoserine phosphatase SerB	3.1.3.3	serB	phosphoserine phosphatase SerB	0.12848318261239378	0.10099344039173719	0.05918285418326441	0.3806137442676425	0.2521305616552487
HELO_1723	276.2266121441225	294.1622032764405	162.31791518160813	162.6114888224904	129.59792304792205	165.50890576261244	11.684802594068108	14.134874865218446	3.3900015367765537	6.629285177780683	7.231666931651076	5.723933902312175	HELO_1723	ion channel domain protein									HELO_1723	ion channel domain protein	-0.09044223577895139	-0.027916285982101385	-0.3504673888984904	0.7354664122676215	0.8259086480465729
HELO_1724	216.55031018933292	90.348995996361	88.73292470463495	91.24290296466631	91.06296177948379	90.0207485408546	5.957072924928291	5.068094878914262	5.563081580306551	3.6029093856230596	8.088567719566136	7.239856286181336	prtS	protease PrtS	COG3227	Zn-dependent metalloprotease (Neutral protease B)	LasB	HELO_RS03865	O	prtS	protease PrtS		prtS	protease PrtS	1.251888296315519	-0.020558016522469025	0.016425405733917486	1.2570817179418503	0.005193421626331407
HELO_1725	191.32372092966168	71.2730099691087	42.7500764106156	33.5015972349134	39.9097513676811	37.72143389602698	9.938982070352811	3.1710991326235605	5.113001753144082	6.851260769548807	2.450385427726247	10.786029045441833	HELO_1725	uncharacterized protein									HELO_1725	uncharacterized protein	1.4120078286900881	0.17615315851160585	0.07931239101798315	2.3123324303209163	0.9003246016308282
HELO_1726	137.30501287823992	99.36272057962093	237.76706385219333	212.88488722652934	322.13163976964074	263.0035978922538	5.605232849290163	2.568138991900933	24.67815645194152	7.500202583738048	47.67493725058747	21.024756546498526	leuA	2-isopropylmalate synthase	COG0119	Isopropylmalate/homocitrate/citramalate synthases	LeuA	HELO_RS03875	E	leuA	2-isopropylmalate synthase	2.3.3.13	leuA	2-isopropylmalate synthase	0.4626299638489648	-0.14495374981247977	0.2915644294552564	-0.9327041429916969	-1.3953341068406617
HELO_1727	40.98032576928559	43.43560793528571	37.877011202003835	42.22837065312972	38.73965576126438	35.23562712372467	2.331189473597916	1.0153174101389848	1.8736862841121755	0.8472763221948401	2.158728234865128	0.8025770735974902	epmB	lysine 2%2C3-aminomutase	COG1509	L-lysine 2,3-aminomutase (EF-P beta-lysylation pathway)	EpmB	HELO_RS03880	E	epmB	lysine 2,3-aminomutase	5.4.3.-	epmB	lysine 2%2C3-aminomutase	-0.08200286414342717	0.1015084482724955	0.13317051250291811	0.21230449904230042	0.2943073631857276
HELO_1728	144.5702272278638	144.80437120085153	138.22609343433635	152.03743890588154	139.50206813672523	125.79342567073219	8.496730156638579	11.925792024334125	4.446745552690114	0.16822515646292668	9.68055988069891	6.990389281945315	epmA	elongation factor P--(R)-beta-lysine ligase	COG2269	Elongation factor P--beta-lysine ligase (EF-P beta-lysylation pathway)	EpmA	HELO_RS03890	J	epmA	elongation factor P--(R)-beta-lysine ligase	6.3.1.-	epmA	elongation factor P--(R)-beta-lysine ligase	-0.0023186538786559296	0.13494968046207756	0.14811142386891074	0.19923537563839488	0.20155402951705081
HELO_1729	104.13986954809086	66.69769444110297	114.11079232941115	98.68947216497236	116.20238412315359	114.41206404383969	8.920660056121442	1.963530187084036	7.8312116698539205	4.432679813420175	4.762384028355045	3.4037910538720184	psd	phosphatidylserine decarboxylase	COG0688	Phosphatidylserine decarboxylase	Psd	HELO_RS03895	I	psd	phosphatidylserine decarboxylase	4.1.1.65	psd	phosphatidylserine decarboxylase	0.6351312436625793	-0.0037709358860276154	0.022207880227611554	-0.13448418703330312	-0.7696154306958825
HELO_1730	154.9457712382924	112.19603989816619	160.43586850679358	164.41387409190824	168.55558895539983	165.76308456934814	7.9700916813643214	5.78989673807516	9.417964096344596	5.069964501207009	2.982794741875363	8.858830451222568	rhdA	thiosulfate sulfurtransferase RhdA	COG2897	3-mercaptopyruvate sulfurtransferase SseA, contains two rhodanese domains	SseA	HELO_RS03900	P	rhdA	thiosulfate sulfurtransferase RhdA	2.8.1.1,2.8.1.2	rhdA	thiosulfate sulfurtransferase RhdA	0.46222094471194985	-0.046838804284201174	0.023958377180656854	-0.09675553076164345	-0.5589764754735933
HELO_1731	130.07363525406453	59.62093404411522	84.37362789876404	78.14875236821801	77.7286137609011	85.31761150140893	5.096659614226055	2.3615832235592027	5.061539011216477	2.8749247045071695	6.4827323826348255	7.029040481277701	rsgA	ribosome biogenesis GTPase RsgA	COG1162	Ribosome biogenesis GTPase RsgA	RsgA	HELO_RS03905	J	rsgA	ribosome biogenesis GTPase RsgA	3.6.1.-,3.1.3.100	rsgA	ribosome biogenesis GTPase RsgA	1.1124895381376607	-0.015864457502482665	-0.13276686876086252	0.602650674901791	-0.5098388632358697
HELO_1732	67.08673661883167	68.96401312905427	119.77295222486022	128.0080887238258	139.3236066357077	125.33522863296939	4.602529659536327	8.314502373021128	8.102933440276104	5.106828882551252	14.995925947563435	9.448694851741532	orn	oligoribonuclease	COG1949	Oligoribonuclease (3'-5' exoribonuclease)	Orn	HELO_RS03910	A	orn	oligoribonuclease	3.1.-.-	orn	oligoribonuclease	-0.03923925766683389	-0.06495960011030721	0.15150074255400892	-0.8918112994328444	-0.8525720417660105
HELO_1733	721.6445897804801	25.284640003573895	257.1094130266406	228.3804450482628	166.61712376566697	192.41473211443156	89.2197875258642	1.9815869448290009	13.127924089207843	12.516950959572132	55.248890856783056	35.4226182771963	HELO_1733	DUF541 family protein	COG2968	Uncharacterized conserved protein YggE, contains kinase-interacting SIMPL domain	YggE	HELO_RS03915	S		orn		HELO_1733	DUF541 family protein	4.78099439611325	0.41628506927926523	-0.2065281446558478	1.9015885900600455	-2.879405806053205
HELO_1734	76.75211197555375	48.31932079210119	78.2511199759454	107.93277000363598	69.669117016484	76.20905253668376	3.0187728475725972	1.5278409636567358	3.0009223764497164	3.9507629523259316	2.5012860937497545	2.3441672324005225	HELO_1734	uncharacterized protein	COG0628	Predicted PurR-regulated permease PerM	PerM	HELO_RS03920	R				HELO_1734	uncharacterized protein	0.6567289320051453	0.03766131434155273	-0.12769012601086516	0.01011185440209772	-0.6466170776030475
HELO_1735	894.6622932325873	935.398813906107	821.4276634653221	577.9442454565007	810.1620144159347	804.2645899777514	49.408664195129475	189.1901680459897	42.07424224587061	3.493512859080967	55.905891004406875	79.51300289441454	trxA	thioredoxin	COG3118	Chaperedoxin CnoX, contains thioredoxin-like and TPR-like domains, YbbN/TrxSC family	CnoX	HELO_RS03925	O	trxA	thioredoxin		trxA	thioredoxin	-0.06416823606338085	0.03042589740326207	0.010527199588475256	0.1534919760503044	0.21766021211368525
HELO_1736	171.00016535102918	207.8722731468845	266.42673215938845	289.04552305037254	341.3978506854814	257.775324556432	7.144551010871936	3.2571304229532276	19.308850828997475	3.5823771968744778	49.610005302351816	31.478582145115183	cysB	LysR family transcription regulator CysB	COG0583	DNA-binding transcriptional regulator, LysR family	LysR	HELO_RS03930	K	cysB	LysR family transcription regulator CysB		cysB	LysR family transcription regulator CysB	-0.2802110419971342	0.04744362928903456	0.4039735894847638	-0.5892901042835792	-0.309079062286445
HELO_1737	858.6364747020122	851.6251666829447	665.8324048835376	467.66299890273814	523.6285879345481	690.9681860945067	77.93944153067285	42.583004643018995	100.41938630800983	10.545103343428218	80.95062803449221	73.75628008374164	HELO_1737	homolog to phosphoadenosine phosphosulfate reductase	COG0175	Phosphoadenylyl sulfate (PAPS) reductase/FAD synthetase or related enzyme	CysH	HELO_RS03935	EH		cysB	1.8.4.8,1.8.4.10	HELO_1737	homolog to phosphoadenosine phosphosulfate reductase	0.011815058632860698	-0.05338149594359187	-0.39940928535390974	0.3130209880735393	0.3012059294406786
HELO_1738	76.09850739031636	49.13195903714121	53.27656533105762	60.28913158157479	49.90076883678709	53.781002917732074	2.323883173682776	2.2655098524815944	3.6437281306815903	10.913451165676786	2.764785470433508	1.2501717904842362	pabB	aminodeoxychorismate synthase component 1	COG0147	Anthranilate/para-aminobenzoate synthases component I	TrpE	HELO_RS03940	EH	pabB	aminodeoxychorismate synthase component 1	2.6.1.85	pabB	aminodeoxychorismate synthase component 1	0.6209723178647266	-0.013346250176775598	-0.10598823098058485	0.493027251353678	-0.12794506651104864
HELO_1739	97.69299628647677	99.68463297511802	89.94852200059118	81.25607055024899	171.27008704658172	84.90439768137276	5.6061296596271575	6.182987983051607	9.136280294817304	4.746766715691306	8.951178034405723	8.011933945823952	HELO_1739	GntR family transcription regulator	COG1802	DNA-binding transcriptional regulator, GntR family	GntR	HELO_RS03945	K		pabB		HELO_1739	GntR family transcription regulator	-0.028823895261904653	0.0823182041455146	1.003868320070855	0.20021571920733194	0.2290396144692366
HELO_1740	107.66145993045738	112.48059375479704	114.14659519256377	96.29239708340776	325.71585180692114	126.56358007027215	3.5621755967450173	3.8075566973155723	9.195163783568544	5.826550364932145	6.815168292760515	5.735517521126583	prpB	2-methylisocitrate lyase	COG2513	2-Methylisocitrate lyase and related enzymes, PEP mutase family	PrpB	HELO_RS03950	G	prpB	2-methylisocitrate lyase	4.1.3.30	prpB	2-methylisocitrate lyase	-0.06260526852814774	-0.14774474025053674	1.3568199615779797	-0.23137615678290402	-0.16877088825475628
HELO_1741	136.9714751300102	168.6809734862083	279.70172377919073	211.2554232380371	758.8845073793705	281.15584694173896	4.54139438709835	10.143954024293276	7.70623721934326	9.86947139221998	23.272927690200255	22.469386761077534	prpC	methylcitrate synthase	COG0372	Citrate synthase	GltA	HELO_RS03955	C	prpC	methylcitrate synthase	2.3.3.5	prpC	methylcitrate synthase	-0.2984547746796906	-0.007454322556304405	1.429287918251692	-1.032122217680696	-0.7336674430010053
HELO_1742	136.9181579228788	164.6685403999441	285.99076368452944	206.02780964129215	825.1580318585784	305.6603988529928	5.795925680461391	6.837310977369123	14.696149258797144	19.31098522188894	12.80215910190799	21.368392629466914	prpD	2-methylcitrate dehydratase	COG2079	2-methylcitrate dehydratase PrpD	PrpD	HELO_RS03960	G	prpD	2-methylcitrate dehydratase	4.2.1.79	prpD	2-methylcitrate dehydratase	-0.2644872576400319	-0.0956375666590965	1.4297759007547537	-1.152829462999713	-0.888342205359681
HELO_1743	9.797185752196762	9.427878559568148	11.722254477679131	12.092077397930337	6.392461359501414	11.371027196694262	0.12219668623801963	0.7782527940395217	1.387588953021282	1.440675800506924	0.2572351251237159	1.5341654462916239	HELO_1743	BCC family transport protein	COG1292	Choline-glycine betaine transporter	BetT	HELO_RS03990	M				HELO_1743	BCC family transport protein	0.05020964126676786	0.04038905372755508	-0.7428385933004633	-0.19630996770155829	-0.24651960896832614
HELO_1744	63.3702583141745	81.02149640467023	72.37712542699221	74.54971993495532	60.94089041000729	72.06546163980425	1.8306707056889984	3.39626079674662	2.8461002991490774	3.2014664668760813	0.7227231023721881	0.6345419859435012	rlmM	23S rRNA (cytidine(2498)-2'-O)-methyltransferase RlmM	COG2933	23S rRNA C2498 (ribose-2'-O)-methylase RlmM	RlmM	HELO_RS03995	J	rlmM	23S rRNA (cytidine(2498)-2'-O)-methyltransferase RlmM	2.1.1.186	rlmM	23S rRNA (cytidine(2498)-2'-O)-methyltransferase RlmM	-0.3496078062003898	0.006140788524219509	-0.23829747698786186	-0.18279534080468274	0.16681246539570704
HELO_1745	122.48267230200388	59.331802024289914	122.53454885125558	89.15488610791051	99.22014461953535	110.0409042186978	4.507317756321468	10.270599141673852	16.12442934333577	8.824454676205221	5.327177287242846	4.364390087191971	HELO_1745	ABM domain protein	COG1359	Quinol monooxygenase YgiN	YgiN	HELO_RS04000	C		rlmM		HELO_1745	ABM domain protein	1.0333180305747662	0.15382335500228983	-0.14791869638881394	0.15321738881827418	-0.880100641756492
HELO_1746	268.60321291197124	288.6309579127704	307.6394675807194	381.673484630906	308.5314147608655	338.61800381538995	28.40079530973965	39.12900208365942	20.35943956993473	21.474700776669717	7.144743971578051	62.404389408966786	tusA	sulfurtransferase TusA	COG0425	Sulfur carrier protein TusA (tRNA thiolation, molybdenum cofactor biosynthesis)	TusA	HELO_RS04005	JOH	tusA	sulfurtransferase TusA	2.8.1.-	tusA	sulfurtransferase TusA	-0.1033781271591554	-0.13799038123013396	-0.13382710307098478	-0.333075251518105	-0.22969712435894962
HELO_1747	187.7011431650113	36.24126366992186	113.08338956582905	97.14597235724362	109.87227713794931	116.884653024854	1.9562025428371337	1.6410159120313652	18.0163767169936	14.704937924667277	22.823622658329544	7.4502847851088525	HELO_1747	uncharacterized protein									HELO_1747	uncharacterized protein	2.341129230571137	-0.04728715943426742	-0.08847723684373232	0.67872725160362	-1.6624019789675168
HELO_1748	47.67695478270982	22.993358779989247	26.323985235472104	34.25321650338955	19.0983434385049	22.21160646316102	2.8046619253793437	1.672170533979838	2.9558297654274086	2.750635319493238	2.580790645947852	4.736146739431236	HELO_1748	DUF3080 family protein									HELO_1748	DUF3080 family protein	1.0206037846357034	0.23532154343951106	-0.2077697789508095	1.0683925419501392	0.04778875731443577
HELO_1749	89.71576063230059	52.34248795016179	73.71204206876727	107.75128730123372	57.57052450447021	72.76745742733597	4.697970880392853	2.3451913562997504	5.906347815529231	2.2986337684160723	5.132759851447159	10.717821850684237	HELO_1749	MATE family transport protein	COG0534	Na+-driven multidrug efflux pump, DinF/NorM/MATE family	NorM	HELO_RS04020	V				HELO_1749	MATE family transport protein	0.7660681059306311	0.018356284431019887	-0.3328096965881384	0.29836871065308035	-0.4676993952775508
HELO_1750	99.92224791176199	84.75920049159008	110.43966595554217	133.92758724007413	112.96774063380985	109.88917613100718	5.559883676234702	5.8813773883911145	11.36307836886067	3.1919622290715055	7.512301048153603	2.1838273125985066	epmC	elongation factor P hydroxylase	COG3101	Elongation factor P hydroxylase EpmC (EF-P beta-lysylation pathway)	EpmC	HELO_RS04025	J	epmC	elongation factor P hydroxylase	1.14.-.-	epmC	elongation factor P hydroxylase	0.23488088480040936	0.0071442873127525175	0.03950696603682147	-0.1358743052749274	-0.37075519007533675
HELO_1751	78.30369971814197	80.56971813273661	85.46935235204221	72.62169718946092	98.89183150629968	79.27915391202998	4.183569034837518	5.1047450180331495	5.48207144053172	0.5646565763159924	9.004697556852477	9.126988819822644	HELO_1751	uncharacterized protein									HELO_1751	uncharacterized protein	-0.040645493933502586	0.10716347192929554	0.31534129702573477	-0.017637238879611772	0.023008255053890814
HELO_1752	138.94050249262466	161.84180858334125	134.06409988454524	126.4420386584299	122.23340958884808	136.59940387342678	9.044698442049166	3.997391001841336	1.6882297264242965	7.556702025279308	4.152696435955937	4.425241202534838	tatD	3'-5' ssDNA/RNA exonuclease TatD	COG0084	3'->5' ssDNA/RNA exonuclease TatD	TatD	HELO_RS04035	N	tatD	3'-5' ssDNA/RNA exonuclease TatD	3.1.21.-	tatD	3'-5' ssDNA/RNA exonuclease TatD	-0.21865757265698882	-0.026829963370951226	-0.15908078428827466	0.024339357328070577	0.2429969299850594
HELO_1753	226.2765134088376	194.98666211729338	262.8045322595205	240.81254981370046	224.60712421998178	266.9323084478636	6.213373892290384	2.8040266272316163	21.267931590780734	11.973963582139252	20.57392589687934	10.76096925447723	HELO_1753	ABC-type transport system ATP-binding protein	COG0488	ATPase components of ABC transporters with duplicated ATPase domains	Uup	HELO_RS04040	R		tatD		HELO_1753	ABC-type transport system ATP-binding protein	0.213693129798755	-0.022399207301262436	-0.24805593226990208	-0.23741995334618693	-0.4511130831449419
HELO_1754	308.0689496919841	103.79840818100382	389.6153919174745	398.8378125652785	390.6922371928406	370.8493775678948	24.048289987450794	7.139927368432837	26.637368366650723	12.246917075477738	36.959510633560164	16.426117138106243	HELO_1754	UspA domain protein	COG0589	Nucleotide-binding universal stress protein, UspA family	UspA	HELO_RS04045	T				HELO_1754	UspA domain protein	1.560311919086467	0.07103044145508974	0.07500217907330686	-0.2667896347080223	-1.8271015537944892
HELO_1755	158.9294512398928	153.8598550788855	157.20713381635633	185.33375573759375	151.19348660322123	147.78688002325808	3.818259943050993	12.226968350158382	8.1092218681195	8.258163017252336	5.047941202466174	4.034677746201915	HELO_1755	uncharacterized protein									HELO_1755	uncharacterized protein	0.04647244050113297	0.08856733904365299	0.03265930171315823	0.10418832196907246	0.05771588146793949
HELO_1756	222.18314392208336	194.90093030180495	252.1379091941616	188.9374592345077	210.44073010433803	248.4560504889023	3.044776349878768	14.902124257983777	33.96647700070598	19.614879912397885	14.154717556025803	11.102489627360319	HELO_1756	MarR family transcription regulator	COG1846	DNA-binding transcriptional regulator, MarR family	MarR	HELO_RS04055	K				HELO_1756	MarR family transcription regulator	0.18810382188643704	0.021137915476950653	-0.23853235022469033	-0.16055759131455005	-0.3486614132009871
HELO_1757	47.27834621164461	32.288591340271104	35.19429103943188	40.464179434992644	38.319012757793985	36.289444037885765	1.3650227008060893	2.4688458247216833	3.3470194641830164	3.210779700540038	1.4649999415881028	1.7990985585904404	HELO_1757	DUF2914 domain protein									HELO_1757	DUF2914 domain protein	0.5363484351813312	-0.043005130030437044	0.07645981059851525	0.372608969416258	-0.16373946576507326
HELO_1758	110.40212964896318	58.54764566360988	132.842717958259	131.9657133462991	141.91862978626523	122.71831208491601	6.728426493545697	2.5978076158134797	7.575219731999306	4.729800211119717	11.052979932869691	10.255368033940721	fadB	fatty acid oxidation complex alpha subunit	COG1250	3-hydroxyacyl-CoA dehydrogenase	FadB	HELO_RS04065	I	fadB	fatty acid oxidation complex alpha subunit	1.1.1.35,4.2.1.17,5.1.2.3,5.3.3.8	fadB	fatty acid oxidation complex alpha subunit	0.9036604381432509	0.11347959206679992	0.2081349317707879	-0.15128224306888693	-1.0549426812121379
HELO_1759	154.88157976707353	63.34981051348233	112.11194602426538	107.63549178047532	153.2093582512871	111.38461543816557	1.8274669888333097	4.2735263727000214	6.027524124070008	6.586033022544008	5.7258318160175605	11.048455913414188	fadA	fatty acid oxidation complex beta subunit	COG0183	Acetyl-CoA acetyltransferase	PaaJ	HELO_RS04070	I	fadA	fatty acid oxidation complex beta subunit	2.3.1.16	fadA	fatty acid oxidation complex beta subunit	1.2764426521908812	0.009306748287078115	0.4564457628104899	0.4720059019745113	-0.8044367502163698
HELO_1760	48.16695715429876	14.853922334592847	26.805251587479315	23.65084110384653	24.80993117522232	23.866708921353148	1.862149397263789	0.9228535802894395	2.7804329190202197	4.676897176224696	2.729330415039426	2.873877164530125	HELO_1760	flavodoxin family protein	COG0655	Multimeric flavodoxin WrbA, includes NAD(P)H:quinone oxidoreductase	WrbA	HELO_RS04075	C		fadA		HELO_1760	flavodoxin family protein	1.632849258348661	0.16114180973803016	0.053710713088561235	0.9834734911225596	-0.6493757672261014
HELO_1761	173.16946947839645	158.5324587539079	243.32455435587795	290.56593960378797	264.56452227629205	254.6378640238423	2.764673073353101	10.236812745135722	9.120556395736378	7.292327235209745	16.079960683919587	9.984413858321336	HELO_1761	UPF0098 family protein	COG1881	Uncharacterized conserved protein, phosphatidylethanolamine-binding protein (PEBP) family	PEBP	HELO_RS04080	R				HELO_1761	UPF0098 family protein	0.12664176602312338	-0.06530267794145761	0.0549608865781952	-0.5536097849957766	-0.6802515510189
HELO_1762	229.62454850583381	183.60050372943587	143.16975872942297	188.21504884560522	167.75483437566513	158.4613848947051	8.964847639891554	13.388581645560487	5.856798791124787	7.2428615363763775	3.5914840438264886	4.262675922273131	HELO_1762	peptidase domain protein	COG4067	Uncharacterized conserved protein		HELO_RS04085	S				HELO_1762	peptidase domain protein	0.32113959705917505	-0.14543852944865776	0.08172172828940383	0.5323389829796623	0.21119938592048726
HELO_1763	231.80075227868448	123.83739070225435	134.14365713085317	135.0224760202591	144.1066925220207	113.93458744546591	9.61863146339186	7.372313361874857	8.47999506042157	10.4645136074154	12.98996224721358	20.916105092030218	HELO_1763	DUF393 domain protein	COG3011	Predicted thiol-disulfide oxidoreductase YuxK, DCC family	YuxK	HELO_RS04090	R				HELO_1763	DUF393 domain protein	0.8990456121275212	0.23368078581914364	0.3363010442352996	1.0182827044166078	0.11923709228908663
HELO_1764	135.0170825050614	82.38385237982955	78.69028405418409	84.85493692063808	76.84019396373566	79.02288673225713	3.5321129252580725	3.817232750187783	3.394549636943482	2.542243126182226	1.192290464778866	6.853006133734252	HELO_1764	LysR family transcription regulator	COG0583	DNA-binding transcriptional regulator, LysR family	LysR	HELO_RS04095	K				HELO_1764	LysR family transcription regulator	0.7059479200910506	-0.006008833530073865	-0.03989736810275257	0.765303273918974	0.05935535382792345
HELO_1765	2.7978849986509573	1.7735363396708095	2.324970834848147	2.4661643079208773	2.6918605056460687	1.8618677656309577	0.5525256276711547	0.28605151415721075	0.5043330994823675	0.29341120823434536	0.3326346847307043	0.2838578837582331	HELO_1765	aldo/keto reductase domain protein	COG0667	Pyridoxal reductase PdxI or related oxidoreductase, aldo/keto reductase family	PdxI	HELO_RS04100	HR				HELO_1765	aldo/keto reductase domain protein	0.4534695926220047	0.21638467300745656	0.36739102980706817	0.40823920782597756	-0.045230384796027145
HELO_1766	2.074173401642433	1.719574157682534	1.4906507424656892	2.0726077405041985	1.4204672813004573	1.464064749525097	0.5500609965154819	0.37452564080920203	0.09520604502135961	0.5383162003404232	0.018760876863902317	0.44933360708780995	HELO_1766	major facilitator superfamily transport protein	COG2807	Cyanate permease	CynX	HELO_RS04105	P				HELO_1766	major facilitator superfamily transport protein	0.17681777796931453	0.015482563367450242	-0.025754574306468436	0.31915837690756255	0.14234059893824802
HELO_1767	27.615705402590226	23.366352443030234	40.752015132421626	51.40138732107069	33.656091550055756	35.23391865168033	0.9676841953868359	0.754238420687267	7.938525528149831	15.712509107869707	4.170032835038184	0.1919287104291844	soxR	MerR family transcription regulator SoxR	COG0789	DNA-binding transcriptional regulator, MerR family	SoxR	HELO_RS04110	K	soxR	MerR family transcription regulator SoxR		soxR	MerR family transcription regulator SoxR	0.23191687017306606	0.20450499011421552	-0.06423188064894703	-0.34053366879998137	-0.5724505389730474
HELO_1768	233.82731267590904	229.1156448583333	249.0207842428091	186.6790736804703	299.845918008311	273.45291228460746	16.249688749204395	4.655064953842948	8.542138863700254	2.146512383742487	21.063000828852545	15.015429333341931	HELO_1768	ChrR family protein	COG0431	NAD(P)H-dependent FMN reductase	SsuE	HELO_RS04115	C		soxR		HELO_1768	ChrR family protein	0.029241146205265522	-0.13451061697318867	0.13246613369509141	-0.22495843064963061	-0.25419957685489614
HELO_1769	53.183408619933516	152.96121262437683	63.25801855705706	39.29977228460035	31.699924163229145	72.64430283180562	0.8119914736220446	5.344271122601632	16.894275395325735	5.225440327519532	2.7017632272716408	4.86930856947658	HELO_1769	SAF family transport protein	COG1115	Na+/alanine symporter	AlsT	HELO_RS04120	E				HELO_1769	SAF family transport protein	-1.5066438793145736	-0.19669742686971503	-1.1712866319411246	-0.4427227670219853	1.0639211122925882
HELO_1770	53.35056249361039	35.056138876108946	79.20678028735334	86.70925556998854	96.75984946686587	82.14550205507064	6.923404591741914	2.983027066760402	8.493494587926346	5.303603803342024	5.017223393133608	8.758719527586326	HELO_1770	cytosine deaminase	COG0590	tRNA(Arg) A34 adenosine deaminase TadA	TadA	HELO_RS04125	J			3.5.4.1,3.5.4.21	HELO_1770	cytosine deaminase	0.5920500543498957	-0.05191401956608832	0.23360384390345423	-0.6133432534537837	-1.2053933078036794
HELO_1771	63.78120591009057	48.60022837506542	26.321139167721537	23.54406583058775	29.317552478347512	27.79696972505343	1.8334790644322017	0.7146248443664636	3.677552406989494	2.1974897752932945	4.41783230911017	4.050668133002431	HELO_1771	YqjZ family protein	COG2329	Heme-degrading monooxygenase HmoA and related ABM domain proteins	HmoA	HELO_RS04130	H				HELO_1771	YqjZ family protein	0.3852285610785682	-0.07589936763830529	0.07423628375528679	1.1696583179608213	0.7844297568822531
HELO_1772	179.82824460730527	227.20976299689912	221.28258604439546	148.97624719219652	131.32827391046717	240.7892624562518	29.252064797233217	10.57042437102367	35.75561570567032	13.194784211185851	20.312416450570186	19.067245891155867	phnA	PhnA family protein	COG2824	Uncharacterized Zn-ribbon-containing protein	PhnA	HELO_RS04135	R	phnA	PhnA family protein		phnA	PhnA family protein	-0.33574047437936105	-0.1213552479468234	-0.8696288299389598	-0.4191301395969287	-0.08338966521756763
HELO_1773	170.41454265564755	110.85642842551981	45.37006297577582	45.440147962918296	44.51445777978074	48.05698913085576	6.404729512486606	9.112401848983417	0.7406555835823553	1.051778148177563	1.8133570074661112	2.40578126553639	HELO_1773	uncharacterized protein	COG0702	Uncharacterized conserved protein YbjT, contains NAD(P)-binding and DUF2867 domains	YbjT	HELO_RS04155	R				HELO_1773	uncharacterized protein	0.6158413406572052	-0.08126500525293956	-0.10813379755803432	1.8049589151706584	1.1891175745134532
HELO_1774	282.9625588349515	190.86903089126994	220.32339548850177	214.0446030611124	212.61412875223706	235.04313647135965	16.727420997660527	7.100385295394258	18.647635692358403	18.189108642342145	15.173813736698873	22.128628463123672	HELO_1774	probable oxidoreductase (zinc-containing alcohol dehydrogenase family)	COG2130	NADPH-dependent curcumin reductase CurA	CurA	HELO_RS04160	QR				HELO_1774	probable oxidoreductase (zinc-containing alcohol dehydrogenase family)	0.5655788509003363	-0.09289457115070388	-0.14404346153210756	0.2666501856810646	-0.29892866521927175
[truncated: 2,871 more rows]
