# Supplementary material for: Adaptation to Varying Salinity in Halomonas elongata: Much More Than Ectoine Accumulation
Source: Front Microbiol. 2022 Mar 30;13:846677. doi: 10.3389/fmicb.2022.846677 (PMC9006882; doi:10.3389/fmicb.2022.846677)
Supplement: Supplementary file 2 [file Data_Sheet_2.CSV]

baseMean	log2FoldChange	lfcSE	stat	pvalue	padj	Alternative	Gene_Name	gcContent	geneLength	locus_tag
HELO_1001	16625.9034673615	-0.286178101615345	0.0565515416586785	-5.0604827600032	4.18196272920051e-07	7.65536767069836e-07	cds-CBV40884.1	dnaA	0.608043626448534	1467	HELO_1001
HELO_1002	12019.1275150801	-0.00899904445976981	0.0553345461521736	-0.162629769023891	0.870809946728619	0.882689035645574	cds-CBV40885.1	dnaN	0.631340579710145	1104	HELO_1002
HELO_1003	10648.1118133792	-0.837240005655317	0.0587556735368293	-14.2495176254003	4.51388354544756e-46	2.97198010650535e-45	cds-CBV40886.1	recF	0.611111111111111	1116	HELO_1003
HELO_1004	24640.3874981878	-0.937896626777397	0.0726053877440104	-12.917727677238	3.57545295154531e-38	1.94592289933879e-37	cds-CBV40887.1	gyrB	0.605534902932672	2421	HELO_1004
HELO_1005	805.178579796522	-0.902573601661897	0.0897415043831804	-10.0574824086753	8.51479275196285e-24	3.03647016747275e-23	cds-CBV40888.1	gmhB	0.602495543672014	561	HELO_1005
HELO_1006	2240.70221797067	0.276834615494559	0.0714388277822907	3.87512819132769	0.000106568583166516	0.000169513416911002	cds-CBV40889.1	HELO_1006	0.61377245508982	1002	HELO_1006
HELO_1007	3164.97992744941	-0.60454793312516	0.0621332169715993	-9.72986693094444	2.24886953354404e-22	7.66679210827139e-22	cds-CBV40890.1	HELO_1007	0.612338858195212	1086	HELO_1007
HELO_1008	1196.69828151024	0.830172477140583	0.082918094123424	10.0119580161221	1.350527402867e-23	4.77404880955219e-23	cds-CBV40891.1	HELO_1008	0.583333333333333	1140	HELO_1008
HELO_1009	10477.7199755181	-0.564130473616827	0.0618323531000178	-9.1235485200492	7.27039335772518e-20	2.28596737612067e-19	cds-CBV40892.1	glyS	0.671490593342981	2073	HELO_1009
HELO_1010	5861.6251867388	-0.470703900121293	0.0661318618559642	-7.11765685875426	1.09777255358413e-12	2.6141202534989e-12	cds-CBV40893.2	glyQ	0.637590861889927	963	HELO_1010
HELO_1011	5152.61956391243	-0.107787909638967	0.0586052203962959	-1.83922027611349	0.0658827935539342	0.0815084102378099	cds-CBV40894.1	hldD	0.620689655172414	957	HELO_1011
HELO_1012	4288.69811967826	0.0455876034473738	0.0712799916236995	0.639556801409845	0.522460774518687	0.559165102887284	cds-CBV40895.1	waaF	0.693215339233038	1017	HELO_1012
HELO_1013	3364.46464389261	0.258398218298399	0.0610514736361547	4.23246488427719	2.31144011399805e-05	3.85169494511071e-05	cds-CBV40896.1	opgB	0.662462462462462	1665	HELO_1013
HELO_1014	1363.99936042623	0.307068741785642	0.0842942404775581	3.6428199607231	0.000269667459694703	0.000414951138629718	cds-CBV40897.1	HELO_1014	0.640625	768	HELO_1014
HELO_1015	2792.70414954248	0.378941840406222	0.0648725165259189	5.84133097803939	5.17854025196436e-09	1.0440235358473e-08	cds-CBV40898.1	HELO_1015	0.686003683241252	1086	HELO_1015
HELO_1016	2304.37508720302	0.314829671370708	0.0721540435818736	4.36329907156857	1.2811560908685e-05	2.16559393075775e-05	cds-CBV40899.2	HELO_1016	0.679964539007092	1128	HELO_1016
HELO_1017	4931.75975823825	0.294866559224215	0.0680264576261215	4.33458641702062	1.46034413832879e-05	2.45934921723178e-05	cds-CBV40900.2	opsX	0.667577413479053	1098	HELO_1017
HELO_1018	6288.21500354491	0.23424304315225	0.0552705287882355	4.238118365933	2.2540093181976e-05	3.7611585369191e-05	cds-CBV40901.1	hldE	0.672257162823201	1431	HELO_1018
HELO_1019	2855.36501223278	0.314880912803199	0.0619073765898436	5.0863229900596	3.65072124776131e-07	6.72005867699643e-07	cds-CBV40902.1	waaA	0.697530864197531	1296	HELO_1019
HELO_1020	3006.45539701731	-0.14462221702646	0.0780302032439662	-1.85341330682287	0.0638231414898499	0.0791754883013776	cds-CBV40903.1	rpiA	0.65037037037037	675	HELO_1020
HELO_1021	7134.55030222277	0.250362202226013	0.064610524075817	3.8749446132371	0.000106648953934301	0.000169567179595978	cds-CBV40904.1	ilvA	0.638943894389439	1515	HELO_1021
HELO_1022	3341.68989128242	0.675704703153721	0.0718430128165786	9.40529463705611	5.18846338128919e-21	1.68822119493065e-20	cds-CBV40905.1	HELO_1022	0.689210950080515	621	HELO_1022
HELO_1023	933.088686016396	0.725024096351588	0.0968284880072125	7.48771473429992	7.00831437804803e-14	1.75617843430646e-13	cds-CBV40906.1	zapA	0.653333333333333	300	HELO_1023
HELO_1024	1498.1822475204	-0.679772441239922	0.0730368052276182	-9.30725870499703	1.31174092728029e-20	4.23033544395706e-20	cds-CBV40907.1	HELO_1024	0.652920962199313	582	HELO_1024
HELO_1025	2598.4859219378	-0.220724241765652	0.064952513916874	-3.39824016739574	0.000678208529025483	0.00100954916360662	cds-CBV40908.1	pepP	0.665920954511559	1341	HELO_1025
HELO_1026	2223.75729165928	0.0999861501970001	0.0652314055550854	1.53279159549254	0.1253272120938	0.149857595807397	cds-CBV40909.1	ubiH	0.694444444444444	1224	HELO_1026
HELO_1027	3025.04808005664	0.778439343743765	0.0663960072074366	11.7241890963675	9.58141478961993e-32	4.39369411196551e-31	cds-CBV40910.1	ubiF	0.703883495145631	1236	HELO_1027
HELO_1028	5087.10444946198	0.473709465815781	0.0619082392182121	7.65180001560157	1.98185290133902e-14	5.12131044270786e-14	cds-CBV40911.1	ctpA	0.665165165165165	1332	HELO_1028
HELO_1029	4402.15838388899	-0.396615258133581	0.0656833187178092	-6.03829504775074	1.55751087035105e-09	3.21297284926242e-09	cds-CBV40912.2	HELO_1029	0.677029360967185	1158	HELO_1029
HELO_1030	9160.13475028198	-0.416220919400029	0.0651419187403573	-6.38944826078892	1.66485355107607e-10	3.63413176227096e-10	cds-CBV40913.1	gpmI	0.672380952380952	1575	HELO_1030
HELO_1031	5697.84310067338	-0.337267965345638	0.0838516572374772	-4.02219796790012	5.76575644759931e-05	9.31371749144148e-05	cds-CBV40914.1	yibN	0.628841607565012	423	HELO_1031
HELO_1032	10139.6219337988	-0.554223476366676	0.0547635725756334	-10.1202943909703	4.49062882898686e-24	1.61565015477679e-23	cds-CBV40915.1	secB	0.637596899224806	516	HELO_1032
HELO_1033	7582.9756459258	-0.62110887411368	0.0737735359290652	-8.41912843530896	3.79295410009541e-17	1.08229983373412e-16	cds-CBV40916.1	rsmE	0.692101740294511	747	HELO_1033
HELO_1034	491.499333218629	0.469621960630995	0.118893028305972	3.94995373002378	7.81663023165515e-05	0.000125431250213558	cds-CBV40917.1	HELO_1034	0.585695006747638	741	HELO_1034
HELO_1035	199.240169897141	0.849159106409113	0.145680141878498	5.82892833202578	5.57844527992436e-09	1.12278160664481e-08	cds-CBV40918.1	HELO_1035	0.58974358974359	975	HELO_1035
HELO_1036	63.2011463603919	1.10762479621962	0.271409442266183	4.08101054617446	4.4840320229856e-05	7.31795634051572e-05	cds-CBV40919.1	HELO_1036	0.603559870550162	618	HELO_1036
HELO_1037	110.001039066367	0.756281636781302	0.207256592629437	3.64901124343722	0.000263251583591424	0.000405628021945144	cds-CBV40920.1	HELO_1037	0.588602654176425	1281	HELO_1037
HELO_1038	97.7703498976936	0.957761461740765	0.199580695736291	4.79886823827026	1.59564719465618e-06	2.83402509060641e-06	cds-CBV40921.1	pdxA2	0.626937984496124	1032	HELO_1038
HELO_1039	293.767236491291	1.23721343785014	0.13329312466645	9.28189988002848	1.66483059380516e-20	5.33126490065488e-20	cds-CBV40922.1	HELO_1039	0.616368286445013	1173	HELO_1039
HELO_1040	232.7358510717	1.40174357996942	0.143037267448635	9.79984870357503	1.1275440630263e-22	3.86935714748235e-22	cds-CBV40923.1	HELO_1040	0.625377643504532	993	HELO_1040
HELO_1041	2093.28445927013	0.976780598153804	0.0746694650724403	13.0813927380648	4.20661264432082e-39	2.34193832384895e-38	cds-CBV40924.1	HELO_1041	0.5875	960	HELO_1041
HELO_1042	335.732724316354	1.11355770446547	0.12448130264957	8.94558203331366	3.69994737803195e-19	1.13875810679749e-18	cds-CBV40925.2	HELO_1042	0.611111111111111	1134	HELO_1042
HELO_1043	300.999765353704	-0.636109770474847	0.125219280007506	-5.0799666827402	3.77501068246236e-07	6.93832099689322e-07	cds-CBV40926.1	HELO_1043	0.595092024539877	978	HELO_1043
HELO_1044	118.490079982584	0.161931314037417	0.182906269953659	0.885324019118882	0.375981899028243	0.415841462442841	cds-CBV40927.1	HELO_1044	0.578494623655914	465	HELO_1044
HELO_1045	201.778273760178	0.168023843665296	0.144541909885988	1.16245761383553	0.245049632303508	0.281281750068434	cds-CBV40928.1	HELO_1045	0.559075907590759	1515	HELO_1045
HELO_1046	618.60271316692	1.00689186908017	0.0953277184981449	10.562424916314	4.45014743412403e-26	1.72555770049474e-25	cds-CBV40929.1	HELO_1046	0.610795454545455	1056	HELO_1046
HELO_1047	869.849061922781	1.53878410575026	0.0876379332004462	17.5584253251471	5.12780905773334e-69	5.33438650834488e-68	cds-CBV40930.1	glxR2	0.629877369007804	897	HELO_1047
HELO_1048	2231.70136157101	0.731172548623948	0.0719116303523474	10.1676536193297	2.76488729300576e-24	1.00368441015294e-23	cds-CBV40931.2	HELO_1048	0.579218106995885	972	HELO_1048
HELO_1049	540.863580800549	-0.630485985586691	0.09875381572026	-6.3844215131157	1.72046594210175e-10	3.75102784143262e-10	cds-CBV40932.1	HELO_1049	0.600653594771242	1530	HELO_1049
HELO_1050	224.955238687283	0.438861355245174	0.142103956057655	3.08831201762686	0.00201297000586323	0.00288893330364526	cds-CBV40933.1	HELO_1050	0.613026819923372	1305	HELO_1050
HELO_1051	496.43985055863	0.736237648151058	0.114203917518178	6.446693459827	1.14316669851107e-10	2.51953386760219e-10	cds-CBV40934.1	HELO_1051	0.574548907882241	1053	HELO_1051
HELO_1052	128.051372655318	0.666826921763235	0.187266779454795	3.56083937420519	0.000369671181089754	0.000561758251397243	cds-CBV40935.1	HELO_1052	0.578189300411523	486	HELO_1052
HELO_1053	298.95689708431	0.931065428110516	0.139054991944999	6.69566345722261	2.14695311400745e-11	4.89177489868657e-11	cds-CBV40936.1	HELO_1053	0.580747812251392	1257	HELO_1053
HELO_1054	565.690949248	1.12636073841572	0.103581002175166	10.874201974904	1.52988663728842e-27	6.22381815236553e-27	cds-CBV40937.1	HELO_1054	0.595238095238095	1428	HELO_1054
HELO_1055	747.479197919484	1.53229102573831	0.103146231817351	14.8555211251115	6.40677910086223e-50	4.61922429826522e-49	cds-CBV40938.1	xylX2	0.621483375959079	1173	HELO_1055
HELO_1056	855.699281001145	1.00414021339646	0.0896957934269904	11.1949532417459	4.31629905443e-29	1.84239681795775e-28	cds-CBV40939.1	HELO_1056	0.683776932826363	1578	HELO_1056
HELO_1057	1889.83742126496	0.605080902787713	0.0692886755211683	8.73275319865013	2.48547040953575e-18	7.44210342197341e-18	cds-CBV40940.1	HELO_1057	0.662618083670715	741	HELO_1057
HELO_1058	5363.96761939211	0.923571499213253	0.0584676154283619	15.7962915444169	3.29965233091432e-56	2.74920689630641e-55	cds-CBV40941.1	gshB	0.663541666666667	960	HELO_1058
HELO_1059	5734.86615041751	0.0065628740164375	0.0560074636076529	0.117178561457669	0.906718555346589	0.916027264155641	cds-CBV40942.1	algH	0.621863799283154	558	HELO_1059
HELO_1060	3189.79163787027	0.0766041629097939	0.0699506564310212	1.09511714140001	0.273465319908661	0.310860827282996	cds-CBV40943.1	yqgF	0.664351851851852	432	HELO_1060
HELO_1061	1159.51793875303	0.302629307991975	0.0788162122747776	3.83968347700999	0.000123193034482016	0.000194935175379844	cds-CBV40944.1	HELO_1061	0.629457364341085	645	HELO_1061
HELO_1062	3305.62872656408	0.114403323675394	0.0696468318594864	1.64262064218807	0.100461447157423	0.12152163757481	cds-CBV40945.1	pyrB	0.645286686103013	1029	HELO_1062
HELO_1063	579.737030479744	0.321571817771951	0.0920716744675893	3.49262484506188	0.000478297955175904	0.000720514213816908	cds-CBV40946.1	HELO_1063	0.672176308539945	1452	HELO_1063
HELO_1064	588.729159509409	0.764482969761025	0.103116608465518	7.4137714684116	1.22757382973635e-13	3.05091898571336e-13	cds-CBV40947.1	HELO_1064	0.671264367816092	870	HELO_1064
HELO_1065	1683.41186053197	0.149452462005014	0.0725548123387365	2.05985595148763	0.0394123137774061	0.0502275934419095	cds-CBV40948.1	HELO_1065	0.660098522167488	1218	HELO_1065
HELO_1066	320.207992438862	-0.392749932349693	0.12455475608919	-3.15323111442213	0.00161473910140651	0.0023432702543727	cds-CBV40949.1	maiA	0.652713178294574	645	HELO_1066
HELO_1067	216.222455000733	-1.90866342128424	0.153332136580669	-12.4479020761579	1.43569495819184e-35	7.32123997587744e-35	cds-CBV40950.1	HELO_1067	0.665686274509804	1020	HELO_1067
HELO_1068	209.425336677324	-1.63878445879493	0.147391285129431	-11.1185980728497	1.01859966097165e-28	4.30745803205315e-28	cds-CBV40951.1	hmgA	0.643730886850153	1308	HELO_1068
HELO_1069	323.520078191983	1.06457713481318	0.123334853334643	8.6316001197543	6.04995727367001e-18	1.78075136891128e-17	cds-CBV40952.1	HELO_1069	0.636165577342048	459	HELO_1069
HELO_1070	4328.67404145437	-0.1888926326698	0.0696956860857284	-2.71024855738496	0.00672328036212283	0.00921666558678058	cds-CBV40953.1	iclR	0.683393070489845	837	HELO_1070
HELO_1071	2215.72270956267	0.186934379810882	0.0770249344379945	2.42693331938328	0.0152270542309289	0.0201826372241763	cds-CBV40954.1	HELO_1071	0.656521739130435	1380	HELO_1071
HELO_1072	802.544446052669	0.357300001228119	0.0890116306737004	4.01408218817958	5.96775511776198e-05	9.63147002826744e-05	cds-CBV40955.2	HELO_1072	0.656218905472637	2010	HELO_1072
HELO_1073	526.615927481625	1.35502238354211	0.129685897095324	10.4484945078193	1.48869552159254e-25	5.6876604345419e-25	cds-CBV40956.1	HELO_1073	0.634427173287277	1737	HELO_1073
HELO_1074	212.816806259338	0.395307165623342	0.143440730888077	2.75589202018073	0.00585323165598774	0.00810019629777703	cds-CBV40957.1	HELO_1074	0.666666666666667	1347	HELO_1074
HELO_1075	314.068083209754	0.529026113943854	0.120089938985644	4.40524925245482	1.05662312289217e-05	1.79438656271008e-05	cds-CBV40958.1	HELO_1075	0.682153392330384	1356	HELO_1075
HELO_1076	232.52945373907	1.39642574829705	0.142276122803019	9.81489880934129	9.71353961002818e-23	3.35868924217594e-22	cds-CBV40959.1	HELO_1076	0.596774193548387	558	HELO_1076
HELO_1077	245.445962869235	1.8159978242447	0.140241222297922	12.9491015158644	2.37720013340905e-38	1.30352194062385e-37	cds-CBV40960.1	HELO_1077	0.624031007751938	516	HELO_1077
HELO_1078	207.473503080199	0.848526131104469	0.145828456892624	5.81865946595906	5.93214490021935e-09	1.19002421937734e-08	cds-CBV40961.1	HELO_1078	0.641830065359477	765	HELO_1078
HELO_1079	818.820811482806	1.33552384086307	0.0995556090815699	13.4148527961777	4.9491482658808e-41	2.91112259064168e-40	cds-CBV40962.1	HELO_1079	0.643401015228426	2364	HELO_1079
HELO_1080	399.233344184205	1.30350645898412	0.109684116430001	11.8841861648765	1.43021289140431e-32	6.7192324356169e-32	cds-CBV40963.1	HELO_1080	0.62215628090999	1011	HELO_1080
HELO_1081	34631.3600908288	-1.49964636293495	0.0629100729674326	-23.8379371092335	1.35079327421414e-125	3.13263586714247e-124	cds-CBV40964.1	serA	0.638689048760991	1251	HELO_1081
HELO_1082	1180.59607962114	-0.461139556112729	0.333010320219336	-1.38476055579599	0.166125695695703	0.195558893639849	cds-CBV40965.1	xseB	0.649122807017544	285	HELO_1082
HELO_1083	5920.8718420483	-0.0499785863578041	0.0576804431802537	-0.866473688518984	0.386230449227972	0.426149154219568	cds-CBV40966.1	ispA	0.704209328782708	879	HELO_1083
HELO_1084	9174.82515643923	0.0391732225141317	0.0580677394024334	0.674612494256839	0.499921992855442	0.537888881792749	cds-CBV40967.1	dxs	0.683434959349594	1968	HELO_1084
HELO_1085	3162.69327879087	0.0299957604766964	0.0675898020181992	0.443791216737397	0.657193539199205	0.688191451315589	cds-CBV40968.1	djlA	0.673151750972763	771	HELO_1085
HELO_1086	4961.15284068654	-0.398562864729457	0.0585310770734341	-6.80942303913891	9.79909366952323e-12	2.2653015905228e-11	cds-CBV40969.1	HELO_1086	0.640926640926641	1554	HELO_1086
HELO_1087	1302.36654669348	1.41826823064873	0.0858772454629522	16.5150642990823	2.85856166311503e-61	2.59551696144684e-60	cds-CBV40970.1	HELO_1087	0.690721649484536	291	HELO_1087
HELO_1088	3030.00718814448	0.386610933200131	0.0762150403714983	5.07263305662053	3.92348614487707e-07	7.20394001689229e-07	cds-CBV40971.1	ribA	0.64622641509434	636	HELO_1088
HELO_1089	5378.13362781451	0.28714693336892	0.0567088208956151	5.06353207197653	4.11559106103256e-07	7.54145297092076e-07	cds-CBV40972.1	hemE	0.657381615598886	1077	HELO_1089
HELO_1090	3815.79399014979	0.0919427863758973	0.0672674311789148	1.3668246990338	0.171680259059208	0.201641233301476	cds-CBV40973.1	speE	0.64808362369338	861	HELO_1090
HELO_1091	1347.20614999499	1.47466286791428	0.0941545133265087	15.6621580401616	2.74425101700939e-55	2.25040944885838e-54	cds-CBV40974.1	HELO_1091	0.707317073170732	492	HELO_1091
HELO_1092	483.409475484044	0.265686975875598	0.102925540728425	2.58135127583764	0.00984143854328684	0.0132762792649527	cds-CBV40975.1	HELO_1092	0.652642934196332	927	HELO_1092
HELO_1093	15378.3192103342	-0.913514848360806	0.0788816194607702	-11.580832830329	5.15428548475327e-31	2.31117653324959e-30	cds-CBV40976.1	fpr	0.612612612612613	777	HELO_1093
HELO_1094	1169.73112328537	1.98862192795277	0.0859626550452434	23.1335563903434	2.1284410741366e-118	4.58559405380554e-117	cds-CBV40977.1	HELO_1094	0.620481927710843	996	HELO_1094
HELO_1095	90.0374791427298	-0.163410822776473	0.219333695192987	-0.745032917230029	0.456251820672331	0.495145418500136	cds-CBV40978.1	HELO_1095	0.603809523809524	525	HELO_1095
HELO_1096	178.530454001358	0.18004335334367	0.162962619826778	1.10481381273232	0.26924027407313	0.306536534678007	cds-CBV40979.1	HELO_1096	0.619707467282525	1299	HELO_1096
HELO_1097	1116.71436950096	0.204262377229132	0.0785477654591547	2.60048616322955	0.00930917731109831	0.0125909043795353	cds-CBV40980.1	HELO_1097	0.634599156118143	2370	HELO_1097
HELO_1098	2045.73152752214	-0.373561639271577	0.103471045692118	-3.61030118882844	0.000305841653548277	0.000468871351818643	cds-CBV40981.1	glnK1	0.601769911504425	339	HELO_1098
HELO_1099	926.282179937149	-3.19723700765422	0.100562404346231	-31.793561703699	7.94518218749573e-222	3.7569361486587e-220	cds-CBV40982.1	HELO_1099	0.648953301127214	1242	HELO_1099
HELO_1100	116.835340399377	-4.13558671709563	0.288821162659601	-14.3188493495878	1.66863096922743e-46	1.11476795577194e-45	cds-CBV40983.1	glnK2	0.640117994100295	339	HELO_1100
HELO_1101	1131.87832695982	0.159033066697663	0.0889927118553186	1.78703472882379	0.0739318756947547	0.090971936263806	cds-CBV40984.1	HELO_1101	0.681286549707602	342	HELO_1101
HELO_1102	1727.54273783113	0.185644676754134	0.0779015723308733	2.38306713458415	0.0171690629203476	0.0226988228369591	cds-CBV40985.1	comM	0.683266932270916	1506	HELO_1102
HELO_1103	358.335908051662	0.661451577494836	0.117241437772596	5.64179005359692	1.68291234391073e-08	3.30144603673435e-08	cds-CBV40986.2	cas1	0.560327198364008	978	HELO_1103
HELO_1104	1233.86357712855	0.539860849197999	0.0793834021415381	6.80067664819207	1.0412890294443e-11	2.40414290184319e-11	cds-CBV40987.1	cas3	0.597546379413525	3342	HELO_1104
HELO_1105	1414.87841754199	-0.739060882404579	0.0771591734881084	-9.57839293753556	9.85666328349903e-22	3.28044890449908e-21	cds-CBV40988.1	csy1	0.522875816993464	1377	HELO_1105
HELO_1106	1185.8201761062	-0.35588826247882	0.07547756479111	-4.71515295258622	2.41529243243162e-06	4.23811072119688e-06	cds-CBV40989.1	csy2	0.557291666666667	960	HELO_1106
HELO_1107	2243.47157623589	0.00750193373503308	0.0728526602436685	0.102974053520373	0.917983563752847	0.925866525103633	cds-CBV40990.1	csy3	0.555232558139535	1032	HELO_1107
HELO_1108	1065.59946613014	-0.524776859458556	0.0893070245663582	-5.87609834732125	4.20048833271195e-09	8.51083918720323e-09	cds-CBV40991.1	glpQ	0.657082002129925	939	HELO_1108
HELO_1109	2021.01662189481	-0.0929617901635926	0.0752783115944002	-1.23490801260888	0.216864741055136	0.251066620725517	cds-CBV40992.1	HELO_1109	0.657004830917874	621	HELO_1109
HELO_1110	997.539642576072	0.111420191678206	0.0859563419878734	1.29624166293541	0.194892239898656	0.227363872307276	cds-CBV40993.1	HELO_1110	0.627240143369176	279	HELO_1110
HELO_1111	3477.38920372829	-0.960782045508732	0.0640794479215648	-14.9936067908194	8.08412590586841e-51	5.98258179334693e-50	cds-CBV40994.1	HELO_1111	0.648369132856006	1257	HELO_1111
HELO_1112	346.425219581201	0.636619384676532	0.120837880830109	5.26837594554957	1.37636007409286e-07	2.58983309032149e-07	cds-CBV40995.1	HELO_1112	0.681102362204724	762	HELO_1112
HELO_1113	2534.12094369518	0.107571189562553	0.0724551635012127	1.48465870980682	0.137634254703344	0.163873878801464	cds-CBV40996.1	HELO_1113	0.65453074433657	1236	HELO_1113
HELO_1114	355.249709213684	-0.615446473156391	0.114334782935309	-5.38284551171636	7.33174611221553e-08	1.40647458348666e-07	cds-CBV40997.1	HELO_1114	0.662121212121212	1320	HELO_1114
HELO_1115	216.455535524283	-0.340330089597659	0.139214513628515	-2.44464517906378	0.0144994711259988	0.0192533093981625	cds-CBV40998.1	HELO_1115	0.637896825396825	1008	HELO_1115
HELO_1116	281.553397386758	-0.501617587049188	0.132740774810123	-3.77892616467487	0.000157506113793116	0.000246234332469187	cds-CBV40999.1	HELO_1116	0.64822695035461	705	HELO_1116
HELO_1117	460.466225270812	-0.286269540741119	0.10176878074565	-2.81294065472388	0.00490907102196637	0.00684300443758788	cds-CBV41000.1	HELO_1117	0.634292565947242	834	HELO_1117
HELO_1118	838.441371427408	-1.13085821873235	0.0944517007869724	-11.9728730060976	4.92917148978808e-33	2.35835918453593e-32	cds-CBV41001.2	HELO_1118	0.65076071922545	1446	HELO_1118
HELO_1119	370.209705986123	-0.989767013081789	0.114709886592444	-8.62843685477924	6.21961213138067e-18	1.82920902830025e-17	cds-CBV41002.1	HELO_1119	0.644859813084112	321	HELO_1119
HELO_1120	645.311478355379	1.44735513250787	0.098677814391142	14.6674826701248	1.04137376017689e-48	7.34814314109316e-48	cds-CBV41003.1	HELO_1120	0.68695652173913	345	HELO_1120
HELO_1121	34184.7015491937	-0.703139748889041	0.0638999902157359	-11.0037536236725	3.66549366051582e-28	1.51659800203842e-27	cds-CBV41004.2	typA	0.638204707170224	1827	HELO_1121
HELO_1122	1086.05500576311	0.955066345071974	0.086312358340857	11.0652328754628	1.84981759911943e-28	7.72383701650672e-28	cds-CBV41005.1	HELO_1122	0.638418079096045	885	HELO_1122
HELO_1123	216.809414007625	0.0741561154342387	0.135686794647157	0.546524189233564	0.584705664866128	0.619410336275116	cds-CBV41006.1	HELO_1123	0.612040133779264	897	HELO_1123
HELO_1124	177.041549155046	-0.637649019531561	0.150995917979635	-4.22295534914767	2.41119602057067e-05	4.01058232567282e-05	cds-CBV41007.1	HELO_1124	0.61150512214342	1269	HELO_1124
HELO_1125	810.6438190813	-0.326890030158345	0.103771322640366	-3.1500998719196	0.00163214657753915	0.00236570290160034	cds-CBV41008.1	HELO_1125	0.597701149425287	870	HELO_1125
HELO_1126	57735.8372937549	-0.703992181481342	0.0741643186826488	-9.4923299234197	2.25927023267566e-21	7.41081343889375e-21	cds-CBV41009.1	glnA	0.621890547263682	1407	HELO_1126
HELO_1127	253.984285199032	-0.35995348523969	0.128154973314908	-2.80873598526056	0.00497364158742161	0.00692770811775138	cds-CBV41010.1	HELO_1127	0.68213058419244	582	HELO_1127
HELO_1128	1238.62605294456	-0.793263083390604	0.0759952591858211	-10.4383232834425	1.65711700392643e-25	6.30807371080046e-25	cds-CBV41011.1	ntrB	0.64756446991404	1047	HELO_1128
HELO_1129	1505.40215852278	-0.846907269762218	0.0909695159219285	-9.30979198008537	1.28082954886271e-20	4.1343088540861e-20	cds-CBV41012.1	ntrC	0.675195451314854	1407	HELO_1129
HELO_1130	1700.62759501507	-0.353202309109675	0.0784283766530022	-4.50350146443016	6.68429070139096e-06	1.14799539829078e-05	cds-CBV41013.1	HELO_1130	0.65891472868217	2193	HELO_1130
HELO_1131	3929.57929422286	-0.509058243326392	0.0702044469576067	-7.25108259358256	4.13453448677924e-13	1.00964722108405e-12	cds-CBV41014.1	HELO_1131	0.697469746974697	1818	HELO_1131
HELO_1132	1368.43014594869	-0.593961420975757	0.0727977430561219	-8.15906367478804	3.37631630906002e-16	9.33421995541953e-16	cds-CBV41015.1	HELO_1132	0.666666666666667	1572	HELO_1132
HELO_1133	3024.46847814368	0.877175090523192	0.108929579922487	8.05268037522387	8.10002360284793e-16	2.20419924797977e-15	cds-CBV41016.1	hmgL2	0.683333333333333	960	HELO_1133
HELO_1134	2783.68764410737	0.798934875949808	0.0911193553009744	8.76800404602143	1.81861300806873e-18	5.47237186973409e-18	cds-CBV41017.1	HELO_1134	0.666666666666667	1206	HELO_1134
HELO_1135	2054.27009572718	0.238123438176105	0.068246861038474	3.48914857845056	0.000484561732732987	0.00072934653529591	cds-CBV41018.1	HELO_1135	0.654654654654655	999	HELO_1135
HELO_1136	559.858130545944	0.441518406394962	0.110789931195753	3.98518531088217	6.74274835175416e-05	0.000108581807822808	cds-CBV41019.1	HELO_1136	0.705376344086021	465	HELO_1136
HELO_1137	973.435355008467	-0.0980537402768511	0.0956109177231074	-1.02554961935224	0.30510392534248	0.344139836484501	cds-CBV41020.1	HELO_1137	0.656646626586506	1497	HELO_1137
HELO_1138	2283.28661367626	0.0374826356896992	0.0641041208627673	0.584714916689072	0.5587394223863	0.595541638439261	cds-CBV41021.1	HELO_1138	0.660687593423019	1338	HELO_1138
HELO_1139	4909.86734149091	3.79086262935294	0.0667692015928489	56.7756171845395	0	0	cds-CBV41022.1	HELO_1139	0.654320987654321	810	HELO_1139
HELO_1140	974.177755278697	0.433990657503818	0.0826343660667332	5.2519390921852	1.50506236345942e-07	2.82616403576883e-07	cds-CBV41023.2	rna	0.683060109289617	732	HELO_1140
HELO_1141	1349.70169004876	1.23893167378796	0.0798621693279591	15.5133736563079	2.81681621906342e-54	2.24420740779211e-53	cds-CBV41024.1	HELO_1141	0.667766776677668	909	HELO_1141
HELO_1142	981.935411057326	0.889084066780635	0.085145801225409	10.4419014676594	1.59581724885585e-25	6.09053522335864e-25	cds-CBV41025.1	npdA2	0.680318543799773	879	HELO_1142
HELO_1143	628.514022313758	-0.0862743654060271	0.110152100215649	-0.783229418568726	0.433492402296934	0.472983469212807	cds-CBV41026.1	yciH	0.664	375	HELO_1143
HELO_1144	222.369551563334	-0.545812399025894	0.135273858169634	-4.03486975540715	5.46325939620125e-05	8.84863321244162e-05	cds-CBV41027.1	HELO_1144	0.673434856175973	1182	HELO_1144
HELO_1145	262.377570498304	0.0104792208634791	0.132688256629642	0.0789762495164027	0.937051514184887	0.942747875973245	cds-CBV41028.1	rspR	0.649051490514905	738	HELO_1145
HELO_1146	611.853686217319	-0.114472099439823	0.0980815811352922	-1.16711107340247	0.243165516536897	0.279383289905599	cds-CBV41029.1	rspA	0.655940594059406	1212	HELO_1146
HELO_1147	491.559555173042	-0.111763010291981	0.100074956363134	-1.11679299550665	0.264082844456911	0.301097559643059	cds-CBV41030.1	rspB	0.672531769305963	1023	HELO_1147
HELO_1148	864.613924247899	-0.612590716902291	0.0814827899667618	-7.51803806855628	5.56043139058456e-14	1.40010585706213e-13	cds-CBV41031.1	HELO_1148	0.634674922600619	969	HELO_1148
HELO_1149	428.018260694536	-1.00201263379905	0.105466999418701	-9.5007219255484	2.08440176202107e-21	6.84337855321795e-21	cds-CBV41032.1	HELO_1149	0.651282051282051	585	HELO_1149
HELO_1150	543.998321171613	-0.513155716780365	0.0949258345783337	-5.4058594170895	6.4498372180675e-08	1.2399079889643e-07	cds-CBV41033.1	HELO_1150	0.643247462919594	1281	HELO_1150
HELO_1151	512.794491323596	-0.139908358612647	0.101952629316892	-1.37228789046509	0.169973833879114	0.199830393656394	cds-CBV41034.1	rspD	0.701683501683502	1485	HELO_1151
HELO_1152	507.347580340626	0.14025798351343	0.0992214965776657	1.41358463993377	0.157483893823224	0.185926996566264	cds-CBV41035.1	uxuA	0.692111959287532	1179	HELO_1152
HELO_1153	319.126090666058	0.740492138998511	0.12653001143177	5.8523043712662	4.84808341110404e-09	9.79571126516637e-09	cds-CBV41036.1	HELO_1153	0.575374531835206	2136	HELO_1153
HELO_1154	544.920009321243	2.29793758458569	0.109529902803689	20.9800020429516	9.98891583918426e-98	1.60218689737753e-96	cds-CBV41037.1	HELO_1154	0.627860696517413	1005	HELO_1154
HELO_1155	762.675111051669	-1.23510219293518	0.0894007560293926	-13.8153439388042	2.05968136660252e-43	1.29075729015487e-42	cds-CBV41038.1	xylX1	0.65970409051349	1149	HELO_1155
HELO_1156	2348.58618841982	-0.653605681920004	0.0674351538295495	-9.69235843328943	3.24937107553409e-22	1.10363433638243e-21	cds-CBV41039.1	HELO_1156	0.661666666666667	1200	HELO_1156
HELO_1157	84.8992475741278	-0.762754750362989	0.212486478605673	-3.58966252990851	0.000331106335427414	0.000506537045080342	cds-CBV41040.1	galD	0.621271076523995	771	HELO_1157
HELO_1158	202.09967715161	-1.27827594254323	0.151795691234839	-8.42102916192556	3.73191354350107e-17	1.06571742838333e-16	cds-CBV41041.1	HELO_1158	0.612403100775194	1290	HELO_1158
HELO_1159	67.8168860136956	-1.6329766210486	0.260410556292662	-6.27077736131934	3.59249991481109e-10	7.71243643268112e-10	cds-CBV41042.1	HELO_1159	0.572649572649573	936	HELO_1159
HELO_1160	52.7494184921519	-0.972009719294582	0.2706120780584	-3.59189333406182	0.000328284223707806	0.000502430793829391	cds-CBV41043.1	HELO_1160	0.569193742478941	831	HELO_1160
HELO_1161	255.303495034469	-0.410555622382965	0.13070248518457	-3.14114625902639	0.0016828796760835	0.00243052951234432	cds-CBV41044.1	xynB	0.638681592039801	1608	HELO_1161
HELO_1162	156.34086821345	-0.67482443385136	0.164595443890145	-4.09989740847112	4.13333326572327e-05	6.76989042757464e-05	cds-CBV41045.1	HELO_1162	0.602119460500963	1038	HELO_1162
HELO_1163	79.5785192557611	-0.470408733103339	0.223016739013917	-2.10929787236277	0.0349188783396938	0.0447517198292239	cds-CBV41046.1	lamB2	0.558779761904762	1344	HELO_1163
HELO_1164	156.974096403562	0.62735877728459	0.163673743093542	3.83298362600558	0.000126598383074985	0.000199889294352134	cds-CBV41047.1	HELO_1164	0.601990049751244	1407	HELO_1164
HELO_1165	136.372478080682	0.856261651812109	0.171709472245354	4.98668850713491	6.14229745960458e-07	1.11708816435666e-06	cds-CBV41048.1	HELO_1165	0.655480984340045	894	HELO_1165
HELO_1166	2590.84847092611	-0.699405140321759	0.0723155092356447	-9.67157872100027	3.98187450217251e-22	1.3499073614907e-21	cds-CBV41049.1	HELO_1166	0.680555555555556	720	HELO_1166
HELO_1167	909.477941900491	-1.83487992184171	0.0901798328159412	-20.3468986861701	4.94592776121089e-92	7.38037826990527e-91	cds-CBV41050.1	HELO_1167	0.644495412844037	1308	HELO_1167
HELO_1168	669.112268848046	-2.150758584268	0.0974633847777344	-22.0673495915703	6.50972676743918e-108	1.19706642223465e-106	cds-CBV41051.1	HELO_1168	0.640132669983416	603	HELO_1168
HELO_1169	1677.39251498687	-1.97364861876418	0.0765715261714193	-25.7752289584226	1.68119491927002e-146	4.85811960401759e-145	cds-CBV41052.1	HELO_1169	0.640718562874252	1002	HELO_1169
HELO_1170	1241.49646543349	-1.65387972009766	0.0776942879525215	-21.2870181796162	1.4975856620505e-100	2.51276930669394e-99	cds-CBV41053.1	ghrB	0.678936605316973	978	HELO_1170
HELO_1171	990.266926609145	-1.40547592434084	0.0899817274061543	-15.6195703822942	5.35653326293709e-55	4.31485345361813e-54	cds-CBV41054.2	kguK	0.677710843373494	996	HELO_1171
HELO_1172	774.336527778324	-0.967059989756535	0.0943817236532824	-10.2462632840771	1.23007346511858e-24	4.52851110869236e-24	cds-CBV41055.2	ptxS	0.68844696969697	1056	HELO_1172
HELO_1173	475.160413849781	-0.475197931641412	0.103839587833996	-4.57626943205024	4.73340855540826e-06	8.20292267979128e-06	cds-CBV41056.1	HELO_1173	0.606498194945848	831	HELO_1173
HELO_1174	107.304388484371	0.193350457419972	0.197902407418698	0.976999016545077	0.328569639246588	0.367646606176038	cds-CBV41057.1	HELO_1174	0.578910120311394	1413	HELO_1174
HELO_1175	294.955571805132	0.401132928700322	0.150030817455869	2.67367021990874	0.00750261898353441	0.0102402107452346	cds-CBV41058.1	HELO_1175	0.611347517730496	1410	HELO_1175
HELO_1176	940.728685412439	2.73464085880845	0.0969052967986614	28.2197253313219	3.34972419850329e-175	1.24452508232148e-173	cds-CBV41059.1	HELO_1176	0.653333333333333	675	HELO_1176
HELO_1177	251.478355831931	-0.354775932688126	0.129587469416188	-2.73773331855655	0.00618642195628564	0.00852409381548806	cds-CBV41060.2	HELO_1177	0.653846153846154	858	HELO_1177
HELO_1178	229.502453776999	0.0763155043066904	0.133325544377063	0.572399720273105	0.567051205320238	0.60316489587233	cds-CBV41061.1	HELO_1178	0.654135338345865	1197	HELO_1178
HELO_1179	292.289099034031	0.99497825228812	0.130568219550228	7.62037083538054	2.52947964780482e-14	6.49953097929241e-14	cds-CBV41062.1	HELO_1179	0.624444444444444	450	HELO_1179
HELO_1180	15955.9370398087	-0.558149189184911	0.0554663002380469	-10.0628523407813	8.06278346003302e-24	2.87809750764512e-23	cds-CBV41063.1	fbaA	0.651643192488263	1065	HELO_1180
HELO_1181	10104.9443843223	-0.721992940513795	0.061444534898311	-11.7503198894527	7.03520188829468e-32	3.2342386458688e-31	cds-CBV41064.1	pgk	0.681196581196581	1170	HELO_1181
HELO_1182	4780.95859512788	-0.486211584377773	0.0651350382502703	-7.46467028252271	8.3508455852436e-14	2.08685166615456e-13	cds-CBV41065.1	epd	0.673429951690821	1035	HELO_1182
HELO_1183	10316.4932611298	0.69763476823447	0.0554449872912661	12.5824678175075	2.63662526043506e-36	1.37338377299629e-35	cds-CBV41066.1	fbaB	0.638176638176638	1053	HELO_1183
HELO_1184	380.818530342218	-0.53156961759014	0.118243073166865	-4.49556666072088	6.93849160663689e-06	1.18996928590508e-05	cds-CBV41067.1	tktA2	0.689450222882615	2019	HELO_1184
HELO_1185	16.8100837963336	0.106571977328297	0.453547127678353	0.234974428950361	0.814228580362199	0.832520713591341	cds-CBV41068.1	talA1	0.655063291139241	948	HELO_1185
HELO_1186	236.346927885887	0.462478645579793	0.134490687278363	3.43874103805101	0.000584425999512194	0.000874597231493588	cds-CBV41069.1	HELO_1186	0.657492354740061	654	HELO_1186
HELO_1187	263.420653287127	0.739070027573587	0.126004185585483	5.8654402958082	4.47942430880837e-09	9.05584892191631e-09	cds-CBV41070.1	HELO_1187	0.663636363636364	990	HELO_1187
HELO_1188	69.5230711605084	0.31893409537463	0.230412640352867	1.38418662659391	0.166301317201658	0.195639126310578	cds-CBV41071.1	rpiB	0.656626506024096	498	HELO_1188
HELO_1189	2051.53279805008	0.478303332174907	0.0735828394836892	6.50020216032748	8.0212146874992e-11	1.77863840908554e-10	cds-CBV41072.1	HELO_1189	0.635162601626016	984	HELO_1189
HELO_1190	762.269115664238	0.22536319692074	0.0920436718480842	2.44843770783826	0.0143477237077887	0.0190587603137755	cds-CBV41073.1	HELO_1190	0.608265947888589	1113	HELO_1190
HELO_1191	395.971839828508	0.497150629100845	0.120234920259432	4.13482728668292	3.55221682971749e-05	5.84438385765991e-05	cds-CBV41074.1	HELO_1191	0.662037037037037	648	HELO_1191
HELO_1192	647.125492311373	0.627570530392708	0.0909853788174631	6.89748769032169	5.29302280921967e-12	1.23537795181851e-11	cds-CBV41075.1	HELO_1192	0.644316730523627	1566	HELO_1192
HELO_1193	452.68648621224	0.398129032617797	0.103978641031762	3.82895014463772	0.000128691071202459	0.000203017413452407	cds-CBV41076.1	HELO_1193	0.646544181977253	1143	HELO_1193
HELO_1194	919.62851194637	-0.0721968071779868	0.0923751355926242	-0.781561041451413	0.434472590013935	0.473853655953084	cds-CBV41077.1	HELO_1194	0.621734587251829	957	HELO_1194
HELO_1195	1540.15870220421	0.262937272673703	0.0708496197498382	3.71120231275911	0.000206277153860778	0.000320142846209332	cds-CBV41078.1	ribH2	0.63768115942029	483	HELO_1195
HELO_1196	43.8548167304299	-0.910313588552294	0.302737615973506	-3.00693914637935	0.00263892584385779	0.00375472020222204	cds-CBV41079.1	tktA3	0.689945517582962	2019	HELO_1196
HELO_1197	12959.3720359961	-0.256248594523793	0.0571829570705007	-4.48120572372402	7.42225224071805e-06	1.27113924781065e-05	cds-CBV41080.1	metK	0.649467649467649	1221	HELO_1197
HELO_1198	7006.65967415668	0.0889329016500108	0.0727702416572957	1.22210534999776	0.221667790214947	0.256057241171517	cds-CBV41081.1	ligB	0.681494661921708	1686	HELO_1198
HELO_1199	2100.40804157259	0.973507315350774	0.0661219838490179	14.7228993850769	4.59528007706848e-49	3.26785444543093e-48	cds-CBV41082.1	ahcY	0.636170212765957	1410	HELO_1199
HELO_1200	222.853450634227	0.210137780391215	0.135893875426544	1.54633738813935	0.122023106863803	0.146291120214392	cds-CBV41083.1	HELO_1200	0.65222623345367	831	HELO_1200
HELO_1201	211.705192857148	0.146111722793553	0.150947861230849	0.967961530571808	0.333063582546369	0.372136544948754	cds-CBV41084.2	HELO_1201	0.655737704918033	549	HELO_1201
HELO_1202	191.675333294645	0.163986570501387	0.142619852973933	1.14981587122628	0.250219716888916	0.286854530602187	cds-CBV41085.1	HELO_1202	0.657575757575758	660	HELO_1202
HELO_1203	963.148203044295	0.980486306318102	0.0907034297988794	10.8098040889102	3.09329970462269e-27	1.24863683198794e-26	cds-CBV41086.1	HELO_1203	0.685959271168274	933	HELO_1203
HELO_1204	17765.9119350345	-2.79247679088044	0.0712204728000705	-39.208905544891	0	0	cds-CBV41087.1	metF	0.64650059311981	843	HELO_1204
HELO_1205	1552.68855516147	-0.484576428539284	0.0931579211777519	-5.20166640059172	1.97509519599861e-07	3.68824774409547e-07	cds-CBV41088.1	HELO_1205	0.649725274725275	2184	HELO_1205
HELO_1206	3936.26741636129	0.126252671796969	0.0818405727856938	1.54266603347916	0.122911827239738	0.147259612694928	cds-CBV41089.1	HELO_1206	0.640081799591002	978	HELO_1206
HELO_1207	71.3541118874381	0.45113231155196	0.235722833186619	1.91382525593015	0.0556424872977134	0.0695722171191533	cds-CBV41090.2	HELO_1207	0.537990196078431	816	HELO_1207
HELO_1208	67.8607277174867	1.13259291898214	0.24687062466199	4.58779946189574	4.4794261370772e-06	7.7701717794655e-06	cds-CBV41091.1	HELO_1208	0.533333333333333	900	HELO_1208
HELO_1209	267.794313343028	0.209662006126847	0.126811020168142	1.6533421610271	0.0982612469846451	0.118978782930194	cds-CBV41092.1	lacA	0.580664294187426	1686	HELO_1209
HELO_1210	112.450892165026	0.450262706450487	0.19602412040059	2.29697603300218	0.021620136995194	0.0282958011500724	cds-CBV41093.1	HELO_1210	0.610810810810811	555	HELO_1210
HELO_1211	566.267836452875	0.157518538784794	0.102148473648878	1.54205474793724	0.123060290135497	0.147388985652416	cds-CBV41094.1	HELO_1211	0.624681933842239	786	HELO_1211
HELO_1212	767.769194694478	0.612592762878544	0.113721883689986	5.3867623627174	7.1738182151473e-08	1.37690417086723e-07	cds-CBV41095.1	HELO_1212	0.635294117647059	255	HELO_1212
HELO_1213	6037.2813774148	0.689382667894921	0.091222364025346	7.55716731593776	4.11941933753958e-14	1.0452129482914e-13	cds-CBV41096.1	prlC	0.664714494875549	2049	HELO_1213
HELO_1214	4249.94434811407	-0.93336274416097	0.0591013720572189	-15.7925731953792	3.50005923239443e-56	2.90952412446304e-55	cds-CBV41097.1	HELO_1214	0.656972408650261	1341	HELO_1214
HELO_1215	3139.61031908638	-0.758452384960325	0.0696961471849104	-10.8822713391614	1.40029570689812e-27	5.70938036821505e-27	cds-CBV41098.1	yrdA	0.652094717668488	549	HELO_1215
HELO_1216	1809.76913552008	-0.425250974526409	0.0715174194657316	-5.9461174312948	2.7457719843512e-09	5.61018843716203e-09	cds-CBV41099.1	HELO_1216	0.665178571428571	672	HELO_1216
HELO_1217	1083.06346833058	0.377467602092109	0.0837447917203408	4.50735615120558	6.56404026542948e-06	1.12840748849994e-05	cds-CBV41100.2	HELO_1217	0.665943600867679	1383	HELO_1217
HELO_1218	1369.03035857368	0.171442466914598	0.0843540158747757	2.03241618240329	0.0421115412216876	0.0534430538822462	cds-CBV41101.1	HELO_1218	0.66875	1920	HELO_1218
HELO_1219	1286.55282945133	0.150246232936123	0.0904936161114699	1.66029648711408	0.0968548220854589	0.117353879272265	cds-CBV41102.1	lldR	0.664082687338501	774	HELO_1219
HELO_1220	5179.65305029282	-0.421912552203292	0.0665635684390486	-6.33849059023378	2.32027008641101e-10	5.03762873263117e-10	cds-CBV41103.1	lldD	0.61991341991342	1155	HELO_1220
HELO_1221	4480.66229327006	-0.0226623151958712	0.0744264328368815	-0.304492830464409	0.760752454064431	0.783785989034689	cds-CBV41104.2	birA	0.646341463414634	984	HELO_1221
HELO_1222	3614.5218994302	0.0189371782756044	0.0634284817575105	0.298559539041182	0.765276141198533	0.788000687246566	cds-CBV41105.1	coaX	0.636904761904762	840	HELO_1222
HELO_1223	15694.9319066879	-0.8645453201382	0.0777600151603391	-11.118121805346	1.02405095459392e-28	4.32548668871981e-28	cds-CBV41106.1	secE	0.607046070460705	369	HELO_1223
HELO_1224	20949.4148753571	-1.07753414306741	0.0632473684133179	-17.0368217698133	4.37890464174384e-65	4.22906944312714e-64	cds-CBV41107.1	nusG	0.588014981273408	534	HELO_1224
HELO_1225	38944.7936922184	-0.752152112672532	0.0522477850071306	-14.3958660174758	5.49324582779511e-47	3.72456388435791e-46	cds-CBV41108.1	rplK	0.625	432	HELO_1225
HELO_1226	79048.5995363876	-0.898986079046021	0.0613696571394524	-14.6487062328412	1.37305318314569e-48	9.63253687829186e-48	cds-CBV41109.1	rplA	0.626262626262626	693	HELO_1226
HELO_1227	80916.6394881134	-0.523864391886915	0.0685341869920976	-7.64384046676326	2.10836612038611e-14	5.44436953498285e-14	cds-CBV41110.1	rplJ	0.615079365079365	504	HELO_1227
HELO_1228	101493.671343122	-0.468009948997739	0.0537899207751167	-8.70069972689458	3.29843974266378e-18	9.79577414603493e-18	cds-CBV41111.1	rplL	0.626666666666667	375	HELO_1228
HELO_1229	124310.798835949	-0.964191407563901	0.0573095993909285	-16.824256630845	1.62083268681056e-63	1.52887352660033e-62	cds-CBV41112.1	rpoB	0.629166666666667	4080	HELO_1229
HELO_1230	124858.981744035	-1.165971514014	0.0581252483694551	-20.0596392569863	1.66285941861851e-89	2.40256791396428e-88	cds-CBV41113.1	rpoC	0.635846372688478	4218	HELO_1230
HELO_1231	30339.7169994581	-0.682606627332506	0.0578890885056502	-11.7916285253979	4.31122916162628e-32	1.99964144936067e-31	cds-CBV41114.1	rpsL	0.626666666666667	375	HELO_1231
HELO_1232	59933.8541751217	-1.20676971015909	0.0591871499540161	-20.389049161797	2.09171684206275e-92	3.16014150288401e-91	cds-CBV41115.1	rpsG	0.613588110403397	471	HELO_1232
HELO_1233	260222.294468509	-1.22796707488579	0.0620229978881682	-19.798576603793	3.06224671112632e-87	4.25558789130188e-86	cds-CBV41116.1	fusA	0.609146628948609	2121	HELO_1233
HELO_1234	314226.393813704	-0.385299213681061	0.0653109527466183	-5.89945786238758	3.64697896787819e-09	7.41409850477079e-09	cds-CBV41117.1	tuf	0.619765494137353	1194	HELO_1234
HELO_1235	28588.6384289565	-1.437969765816	0.0778205377134043	-18.4780240289745	3.10340506838742e-76	3.50916082422316e-75	cds-CBV41118.1	rpsJ	0.586538461538462	312	HELO_1235
HELO_1236	66301.2281737944	-1.01240312748319	0.0756725587442828	-13.3787352282399	8.05056166157895e-41	4.70499117332407e-40	cds-CBV41119.1	rplC	0.621283255086072	639	HELO_1236
HELO_1237	38861.6898906756	-0.963294938655916	0.0553691725523087	-17.3976762565102	8.59183027723017e-68	8.7627042127157e-67	cds-CBV41120.1	rplD	0.642036124794745	609	HELO_1237
HELO_1238	22306.8839409494	-1.6125891904261	0.0744228965509984	-21.6679176054519	4.11969947516816e-104	7.31698818979866e-103	cds-CBV41121.1	rplW	0.606060606060606	297	HELO_1238
HELO_1239	59576.0322964844	-0.988867444038986	0.0707545682085314	-13.9760225958068	2.18354590207176e-44	1.38748527564455e-43	cds-CBV41122.1	rplB	0.640192539109507	831	HELO_1239
HELO_1240	27154.6674318472	-1.6573140051866	0.0741785572729736	-22.3422248438692	1.43704890723413e-110	2.79801875467351e-109	cds-CBV41123.1	rpsS	0.557971014492754	276	HELO_1240
HELO_1241	33955.0479318103	-1.48445736223554	0.0818153401829087	-18.1439979216226	1.43223396483524e-73	1.57545736131876e-72	cds-CBV41124.1	rplV	0.612612612612613	333	HELO_1241
HELO_1242	57159.4112359339	-1.39373703083157	0.0821213935970975	-16.9716680365837	1.33097148922784e-64	1.27528084007331e-63	cds-CBV41125.1	rpsC	0.608011444921316	699	HELO_1242
HELO_1243	29308.7837018606	-0.931807143570764	0.0733735193104188	-12.6995018411015	5.95072829435843e-37	3.16300755032979e-36	cds-CBV41126.1	rplP	0.615942028985507	414	HELO_1243
HELO_1244	9029.62406747004	-1.44784116441327	0.0638572644750666	-22.6730846727483	8.25988398203499e-114	1.69910946771691e-112	cds-CBV41127.1	rpmC	0.5625	192	HELO_1244
HELO_1245	22445.9017047309	-1.37253807279604	0.0905228523408859	-15.1623378771519	6.27937519278342e-52	4.77311170708234e-51	cds-CBV41128.1	rpsQ	0.593869731800766	261	HELO_1245
HELO_1246	29350.7302459256	-1.44107975882533	0.0701574407441659	-20.5406546125354	9.32966506187371e-94	1.43937756314755e-92	cds-CBV41129.1	rplN	0.56989247311828	372	HELO_1246
HELO_1247	28492.4583164971	-1.49926836380412	0.0826416258308592	-18.1418062475275	1.49051074712135e-73	1.63462338261109e-72	cds-CBV41130.1	rplX	0.572327044025157	318	HELO_1247
HELO_1248	45146.2646196487	-1.45589663590482	0.071257679477461	-20.4314348513878	8.78812395782592e-93	1.33323163876851e-91	cds-CBV41131.1	rplE	0.57037037037037	540	HELO_1248
HELO_1249	24100.2172340586	-1.26702618998462	0.0756085442568161	-16.7577117432782	4.97402656239795e-63	4.6676367818791e-62	cds-CBV41132.1	rpsN	0.604575163398693	306	HELO_1249
HELO_1250	37613.5824113447	-1.28107086871302	0.0844145549316214	-15.1759476757382	5.10352734605426e-52	3.88743578807187e-51	cds-CBV41133.1	rpsH	0.592875318066158	393	HELO_1250
HELO_1251	42510.0581367751	-1.19074713824071	0.0752718393724143	-15.8192910943677	2.29057182272046e-56	1.91723494402878e-55	cds-CBV41134.1	rplF	0.610169491525424	531	HELO_1251
HELO_1252	33224.8141962954	-1.01470033552333	0.0678294217061889	-14.9595899537316	1.34854374940469e-50	9.91928846784337e-50	cds-CBV41135.1	rplR	0.652421652421652	351	HELO_1252
HELO_1253	41560.0342367999	-0.663351921596214	0.0587031456343028	-11.3001086130653	1.31055808677311e-29	5.69420285673138e-29	cds-CBV41136.1	rpsE	0.634730538922156	501	HELO_1253
HELO_1254	16797.7270946148	-1.31375345593077	0.0870726595671863	-15.0880134184608	1.94201831307857e-51	1.45791519132352e-50	cds-CBV41137.1	rpmD	0.579234972677596	183	HELO_1254
HELO_1255	28426.8158734822	-1.01184607036312	0.0717011326743597	-14.1119956215832	3.20381593333433e-45	2.07563946855344e-44	cds-CBV41138.1	rplO	0.652873563218391	435	HELO_1255
HELO_1256	118538.374217117	-1.24238023749249	0.0624363216516055	-19.8983573123504	4.20484709654403e-88	5.9571394079832e-87	cds-CBV41139.1	secY	0.613363363363363	1332	HELO_1256
HELO_1257	20545.6091588666	-1.15136692985132	0.0770333393064749	-14.9463458317787	1.64533202698845e-50	1.20053184574448e-49	cds-CBV41140.1	rpmJ	0.570175438596491	114	HELO_1257
HELO_1258	41774.8848484675	-0.942579891274161	0.0667341840758617	-14.1243937320438	2.68702349677538e-45	1.74704509852842e-44	cds-CBV41141.1	rpsM	0.582633053221289	357	HELO_1258
HELO_1259	58859.7551280276	-0.818477870150036	0.0729840632382958	-11.2144738705171	3.4623924492504e-29	1.48138318539609e-28	cds-CBV41142.1	rpsK	0.591731266149871	387	HELO_1259
HELO_1260	75198.2757882358	-0.913456511936184	0.0571310929639223	-15.9887806192159	1.52996466479104e-57	1.31072972811863e-56	cds-CBV41143.1	rpsD	0.589371980676328	621	HELO_1260
HELO_1261	99906.0265732217	-0.609386157721071	0.0689336134102121	-8.84018880737788	9.55569826920573e-19	2.90662467821036e-18	cds-CBV41144.1	rpoA	0.617617617617618	999	HELO_1261
HELO_1262	44993.0938349412	-0.531145839896647	0.0692303426403027	-7.67215385104043	1.69131909831826e-14	4.3767539708435e-14	cds-CBV41145.1	rplQ	0.625	384	HELO_1262
HELO_1263	8994.57256120789	-0.376012772342667	0.0583238203491106	-6.44698461266695	1.1409736644207e-10	2.51622356884056e-10	cds-CBV41146.1	uvrA	0.659678546470999	2862	HELO_1263
HELO_1264	6351.35606298503	-0.358262617093965	0.0647085108363716	-5.53656099427019	3.08468446066563e-08	6.01893682812624e-08	cds-CBV41147.1	HELO_1264	0.665232974910394	1395	HELO_1264
HELO_1265	8984.8696660777	0.250710223027064	0.0614481581835018	4.08002827811977	4.50302224783761e-05	7.3456559159394e-05	cds-CBV41148.1	ssb1	0.66504854368932	618	HELO_1265
HELO_1266	256.696857015073	1.09421784352982	0.145295404914696	7.53098726124371	5.03581016387084e-14	1.26888476170614e-13	cds-CBV41149.1	nhoA	0.673521850899743	1167	HELO_1266
HELO_1267	3037.81084138856	-0.150384339620988	0.0668173557452297	-2.25067780584425	0.0244059514628646	0.0317364533129608	cds-CBV41150.2	HELO_1267	0.647651006711409	894	HELO_1267
HELO_1268	2438.11106555532	0.479010823516198	0.0787015280686758	6.08642341859243	1.1546084525487e-09	2.40361885404792e-09	cds-CBV41151.1	HELO_1268	0.669281045751634	765	HELO_1268
HELO_1269	24809.6278853324	-0.40845971666182	0.0633973916279281	-6.4428473502352	1.17252613223406e-10	2.58267855260992e-10	cds-CBV41152.1	fabB	0.65679012345679	1215	HELO_1269
HELO_1270	11186.195700132	-0.192711509389653	0.0612891897059362	-3.1442985347706	0.00166485502690222	0.00240831829676241	cds-CBV41153.1	fabA	0.622093023255814	516	HELO_1270
HELO_1271	1454.60778021615	-0.0822077260516144	0.0838443438151757	-0.980480284189843	0.326849097056915	0.365833864858354	cds-CBV41154.1	phrB	0.678595096090126	1509	HELO_1271
HELO_1272	1979.76703295304	-0.0258877827569687	0.070422665149917	-0.367605836868831	0.713167161946184	0.739362652803546	cds-CBV41155.1	HELO_1272	0.683870967741935	930	HELO_1272
HELO_1273	497.419948681734	-0.610772598840925	0.115144385991244	-5.30440623381649	1.13040328754665e-07	2.13807707530252e-07	cds-CBV41156.1	HELO_1273	0.67479674796748	369	HELO_1273
HELO_1274	2586.0970226911	0.678346955504938	0.0725377990511442	9.35163410495343	8.63038734902486e-21	2.79566195176152e-20	cds-CBV41157.1	HELO_1274	0.661166116611661	909	HELO_1274
HELO_1275	1025.16103134036	1.46928595117914	0.0840459906891045	17.4819279198479	1.96733473349362e-68	2.0291971004675e-67	cds-CBV41158.1	HELO_1275	0.689873417721519	474	HELO_1275
HELO_1276	1102.69160175649	0.204777401622976	0.0852800051457823	2.40123580284638	0.0163398034162862	0.021633899723163	cds-CBV41159.1	HELO_1276	0.616113744075829	633	HELO_1276
HELO_1277	8367.27806903894	-0.935876176529549	0.0679293374031684	-13.7772016084158	3.49561616281494e-43	2.17193488887529e-42	cds-CBV41160.1	rapA	0.673142467620995	2934	HELO_1277
HELO_1278	669.696629220125	0.548013404200385	0.0966785891194691	5.66840506457108	1.44132894615829e-08	2.83209859307195e-08	cds-CBV41161.1	resA	0.675405742821473	801	HELO_1278
HELO_1279	353.107488232877	0.431796755264766	0.142964864498789	3.02029982526528	0.00252524569243819	0.00359578395235333	cds-CBV41162.2	HELO_1279	0.675925925925926	216	HELO_1279
HELO_1280	35.6737433022991	0.48491436280984	0.316281527244773	1.5331732050053	0.125233184432916	0.149794357595351	cds-CBV41163.1	HELO_1280	0.660033167495854	603	HELO_1280
HELO_1281	192.188069018427	1.1642946582294	0.162906272418374	7.14702166433023	8.86808866233732e-13	2.1242572907612e-12	cds-CBV41164.1	HELO_1281	0.640192539109507	831	HELO_1281
HELO_1282	145.292120488794	0.192834127218604	0.18502668291023	1.04219631561012	0.297320670895728	0.335985277073664	cds-CBV41165.1	HELO_1282	0.68976897689769	606	HELO_1282
HELO_1283	374.905320259761	0.141397427152759	0.108589715000261	1.30212540987348	0.192873518172506	0.225434471561917	cds-CBV41166.1	HELO_1283	0.688679245283019	954	HELO_1283
HELO_1284	499.083170494288	0.0862125081728446	0.100048157485827	0.861710103807337	0.388847064183749	0.428638256340608	cds-CBV41167.1	HELO_1284	0.663390663390663	1221	HELO_1284
HELO_1285	228.364284041775	-0.00413152654775558	0.134836681138053	-0.0306409688586558	0.97555586905216	0.977435035558314	cds-CBV41168.1	HELO_1285	0.641165755919854	549	HELO_1285
HELO_1286	1517.88137599749	-0.0894683275444871	0.0741885944548427	-1.20595798049449	0.227833692676819	0.262679694438346	cds-CBV41169.1	HELO_1286	0.659856630824373	2790	HELO_1286
HELO_1287	1551.13371434571	1.72728208432755	0.0853429189093022	20.2393134240372	4.41273528638371e-91	6.47853595875931e-90	cds-CBV41170.1	dkgB	0.638480392156863	816	HELO_1287
HELO_1288	50.493574644814	-1.30208054417735	0.272160320654009	-4.78424092479173	1.71634716370581e-06	3.03655005979244e-06	cds-CBV41171.1	HELO_1288	0.66025641025641	1248	HELO_1288
HELO_1289	526.512430833811	0.09102961861561	0.106360074068599	0.855862685436817	0.392073736931519	0.431541860993852	cds-CBV41172.1	HELO_1289	0.662162162162162	888	HELO_1289
HELO_1290	1048.68578328112	0.257589833857814	0.076476472664406	3.36822325721231	0.000756543061967933	0.00112065634199562	cds-CBV41173.1	HELO_1290	0.640295358649789	948	HELO_1290
HELO_1291	240.298926924437	1.59637219836558	0.138692808740188	11.5101295652326	1.17302035194335e-30	5.22762191116981e-30	cds-CBV41174.1	HELO_1291	0.631696428571429	1344	HELO_1291
HELO_1292	469.394575131615	0.78189360778618	0.101730268162214	7.68594855701564	1.51867526230027e-14	3.94119503209928e-14	cds-CBV41175.1	mmsA2	0.650570087189805	1491	HELO_1292
HELO_1293	1910.20933192342	0.461736863775142	0.0742982915024251	6.21463635890026	5.14436441033684e-10	1.09025790559001e-09	cds-CBV41176.1	HELO_1293	0.574349442379182	3228	HELO_1293
HELO_1294	207.481990167534	0.116032535301353	0.145610418254126	0.796869734271679	0.425526690023816	0.464988799032628	cds-CBV41177.1	HELO_1294	0.668732782369146	1452	HELO_1294
HELO_1295	65.9110968775155	0.264260843438214	0.236649221253969	1.1166774267751	0.264132272864578	0.301097559643059	cds-CBV41178.1	HELO_1295	0.617424242424242	1320	HELO_1295
HELO_1296	63.2013471170142	0.133661660774164	0.247455860652004	0.540143443852929	0.589098112217577	0.623519251914011	cds-CBV41179.2	aruI2	0.698383084577114	1608	HELO_1296
HELO_1297	41.8218969963525	-0.546893419351708	0.295873269339365	-1.84840428664891	0.0645438790648567	0.0800150710504403	cds-CBV41180.1	HELO_1297	0.6529284164859	1383	HELO_1297
HELO_1298	52.8600637549258	-0.230892226034066	0.266477624306183	-0.86646008885448	0.386237904126497	0.426149154219568	cds-CBV41181.1	gbuA	0.674027339642482	951	HELO_1298
HELO_1299	829.401143549541	0.189430251799656	0.0853355726414513	2.2198275108034	0.0264304786864952	0.0342589437157454	cds-CBV41182.1	HELO_1299	0.668073136427567	1422	HELO_1299
HELO_1300	453.203590591525	0.0216093670180545	0.10259752731049	0.210622688329108	0.833181706715413	0.849276202169882	cds-CBV41183.1	HELO_1300	0.62922966162707	1389	HELO_1300
HELO_1301	468.423996330376	0.119635599421347	0.109821448383633	1.08936461121357	0.275993130724461	0.313440732678653	cds-CBV41184.2	HELO_1301	0.686524822695035	705	HELO_1301
HELO_1302	718.651955266576	0.295635291822062	0.0901653796790081	3.27881158904376	0.00104245210033423	0.00153108838132994	cds-CBV41185.1	HELO_1302	0.672275641025641	1248	HELO_1302
HELO_1303	869.238596567547	-0.758020029459114	0.0915703555565229	-8.27800683804506	1.25254037317281e-16	3.51077713527499e-16	cds-CBV41186.1	HELO_1303	0.652	750	HELO_1303
HELO_1304	486.466560913246	0.862609633165876	0.105624626148411	8.16674732608131	3.16815499214951e-16	8.76538930578752e-16	cds-CBV41187.1	HELO_1304	0.613084112149533	1605	HELO_1304
HELO_1305	86.9633286493279	0.893255803818272	0.213758871155836	4.17880109016417	2.93049844138458e-05	4.84117278814939e-05	cds-CBV41188.1	HELO_1305	0.595583160800552	1449	HELO_1305
HELO_1306	73.5009197601532	0.683967178496702	0.233484010627468	2.92939622143118	0.00339621199888909	0.00479101429211746	cds-CBV41189.1	HELO_1306	0.604873803307224	1149	HELO_1306
HELO_1307	41.8587060145602	-0.246106357030848	0.308207181334684	-0.798509483020772	0.424574892280188	0.464088016449163	cds-CBV41190.1	HELO_1307	0.598712446351931	1398	HELO_1307
HELO_1308	70.6873129101477	0.453073913298203	0.23390003814067	1.93704078417345	0.0527403581404146	0.0661252217593834	cds-CBV41191.1	HELO_1308	0.659722222222222	144	HELO_1308
HELO_1309	7638.9161271539	0.233832946587689	0.066163296557383	3.53417920137773	0.000409043645565735	0.000619520762689201	cds-CBV41192.1	ispB	0.67065868263473	1002	HELO_1309
HELO_1310	18789.3100773584	-0.638109021994982	0.0794200120753713	-8.0346125028211	9.38751089129222e-16	2.54314934190439e-15	cds-CBV41193.1	rplU	0.602564102564103	312	HELO_1310
HELO_1311	32752.4694681212	-0.120271977365789	0.0747877463994051	-1.60817758464702	0.107796290953774	0.129919329812211	cds-CBV41194.1	rpmA	0.627906976744186	258	HELO_1311
HELO_1312	8210.13515715272	-0.71170125149529	0.0572917167472467	-12.4224109854326	1.97517885517393e-35	1.00022617686902e-34	cds-CBV41195.1	obgE	0.663299663299663	1188	HELO_1312
HELO_1313	6150.9668148502	-0.79466369161887	0.067806944084686	-11.7195031031983	1.01264205194117e-31	4.63777322153184e-31	cds-CBV41196.1	proB	0.681578947368421	1140	HELO_1313
HELO_1314	22225.314594135	-0.469204136364797	0.0774181684380771	-6.06064630345898	1.35575667697954e-09	2.80631612329875e-09	cds-CBV41197.1	rpsT	0.617977528089888	267	HELO_1314
HELO_1315	5420.76439805423	-1.26200888480881	0.066177113570903	-19.0701711922911	4.46839841441757e-81	5.55270942897419e-80	cds-CBV41198.1	murJ	0.676506765067651	1626	HELO_1315
HELO_1316	7019.63447152022	-0.00228035130994819	0.0689082503462813	-0.0330925730734541	0.973600765336609	0.976282122443016	cds-CBV41199.1	ribF	0.670542635658915	1032	HELO_1316
HELO_1317	24475.5849300977	-0.361746706865592	0.0537678778652354	-6.72793350283006	1.72089528482856e-11	3.9357912889829e-11	cds-CBV41200.2	ileS	0.646913580246914	2835	HELO_1317
HELO_1318	3028.81077784057	0.0452266526210807	0.0633255716265094	0.714192568016992	0.475108111863839	0.513924134074937	cds-CBV41201.2	lspA	0.672101449275362	552	HELO_1318
HELO_1319	4421.10783729544	-0.0912621235002515	0.0632701394989474	-1.44242014041663	0.149183885493059	0.176815926783929	cds-CBV41202.1	HELO_1319	0.623376623376623	462	HELO_1319
HELO_1320	8624.52353747577	-0.35005139389312	0.060118235222663	-5.82271573003792	5.78989898727802e-09	1.16277011652947e-08	cds-CBV41203.1	ispH	0.656184486373166	954	HELO_1320
HELO_1321	507.78448746968	-0.565078420415281	0.103018321207146	-5.48522256812008	4.12949164898121e-08	7.99334348428527e-08	cds-CBV41204.1	HELO_1321	0.659313725490196	408	HELO_1321
HELO_1322	271.798103949383	-0.229678169166276	0.125659215804618	-1.82778610940397	0.067581658733537	0.0835250575182649	cds-CBV41205.1	HELO_1322	0.676767676767677	396	HELO_1322
HELO_1323	337.800505704828	-0.0249320489053064	0.121736174900444	-0.204803945299709	0.83772530444908	0.853191002377371	cds-CBV41206.1	HELO_1323	0.694092827004219	474	HELO_1323
HELO_1324	553.636343472044	-0.206283279424372	0.0978113118008683	-2.10899205446032	0.0349452674716551	0.0447697814441577	cds-CBV41207.1	HELO_1324	0.68007662835249	1044	HELO_1324
HELO_1325	21.3149682256662	-0.366806442291054	0.409292229585394	-0.896196936508232	0.370147591578385	0.409513029759009	cds-CBV41208.1	HELO_1325	0.677477477477477	555	HELO_1325
HELO_1326	1876.37990742727	0.255913645008507	0.0726047971922758	3.52474843130246	0.000423885136854148	0.000640932634254964	cds-CBV41209.2	thiO	0.683195592286501	1089	HELO_1326
HELO_1327	176.922069412504	0.0868674801182641	0.160285172473164	0.541955807751386	0.587848949855704	0.622378024549176	cds-CBV41210.1	HELO_1327	0.586206896551724	261	HELO_1327
HELO_1328	3852.83302328058	-0.718386225069798	0.0619406694402659	-11.5979732147163	4.21953086837458e-31	1.89904967759602e-30	cds-CBV41211.2	nadE	0.653822629969419	1635	HELO_1328
HELO_1329	7846.76534930731	0.630775902688198	0.0721276438378029	8.74527253526617	2.22477990052615e-18	6.67250709869499e-18	cds-CBV41212.1	bamD	0.640740740740741	810	HELO_1329
HELO_1330	3427.55865743593	-0.263008457740304	0.064606721318443	-4.07091479606201	4.68288766116716e-05	7.63222648805266e-05	cds-CBV41213.2	rluD	0.667708333333333	960	HELO_1330
HELO_1331	1812.46872085192	-0.13716172130838	0.0689541876087896	-1.98917173945352	0.0466822500869793	0.0589355314031524	cds-CBV41214.1	HELO_1331	0.695767195767196	756	HELO_1331
HELO_1332	11474.224712119	1.43501623678563	0.074618962914655	19.2312541039591	2.02667489676172e-82	2.57112310073499e-81	cds-CBV41215.1	clpB	0.641860465116279	2580	HELO_1332
HELO_1333	28554.9750922263	1.23387465453207	0.065950359714633	18.7091421467759	4.17033729417148e-78	4.89812841550915e-77	cds-CBV41216.2	ilvI	0.626666666666667	1725	HELO_1333
HELO_1334	5827.91417347607	0.792166492029834	0.0880699024944267	8.99474700883159	2.36776906138099e-19	7.33706140637292e-19	cds-CBV41217.1	ilvH	0.619918699186992	492	HELO_1334
HELO_1335	1395.48227048514	-0.0573088338209501	0.070915080609608	-0.808133239478903	0.41901388450369	0.458698001647004	cds-CBV41218.1	HELO_1335	0.662698412698413	1008	HELO_1335
HELO_1336	449.639156047109	-0.126205931857578	0.101516610387213	-1.24320474625968	0.213792394167241	0.247903855784371	cds-CBV41219.1	ilvY	0.648709315375982	891	HELO_1336
HELO_1337	110703.568201409	1.88192031189483	0.0583321398357653	32.2621511433216	2.37633275722752e-228	1.2016982734813e-226	cds-CBV41220.1	ilvC	0.626352015732547	1017	HELO_1337
HELO_1338	7752.47001723805	0.715637292312276	0.0676080229693444	10.5850942074844	3.49429071768262e-26	1.35781350086258e-25	cds-CBV41221.1	pssA	0.615292712066906	837	HELO_1338
HELO_1339	22132.4289381813	1.44944083538699	0.0673632556967564	21.5167871623043	1.0841989224584e-102	1.88878864912489e-101	cds-CBV41222.1	HELO_1339	0.637080867850099	507	HELO_1339
HELO_1340	5089.53464648936	1.2704272343241	0.0642059617949021	19.7867487505649	3.8722980809343e-87	5.36085068923262e-86	cds-CBV41223.1	HELO_1340	0.647130647130647	819	HELO_1340
HELO_1341	426.481522214367	0.289840969940067	0.106118288127178	2.73130084413637	0.00630848559630908	0.00868072413309198	cds-CBV41224.1	HELO_1341	0.659722222222222	576	HELO_1341
HELO_1342	3049.48258359503	0.15886160063156	0.0698979518961566	2.27276474234284	0.0230403607950767	0.0300680837472668	cds-CBV41225.1	HELO_1342	0.618135376756066	783	HELO_1342
HELO_1343	5062.52043777195	0.0307858269175871	0.0708978556649727	0.43422789912103	0.664122955438991	0.694648572465776	cds-CBV41226.1	tas	0.654069767441861	1032	HELO_1343
HELO_1344	12238.3324567047	-0.589438358818363	0.0709780341513313	-8.30451795215446	1.00225514438266e-16	2.82010122155895e-16	cds-CBV41227.1	HELO_1344	0.651162790697674	516	HELO_1344
HELO_1345	4182.81334065302	-0.444379682539535	0.0612941670348219	-7.24995059133569	4.16923693178155e-13	1.01743911988047e-12	cds-CBV41228.1	HELO_1345	0.631901840490798	489	HELO_1345
HELO_1346	4181.58851406906	0.261286801988057	0.0610260459180342	4.28156204547478	1.85585961214193e-05	3.10961106664002e-05	cds-CBV41229.1	HELO_1346	0.690402476780186	969	HELO_1346
HELO_1347	2096.44625285331	0.706261812091451	0.0736940593621378	9.58370075151961	9.36285960464941e-22	3.1218106062755e-21	cds-CBV41230.1	HELO_1347	0.666666666666667	561	HELO_1347
HELO_1348	2658.99475327678	0.666576191845315	0.0693612569289401	9.61020923435997	7.24017099907929e-22	2.42962789010578e-21	cds-CBV41231.2	HELO_1348	0.668582375478927	522	HELO_1348
HELO_1349	2336.36286502796	0.55174963815402	0.0678267407469648	8.13469189404786	4.12987325139273e-16	1.13485800062799e-15	cds-CBV41232.1	ybaK	0.697722567287785	483	HELO_1349
HELO_1350	896.72032338803	-0.0306768364609	0.087837482750344	-0.349245396160671	0.726905087999688	0.75253381444608	cds-CBV41233.1	HELO_1350	0.608272506082725	411	HELO_1350
HELO_1351	1178.80262039092	-0.029137719390772	0.0744657130036422	-0.391290410250243	0.695582586471268	0.722984926446442	cds-CBV41234.1	HELO_1351	0.693726937269373	813	HELO_1351
HELO_1352	1076.82550142323	-0.389852325337951	0.0794086258721678	-4.90944555526671	9.13342519011416e-07	1.64464891776487e-06	cds-CBV41235.2	HELO_1352	0.691954022988506	435	HELO_1352
HELO_1353	3183.92534322353	1.4643760020283	0.066442172331015	22.0398573775218	1.1951316099708e-107	2.17573709595183e-106	cds-CBV41236.1	patB	0.700507614213198	1182	HELO_1353
HELO_1354	16269.5748415039	-1.02695884441472	0.0595335353138565	-17.2500900375001	1.11725126885767e-66	1.11145133057672e-65	cds-CBV41237.1	valS	0.649104320337197	2847	HELO_1354
HELO_1355	3244.09151251021	-0.620180390212706	0.0618351597552328	-10.0295752880338	1.13001615302114e-23	4.01403786648779e-23	cds-CBV41238.1	holC	0.664473684210526	456	HELO_1355
HELO_1356	4740.66495836584	-0.422008677502574	0.0646244200677543	-6.53017353285532	6.56935322343981e-11	1.46114936386954e-10	cds-CBV41239.1	ygfF	0.668016194331984	741	HELO_1356
HELO_1357	10465.8734644874	-0.324147370512847	0.0698563462748007	-4.64019932044137	3.48073287470952e-06	6.07543067920296e-06	cds-CBV41240.1	ilvE2	0.671207992733878	1101	HELO_1357
HELO_1358	15932.187872388	-1.2829343501291	0.0609220447520178	-21.0586226275113	1.90637166031112e-98	3.08493298453012e-97	cds-CBV41241.1	pepA	0.673898750821828	1521	HELO_1358
HELO_1359	2015.05066450209	0.270289281786002	0.078636670814745	3.43719131272431	0.000587780279048672	0.000879255544788913	cds-CBV41242.1	lptF	0.640883977900553	1086	HELO_1359
HELO_1360	1952.17853500934	0.0719968897221058	0.0740113746405575	0.972781414637477	0.330661951597871	0.369733950398331	cds-CBV41243.1	lptG	0.653521126760563	1065	HELO_1360
HELO_1361	700.480143170475	0.498597619334897	0.0969282638630458	5.14398586607708	2.68969778781967e-07	4.97874410038201e-07	cds-CBV41244.1	HELO_1361	0.664570230607966	477	HELO_1361
HELO_1362	546.814119227349	1.44842649750302	0.144932055646795	9.99383118551004	1.62189235099813e-23	5.72219966083738e-23	cds-CBV41245.1	bfd	0.628019323671498	207	HELO_1362
HELO_1363	6933.31851226573	-0.434765417532545	0.0693816185280708	-6.26629108337455	3.69748879434863e-10	7.92847862203968e-10	cds-CBV41246.1	bfr	0.547169811320755	477	HELO_1363
HELO_1364	453.278300153335	0.346124493305388	0.103695294797442	3.33789969912818	0.000844142149964001	0.00124635911111879	cds-CBV41247.1	HELO_1364	0.608888888888889	225	HELO_1364
HELO_1365	1462.15396419233	0.649162169673035	0.0783146314947612	8.2891556441335	1.14055215998073e-16	3.19934546570865e-16	cds-CBV41248.1	tcdA	0.684782608695652	828	HELO_1365
HELO_1366	1640.60806639821	0.592610011548401	0.0853611965036094	6.94238173574972	3.85543684070548e-12	9.04487470168083e-12	cds-CBV41249.1	truC	0.695201037613489	771	HELO_1366
HELO_1367	1245.36014676945	0.956329821928519	0.0761338135968041	12.5611706119587	3.45187534642593e-36	1.79035301087419e-35	cds-CBV41250.1	npdA1	0.681632653061224	735	HELO_1367
HELO_1368	1516.13994405929	-0.424468677539726	0.0791741592115763	-5.36120221252268	8.26699134646702e-08	1.57757418723723e-07	cds-CBV41251.1	HELO_1368	0.647727272727273	792	HELO_1368
HELO_1369	1009.2448544043	-0.0493524662788865	0.0772783409516912	-0.638632580243125	0.523061981346809	0.559644041752492	cds-CBV41252.1	HELO_1369	0.591859185918592	909	HELO_1369
HELO_1370	3818.39263725095	0.160984247682213	0.0620843001834858	2.5929944801896	0.00951442976106173	0.0128589601930311	cds-CBV41253.1	HELO_1370	0.67558799675588	1233	HELO_1370
HELO_1371	2244.53806305233	-0.463530081563579	0.0663083823065279	-6.99052013395214	2.73868988342504e-12	6.45827063830996e-12	cds-CBV41254.1	trkH	0.652864044168392	1449	HELO_1371
HELO_1372	5421.88255853863	-0.000981097680072314	0.0606055026587266	-0.0161882607524425	0.987084200800435	0.987898178975916	cds-CBV41255.1	trkA	0.663027656477438	1374	HELO_1372
HELO_1373	585.385865125423	-0.0612082034870318	0.101042974887342	-0.605764067766968	0.544671433408032	0.581227634536531	cds-CBV41256.2	HELO_1373	0.632352941176471	204	HELO_1373
HELO_1374	2713.99095486791	-0.0454090633446357	0.0663614050699553	-0.684269166645393	0.493805213247503	0.531961770623536	cds-CBV41257.1	rsmB	0.691220238095238	1344	HELO_1374
HELO_1375	3064.46910534908	-0.0884870723650977	0.0705347204129358	-1.2545179430366	0.20965380808505	0.243648105725396	cds-CBV41258.1	fmt	0.698267074413863	981	HELO_1375
HELO_1376	3503.06569879249	-0.00158024458379975	0.0717799740986486	-0.0220151177768327	0.982435896218663	0.984057523557676	cds-CBV41259.1	def	0.654970760233918	513	HELO_1376
HELO_1377	1201.41838780304	1.74885063925362	0.0790926930333661	22.1114058983407	2.45501953143354e-108	4.5839621097177e-107	cds-CBV41260.1	dprA	0.716621253405995	1101	HELO_1377
HELO_1378	3155.31625454753	-0.218009875457235	0.0771778745007567	-2.82477169613031	0.00473143154744514	0.00660296752175076	cds-CBV41261.2	tsaC	0.695340501792115	558	HELO_1378
HELO_1379	3165.17307336646	-0.632991417790744	0.0693540874493146	-9.12695186499783	7.04550289978369e-20	2.21717165584377e-19	cds-CBV41262.2	hemF	0.663461538461538	936	HELO_1379
HELO_1380	2441.23251268882	-0.597351278794817	0.0634813924991718	-9.40986413936353	4.96778617043695e-21	1.61931149924449e-20	cds-CBV41263.1	aroE	0.703567035670357	813	HELO_1380
HELO_1381	2231.81334352691	1.42619972023934	0.0809374291867885	17.6210158213443	1.69926095407792e-69	1.78299975037398e-68	cds-CBV41264.1	HELO_1381	0.659147869674185	798	HELO_1381
HELO_1382	2436.25355084701	0.53645579373598	0.0746338929508439	7.18783079008496	6.58287717604194e-13	1.58520210304026e-12	cds-CBV41265.2	HELO_1382	0.677083333333333	864	HELO_1382
HELO_1383	11580.9855645181	-0.223554390983755	0.0545216072295524	-4.10028981798948	4.12633052852928e-05	6.76146240070888e-05	cds-CBV41266.1	der	0.66025641025641	1404	HELO_1383
HELO_1384	7699.72754568508	-0.251177955050372	0.0629140979577985	-3.9923953963205	6.54091891512384e-05	0.000105378255619318	cds-CBV41267.1	bamB	0.676240208877285	1149	HELO_1384
HELO_1385	4132.32932531042	-0.401442812246905	0.065178229814099	-6.15915488027058	7.31341747835588e-10	1.53742223087146e-09	cds-CBV41268.1	HELO_1385	0.674242424242424	660	HELO_1385
HELO_1386	7831.28328977177	-0.742222378818203	0.0648809726399788	-11.4397541932171	2.6463422417565e-30	1.16509457100791e-29	cds-CBV41269.2	hisS	0.661290322580645	1302	HELO_1386
HELO_1387	6796.66523985783	-0.688122318261265	0.0653445785870963	-10.5306719109694	6.23875556712503e-26	2.4088344665856e-25	cds-CBV41270.1	ispG	0.653225806451613	1116	HELO_1387
HELO_1388	5536.77059621347	-0.0379375485102727	0.0602010622657797	-0.630180715795072	0.528576354770323	0.564880102060096	cds-CBV41271.1	HELO_1388	0.691394658753709	1011	HELO_1388
HELO_1389	4214.72718666475	-0.100904351245031	0.0628318153708521	-1.60594359162572	0.108286304465293	0.130466722223075	cds-CBV41272.1	HELO_1389	0.687413554633472	723	HELO_1389
HELO_1390	11886.7134582639	-0.640604866305327	0.0610245796880976	-10.4974892015565	8.8708246834328e-26	3.41423601187937e-25	cds-CBV41273.2	rlmN	0.637411347517731	1128	HELO_1390
HELO_1391	10748.7271524838	-0.265386011668277	0.0895970445465229	-2.9619951529816	0.00305652595522917	0.0043218683506755	cds-CBV41274.1	ndk	0.631455399061033	426	HELO_1391
HELO_1392	1992.56682131082	-0.425728597178138	0.0822340661696416	-5.17703449443807	2.25440547223325e-07	4.19218096241128e-07	cds-CBV41275.1	iscA	0.62691131498471	327	HELO_1392
HELO_1393	3996.64342365843	-0.802791772129393	0.0766632828275475	-10.4716592157325	1.16581426759562e-25	4.47284483489531e-25	cds-CBV41276.1	iscS	0.67449956483899	1149	HELO_1393
HELO_1394	2137.37169723134	-0.340505997855126	0.0897764915517994	-3.79281916645919	0.000148946624944538	0.000233253617816371	cds-CBV41277.2	iscR	0.664529914529915	468	HELO_1394
HELO_1395	2527.81675379282	-0.630651074312071	0.0718097422795282	-8.78224951507534	1.60237130748318e-18	4.83145299933195e-18	cds-CBV41278.1	cysE	0.648648648648649	888	HELO_1395
HELO_1396	1679.82837283727	-0.0311557538006192	0.0814629883327363	-0.382452871399257	0.702125479810813	0.728745402506035	cds-CBV41279.1	trmJ1	0.678763440860215	744	HELO_1396
HELO_1397	7469.72677535127	-0.546644977472546	0.0567642279414134	-9.63009622956099	5.96735694174952e-22	2.00620005770176e-21	cds-CBV41280.1	HELO_1397	0.646540880503145	795	HELO_1397
HELO_1398	6611.46244905016	0.445916261894681	0.0713983336538954	6.2454715547882	4.22523426592561e-10	9.0176306929866e-10	cds-CBV41281.1	HELO_1398	0.605263157894737	342	HELO_1398
HELO_1399	7490.95453879185	0.0595780091457506	0.0585282640473682	1.01793569509482	0.308708516789738	0.347774662633488	cds-CBV41282.1	secF	0.627831715210356	927	HELO_1399
HELO_1400	16985.9154965395	0.0880497872169821	0.0572095106948134	1.5390760408123	0.123785733440064	0.148209094197723	cds-CBV41283.1	secD	0.642895732036737	1851	HELO_1400
HELO_1401	8111.22001648648	0.428138994335209	0.0705239506077196	6.07083112397768	1.27249948322979e-09	2.64299521873341e-09	cds-CBV41284.1	yajC	0.619469026548673	339	HELO_1401
HELO_1402	4290.62986123234	-0.380504404393769	0.0627609274694155	-6.06275942271879	1.33805736951613e-09	2.77283260239513e-09	cds-CBV41285.1	tgt	0.643799472295514	1137	HELO_1402
HELO_1403	4386.41658372411	-0.324806365508557	0.0687894775600304	-4.72174490967908	2.33829840674044e-06	4.1089500477519e-06	cds-CBV41286.1	queA	0.64537037037037	1080	HELO_1403
HELO_1404	1329.86535601585	0.800588693978076	0.0985063828728656	8.12727734619321	4.39040059755665e-16	1.20463063871166e-15	cds-CBV41287.1	rnk	0.637469586374696	411	HELO_1404
HELO_1405	2327.75188105452	0.780822540092334	0.0664594304903994	11.7488599335068	7.15780084481713e-32	3.28645055182587e-31	cds-CBV41288.1	HELO_1405	0.665056360708535	621	HELO_1405
HELO_1406	447.940741917878	0.180270973574593	0.125069546434125	1.44136585375355	0.149481351708884	0.177110836827871	cds-CBV41289.1	HELO_1406	0.64	525	HELO_1406
HELO_1407	753.699007748803	1.02387736916856	0.0951064199179506	10.7655967920133	5.00363087757647e-27	2.00420462324048e-26	cds-CBV41290.1	aidB	0.680606060606061	1650	HELO_1407
HELO_1408	702.780333420992	0.287123850452062	0.100816483780076	2.84798516756845	0.00439969750583611	0.00615889989186824	cds-CBV41291.1	yfcD	0.661261261261261	555	HELO_1408
HELO_1409	1812.20469191597	1.49068576104525	0.0772271559058729	19.3026111548397	5.10625446239248e-83	6.61632473223168e-82	cds-CBV41292.1	HELO_1409	0.642276422764228	492	HELO_1409
HELO_1410	532.904361234358	0.0105953998135425	0.119587386700083	0.0885996433730517	0.929400091519031	0.93608457350506	cds-CBV41293.1	HELO_1410	0.638461538461538	390	HELO_1410
HELO_1411	9086.10689257316	0.151546914887459	0.0554127706297297	2.73487344460902	0.00624042635973934	0.0085935674643763	cds-CBV41294.1	fabV	0.641604010025063	1197	HELO_1411
HELO_1412	6218.48279992465	-0.0818905744363846	0.0593590466453255	-1.37958035151216	0.167715890578186	0.197239521187072	cds-CBV41295.1	HELO_1412	0.690040650406504	984	HELO_1412
HELO_1413	527.204768482992	-0.641684624825919	0.101554131938526	-6.31864615035409	2.63864679372074e-10	5.71183886797693e-10	cds-CBV41296.1	HELO_1413	0.648745519713262	558	HELO_1413
HELO_1414	423.923470006937	-0.111660063342967	0.110449857651643	-1.010957059765	0.312036982220713	0.351089818376272	cds-CBV41297.1	HELO_1414	0.669734151329243	978	HELO_1414
HELO_1415	3003.08125771035	0.0494150968007757	0.0609516805504186	0.810725747912727	0.417523183603097	0.45734112860977	cds-CBV41298.1	aruC	0.670781893004115	1215	HELO_1415
HELO_1416	2145.7529481491	-0.319879200337368	0.0737181968472392	-4.33921628604441	1.42991739517168e-05	2.41033760917597e-05	cds-CBV41299.1	aruF	0.679738562091503	1071	HELO_1416
HELO_1417	2181.57565638467	-0.644160520400053	0.0709004550141508	-9.08542152898013	1.032976260707e-19	3.23393513777659e-19	cds-CBV41300.1	aruG	0.64756446991404	1047	HELO_1417
HELO_1418	2778.25811777864	-0.231299281014819	0.0624861409637304	-3.7016093080396	0.000214236325335001	0.000331929557678612	cds-CBV41301.1	aruD	0.696598639455782	1470	HELO_1418
HELO_1419	2817.41503835527	-0.353467861409909	0.0706564443503672	-5.00262735635483	5.65541958898282e-07	1.03033091092892e-06	cds-CBV41302.1	aruB	0.677655677655678	1365	HELO_1419
HELO_1420	1116.10901796844	1.08005576935141	0.0870275479543806	12.4105044292133	2.29204191037442e-35	1.1542634295537e-34	cds-CBV41303.2	HELO_1420	0.644012944983819	927	HELO_1420
HELO_1421	1087.5058527479	1.12810957972432	0.0900798488342276	12.5234399737988	5.55733141545339e-36	2.86198637675613e-35	cds-CBV41304.1	HELO_1421	0.672972972972973	1110	HELO_1421
HELO_1422	2550.4866803749	1.07293627618357	0.0751875951396924	14.2701236047003	3.35982587137915e-46	2.22016805765725e-45	cds-CBV41305.1	HELO_1422	0.619047619047619	1050	HELO_1422
HELO_1423	389.97589234935	0.763268892566771	0.117632000601689	6.48861609649281	8.66283902613119e-11	1.91857645341506e-10	cds-CBV41306.1	HELO_1423	0.649462365591398	465	HELO_1423
HELO_1424	770.371010400451	0.383487905576367	0.0911868569578489	4.20551731214548	2.60485647287553e-05	4.31496015365777e-05	cds-CBV41307.2	HELO_1424	0.676190476190476	735	HELO_1424
HELO_1425	522.433322045586	0.406472850738371	0.0985215548535341	4.12572508972934	3.69568520957912e-05	6.07768285821029e-05	cds-CBV41308.1	HELO_1425	0.656453110492108	1077	HELO_1425
HELO_1426	834.93035766023	0.75827110271561	0.0861898928288079	8.79768007394676	1.39673561029256e-18	4.22384913378339e-18	cds-CBV41309.1	HELO_1426	0.599025974025974	1848	HELO_1426
HELO_1427	2715.36407563585	-0.991940448682926	0.0750448856287326	-13.2179620286228	6.91111967849149e-40	3.9256453587188e-39	cds-CBV41310.1	nhaD1	0.640509725016767	1491	HELO_1427
HELO_1428	4948.67273477497	0.466635971023767	0.0612785894777145	7.6149920388339	2.63707722339474e-14	6.76168885238047e-14	cds-CBV41311.2	HELO_1428	0.599721059972106	717	HELO_1428
HELO_1429	4056.36685204395	0.219439129363799	0.0588889343517299	3.72632196149348	0.00019429419741128	0.000301931358418468	cds-CBV41312.1	HELO_1429	0.597523219814242	969	HELO_1429
HELO_1430	488.590209430538	0.598806852583855	0.109465718856657	5.47026830717644	4.49354789528862e-08	8.67497767059696e-08	cds-CBV41313.1	HELO_1430	0.634703196347032	438	HELO_1430
HELO_1431	579.811268012467	0.314229021078188	0.0997056841003386	3.15156576993108	0.00162397584125909	0.00235479730705868	cds-CBV41314.1	HELO_1431	0.622222222222222	495	HELO_1431
HELO_1432	289.234285202915	-0.76130076237293	0.120856240236718	-6.29922593059149	2.99135709674846e-10	6.45232890359073e-10	cds-CBV41315.1	HELO_1432	0.650943396226415	954	HELO_1432
HELO_1433	761.437020004379	0.120975951516737	0.0867429919391149	1.39464813021034	0.163121973595875	0.192333907338919	cds-CBV41316.1	HELO_1433	0.652448657187994	633	HELO_1433
HELO_1434	42.4847567135424	0.469983104880344	0.288125396583114	1.63117555916238	0.102853280893095	0.124291004225609	cds-CBV41317.1	aqpZ	0.641231593038822	747	HELO_1434
HELO_1435	886.264312779184	1.70401371366946	0.0897138387041664	18.9938780714588	1.91639219100634e-80	2.34147113001815e-79	cds-CBV41318.1	HELO_1435	0.642725598526704	543	HELO_1435
HELO_1436	701.121313470613	0.92492265244525	0.0960705566452118	9.62753506114246	6.11794137750464e-22	2.054928464529e-21	cds-CBV41319.1	HELO_1436	0.58695652173913	552	HELO_1436
HELO_1437	334.622532808244	1.92623505752069	0.127347808406251	15.1257809743834	1.09493898162038e-51	8.25398101879875e-51	cds-CBV41320.1	HELO_1437	0.672897196261682	642	HELO_1437
HELO_1438	371.403303291207	2.23149754680019	0.131695832281874	16.944329278576	2.11937421582409e-64	2.02006322508259e-63	cds-CBV41321.1	HELO_1438	0.705159705159705	1221	HELO_1438
HELO_1439	149.292971980693	1.66980895721577	0.185442526820722	9.00445537409047	2.16738884406436e-19	6.72185926851647e-19	cds-CBV41322.1	HELO_1439	0.626923076923077	780	HELO_1439
HELO_1440	99.5323817130732	1.26464621365757	0.2075729345681	6.09253906964769	1.11133709041603e-09	2.31751337125129e-09	cds-CBV41323.2	HELO_1440	0.608272506082725	411	HELO_1440
HELO_1441	1615.49137015659	-0.754172291788244	0.0799568968477863	-9.4322356359572	4.01439804274832e-21	1.30971534710095e-20	cds-CBV41324.1	arfB	0.611111111111111	414	HELO_1441
HELO_1442	311.609132726811	-0.14174430159832	0.144467110287488	-0.981152743460087	0.326517424013497	0.365575012556317	cds-CBV41325.1	HELO_1442	0.612612612612613	222	HELO_1442
HELO_1443	375.731749104556	1.51027218659572	0.134393763947295	11.2376656642194	2.66331818463015e-29	1.14623422106837e-28	cds-CBV41326.1	ampR	0.655844155844156	924	HELO_1443
HELO_1444	980.422906058783	2.08452815038107	0.0864096869665323	24.1237785202072	1.40754417914695e-128	3.32783659498315e-127	cds-CBV41327.2	blaA	0.668881506090808	903	HELO_1444
HELO_1445	996.733556911282	0.0591860194942163	0.0892880402066122	0.662866150463826	0.50741628253392	0.54482532725037	cds-CBV41328.1	HELO_1445	0.663507109004739	633	HELO_1445
HELO_1446	495.746047052935	-0.393965888619516	0.109780616778255	-3.5886652870177	0.0003323752409311	0.000507625105801231	cds-CBV41329.1	HELO_1446	0.696476964769648	369	HELO_1446
HELO_1447	435.201350340192	0.571836928763116	0.104450525276953	5.47471568234699	4.38214614883148e-08	8.4688928492014e-08	cds-CBV41330.1	HELO_1447	0.630769230769231	780	HELO_1447
HELO_1448	393.375946918357	0.461212834087369	0.119592999281728	3.85652033862685	0.000115012532686586	0.000182307632351701	cds-CBV41331.1	HELO_1448	0.670886075949367	474	HELO_1448
HELO_1449	805.582980519237	0.661896233652838	0.0917379014034139	7.21507930230685	5.39025543681303e-13	1.30752298770395e-12	cds-CBV41332.2	HELO_1449	0.703125	768	HELO_1449
HELO_1450	3566.78091077938	1.49712960332733	0.0628383035640253	23.8251117298531	1.83469207755549e-125	4.20132946816323e-124	cds-CBV41333.1	trkI	0.630831643002028	1479	HELO_1450
HELO_1451	50.3829749038589	-0.147177399431963	0.269192192834597	-0.546737250743356	0.584559258369503	0.619410336275116	cds-CBV41334.1	HELO_1451	0.68153980752406	1143	HELO_1451
HELO_1452	35.5760955146085	-0.423962352050859	0.339816778168874	-1.24762042161488	0.21217009621428	0.246101089619686	cds-CBV41335.1	HELO_1452	0.716204869857263	1191	HELO_1452
HELO_1453	76.9355979834047	0.268777467275595	0.23253468132143	1.15585970122051	0.247738548476018	0.284278618027476	cds-CBV41336.2	puuC3	0.688277668631303	1527	HELO_1453
HELO_1454	791.424987554803	-0.040512347629012	0.0956126850140562	-0.423713104835997	0.671775056721613	0.70124225387712	cds-CBV41337.1	HELO_1454	0.670011148272018	897	HELO_1454
HELO_1455	559.350419750131	1.46938911613057	0.108376239594595	13.558222001678	7.08322705187563e-42	4.22095412371181e-41	cds-CBV41338.1	HELO_1455	0.677248677248677	945	HELO_1455
HELO_1456	115.235092122464	-0.272506857076119	0.178650285790218	-1.5253647978829	0.127168133875416	0.151809565718161	cds-CBV41339.1	HELO_1456	0.648769574944072	894	HELO_1456
HELO_1457	139.807662733298	-0.266605701914033	0.165536320444338	-1.6105571345213	0.107276283058972	0.129335412787323	cds-CBV41340.1	HELO_1457	0.65224358974359	1248	HELO_1457
HELO_1458	1075.1359903136	-0.243550668383405	0.0894401516333043	-2.72305741812624	0.00646808152612506	0.00888019790219507	cds-CBV41341.1	HELO_1458	0.620689655172414	870	HELO_1458
HELO_1459	240.148348681669	0.442252013492936	0.144145353931952	3.06809759336201	0.0021542625086872	0.00308562934466172	cds-CBV41342.1	HELO_1459	0.567610062893082	636	HELO_1459
HELO_1460	1871.52095127625	0.22895794284452	0.0814941385600031	2.80950197020539	0.00496182154482696	0.00691388911010906	cds-CBV41343.1	HELO_1460	0.623306233062331	738	HELO_1460
HELO_1461	269.525117067689	0.644992337935605	0.130312681189005	4.94957460816963	7.43758629797624e-07	1.34593696376399e-06	cds-CBV41344.1	HELO_1461	0.604236343366778	897	HELO_1461
HELO_1462	102.579709029514	-1.48395566762012	0.20099122049042	-7.38318650933734	1.54545291284774e-13	3.82788711270655e-13	cds-CBV41345.1	HELO_1462	0.606263982102908	894	HELO_1462
HELO_1463	169.46742327828	-0.0176886594179813	0.160653633104417	-0.110104322424408	0.912326640203541	0.920926336839782	cds-CBV41346.1	HELO_1463	0.636835278858625	771	HELO_1463
HELO_1464	614.823312624126	-0.0446960545902445	0.0938490484246027	-0.476254744619523	0.63389290223958	0.666090636956511	cds-CBV41347.1	HELO_1464	0.613060428849903	1026	HELO_1464
HELO_1465	296.688335436937	0.716929017351179	0.139131867388214	5.15287425382399	2.56523983945184e-07	4.755620292996e-07	cds-CBV41348.1	HELO_1465	0.663063063063063	555	HELO_1465
HELO_1466	162.026275033087	-1.06495795776292	0.167482614320918	-6.35861795017319	2.03577034806588e-10	4.42786131260923e-10	cds-CBV41349.1	HELO_1466	0.650793650793651	1197	HELO_1466
HELO_1467	701.249328299608	-1.23453942007545	0.125866002493306	-9.80836282729407	1.03636279796501e-22	3.57329256381686e-22	cds-CBV41350.1	HELO_1467	0.603100775193798	645	HELO_1467
HELO_1468	1018.2430579846	0.398083903895064	0.0860721364069724	4.62500317190705	3.74592668636903e-06	6.5257985957271e-06	cds-CBV41351.1	HELO_1468	0.656737588652482	1410	HELO_1468
HELO_1469	174.578708509451	0.475359860039594	0.150568526369087	3.15709977046829	0.00159346815340768	0.00231424712666827	cds-CBV41352.1	HELO_1469	0.623931623931624	351	HELO_1469
HELO_1470	229.299150683106	0.277027934649774	0.138580647064843	1.99903767601945	0.0456042775466522	0.0576145643814575	cds-CBV41353.1	HELO_1470	0.62962962962963	1755	HELO_1470
HELO_1471	111.131456622193	0.072055134774995	0.187120889164088	0.385072639922148	0.700183598131041	0.726937120272347	cds-CBV41354.1	HELO_1471	0.61037037037037	1350	HELO_1471
HELO_1472	264.661259561046	1.26575796176248	0.131829335377258	9.60148936608267	7.87974580159171e-22	2.63938863510537e-21	cds-CBV41355.1	HELO_1472	0.66073546856465	1686	HELO_1472
HELO_1473	280.644181682271	1.36067432116712	0.131759308211078	10.3269692262449	5.3215462390856e-25	1.97913685970487e-24	cds-CBV41356.1	HELO_1473	0.624436244362444	2439	HELO_1473
HELO_1474	402.249085316989	1.48842747618663	0.112812872198397	13.1937734336648	9.5293287091672e-40	5.37094207895941e-39	cds-CBV41357.1	HELO_1474	0.650714729645743	4827	HELO_1474
HELO_1476	505.75960922277	0.47319958504688	0.106695141106958	4.4350621793781	9.2045717826908e-06	1.56973516912305e-05	cds-CBV41359.1	HELO_1476	0.582600195503421	1023	HELO_1476
HELO_1477	184.510130518856	1.31620675167808	0.153835456363189	8.55593881147045	1.16913305071462e-17	3.40817729195511e-17	cds-CBV41360.1	HELO_1477	0.588526211671612	1011	HELO_1477
HELO_1478	89.929448838274	1.00156777686169	0.211107191374285	4.7443565060081	2.09170188895047e-06	3.68808066715189e-06	cds-CBV41361.1	HELO_1478	0.602794411177645	501	HELO_1478
HELO_1479	115.752718296345	0.908770109650398	0.187677543004469	4.84218886874899	1.28416614488884e-06	2.29423402038285e-06	cds-CBV41362.1	HELO_1479	0.613458528951487	1278	HELO_1479
HELO_1480	173.061679882893	1.19477749037636	0.159268225040303	7.50166889895345	6.30103707792951e-14	1.58221213798216e-13	cds-CBV41363.1	HELO_1480	0.593406593406593	546	HELO_1480
HELO_1481	517.617687956367	1.62570016305482	0.10588274132541	15.35377855451	3.34143750787106e-53	2.59960982182875e-52	cds-CBV41364.1	HELO_1481	0.6412092283214	1257	HELO_1481
HELO_1482	853.217776370274	0.932225826797494	0.0871223036878292	10.7001971634931	1.01561885022548e-26	4.04138604772783e-26	cds-CBV41365.1	HELO_1482	0.63739837398374	1230	HELO_1482
HELO_1483	562.757261779434	1.22388732646277	0.0985069678480977	12.4243731504361	1.92731193225301e-35	9.77345786258109e-35	cds-CBV41366.1	HELO_1483	0.647590361445783	996	HELO_1483
HELO_1484	1285.66063342412	1.92620749804564	0.0898711746298204	21.4329845579486	6.58226145814705e-102	1.12516497507575e-100	cds-CBV41367.1	HELO_1484	0.669710806697108	657	HELO_1484
HELO_1485	317.46335194201	-3.54519227116129	0.157351779953844	-22.5303601408335	2.09248196833609e-112	4.20924135177441e-111	cds-CBV41368.1	HELO_1485	0.56989247311828	372	HELO_1485
HELO_1486	840.333704623172	0.146372609906808	0.101819646732563	1.43756744993691	0.150556822059329	0.178269069631875	cds-CBV41369.1	recD	0.696844993141289	2187	HELO_1486
HELO_1487	2042.55052473444	0.120143098926246	0.0812784427078281	1.47816684133732	0.139363126799404	0.165878112022436	cds-CBV41370.1	recB	0.692800788954635	4056	HELO_1487
HELO_1488	2783.82138684578	0.0264035443326272	0.0680879422092391	0.387785905637847	0.698174476623676	0.725244293013624	cds-CBV41371.1	recC	0.697605595910681	3717	HELO_1488
HELO_1489	541.747930275036	-0.27619084787821	0.0948856657218569	-2.91077525543028	0.00360533246051346	0.00508208110287631	cds-CBV41372.1	HELO_1489	0.655172413793103	870	HELO_1489
HELO_1490	119.408015957502	1.55461888004966	0.215795311662883	7.20413649430113	5.84128306893346e-13	1.41410316848316e-12	cds-CBV41373.1	HELO_1490	0.627450980392157	1173	HELO_1490
HELO_1491	69.6590626956628	1.04165981681144	0.238215423115123	4.37276395956961	1.22683346146954e-05	2.07569732026515e-05	cds-CBV41374.1	HELO_1491	0.539792387543253	867	HELO_1491
HELO_1492	268.443817201185	-0.346889560299006	0.141534861434385	-2.45091249451515	0.0142494589591347	0.0189351387117553	cds-CBV41375.2	HELO_1492	0.668650793650794	504	HELO_1492
HELO_1493	542.629334042649	0.362587438429937	0.110230505484216	3.28935657908107	0.00100416718373855	0.00147664487721812	cds-CBV41376.1	HELO_1493	0.639593908629442	591	HELO_1493
HELO_1494	608.713132933547	3.77162048411507	0.137420762938333	27.4457833261163	7.80127500838289e-166	2.7051849814783e-164	cds-CBV41377.1	HELO_1494	0.607638888888889	576	HELO_1494
HELO_1495	705.424602965963	3.5238969462179	0.122141348880961	28.8509745348587	4.92622659695722e-183	1.86837406661679e-181	cds-CBV41378.1	HELO_1495	0.538847117794486	399	HELO_1495
HELO_1496	162.366213616355	1.57953831571939	0.165269685064982	9.55733845017211	1.20823910669472e-21	4.00291045266193e-21	cds-CBV41379.1	HELO_1496	0.676891615541922	489	HELO_1496
HELO_1497	544.082536289834	0.330463507628136	0.0977647012184479	3.38019247754606	0.000724350837932233	0.00107471939727435	cds-CBV41380.1	arsB	0.665903890160183	1311	HELO_1497
HELO_1498	577.688517844446	-0.0966236496102348	0.0924458656628538	-1.04519167966491	0.295934388153405	0.334522541839971	cds-CBV41381.2	HELO_1498	0.652719665271967	717	HELO_1498
HELO_1499	130.562086923723	0.449360148197352	0.205416354465231	2.18755779873121	0.0287018287042485	0.0370842293513728	cds-CBV41382.1	HELO_1499	0.641456582633053	357	HELO_1499
HELO_1500	188.000369960269	-0.00538546906044919	0.14733166091967	-0.0365533723493793	0.970841122136101	0.974588509980023	cds-CBV41383.1	matB	0.666666666666667	1518	HELO_1500
HELO_1501	93.86740607329	-0.304585294651457	0.194615089970135	-1.56506514833047	0.11756763439661	0.141275167273287	cds-CBV41384.1	HELO_1501	0.651917404129793	1356	HELO_1501
HELO_1502	83.077550378439	-0.586538824887398	0.228900982326952	-2.56241287793869	0.0103947663564357	0.0140019771749102	cds-CBV41385.1	HELO_1502	0.647940074906367	1335	HELO_1502
HELO_1503	32.5683598850283	-0.0644351016141642	0.336274776518744	-0.191614435912271	0.848044233827796	0.86177199424142	cds-CBV41386.1	HELO_1503	0.645593869731801	522	HELO_1503
HELO_1504	114.644885510042	-0.259044772419623	0.190658224452644	-1.35868658781077	0.174245923938712	0.204522697956431	cds-CBV41387.1	HELO_1504	0.648756218905473	1005	HELO_1504
HELO_1505	353.664792853989	0.19327580101829	0.112040486254075	1.72505321496014	0.0845178828139301	0.103264970243463	cds-CBV41388.1	HELO_1505	0.665185185185185	675	HELO_1505
HELO_1506	427.023445730222	-0.0361228789947139	0.106806174723961	-0.338209650219878	0.735205204098058	0.760046038648787	cds-CBV41389.1	ogt	0.660531697341513	489	HELO_1506
HELO_1507	472.938478120279	0.982186872380899	0.102600552613286	9.57291990505043	1.03928212234871e-21	3.45573169632116e-21	cds-CBV41390.1	HELO_1507	0.688746438746439	1404	HELO_1507
HELO_1508	932.485578703036	1.00155885916553	0.092940661248697	10.7763259450618	4.45319087116323e-27	1.78963222537586e-26	cds-CBV41391.1	kynU	0.66260162601626	1230	HELO_1508
HELO_1509	446.13790556186	0.542633966226167	0.104507953501207	5.19227434895564	2.07740577832251e-07	3.8709490475293e-07	cds-CBV41392.1	kynA	0.559814169570267	861	HELO_1509
HELO_1510	2375.48355851844	1.72190361268718	0.06816768057037	25.2598239852043	8.83372310853502e-141	2.474121987552e-139	cds-CBV41393.1	HELO_1510	0.649476831091181	1338	HELO_1510
HELO_1511	2239.96630096224	0.62423515778631	0.0655988299280558	9.51594957518186	1.80060801260817e-21	5.9169799403487e-21	cds-CBV41394.1	HELO_1511	0.676132521974307	1479	HELO_1511
HELO_1512	280.828828434609	0.84467103227834	0.132318744906367	6.3836082550213	1.72963221622659e-10	3.76875577455477e-10	cds-CBV41395.1	HELO_1512	0.632183908045977	870	HELO_1512
HELO_1513	5549.76965676683	-0.598636667387629	0.0673275006545919	-8.89141378437312	6.03362387545695e-19	1.84298863511231e-18	cds-CBV41396.1	katG	0.655405405405405	2220	HELO_1513
HELO_1514	362.205361892922	1.10875356444606	0.134324430521063	8.25429566419943	1.52800658852558e-16	4.2730199606925e-16	cds-CBV41397.1	HELO_1514	0.668776371308017	948	HELO_1514
HELO_1515	797.548774934114	0.231366545471306	0.0885042679503062	2.61418517806638	0.00894405458458543	0.0121300784826743	cds-CBV41398.1	mmsA1	0.663333333333333	1500	HELO_1515
HELO_1516	353.33156714839	0.319179035505119	0.128577756981779	2.48238142426416	0.0130507495215198	0.0173994064474016	cds-CBV41399.1	HELO_1516	0.670690811535882	1491	HELO_1516
HELO_1517	533.974909740616	0.654639918349026	0.101907839041812	6.4238426062634	1.32876595053374e-10	2.9179956730358e-10	cds-CBV41400.1	HELO_1517	0.674300254452926	393	HELO_1517
HELO_1518	663.85297332143	0.704944051272699	0.0962458219167409	7.32441198208607	2.39948487027036e-13	5.90704828441811e-13	cds-CBV41401.1	HELO_1518	0.697031039136302	1482	HELO_1518
HELO_1519	556.327154473986	1.1698397312705	0.0992061736091262	11.7920053632921	4.29197901182075e-32	1.99579764777003e-31	cds-CBV41402.1	HELO_1519	0.668981481481482	864	HELO_1519
HELO_1520	1530.24317831801	0.319417717263621	0.0750198310080839	4.25777708335815	2.06469673983959e-05	3.45158899437831e-05	cds-CBV41403.1	HELO_1520	0.683993399339934	1212	HELO_1520
HELO_1521	6854.07124381321	0.264546447527891	0.0609262587842385	4.34207602447318	1.411426733477e-05	2.38027083677154e-05	cds-CBV41404.1	HELO_1521	0.695095948827292	1407	HELO_1521
HELO_1522	5425.17763291066	-0.600446850392211	0.0584619293101187	-10.2707327226076	9.54767179163303e-25	3.52566663218417e-24	cds-CBV41405.1	ilvD2	0.670811130846655	1689	HELO_1522
HELO_1523	4394.22960397489	-0.40649212603377	0.0790885611366237	-5.13970819789684	2.75165452082919e-07	5.08825500779029e-07	cds-CBV41406.1	HELO_1523	0.654970760233918	684	HELO_1523
HELO_1524	1927.03141612753	0.865809390312493	0.26730618491813	3.23901742332551	0.0011994224622014	0.00175315021472312	cds-CBV41407.1	HELO_1524	0.627659574468085	282	HELO_1524
HELO_1525	1696.44577610261	0.283924105114023	0.0684121313549399	4.15020113378651	3.3218324592368e-05	5.47275655388289e-05	cds-CBV41408.1	HELO_1525	0.653333333333333	1425	HELO_1525
HELO_1526	1043.12559686024	0.504896173536731	0.0803039542297073	6.28731397326325	3.23005701228255e-10	6.95484185790703e-10	cds-CBV41409.1	lhgO	0.663324979114453	1197	HELO_1526
HELO_1527	5815.05839325114	-0.498788493285971	0.0588160342075268	-8.48048495629684	2.24257231342805e-17	6.44960963127293e-17	cds-CBV41410.1	HELO_1527	0.639667705088266	963	HELO_1527
HELO_1528	1894.9685940553	-0.779442848943573	0.0723661486914382	-10.7708212062941	4.72765400800818e-27	1.89783773353449e-26	cds-CBV41411.1	HELO_1528	0.664983164983165	594	HELO_1528
HELO_1529	3721.95191377321	-1.09519381791353	0.0681064206989061	-16.0806250963519	3.48841219673657e-58	3.02412114483758e-57	cds-CBV41412.1	HELO_1529	0.661185849526657	2007	HELO_1529
HELO_1530	4501.05597108169	2.54817979350537	0.0738654200810042	34.4976010521691	8.71416999698403e-261	5.03623697762204e-259	cds-CBV41413.1	HELO_1530	0.647058823529412	663	HELO_1530
HELO_1531	1237.62756312817	-0.424825752509242	0.0756334759867507	-5.61690107411779	1.94412653874302e-08	3.80567996105556e-08	cds-CBV41414.1	purE	0.682352941176471	510	HELO_1531
HELO_1532	3176.96784338768	-0.923940421955337	0.0699281355840097	-13.212713512794	7.41040654190916e-40	4.19615711027858e-39	cds-CBV41415.1	purK	0.656783468104223	1113	HELO_1532
HELO_1533	112.980342912411	2.40626150740114	0.219577790833685	10.9585832805091	6.04380666127014e-28	2.49212911140256e-27	cds-CBV41416.1	HELO_1533	0.677744209466264	993	HELO_1533
HELO_1534	243.643167848288	1.22896988014114	0.155944926636127	7.88079424352642	3.25306606402227e-15	8.69633886865278e-15	cds-CBV41417.2	HELO_1534	0.682326621923937	894	HELO_1534
HELO_1535	400.413912056216	1.00033165609499	0.111357719480117	8.98304725316869	2.63369361982821e-19	8.14030430373049e-19	cds-CBV41418.1	HELO_1535	0.652083333333333	960	HELO_1535
HELO_1536	173.626124695454	1.64677847697241	0.161187254949164	10.2165551332937	1.67176636291033e-24	6.12980999733787e-24	cds-CBV41419.1	HELO_1536	0.648299319727891	1470	HELO_1536
HELO_1537	481.421536772703	1.29696630382499	0.104473727825977	12.414281856443	2.18639850844732e-35	1.10411608450162e-34	cds-CBV41420.1	HELO_1537	0.63412870571222	1383	HELO_1537
HELO_1538	574.337699597278	0.705091618302428	0.0959812728869193	7.34613739841869	2.04016659041933e-13	5.02587723661486e-13	cds-CBV41421.1	HELO_1538	0.652205350686913	1383	HELO_1538
HELO_1539	589.265151907075	0.656306948139092	0.0977250246147335	6.71585349532001	1.86968574544122e-11	4.27071882004485e-11	cds-CBV41422.1	HELO_1539	0.654040404040404	1188	HELO_1539
HELO_1540	311.39968038509	0.996506033233686	0.119873101720142	8.31300783023159	9.33063597352704e-17	2.62947721204427e-16	cds-CBV41423.1	HELO_1540	0.619246861924686	717	HELO_1540
HELO_1541	627.26979764577	2.09836887405903	0.111171551991294	18.8750524434826	1.82942205194854e-79	2.19832531060879e-78	cds-CBV41424.1	HELO_1541	0.677944862155389	798	HELO_1541
HELO_1542	731.386831204854	-0.660522198651986	0.0933984077937484	-7.07209270751827	1.52614400518231e-12	3.62471645327383e-12	cds-CBV41425.1	HELO_1542	0.694406548431105	2199	HELO_1542
HELO_1543	577.763055313333	-0.205744844470376	0.108283761759088	-1.90005261294968	0.057426215493975	0.0716548494220572	cds-CBV41426.1	HELO_1543	0.664459161147903	453	HELO_1543
HELO_1544	121.45896184219	-0.612182576036513	0.18754273881442	-3.26422968922454	0.00109762143474417	0.00160952059762527	cds-CBV41427.1	HELO_1544	0.623529411764706	1020	HELO_1544
HELO_1545	24.8690417674941	-0.495287891214292	0.37359763102287	-1.32572545992395	0.184930651019459	0.216714676653315	cds-CBV41428.1	HELO_1545	0.57843137254902	510	HELO_1545
HELO_1546	78.6656364790988	0.386846222365929	0.21780333243202	1.77612627890655	0.0757121057332981	0.093068121868649	cds-CBV41429.1	HELO_1546	0.637140637140637	1287	HELO_1546
HELO_1547	167.909393797274	0.440011271710819	0.160724799297297	2.73766882045949	0.00618763525249518	0.00852409381548806	cds-CBV41430.1	HELO_1547	0.611111111111111	1044	HELO_1547
HELO_1548	8954.39121116966	-0.735249854663286	0.0634467164230528	-11.588461879741	4.71523885604076e-31	2.11952897220301e-30	cds-CBV41431.1	HELO_1548	0.622395833333333	768	HELO_1548
HELO_1549	1846.92779564784	-1.25391617722738	0.0723468088740115	-17.332017773044	2.69698007967121e-67	2.72013974240523e-66	cds-CBV41432.1	HELO_1549	0.62568306010929	732	HELO_1549
HELO_1550	1713.87138504952	-1.30711646438694	0.0733880387305912	-17.8110287043558	5.8033355376885e-71	6.14242578276856e-70	cds-CBV41433.1	HELO_1550	0.635460992907801	705	HELO_1550
HELO_1551	2371.90523753871	-1.47953845836848	0.0669168715751669	-22.1100960571137	2.52730948013725e-108	4.69486419243864e-107	cds-CBV41434.1	HELO_1551	0.647211413748379	771	HELO_1551
HELO_1552	1990.74066220213	0.264795391097339	0.087057889226181	3.04160132356743	0.00235323348995239	0.00336400594303755	cds-CBV41435.1	aruE	0.671717171717172	990	HELO_1552
HELO_1553	818.39764084028	3.30468165126262	0.232251688771545	14.228881041693	6.06443653001977e-46	3.98567028985595e-45	cds-CBV41436.1	gnl	0.646078431372549	1020	HELO_1553
HELO_1554	1167.04710063652	0.998594538847651	0.0896744950402724	11.1357698574069	8.4015905464819e-29	3.57362046492297e-28	cds-CBV41437.1	HELO_1554	0.677524429967427	921	HELO_1554
HELO_1555	343.831705886609	0.477581819497718	0.121173725185741	3.94129848501116	8.10417034950224e-05	0.000129702348318847	cds-CBV41438.1	lhpA	0.65814696485623	939	HELO_1555
HELO_1556	337.947350051454	0.12012460634731	0.11148884544931	1.07745851939894	0.281275472672604	0.319141164225912	cds-CBV41439.1	HELO_1556	0.689992475545523	1329	HELO_1556
HELO_1557	412.072556305523	-0.26458829270823	0.111619677410819	-2.37044487894735	0.0177666929039481	0.0234718900084452	cds-CBV41440.1	mleN	0.622733612273361	1434	HELO_1557
HELO_1558	375.093097074598	-0.384841468503391	0.108716425476119	-3.53986499112709	0.000400331772530294	0.0006073366599095	cds-CBV41441.1	HELO_1558	0.56315289648623	1053	HELO_1558
HELO_1558A	93.711314219427	-0.220457304320032	0.199583740893929	-1.10458549044432	0.269339241043558	0.306553353122724	cds-CBV41442.1	HELO_1558A	0.513888888888889	504	HELO_1558A
HELO_1559	214.577738923868	0.17405078411482	0.14027685098691	1.24076626250372	0.214692107774801	0.248788658309373	cds-CBV41443.1	HELO_1559	0.551515151515152	1320	HELO_1559
HELO_1560	6515.59858262504	1.18148750453679	0.0694712572116308	17.0068536537005	7.30573489247168e-65	7.03708485277497e-64	cds-CBV41444.1	HELO_1560	0.617424242424242	1584	HELO_1560
HELO_1561	1129.84981854275	1.04920176945556	0.0858269605527483	12.2246175642063	2.29659957858128e-34	1.12090067903679e-33	cds-CBV41445.1	HELO_1561	0.638888888888889	684	HELO_1561
HELO_1562	542.367049965377	-0.426809309697051	0.0945776044734044	-4.51279467346914	6.39789536372393e-06	1.10088549240637e-05	cds-CBV41446.1	lhpC	0.650943396226415	954	HELO_1562
HELO_1563	877.777511479485	-0.136961521052391	0.0856807192354902	-1.59851040320936	0.10992943202377	0.132358816798461	cds-CBV41447.1	HELO_1563	0.688846641318124	1578	HELO_1563
HELO_1564	412.274686180936	-0.0357230471568626	0.106027757664465	-0.336921650931368	0.736175963502282	0.760454080516499	cds-CBV41448.1	dmlA	0.675046554934823	1074	HELO_1564
HELO_1565	672.830592606619	0.391938012750136	0.0879648515764279	4.45562069083471	8.36508194693593e-06	1.42991846801848e-05	cds-CBV41449.1	HELO_1565	0.672975814931651	951	HELO_1565
HELO_1566	3160.53588825102	0.230872317196567	0.068094144090454	3.39048710106237	0.00069768537665194	0.00103717813849708	cds-CBV41450.1	HELO_1566	0.667420814479638	1326	HELO_1566
HELO_1567	971.26670917009	0.245382330614773	0.0825348916730457	2.97307387991533	0.00294833475097325	0.00417862468987684	cds-CBV41451.2	HELO_1567	0.672566371681416	678	HELO_1567
HELO_1568	244.029222151788	-2.01466092977881	0.143821534550731	-14.0080617000243	1.39151158226273e-44	8.85750641786471e-44	cds-CBV41452.1	HELO_1568	0.665601703940362	939	HELO_1568
HELO_1569	103.474678841569	-1.63708121141376	0.207974533867926	-7.87154648680875	3.50283936581638e-15	9.33663113538611e-15	cds-CBV41453.1	HELO_1569	0.678510998307953	1182	HELO_1569
HELO_1570	534.871242820661	0.385429734354341	0.103921115411853	3.70886833562971	0.000208187643385908	0.000322970263982995	cds-CBV41454.1	HELO_1570	0.701030927835051	873	HELO_1570
HELO_1571	798.669686851896	0.676390443469215	0.089668876926862	7.54320190740104	4.58570322101435e-14	1.15707175521228e-13	cds-CBV41455.1	HELO_1571	0.605442176870748	441	HELO_1571
HELO_1572	98.1895794882624	0.241086315593538	0.195589955483202	1.23261092318334	0.2177209596259	0.251977753972633	cds-CBV41456.1	HELO_1572	0.646491228070175	1140	HELO_1572
HELO_1573	298.827068105737	0.820105780749289	0.123579911490502	6.63623861562908	3.2178877590616e-11	7.27722318679708e-11	cds-CBV41457.1	HELO_1573	0.629305312317571	1713	HELO_1573
HELO_1574	43.0441017674921	1.31719366750164	0.306816482251505	4.29309943793016	1.76196046106614e-05	2.95363629776327e-05	cds-CBV41458.1	HELO_1574	0.623655913978495	279	HELO_1574
HELO_1575	1580.02548865461	1.46381954529751	0.0746841111318802	19.6001468466651	1.5417836662044e-85	2.07145178178975e-84	cds-CBV41459.1	HELO_1575	0.61236802413273	663	HELO_1575
HELO_1576	2109.03719966728	1.91399531294321	0.0706864836965663	27.0772460709654	1.8252704573491e-161	5.93375869215006e-160	cds-CBV41460.1	HELO_1576	0.630977872947894	1401	HELO_1576
HELO_1577	1046.33979078179	0.136162306300442	0.0873027842828843	1.55965594246387	0.118841208827139	0.142758443200136	cds-CBV41461.1	HELO_1577	0.681265206812652	822	HELO_1577
HELO_1578	3879.13525822647	0.250547462634668	0.0670059808308132	3.73918058549561	0.000184621069653891	0.000287405224186873	cds-CBV41462.1	HELO_1578	0.633713561470216	1578	HELO_1578
HELO_1579	723.313601355806	0.383735699536745	0.0958201158015147	4.0047509474068	6.20828544720611e-05	0.000100152269886032	cds-CBV41463.1	HELO_1579	0.675352877307275	921	HELO_1579
HELO_1580	351.37327261991	1.50567062977898	0.116610743830876	12.9119374451697	3.85478357317861e-38	2.09169403724937e-37	cds-CBV41464.1	betG	0.639393939393939	1650	HELO_1580
HELO_1581	123.165535352857	-0.36346437125758	0.189617893045663	-1.91682528172619	0.0552601319630731	0.0691830774640748	cds-CBV41465.1	betC	0.611872146118721	1533	HELO_1581
HELO_1582	474.923337757288	-0.00645090687000888	0.099407588418151	-0.0648935053416002	0.948258791682708	0.953759740474237	cds-CBV41466.1	HELO_1582	0.62876254180602	897	HELO_1582
HELO_1583	461.383419771686	-0.175656701631588	0.103083051978326	-1.70403085920003	0.0883753222167677	0.107688938484355	cds-CBV41467.1	HELO_1583	0.692883895131086	267	HELO_1583
HELO_1584	443.484040835915	-0.971626711551116	0.105687811280629	-9.19336581747531	3.80737575326569e-20	1.20649739927244e-19	cds-CBV41468.1	glcG	0.666666666666667	402	HELO_1584
HELO_1585	485.61033362821	-0.861268595154541	0.109387501416143	-7.8735557902362	3.44701264100355e-15	9.19455899332888e-15	cds-CBV41469.1	glcF	0.680454176804542	1233	HELO_1585
HELO_1586	569.98227624187	-0.395014376154404	0.101074732446916	-3.90814169467988	9.30087556860497e-05	0.000148398281968846	cds-CBV41470.1	glcE	0.705936073059361	1095	HELO_1586
HELO_1587	1272.06611321985	-0.254380150237545	0.0768723757498699	-3.30912304655779	0.000935886964310328	0.00137958074374652	cds-CBV41471.1	glcD	0.690666666666667	1500	HELO_1587
HELO_1588	3582.79911840049	0.270773785389313	0.0681055398213213	3.97579677218187	7.0144008915228e-05	0.000112856534008107	cds-CBV41472.1	HELO_1588	0.648305084745763	708	HELO_1588
HELO_1589	340.168946044739	0.389967689750124	0.119050021656409	3.27566248476303	0.00105414456641984	0.00154701344874432	cds-CBV41473.1	HELO_1589	0.671474358974359	624	HELO_1589
HELO_1590	297.529885481732	-0.115803247072952	0.12221814369434	-0.947512730700351	0.343377572222806	0.381868582914855	cds-CBV41474.1	HELO_1590	0.67047619047619	525	HELO_1590
HELO_1591	245.743396469385	-1.07319324237336	0.139086444913458	-7.71601605779141	1.20022197220328e-14	3.13712002928367e-14	cds-CBV41475.1	HELO_1591	0.629943502824859	354	HELO_1591
HELO_1592	1325.24031143292	-0.768167320424162	0.076639653848767	-10.0231052966391	1.20651413225711e-23	4.27326649372388e-23	cds-CBV41476.1	HELO_1592	0.642800318217979	1257	HELO_1592
HELO_1593	3001.71520484302	0.578093598373065	0.0662342979639987	8.72800974937916	2.59193314944642e-18	7.74813513722036e-18	cds-CBV41477.1	HELO_1593	0.641025641025641	741	HELO_1593
HELO_1594	254.410416953803	0.7760782226518	0.135090869906773	5.74486064963069	9.19967170687508e-09	1.82738705317688e-08	cds-CBV41478.1	HELO_1594	0.619047619047619	1449	HELO_1594
HELO_1595	188.621822458381	0.791642842970667	0.148369390083396	5.33562106392497	9.52180722307526e-08	1.81038642815755e-07	cds-CBV41479.1	HELO_1595	0.624005784526392	1383	HELO_1595
HELO_1596	155.707645881926	1.90209598866409	0.174856111391014	10.8780641038654	1.46644231646451e-27	5.9723897922229e-27	cds-CBV41480.1	HELO_1596	0.658569500674764	741	HELO_1596
HELO_1597	668.553384918818	-0.203323934443387	0.0882709715254329	-2.30340655517545	0.0212559792758894	0.0278492337328224	cds-CBV41481.1	puuE	0.647435897435897	936	HELO_1597
HELO_1598	631.84642022223	0.590077960658641	0.100831565205306	5.85211545072384	4.85359506835499e-09	9.80140856565753e-09	cds-CBV41482.1	HELO_1598	0.597653554175293	1449	HELO_1598
HELO_1599	861.568264480954	1.57644116000303	0.0994417919455312	15.85290378583	1.34232300092075e-56	1.13134214035936e-55	cds-CBV41483.1	allA	0.631284916201117	537	HELO_1599
HELO_1600	3358.5159430536	1.37721995814117	0.068227889520202	20.1855863903482	1.3106325572501e-90	1.91647114094282e-89	cds-CBV41484.1	allE	0.632629107981221	852	HELO_1600
HELO_1601	285.734301295972	-0.172135313819144	0.124047386544685	-1.38765772189112	0.165241295729322	0.194643661517457	cds-CBV41485.1	gcl	0.636261261261261	1776	HELO_1601
HELO_1602	451.02164094721	-0.607004405565394	0.106133368849434	-5.71926070137772	1.06988534478058e-08	2.11939746482376e-08	cds-CBV41486.1	hyi	0.629343629343629	777	HELO_1602
HELO_1603	845.94491000476	-0.507811253138855	0.0881169348932343	-5.76292461550254	8.26687258151882e-09	1.64839447257996e-08	cds-CBV41487.1	glxR1	0.649774774774775	888	HELO_1603
HELO_1604	460.891759837747	0.46619468724176	0.104576698735084	4.45792124709096	8.27582934493131e-06	1.41532619280859e-05	cds-CBV41488.1	gckA	0.682503770739065	1326	HELO_1604
HELO_1606	2786.74339062622	0.309781986219966	0.0711887052537419	4.35156089882227	1.35171764911235e-05	2.28274766253157e-05	cds-CBV41490.1	HELO_1606	0.651639344262295	732	HELO_1606
HELO_1607	94.4107705322901	-0.95429853566257	0.202012036842563	-4.72396868314485	2.31286048740911e-06	4.06817634524472e-06	cds-CBV41491.1	azoR2	0.652421652421652	702	HELO_1607
HELO_1608	567.618230869363	0.397946036566996	0.093117397721037	4.27359490606869	1.92346357210904e-05	3.22140334224885e-05	cds-CBV41492.1	HELO_1608	0.649006622516556	906	HELO_1608
HELO_1609	1769.06058934617	1.05162942901074	0.0810022943244833	12.9827116352788	1.53353492399977e-38	8.43444208199876e-38	cds-CBV41493.1	HELO_1609	0.637931034482759	522	HELO_1609
HELO_1610	168.698571817006	1.35277142901941	0.168199257826916	8.04267180781187	8.79005182158998e-16	2.38662033425869e-15	cds-CBV41494.1	pgpA2	0.648373983739837	492	HELO_1610
HELO_1611	143.869854426356	0.726185033555133	0.166092651400222	4.37216834961166	1.23018605751445e-05	2.0804028961496e-05	cds-CBV41495.1	HELO_1611	0.669166666666667	1200	HELO_1611
HELO_1612	378.916693819919	-1.12553813067522	0.110580973763362	-10.1784067581446	2.47581676418052e-24	9.03251386611348e-24	cds-CBV41496.1	HELO_1612	0.643589743589744	780	HELO_1612
HELO_1613	1573.88457813447	0.75198928555687	0.0772635194516044	9.73278580751029	2.18524772534871e-22	7.46387145215259e-22	cds-CBV41497.1	HELO_1613	0.632768361581921	885	HELO_1613
HELO_1614	1399.77409093745	0.749682908069718	0.0770370903496738	9.73145409135889	2.21405064367948e-22	7.55516250575162e-22	cds-CBV41498.1	ygiF	0.688581314878893	867	HELO_1614
HELO_1615	4759.41861694515	0.168511002886378	0.0716123763581939	2.35309888396263	0.018617682370656	0.0245249571315335	cds-CBV41499.2	HELO_1615	0.60352422907489	681	HELO_1615
HELO_1616	7652.29236878712	0.460701824227179	0.0548217955012884	8.40362523727178	4.32902682687592e-17	1.23236799661104e-16	cds-CBV41500.1	HELO_1616	0.644549763033175	1266	HELO_1616
HELO_1617	3257.78899667622	0.442596722098805	0.0713945297941562	6.19930859373813	5.67117398200161e-10	1.1977229970109e-09	cds-CBV41501.1	argA	0.648401826484018	1314	HELO_1617
HELO_1618	2804.56929863613	1.47942199250714	0.0653322919452206	22.6445751168135	1.57786391923604e-113	3.20949862007733e-112	cds-CBV41502.2	glrK	0.620553359683794	1518	HELO_1618
HELO_1619	1668.70035077803	1.79865495164342	0.0762547746575473	23.5874403894183	5.18618973263164e-123	1.15846115438723e-121	cds-CBV41503.1	HELO_1619	0.641304347826087	552	HELO_1619
HELO_1620	3303.09119467478	1.46415915775151	0.0658804019770339	22.2245024895555	1.99076402173625e-109	3.81493252796931e-108	cds-CBV41504.1	glrR	0.65301724137931	1392	HELO_1620
HELO_1621	1803.68459273015	-0.379980343898411	0.0765146834920727	-4.96611011842948	6.83091769914188e-07	1.23799757802765e-06	cds-CBV41505.1	xseA	0.68208516886931	1362	HELO_1621
HELO_1622	42.8285695534685	0.852913604603579	0.303923001006614	2.80634766627952	0.00501065979075273	0.00697393436472886	cds-CBV41506.1	HELO_1622	0.683473389355742	1071	HELO_1622
HELO_1623	108.581771369507	0.549944306886389	0.187304006283456	2.93610541385929	0.00332361358361264	0.00469223616050159	cds-CBV41507.1	HELO_1623	0.65602129075183	1503	HELO_1623
HELO_1624	12.9145306879666	0.361847863287006	0.543819501042845	0.665382286941008	0.505806011366055	0.543577239487546	cds-CBV41508.1	HELO_1624	0.655480984340045	447	HELO_1624
HELO_1625	37.0393935818992	0.152569517304337	0.316750907094373	0.481670340596313	0.630040148761438	0.662807333614676	cds-CBV41509.1	HELO_1625	0.651469098277609	987	HELO_1625
HELO_1626	1199.4111388358	0.526156496328	0.0872917226970885	6.0275645854054	1.66448744201193e-09	3.425889641812e-09	cds-CBV41510.1	HELO_1626	0.683109118086697	669	HELO_1626
HELO_1627	1554.67789584162	0.444385128560463	0.0772050253539514	5.75590936630292	8.61766149314148e-09	1.71552244376862e-08	cds-CBV41511.1	HELO_1627	0.678800856531049	1401	HELO_1627
HELO_1628	527.137129117199	0.724476437747296	0.0970267965858233	7.4667665350208	8.21894011683487e-14	2.0552995168541e-13	cds-CBV41512.1	HELO_1628	0.664723032069971	1029	HELO_1628
HELO_1629	15855.9248655369	0.19778627859487	0.055537539241766	3.56130792424683	0.000369012009305928	0.000560990699742331	cds-CBV41513.1	guaB	0.650340136054422	1470	HELO_1629
HELO_1630	6984.82512209387	0.0368390852162072	0.0579972732601567	0.635186503526797	0.525306784581376	0.561550793499939	cds-CBV41514.2	guaA	0.641318124207858	1578	HELO_1630
HELO_1631	25.6960697466159	0.0928429715159084	0.393673597122439	0.23583743536408	0.813558818135054	0.832069566525206	cds-CBV41515.1	HELO_1631	0.548223350253807	591	HELO_1631
HELO_1632	1527.68681172722	1.86082788753387	0.0748186846744381	24.8711654799998	1.52657378964466e-136	4.05712056065417e-135	cds-CBV41516.1	rlmA	0.666666666666667	864	HELO_1632
HELO_1633	201.008640428115	0.354483932924354	0.175793327849467	2.01648115580303	0.0437496867695666	0.0554640005320307	cds-CBV41517.1	HELO_1633	0.575757575757576	990	HELO_1633
HELO_1634	273.88495839545	2.10092533657144	0.138711861838909	15.1459673939876	8.0560417588977e-52	6.09813888651695e-51	cds-CBV41518.1	anr	0.62431693989071	732	HELO_1634
HELO_1635	56.5904957115905	-0.335916587804235	0.26167659619683	-1.28370894717525	0.199243812665434	0.232217260536122	cds-CBV41519.1	yhbV	0.653637350705755	921	HELO_1635
HELO_1636	58.2799599039524	-0.0209617301431117	0.257668446284352	-0.0813515602914731	0.935162370651284	0.941367484528981	cds-CBV41520.1	HELO_1636	0.64859437751004	996	HELO_1636
HELO_1637	14.6754395846431	0.374001696860726	0.491462413645152	0.760997558463879	0.44665852555615	0.485725069582236	cds-CBV41521.1	HELO_1637	0.683195592286501	726	HELO_1637
HELO_1638	3.17428279770426	2.39445125265567	1.22687111414606	1.95167302012998	0.0509770377673173	0.0640176711508066	cds-CBV41522.1	HELO_1638	0.642857142857143	168	HELO_1638
HELO_1639	34.8144885601268	1.97517555768532	0.351841211286212	5.61382661930007	1.97900513806876e-08	3.87187410408832e-08	cds-CBV41523.1	HELO_1639	0.644752018454441	1734	HELO_1639
HELO_1640	109.552182034866	1.1882402682223	0.194167730754543	6.11965883107741	9.37759170434797e-10	1.96454611021467e-09	cds-CBV41524.1	HELO_1640	0.682373472949389	573	HELO_1640
HELO_1641	339.601825999276	2.00677589382039	0.128599644518901	15.6048323564801	6.74867661453726e-55	5.42426745111041e-54	cds-CBV41525.1	HELO_1641	0.615711252653928	471	HELO_1641
HELO_1642	1410.03438867681	-0.352260920949134	0.0737038989930294	-4.77940686669032	1.75813088880182e-06	3.10896287815805e-06	cds-CBV41526.1	HELO_1642	0.668224299065421	1284	HELO_1642
HELO_1643	4876.11928626588	0.295896800596657	0.0732131403945993	4.04158050046552	5.30921486490967e-05	8.61062419738803e-05	cds-CBV41527.1	yghU	0.631034482758621	870	HELO_1643
HELO_1644	3790.36942986798	1.0274344851793	0.346051451409325	2.96902232600088	0.00298748889844691	0.00423246968064015	cds-CBV41528.1	cspA1	0.565217391304348	207	HELO_1644
HELO_1645	109.173606128484	2.08298961538018	0.209297657354087	9.95228346897454	2.46461966070885e-23	8.65350066021305e-23	cds-CBV41529.1	HELO_1645	0.671623296158612	807	HELO_1645
HELO_1646	302.295611298432	1.28023347034096	0.141943764173376	9.01930055044354	1.89294006562234e-19	5.88573422624334e-19	cds-CBV41530.1	HELO_1646	0.671604938271605	810	HELO_1646
HELO_1647	752.690946832502	0.7702714575981	0.0879689179773793	8.75617746936675	2.01983604176451e-18	6.06784078223149e-18	cds-CBV41531.2	ldcA	0.713963963963964	888	HELO_1647
HELO_1648	266.799214389459	1.09792738715302	0.131573947147485	8.34456524985392	7.14763341775318e-17	2.02053829767386e-16	cds-CBV41532.1	argP	0.658620689655172	870	HELO_1648
HELO_1649	112.628856879736	1.62948524300822	0.198136925544849	8.22403617360753	1.96766706845648e-16	5.47309075343776e-16	cds-CBV41533.1	argO	0.655339805825243	618	HELO_1649
HELO_1650	2197.07170162839	-0.359833910075373	0.0854384778797852	-4.21161423991742	2.53552270548701e-05	4.20393359320502e-05	cds-CBV41534.1	HELO_1650	0.607709750566893	441	HELO_1650
HELO_1651	7116.72414748988	0.666829414278924	0.0719463277593958	9.26842877247254	1.88908113535191e-20	6.04406363252751e-20	cds-CBV41535.1	HELO_1651	0.616279069767442	774	HELO_1651
HELO_1652	5429.71060770086	0.840930656522457	0.0616856057456274	13.6325265247487	2.56542449951032e-42	1.55678510045285e-41	cds-CBV41536.1	HELO_1652	0.601388888888889	720	HELO_1652
HELO_1653	1066.12656576963	1.92283540307762	0.085114198745261	22.5912413137142	5.28419321009197e-113	1.06887485988583e-111	cds-CBV41537.1	HELO_1653	0.665831244778613	1197	HELO_1653
HELO_1654	1400.07203862199	1.52692110705723	0.0764223595302038	19.9800309286939	8.21729553158883e-89	1.17792019805177e-87	cds-CBV41538.1	HELO_1654	0.622727272727273	1980	HELO_1654
HELO_1655	329.001475874411	1.72209354753845	0.129460100399461	13.3021181215276	2.25002674602729e-40	1.29831178800085e-39	cds-CBV41539.1	HELO_1655	0.636150234741784	426	HELO_1655
HELO_1656	187.093028124292	1.19160528416643	0.161168053448108	7.39355758584062	1.42951496972323e-13	3.54554768716777e-13	cds-CBV41540.1	HELO_1656	0.510869565217391	276	HELO_1656
HELO_1657	1839.16699380825	0.695022345399235	0.0762813102865869	9.11130580725546	8.13962981793563e-20	2.55486139371583e-19	cds-CBV41541.2	HELO_1657	0.588709677419355	744	HELO_1657
HELO_1658	567.455426010741	1.31864579109829	0.0961669087768297	13.712053427426	8.59893318948399e-43	5.27082756614667e-42	cds-CBV41542.1	HELO_1658	0.614890885750963	2337	HELO_1658
HELO_1659	673.904049136092	0.748165957327214	0.0940178648635012	7.95769993727713	1.75266766253794e-15	4.72001698173124e-15	cds-CBV41543.1	HELO_1659	0.624012638230648	1266	HELO_1659
HELO_1660	1284.33773479542	2.23303705704461	0.10130185729408	22.0433969987547	1.10525642618678e-107	2.02223047625431e-106	cds-CBV41544.2	HELO_1660	0.639583333333333	1440	HELO_1660
HELO_1661	836.412886890993	1.10014448548697	0.0903457369483374	12.1770492183386	4.11916768994955e-34	2.00238845915972e-33	cds-CBV41545.1	HELO_1661	0.525537634408602	744	HELO_1661
HELO_1662	2339.5226499018	1.39988048856304	0.0798296807761841	17.5358397397059	7.63138733470246e-69	7.91620549448765e-68	cds-CBV41546.1	npd	0.649717514124294	1062	HELO_1662
HELO_1663	93.9139418754114	1.46852661732515	0.218579793973633	6.71849209219356	1.83614705915077e-11	4.19674290167481e-11	cds-CBV41547.1	ibpA	0.512345679012346	486	HELO_1663
HELO_1664	2792.33896236257	1.88545140969024	0.06466003255052	29.159456550182	6.33896789496411e-187	2.481740011351e-185	cds-CBV41548.1	HELO_1664	0.65117994100295	1356	HELO_1664
HELO_1665	211.092167790869	2.05155459478804	0.163347575404334	12.5594431977936	3.52806779069447e-36	1.82726811179496e-35	cds-CBV41549.1	HELO_1665	0.657142857142857	315	HELO_1665
HELO_1666	127.885995030214	1.35350534367663	0.190522726410335	7.10416740920211	1.21050053865397e-12	2.88067481126738e-12	cds-CBV41550.1	HELO_1666	0.598076923076923	1560	HELO_1666
HELO_1667	181.920828248947	1.45567933678242	0.163242549106494	8.91727888807212	4.77885140496615e-19	1.46462945837389e-18	cds-CBV41551.1	HELO_1667	0.557319223985891	567	HELO_1667
HELO_1668	575.074592898026	-0.253396393472527	0.100645861547744	-2.51770305878222	0.0118122859098129	0.0158294195795469	cds-CBV41552.1	HELO_1668	0.630252100840336	1428	HELO_1668
HELO_1669	1483.42710795868	-0.190891557291715	0.0760679654919756	-2.50948682611805	0.0120906725413188	0.0161846098246109	cds-CBV41553.1	tesB	0.659367396593674	822	HELO_1669
HELO_1670	465.851990140796	0.831377014776289	0.116231482916129	7.15276957600376	8.5044296082993e-13	2.03983057996164e-12	cds-CBV41554.1	tadA	0.675213675213675	468	HELO_1670
HELO_1671	2067.3847724847	0.611403568259011	0.0692154928782971	8.83333402442215	1.01601046727342e-18	3.08531618961012e-18	cds-CBV41555.1	mltF	0.653005464480874	1464	HELO_1671
HELO_1672	34664.5425858848	-0.278149980192837	0.0540839768980446	-5.14292764966575	2.70489811018806e-07	5.00433639186724e-07	cds-CBV41556.1	purL	0.670992366412214	3930	HELO_1672
HELO_1673	3407.66001187095	-0.00312930378230468	0.0685347597801155	-0.0456600970419189	0.963581168564804	0.968101278902995	cds-CBV41557.1	HELO_1673	0.665557404326123	1803	HELO_1673
HELO_1674	1315.86559918507	0.504153878382624	0.0802295783839748	6.28389041220893	3.30203513158286e-10	7.09723135424628e-10	cds-CBV41558.1	HELO_1674	0.667929292929293	792	HELO_1674
HELO_1675	3374.98608416696	-0.294311858524333	0.0697920415863748	-4.21698308051488	2.47592544401933e-05	4.10886259875769e-05	cds-CBV41559.1	scpA	0.633652822151225	939	HELO_1675
HELO_1676	2807.66467657942	-0.209931270195061	0.0671235053667743	-3.12753735145328	0.00176277419803855	0.00254289257331948	cds-CBV41560.1	scpB	0.671067106710671	909	HELO_1676
HELO_1677	5249.93487031402	-0.43276573483855	0.0606151960597356	-7.13955844359662	9.36312026940189e-13	2.2390499755608e-12	cds-CBV41561.1	rluB	0.652777777777778	864	HELO_1677
HELO_1678	9830.50261216156	-0.164578573797749	0.0599570173189914	-2.74494264653187	0.00605214737635279	0.00835324814150891	cds-CBV41562.2	nadA	0.661807580174927	1029	HELO_1678
HELO_1679	14337.7856169692	-0.3604426725552	0.0549195991279417	-6.56309729638606	5.27014346536253e-11	1.1793849021134e-10	cds-CBV41563.1	ilvD1	0.652574525745257	1845	HELO_1679
HELO_1680	5264.07376409563	-0.273727251961313	0.0636629894546087	-4.29962925565219	1.71084071420812e-05	2.87058573291787e-05	cds-CBV41564.1	HELO_1680	0.663963963963964	1110	HELO_1680
HELO_1681	765.546653042943	0.642365339907439	0.085062887760542	7.55165215782166	4.29771052437937e-14	1.08817552289745e-13	cds-CBV41565.1	nudE	0.644444444444444	585	HELO_1681
HELO_1682	3341.65440465642	-0.492483174039054	0.0646170308167118	-7.62156923359722	2.50610160880787e-14	6.44400844468182e-14	cds-CBV41566.2	HELO_1682	0.654919236417034	681	HELO_1682
HELO_1683	2170.53524113313	-0.235097047063339	0.068098971874313	-3.45228482299625	0.000555860630634599	0.000832533342715169	cds-CBV41567.1	hslR	0.638461538461538	390	HELO_1683
HELO_1684	4053.52333531611	-0.691278679608039	0.0587454737968977	-11.7673521878131	5.75010518330144e-32	2.65350227787079e-31	cds-CBV41568.1	hslO	0.64041095890411	876	HELO_1684
HELO_1685	7501.54933564754	-0.203052012133011	0.0574021518670864	-3.53735888862102	0.000404150084647544	0.000612618841882476	cds-CBV41569.1	pckA	0.635673624288425	1581	HELO_1685
HELO_1686	277.023143974269	2.84266172052832	0.153421845407434	18.52840260772	1.21850818475836e-76	1.39955466899217e-75	cds-CBV41570.1	msrB2	0.622489959839357	498	HELO_1686
HELO_1687	14935.133850927	0.103915400218356	0.056866666891107	1.82735169651039	0.0676469070384657	0.0835773289878024	cds-CBV41571.1	yhgF	0.671762208067941	2355	HELO_1687
HELO_1688	8694.97621096366	0.222914415224182	0.0586913052245287	3.79808243097344	0.00014581983318771	0.000228750544005364	cds-CBV41572.1	gshA	0.637254901960784	1632	HELO_1688
HELO_1689	2281.40242045709	0.446111304971671	0.0731605003496904	6.0977071348523	1.07600646079394e-09	2.24641027738001e-09	cds-CBV41573.1	dsbB	0.670289855072464	552	HELO_1689
HELO_1690	3984.28293951039	0.629030294147822	0.0618034814285833	10.1779103637502	2.48847631035029e-24	9.06961185784323e-24	cds-CBV41574.1	HELO_1690	0.633720930232558	516	HELO_1690
HELO_1691	1569.89846515737	0.31252082171665	0.070367344918797	4.44127630618002	8.9426878523978e-06	1.52578849440395e-05	cds-CBV41575.1	HELO_1691	0.660149885956338	3069	HELO_1691
HELO_1692	746.326957006747	0.383931487143508	0.097635942350256	3.93227614648512	8.41453244394439e-05	0.000134433140098295	cds-CBV41576.1	HELO_1692	0.693766937669377	1107	HELO_1692
HELO_1693	33145.7930569908	0.22831964530209	0.0693082883076113	3.29426178134335	0.000986805489897571	0.00145287456074285	cds-CBV41577.1	mdh	0.641025641025641	975	HELO_1693
HELO_1694	2615.46056453318	-0.428398839937612	0.0727060062260772	-5.89220701527077	3.81071354301013e-09	7.74263839849323e-09	cds-CBV41578.1	HELO_1694	0.654490106544901	657	HELO_1694
HELO_1695	2579.90261240416	0.235970283585383	0.0820543598060107	2.87577996030014	0.00403030560299994	0.00565921430795325	cds-CBV41579.1	rppH	0.624242424242424	495	HELO_1695
HELO_1696	8624.94495960473	-0.152522019909398	0.0627686180846721	-2.42990883921728	0.0151026209070088	0.020024997349752	cds-CBV41580.1	ptsP	0.660035366931919	2262	HELO_1696
HELO_1697	613.453927185122	0.671631085044071	0.0992378656821819	6.76789127242044	1.30672893358531e-11	3.00366164594956e-11	cds-CBV41581.2	HELO_1697	0.698039215686274	765	HELO_1697
HELO_1698	3527.99259533821	0.00231058601029973	0.0642110271981082	0.0359842555262503	0.971294913093867	0.974766190337653	cds-CBV41582.1	HELO_1698	0.649219467401286	1089	HELO_1698
HELO_1699	2307.58899088694	0.649730992572529	0.0738298794454718	8.80037997424061	1.36353681149222e-18	4.12688074035177e-18	cds-CBV41583.1	HELO_1699	0.677987421383648	795	HELO_1699
HELO_1700	1893.09547977329	1.28203197104181	0.0770272360956691	16.6438786593551	3.35186077239751e-62	3.0896519170378e-61	cds-CBV41584.1	lgt	0.635897435897436	780	HELO_1700
HELO_1701	5560.08980646316	0.0392099348482189	0.0676981698223531	0.579187516458861	0.562462653164432	0.598984065566451	cds-CBV41585.1	thyA	0.624561403508772	855	HELO_1701
HELO_1702	3253.01447402715	-0.0146955290801976	0.0755821267333706	-0.194431272515507	0.845838205192625	0.860250532152612	cds-CBV41586.1	folA	0.624074074074074	540	HELO_1702
HELO_1703	10192.2987158707	0.0917352621142853	0.0580642651993507	1.5798918973543	0.114131625133524	0.137282209154661	cds-CBV41587.1	HELO_1703	0.69047619047619	1134	HELO_1703
HELO_1704	542229.982904317	-0.916027527032062	0.0584241498628855	-15.678919234287	2.1081065689004e-55	1.73656470981139e-54	cds-CBV41588.1	hopP	0.567665758401453	1101	HELO_1704
HELO_1705	12117.1000352651	-0.419815293416368	0.0589818998747009	-7.11769702753233	1.09745276590847e-12	2.6141202534989e-12	cds-CBV41589.2	HELO_1705	0.636015325670498	1044	HELO_1705
HELO_1706	9242.69719803056	-0.697204270029348	0.0693885114154432	-10.0478343721058	9.39084259713195e-24	3.34560253387059e-23	cds-CBV41590.2	HELO_1706	0.6238023197176	1983	HELO_1706
HELO_1707	2631.08783462854	-0.0455862176968456	0.0793049208405055	-0.574822056610164	0.565411648029667	0.601596671676218	cds-CBV41591.1	cmoM	0.646060606060606	825	HELO_1707
HELO_1708	2555.48136996102	-0.0244594248412725	0.0683203307458673	-0.358010925507003	0.72033513737011	0.746156539164885	cds-CBV41592.1	rsmC	0.671717171717172	990	HELO_1708
HELO_1709	489.517528688417	-0.482669916143708	0.113738877272287	-4.24366696523838	2.19896624000167e-05	3.67267710084682e-05	cds-CBV41593.2	greB	0.655555555555556	540	HELO_1709
HELO_1710	658.241641908024	0.967542160307501	0.0893936514137687	10.8233878469638	2.66731711665694e-27	1.07788031317957e-26	cds-CBV41594.1	HELO_1710	0.668238993710692	636	HELO_1710
HELO_1711	2836.45671830984	0.644849139719203	0.083069542290265	7.76276264368889	8.30990454858823e-15	2.18457490696099e-14	cds-CBV41595.1	nudF	0.665191740412979	678	HELO_1711
HELO_1712	2030.85692705037	0.652023568656032	0.0740813780419051	8.80145032247113	1.35059226872717e-18	4.09110353613613e-18	cds-CBV41596.1	HELO_1712	0.635346756152125	447	HELO_1712
HELO_1713	2111.32316308722	0.503569159222657	0.0678980775352411	7.41654517333411	1.20214891360226e-13	2.98977062460781e-13	cds-CBV41597.2	cpdA	0.684426229508197	732	HELO_1713
HELO_1714	16594.9047668241	-1.62675808256064	0.0718286099892174	-22.6477733984389	1.4674151572837e-113	3.0016059481292e-112	cds-CBV41598.1	cysD1	0.635346756152125	894	HELO_1714
HELO_1715	27335.0483932671	-1.38597490996836	0.0600020581667618	-23.0987894801269	4.76151627046153e-118	1.01980474945591e-116	cds-CBV41599.1	cysN1	0.63375350140056	1428	HELO_1715
HELO_1716	2255.05140632675	-0.0707777629657568	0.069077711234631	-1.02461071307576	0.305546907564255	0.344532762601875	cds-CBV41600.1	cmoB	0.679563492063492	1008	HELO_1716
HELO_1717	2345.72181506078	0.0991631209554957	0.0756015627095179	1.31165438122632	0.189636775421617	0.221872589752606	cds-CBV41601.1	cmoA	0.645161290322581	744	HELO_1717
HELO_1718	11334.9703066653	0.395259329168681	0.0593576085111155	6.65894969630831	2.75791300414075e-11	6.24475201994805e-11	cds-CBV41602.1	pgi2	0.658956109134045	1686	HELO_1718
HELO_1719	5893.08967123352	0.14419714906818	0.0560389463801095	2.57315953248117	0.0100774744008283	0.0135896608494133	cds-CBV41603.2	yqiA	0.696969696969697	627	HELO_1719
HELO_1720	13297.928570301	-0.637183256254177	0.0546931445576242	-11.6501485041301	2.29059303965711e-31	1.03861136455685e-30	cds-CBV41604.1	parE	0.651249335459862	1881	HELO_1720
HELO_1721	13328.6960290229	-0.429977285043332	0.0601363034370076	-7.1500451552319	8.67493596079005e-13	2.07935759270813e-12	cds-CBV41605.1	parC	0.662682602921647	2259	HELO_1721
HELO_1722	6084.23360824585	-0.209200467152957	0.0623594004536952	-3.35475430538013	0.00079435502506871	0.001175232282111	cds-CBV41606.1	serB	0.656765676567657	1212	HELO_1722
HELO_1723	2566.01111840393	-0.428929012705664	0.0707138462404991	-6.06570050293783	1.31379754203272e-09	2.72566202310035e-09	cds-CBV41607.1	HELO_1723	0.557491289198606	861	HELO_1723
HELO_1724	3873.4433008513	0.923164458010569	0.0656253825750831	14.0671859238971	6.04264579736903e-45	3.88715076823686e-44	cds-CBV41608.1	prtS	0.662835249042146	1044	HELO_1724
HELO_1725	1126.9960444239	1.08663071882792	0.0817571904472034	13.2909498587728	2.61240690681313e-40	1.50502746008016e-39	cds-CBV41609.1	HELO_1725	0.672268907563025	357	HELO_1725
HELO_1726	5426.9465724119	0.128016309641146	0.0594016691693694	2.15509616869753	0.0311543094772578	0.0400964442582876	cds-CBV41610.1	leuA	0.644991212653779	1707	HELO_1726
HELO_1727	1008.26554494641	-0.42247663467462	0.0805488561836844	-5.24497373011977	1.56304596281242e-07	2.93353110855671e-07	cds-CBV41611.2	epmB	0.660766961651917	1017	HELO_1727
HELO_1728	3302.12083274474	-0.340435483093804	0.0739484486854656	-4.60368661067957	4.1507692529312e-06	7.20832594120625e-06	cds-CBV41612.1	epmA	0.661538461538462	975	HELO_1728
HELO_1729	1793.34090062834	0.303669001848253	0.0767612353251348	3.9560202563444	7.6208701908475e-05	0.000122343864042662	cds-CBV41613.1	psd	0.647522522522523	888	HELO_1729
HELO_1730	2643.55258401341	0.126288090799094	0.0705823359865034	1.78923081864622	0.0735776503119211	0.0905666750458772	cds-CBV41614.1	rhdA	0.649819494584838	831	HELO_1730
HELO_1731	2447.72342999864	0.786730604056732	0.0698675941342784	11.2603076405453	2.06038182189186e-29	8.87792924675535e-29	cds-CBV41615.1	rsgA	0.664783427495292	1062	HELO_1731
HELO_1732	1243.17570617362	-0.377399753774188	0.0956602850740189	-3.94520833261335	7.97306278973038e-05	0.000127716329157098	cds-CBV41616.1	orn	0.632996632996633	594	HELO_1732
HELO_1733	6564.86773934129	4.49645872974163	0.0906104587978429	49.6240587388867	0	0	cds-CBV41617.1	HELO_1733	0.65717674970344	843	HELO_1733
HELO_1734	2034.26410305977	0.329499490677355	0.0696688627599991	4.72950867322812	2.25063840605665e-06	3.96064496686914e-06	cds-CBV41618.1	HELO_1734	0.617383512544803	1116	HELO_1734
HELO_1735	7647.73357692637	-0.403856591652734	0.18273355294938	-2.2100844926088	0.0270992988945761	0.0351008706065997	cds-CBV41619.1	trxA	0.611111111111111	324	HELO_1735
HELO_1736	4787.74044879596	-0.620438446785431	0.059840720277664	-10.3681647531408	3.46107889930541e-25	1.29915343014134e-24	cds-CBV41620.1	cysB	0.611111111111111	972	HELO_1736
HELO_1737	14533.8004817244	-0.327513275190969	0.0722381979104791	-4.53379631087751	5.79328987511595e-06	9.99212147574475e-06	cds-CBV41621.1	HELO_1737	0.642512077294686	621	HELO_1737
HELO_1738	2097.54067232016	0.293005943527559	0.069575021863872	4.21136689113579	2.53830104067816e-05	4.20662452849759e-05	cds-CBV41622.1	pabB	0.663710273466371	1353	HELO_1738
HELO_1739	1693.40774470856	-0.366882540776375	0.0779672870193604	-4.70559583130387	2.53125563753828e-06	4.4351789106241e-06	cds-CBV41623.1	HELO_1739	0.655737704918033	732	HELO_1739
HELO_1740	2692.06242891904	-0.401087590309872	0.0652839453757258	-6.14374005739864	8.0600707235168e-10	1.69242892181803e-09	cds-CBV41624.1	prpB	0.638608305274972	891	HELO_1740
HELO_1741	5222.59075261487	-0.638404808440143	0.0638633384498164	-9.9964208564167	1.5800481952408e-23	5.57997621617047e-23	cds-CBV41625.1	prpC	0.61613475177305	1128	HELO_1741
HELO_1742	6775.03501114964	-0.604779199884048	0.0602252445603936	-10.041955068818	9.96786324479101e-24	3.5477018645439e-23	cds-CBV41626.2	prpD	0.624915824915825	1485	HELO_1742
HELO_1743	469.639602623358	-0.282131895233215	0.103826830430496	-2.71733129156899	0.00658106971768043	0.00902511293486797	cds-CBV41627.1	HELO_1743	0.622018348623853	1635	HELO_1743
HELO_1744	1940.80487335261	-0.693169649927439	0.0705353814926149	-9.82726165591115	8.59233284759881e-23	2.97949370458165e-22	cds-CBV41628.1	rlmM	0.649267399267399	1092	HELO_1744
HELO_1745	645.848202695753	0.705939567633697	0.112223971354254	6.29045255763832	3.1654178212588e-10	6.82373374020325e-10	cds-CBV41629.1	HELO_1745	0.604166666666667	288	HELO_1745
HELO_1746	751.88097128811	-0.441765800317447	0.111419854695867	-3.96487503527352	7.34344075512444e-05	0.000118046215405775	cds-CBV41630.1	tusA	0.554263565891473	258	HELO_1746
HELO_1747	1772.33894445314	2.03295989024109	0.0742734310989795	27.3712936128114	6.02589991824394e-165	2.05049547685291e-163	cds-CBV41631.1	HELO_1747	0.646892655367232	708	HELO_1747
HELO_1748	615.025228447006	0.713199914567003	0.097694366510512	7.3003177157637	2.87088994874894e-13	7.04848975279493e-13	cds-CBV41632.1	HELO_1748	0.674351585014409	1041	HELO_1748
HELO_1749	2539.55029519114	0.438523028705069	0.0718766920510761	6.1010463363207	1.053763519358e-09	2.2012352116939e-09	cds-CBV41633.1	HELO_1749	0.665977961432507	1452	HELO_1749
HELO_1750	1282.4231221309	-0.10165794201453	0.08310279653721	-1.22327943523552	0.221224171725693	0.255625899477388	cds-CBV41634.1	epmC	0.672101449275362	552	HELO_1750
HELO_1751	1172.19487456283	-0.378495095247803	0.0802176566404133	-4.71835143407965	2.37763505813112e-06	4.17404495981457e-06	cds-CBV41635.1	HELO_1751	0.6375	480	HELO_1751
HELO_1752	2348.67348659216	-0.558560263462653	0.0720225465165122	-7.7553528787627	8.80981576743265e-15	2.31432461827001e-14	cds-CBV41636.1	tatD	0.675675675675676	888	HELO_1752
HELO_1753	10310.1290792662	-0.123642954330221	0.0565331331144581	-2.18708830589473	0.0287360781593558	0.0371021491412108	cds-CBV41637.1	HELO_1753	0.664609053497942	1944	HELO_1753
HELO_1754	2683.95538013442	1.23048908648569	0.080117652683701	15.3585264329145	3.10553295703048e-53	2.42125171232291e-52	cds-CBV41638.1	HELO_1754	0.625541125541126	462	HELO_1754
HELO_1755	1493.40804459418	-0.290232846294214	0.0778388846333746	-3.72863572828962	0.000192519208142541	0.000299300784306998	cds-CBV41639.1	HELO_1755	0.679417122040073	549	HELO_1755
HELO_1756	2499.4641305885	-0.150092407242196	0.073642043557647	-2.03813473922276	0.0415364598328443	0.0527684055308396	cds-CBV41640.1	HELO_1756	0.646258503401361	441	HELO_1756
HELO_1757	1128.95275517859	0.210334129018446	0.0830738845962404	2.53189230334806	0.0113448830221615	0.015219867016835	cds-CBV41641.1	HELO_1757	0.656981436642454	1239	HELO_1757
HELO_1758	4316.07704990716	0.576456679295955	0.0666023853054834	8.65519570585854	4.92066602729484e-18	1.45305312290191e-17	cds-CBV41642.1	fadB	0.652472527472527	2184	HELO_1758
HELO_1759	3107.44784413978	0.951678221701824	0.0677369936210152	14.0496082100486	7.74613829290806e-45	4.95671169147245e-44	cds-CBV41643.1	fadA	0.663273960983885	1179	HELO_1759
HELO_1760	374.002542332891	1.35804016199475	0.114064422030827	11.9059049072087	1.10260653674503e-32	5.24097963484159e-32	cds-CBV41644.1	HELO_1760	0.645021645021645	462	HELO_1760
HELO_1761	1910.44264509717	-0.211286488131601	0.0731756130208535	-2.88738938300918	0.00388453168690181	0.00546506177434679	cds-CBV41645.1	HELO_1761	0.649895178197065	477	HELO_1761
HELO_1762	3003.70068890731	-0.0157363413289846	0.0704959803448918	-0.223223242686983	0.823361763240284	0.840442999707842	cds-CBV41646.1	HELO_1762	0.607329842931937	573	HELO_1762
HELO_1763	1927.52352253572	0.56549693511884	0.073336522006541	7.7109865541265	1.24848818128877e-14	3.26093649072627e-14	cds-CBV41647.1	HELO_1763	0.636612021857924	366	HELO_1763
HELO_1764	2414.37108203628	0.374112635888143	0.065967870660394	5.6711340254424	1.41855364621769e-08	2.79186693290736e-08	cds-CBV41648.1	HELO_1764	0.64968152866242	942	HELO_1764
HELO_1765	62.6513007417839	0.317450327336604	0.251272942303425	1.26336852836811	0.206456768930988	0.240316207058097	cds-CBV41649.1	HELO_1765	0.642371234207969	1029	HELO_1765
HELO_1766	50.9015632091653	-0.0616662319837837	0.286438543751062	-0.215286082578944	0.829544279728528	0.846042219185314	cds-CBV41650.1	HELO_1766	0.656357388316151	1164	HELO_1766
HELO_1767	287.560423419305	-0.0968314877766416	0.120354442537859	-0.804552667394741	0.421077865352509	0.460818908250221	cds-CBV41651.2	soxR	0.654320987654321	486	HELO_1767
HELO_1768	3149.7829758654	-0.30928134566305	0.0677180887791076	-4.56718952408577	4.94307049311711e-06	8.54592576706524e-06	cds-CBV41652.1	HELO_1768	0.661512027491409	582	HELO_1768
HELO_1769	4365.64425772773	-1.86267398933164	0.0618789709350432	-30.1018902089849	4.57705846520498e-199	1.87247976087768e-197	cds-CBV41653.1	HELO_1769	0.64344262295082	1464	HELO_1769
HELO_1770	608.182399801622	0.268019888122274	0.111913164051558	2.39489152499342	0.0166252829973544	0.0220038732800317	cds-CBV41654.1	HELO_1770	0.638344226579521	459	HELO_1770
HELO_1771	540.013110821663	0.0523846531094004	0.0942479170435752	0.555817621785535	0.578335537705025	0.613733515821625	cds-CBV41655.1	HELO_1771	0.638364779874214	318	HELO_1771
HELO_1772	727.940626338703	-0.67614608167286	0.109634114068969	-6.16729644248786	6.94674518061386e-10	1.46202885564249e-09	cds-CBV41656.1	phnA	0.581120943952802	339	HELO_1772
HELO_1773	2158.52448224994	0.283170881087715	0.07492775670778	3.77925208934372	0.000157300114456661	0.000246017919560439	cds-CBV41657.2	HELO_1773	0.679955703211517	903	HELO_1773
HELO_1774	5629.74028644106	0.229280630723768	0.064237608016627	3.56925853566063	0.000357993006062756	0.000545377629738282	cds-CBV41658.1	HELO_1774	0.647704590818363	1002	HELO_1774
HELO_1775	8404.51557208985	0.0940068150487843	0.0890334693167942	1.0558592826962	0.291032508963494	0.329492961796045	cds-CBV41659.1	HELO_1775	0.645363408521303	798	HELO_1775
HELO_1776	40130.6853195353	-1.28130103303257	0.0559304241280959	-22.908838132499	3.7932680204409e-116	8.02981910606124e-115	cds-CBV41660.1	HELO_1776	0.609803921568628	1020	HELO_1776
HELO_1777	3134.39057863591	-0.781661763760923	0.0794653815449522	-9.83650677268504	7.83853188734724e-23	2.72069538625656e-22	cds-CBV41661.1	HELO_1777	0.671691792294807	597	HELO_1777
HELO_1778	3152.73276239352	-1.3854322695205	0.0940818355854773	-14.7258209929564	4.40092290164707e-49	3.13576522209334e-48	cds-CBV41662.1	HELO_1778	0.652873563218391	1305	HELO_1778
HELO_1779	21180.8704582111	-1.39053818165118	0.0619807353535105	-22.4350061953955	1.79284360066686e-111	3.56707297815739e-110	cds-CBV41663.1	dgoD	0.649260226283725	1149	HELO_1779
HELO_1780	12658.0625139484	-1.25700157795705	0.0719745550508784	-17.4645272495048	2.66902970786263e-68	2.74517999048809e-67	cds-CBV41664.1	dgoA	0.68348623853211	654	HELO_1780
HELO_1781	14194.6071195903	-1.31740615814638	0.0671247863228895	-19.6262249805799	9.23247331392201e-86	1.25430728865635e-84	cds-CBV41665.1	dgoK	0.657836644591612	906	HELO_1781
HELO_1782	3121.05133311639	-1.56764019227789	0.0812664098505892	-19.2901371570375	6.50006449028436e-83	8.36280381947892e-82	cds-CBV41666.1	gntK	0.599229287090559	519	HELO_1782
HELO_1783	2379.89885636894	-0.755152849073556	0.0703192475114213	-10.7389210749291	6.68206994238151e-27	2.66186177901653e-26	cds-CBV41667.2	HELO_1783	0.662337662337662	462	HELO_1783
HELO_1784	9857.73160601619	-0.883972941526014	0.0591663056442435	-14.9404789077281	1.79679269364893e-50	1.30842443951515e-49	cds-CBV41668.1	sufB	0.627858627858628	1443	HELO_1784
HELO_1785	6847.96754396889	-1.05061878614829	0.0634618769732445	-16.5551168080205	1.47055789638889e-61	1.3419301505644e-60	cds-CBV41669.1	sufC	0.636122177954847	753	HELO_1785
HELO_1786	10777.5646048567	-0.932611193496409	0.0548954640849881	-16.9888570766532	9.93053551698632e-65	9.54012660088316e-64	cds-CBV41670.1	sufD	0.664439495174462	1347	HELO_1786
HELO_1787	8742.56289129282	-1.16625872301474	0.0614403335489558	-18.9819725194926	2.40398952212666e-80	2.9079487873964e-79	cds-CBV41671.1	sufS	0.656199677938808	1242	HELO_1787
HELO_1788	3394.41609540749	-0.793331066181693	0.0666654681639408	-11.9001799286966	1.18092263127323e-32	5.60591825354085e-32	cds-CBV41672.1	HELO_1788	0.638743455497382	573	HELO_1788
HELO_1789	3042.58088548185	-1.12015979745348	0.0748998795112951	-14.9554285636008	1.43554578997025e-50	1.05167449120356e-49	cds-CBV41673.1	sanA	0.652230971128609	762	HELO_1789
HELO_1790	2975.61512993217	0.0879526398327559	0.0904281186704025	0.972624899488738	0.330739762825422	0.369733950398331	cds-CBV41674.1	HELO_1790	0.612975391498881	447	HELO_1790
HELO_1791	3495.24726778021	-0.205140231249481	0.0623554069816678	-3.28985474042036	0.00100239115460296	0.0014746287652159	cds-CBV41675.2	rimK	0.631463146314632	909	HELO_1791
HELO_1792	2292.67352582195	-0.46555449722845	0.0652067111818467	-7.13967149685136	9.35542298469656e-13	2.2390499755608e-12	cds-CBV41676.1	HELO_1792	0.648401826484018	438	HELO_1792
HELO_1793	5441.91229699245	-0.156770927917618	0.0663930899045677	-2.36125368081163	0.0182132668513629	0.0240269944223957	cds-CBV41677.1	HELO_1793	0.680311890838207	1026	HELO_1793
HELO_1794	5489.25634608747	-1.52603809741678	0.0789764947138784	-19.3226871228638	3.46153455403296e-83	4.50123118258358e-82	cds-CBV41678.1	HELO_1794	0.617760617760618	777	HELO_1794
HELO_1795	3539.12462365449	-1.62657190908651	0.0844948993824584	-19.250533712384	1.39716180565468e-82	1.78493548575041e-81	cds-CBV41679.1	HELO_1795	0.626666666666667	675	HELO_1795
HELO_1796	3411.22437220256	-1.85396477968083	0.0772944158229287	-23.9857531743046	3.91629896776459e-127	9.1995126075038e-126	cds-CBV41680.1	HELO_1796	0.652173913043478	759	HELO_1796
HELO_1797	1421.72904266688	-1.32156401544089	0.073827217548541	-17.9007696527635	1.16303469786211e-71	1.23818986401051e-70	cds-CBV41681.1	HELO_1797	0.654654654654655	333	HELO_1797
HELO_1798	2805.76425258993	-0.999703443804152	0.0727120115806719	-13.7488074125828	5.17759651949847e-43	3.19519134364304e-42	cds-CBV41682.1	HELO_1798	0.648702594810379	501	HELO_1798
HELO_1799	29689.2846639851	5.5792911372785	0.0660318229492519	84.4939740883181	0	0	cds-CBV41683.1	HELO_1799	0.612794612794613	594	HELO_1799
HELO_1800	76.3051724999657	1.5251123144941	0.237386035731235	6.42460838016947	1.32209437760977e-10	2.90509693957584e-10	cds-CBV41684.1	HELO_1800	0.646258503401361	294	HELO_1800
HELO_1801	6704.68617487695	1.16631517005986	0.0618574960477782	18.8548719973891	2.67986723552429e-79	3.20966993570525e-78	cds-CBV41685.1	putP	0.600268276324614	1491	HELO_1801
HELO_1802	4928.30129457885	2.74786001847269	0.06771096662066	40.5822004265151	0	0	cds-CBV41686.1	putA	0.651629072681704	3192	HELO_1802
HELO_1803	1302.53777938905	-0.329166646567222	0.0728260378045784	-4.51990327210316	6.18678920037588e-06	1.06556761961062e-05	cds-CBV41687.1	HELO_1803	0.65792759051186	801	HELO_1803
HELO_1804	1467.63806898243	-0.815196183577832	0.0827379282844406	-9.85275073331918	6.66932182021949e-23	2.31929329010689e-22	cds-CBV41688.1	HELO_1804	0.612903225806452	372	HELO_1804
HELO_1805	330.260556785141	2.13076931149737	0.13380986990563	15.9238575824048	4.32847282768182e-57	3.66510920129989e-56	cds-CBV41689.2	HELO_1805	0.629901960784314	408	HELO_1805
HELO_1806	3133.21591565603	0.323917136119771	0.0620426673876103	5.22087701510488	1.78077776994516e-07	3.33186632084806e-07	cds-CBV41690.1	HELO_1806	0.655132641291811	867	HELO_1806
HELO_1807	4180.58413434113	0.0863745504645279	0.0704648045793875	1.22578287103906	0.220280394740212	0.254616164206068	cds-CBV41691.1	nadK	0.634920634920635	882	HELO_1807
HELO_1808	2882.92670203711	0.0794694577280686	0.063031542643341	1.26078871617882	0.207384980293123	0.241242400398486	cds-CBV41692.1	HELO_1808	0.639800995024876	1005	HELO_1808
HELO_1809	949.892635366605	-0.57833875036078	0.0819164561692596	-7.06010461641297	1.66377296111241e-12	3.94902043768598e-12	cds-CBV41693.1	HELO_1809	0.65962441314554	852	HELO_1809
HELO_1810	2795.9686000617	0.00804935824778132	0.0699091321685427	0.115140297098457	0.908333919820236	0.917404660767123	cds-CBV41694.2	HELO_1810	0.66547192353644	837	HELO_1810
HELO_1811	2073.87308033728	0.0353318762002767	0.0716745715697691	0.492948551019718	0.622048940731311	0.655726749624408	cds-CBV41695.1	dcmA	0.678311499272198	687	HELO_1811
HELO_1812	2853.40131263545	1.15767106890018	0.0632002323673633	18.3175128561395	5.99925895420633e-75	6.6799088233227e-74	cds-CBV41696.1	HELO_1812	0.658836689038031	894	HELO_1812
HELO_1813	100.221928560781	-0.233651389068356	0.197768762534949	-1.18143728096122	0.237429055234258	0.273482818762395	cds-CBV41697.1	HELO_1813	0.690807799442897	1077	HELO_1813
HELO_1814	1763.80820554378	2.95817117573072	0.0787875117615845	37.5461936744788	0	0	cds-CBV41698.2	opgD	0.654872749844817	1611	HELO_1814
HELO_1815	1973.96375941215	0.52268961736451	0.06853961952657	7.62609452714987	2.41972431242626e-14	6.23511409875725e-14	cds-CBV41699.1	cobT	0.705128205128205	1092	HELO_1815
HELO_1816	1188.33161497982	-0.194363099293222	0.0737883628452104	-2.63406168396699	0.00843701587513041	0.0114880982802355	cds-CBV41700.2	cbiB	0.695121951219512	984	HELO_1816
HELO_1817	1062.3528156902	-0.137528260212631	0.0783520033423533	-1.75526156761699	0.0792145770860393	0.0972093950691841	cds-CBV41701.1	cobD	0.691528545119705	1086	HELO_1817
HELO_1818	912.97309921749	0.197005209543759	0.0864438932339886	2.27899510507353	0.0226673562789398	0.0296131482639468	cds-CBV41702.1	cobU	0.696461824953445	537	HELO_1818
HELO_1819	1002.46938059586	0.265515113058506	0.0800885547966422	3.31526912594055	0.000915549340867352	0.00135014789392387	cds-CBV41703.1	cobS	0.700922266139657	759	HELO_1819
HELO_1820	1118.85912296566	0.343368642346759	0.082287653325376	4.1727844758075	3.00899548188391e-05	4.96634295083379e-05	cds-CBV41704.1	HELO_1820	0.68075117370892	639	HELO_1820
HELO_1821	683.918043799452	0.618039159309062	0.0897791934519843	6.88399099552617	5.81985549648162e-12	1.35660011925029e-11	cds-CBV41705.1	HELO_1821	0.716216216216216	444	HELO_1821
HELO_1822	12088.1859080735	-0.679782789225175	0.0602190631555467	-11.2884982529417	1.49570319540595e-29	6.48316111246794e-29	cds-CBV41706.1	btuB	0.666666666666667	1824	HELO_1822
HELO_1823	3604.53897842932	-1.03070241281958	0.0640780078501779	-16.0851194879448	3.24425784522678e-58	2.82591933360543e-57	cds-CBV41707.1	btuF	0.683673469387755	882	HELO_1823
HELO_1824	3347.91936946909	-0.7219930665675	0.0601315371500487	-12.0068952298006	3.26888513993455e-33	1.56811736422947e-32	cds-CBV41708.1	btuC	0.708708708708709	999	HELO_1824
HELO_1825	2255.44292336021	-0.584326029947453	0.065424802575452	-8.93126164612528	4.21177667401056e-19	1.29409948270654e-18	cds-CBV41709.1	btuD	0.688802083333333	768	HELO_1825
HELO_1826	1107.40969958601	-0.501144216829152	0.0868133717268336	-5.77266159418447	7.80290523723461e-09	1.55673303938472e-08	cds-CBV41710.1	HELO_1826	0.662745098039216	765	HELO_1826
HELO_1827	1525.99804153976	-0.741423531877796	0.0768397474057348	-9.64895847409385	4.96574947443116e-22	1.6741012811485e-21	cds-CBV41711.1	HELO_1827	0.679775280898876	1068	HELO_1827
HELO_1828	2352.00678782239	-1.2445913902871	0.0789053903446755	-15.7732112451438	4.75684472908973e-56	3.94525550310153e-55	cds-CBV41712.1	HELO_1828	0.571288102261554	1017	HELO_1828
HELO_1829	22453.0006038109	-0.56429195055045	0.0535171865422548	-10.5441258595481	5.40733494987749e-26	2.09225361875706e-25	cds-CBV41713.1	chlD	0.725862068965517	1740	HELO_1829
HELO_1830	9399.1665118886	-0.603522732729688	0.0584094207162599	-10.3326265751114	5.01677240248696e-25	1.86960781140788e-24	cds-CBV41714.1	cobB	0.711062590975255	1374	HELO_1830
HELO_1831	7816.65908255176	-0.53957984972917	0.0594608572531712	-9.07453869075177	1.14160054328041e-19	3.57093434543297e-19	cds-CBV41715.1	cobW	0.678346810422282	1113	HELO_1831
HELO_1832	18621.2820142626	-0.401744446714179	0.0548543792565239	-7.32383543774035	2.40982175464993e-13	5.92848716802729e-13	cds-CBV41716.2	cobN	0.694832041343669	3870	HELO_1832
HELO_1833	3960.20419883029	-0.386331013535214	0.0673068868407516	-5.7398437465883	9.4763945537294e-09	1.88132783915642e-08	cds-CBV41717.1	cobG	0.724894514767933	1185	HELO_1833
HELO_1834	2254.51160396479	-0.149109459347624	0.0657154082946978	-2.26901822901183	0.0232672173535458	0.0303532563182587	cds-CBV41718.1	cobH	0.704761904761905	630	HELO_1834
HELO_1835	2778.71495969019	-0.208865259633069	0.0733188012822387	-2.84872714747542	0.00438945071493532	0.00614928436055386	cds-CBV41719.1	cobI	0.68732782369146	726	HELO_1835
HELO_1836	3625.00785827557	-0.107850946271303	0.0615613433150687	-1.75192646007294	0.0797864540277083	0.097713581942444	cds-CBV41720.1	cobJ	0.708333333333333	816	HELO_1836
HELO_1837	401.444745501406	0.709043064179886	0.11911079280187	5.95280282752644	2.63588789214898e-09	5.38869613437082e-09	cds-CBV41721.1	cobK	0.721774193548387	744	HELO_1837
HELO_1838	4294.64582541928	-0.0669948897108142	0.0692166136576984	-0.96790186879307	0.333093380936004	0.372136544948754	cds-CBV41722.2	cobL	0.711601307189543	1224	HELO_1838
HELO_1839	1120.79526263864	-0.0204974150074802	0.0785655937938904	-0.260895565319003	0.794173044809865	0.813613971905661	cds-CBV41723.1	HELO_1839	0.7265625	384	HELO_1839
HELO_1840	1874.91999481076	-0.0653528744298658	0.0685266220997018	-0.953685916909513	0.340242650938185	0.378845104607319	cds-CBV41724.1	cobM	0.692883895131086	801	HELO_1840
HELO_1841	2280.6336349613	-0.145899248133723	0.0652915107749364	-2.2345822052831	0.0254447901562782	0.0330401144646964	cds-CBV41725.1	cobF	0.696153846153846	780	HELO_1841
HELO_1842	1607.04424196475	-0.712540523498969	0.0727049184234251	-9.80044457720473	1.12091198390728e-22	3.85022691830793e-22	cds-CBV41726.1	cobO1	0.653465346534653	606	HELO_1842
HELO_1843	1464.09578655689	-0.271145108385012	0.071177197943565	-3.809437800572	0.000139283139387167	0.000218968009718771	cds-CBV41727.1	bluB	0.693502824858757	708	HELO_1843
HELO_1844	4497.5171771635	0.126066486939002	0.0664542267709307	1.8970424164825	0.0578223401402195	0.0720997056337462	cds-CBV41728.1	cobQ	0.665286404416839	1449	HELO_1844
HELO_1845	2911.90548666534	0.423590647188006	0.0654085058224035	6.47607894205892	9.41368100576715e-11	2.07854533305022e-10	cds-CBV41729.1	HELO_1845	0.640449438202247	801	HELO_1845
HELO_1846	224.196080447907	-0.50978334827823	0.144135562187689	-3.53683255222196	0.000404956324709477	0.000613585509058346	cds-CBV41730.1	ugpQ	0.702099737532808	762	HELO_1846
HELO_1847	80.6851299997383	0.903605045190078	0.215397314770731	4.19506179151712	2.72797208928422e-05	4.51684692000176e-05	cds-CBV41731.1	upgC	0.663978494623656	1116	HELO_1847
HELO_1848	47.0449095619829	1.1751061184906	0.294221404633709	3.9939518334961	6.49810696770408e-05	0.000104734871489201	cds-CBV41732.1	ugpE	0.644208037825059	846	HELO_1848
HELO_1849	59.0122208600269	1.67271581193053	0.274418063422439	6.09550184513747	1.09094654102495e-09	2.27629590594374e-09	cds-CBV41733.1	ugpA	0.640589569160998	882	HELO_1849
HELO_1850	217.722846512185	1.40595678699033	0.158117814779943	8.89183036678722	6.01104119079428e-19	1.83763232373484e-18	cds-CBV41734.1	ugpB	0.646924829157175	1317	HELO_1850
HELO_1851	4284.97174198266	-0.362396006559991	0.0578929267328501	-6.25976310080654	3.85562729237903e-10	8.25299175282306e-10	cds-CBV41735.1	HELO_1851	0.659685863874346	573	HELO_1851
HELO_1852	4350.527536876	0.911622067091167	0.0685047996546261	13.3074189208231	2.09598196405443e-40	1.21327032291291e-39	cds-CBV41736.1	azu	0.643162393162393	468	HELO_1852
HELO_1853	4334.0021840639	-0.102588148686703	0.0620300138206523	-1.65384694227727	0.0981586153348611	0.118894051375326	cds-CBV41737.1	qorA	0.658486707566462	978	HELO_1853
HELO_1854	1084.70740483988	0.12703030797798	0.0828169044275363	1.53386930912312	0.125061807709297	0.149638528383027	cds-CBV41738.1	HELO_1854	0.666666666666667	906	HELO_1854
HELO_1855	220.287780663415	0.474814382258349	0.144150415545254	3.29388146723231	0.000988141586384189	0.00145425364431077	cds-CBV41739.1	HELO_1855	0.669676448457487	1329	HELO_1855
HELO_1856	112.669259231037	0.343442777712902	0.18013635851095	1.90657111397101	0.056576148647325	0.0706910628774572	cds-CBV41740.1	HELO_1856	0.687719298245614	570	HELO_1856
HELO_1857	1256.99649216578	1.02236443078991	0.0789796156596751	12.9446620150103	2.51869270743975e-38	1.37644830426141e-37	cds-CBV41741.1	HELO_1857	0.658888888888889	1800	HELO_1857
HELO_1858	897.366510629284	0.361336429831212	0.0915807451960969	3.94555022518655	7.96169405919292e-05	0.000127590352418668	cds-CBV41742.1	fadE	0.677287581699346	2448	HELO_1858
HELO_1859	4301.65843372758	-1.62798279751766	0.0725912780505645	-22.4266997528776	2.16083000536866e-111	4.27585980953658e-110	cds-CBV41743.1	betA	0.654846335697399	1692	HELO_1859
HELO_1860	3538.09312369837	-1.74650401841453	0.0846112021103048	-20.6415223381139	1.16340037227241e-94	1.81800032422482e-93	cds-CBV41744.1	betB	0.656462585034014	1470	HELO_1860
HELO_1861	822.182096196425	-0.838606285337499	0.086969949463792	-9.64248330035692	5.28926632569725e-22	1.77987233751051e-21	cds-CBV41745.1	betI	0.655608214849921	633	HELO_1861
HELO_1862	10503.9232556808	-1.37354949494047	0.0688478817823871	-19.9504975226682	1.48404314105227e-88	2.1189808143417e-87	cds-CBV41746.1	HELO_1862	0.614814814814815	945	HELO_1862
HELO_1863	87.3653891622965	3.67327677098705	0.321323817257166	11.4316977880516	2.90375100989984e-30	1.27533865223707e-29	cds-CBV41747.1	pcoB	0.546044098573281	771	HELO_1863
HELO_1864	201.827044215032	3.68271727532342	0.238995871104728	15.4091250961806	1.4212296777009e-53	1.1152364776959e-52	cds-CBV41748.1	pcoA	0.568559954102123	1743	HELO_1864
HELO_1865	248.960433156098	1.64259600989332	0.145517581355118	11.2879556861571	1.50496315551695e-29	6.51554203238669e-29	cds-CBV41749.2	HELO_1865	0.548579970104634	1338	HELO_1865
HELO_1866	589.619967152635	2.35574326834165	0.122676855311158	19.2028338382699	3.50440577652356e-82	4.41506623955789e-81	cds-CBV41750.1	HELO_1866	0.548048048048048	666	HELO_1866
HELO_1867	529.92535543362	2.12978165264325	0.131547142113489	16.1902540672898	5.90841157841806e-59	5.19626245338651e-58	cds-CBV41751.1	HELO_1867	0.583838383838384	495	HELO_1867
HELO_1868	95.6995270066534	0.539125817925817	0.211364371305833	2.55069392535287	0.0107508694817146	0.0144549172019656	cds-CBV41752.1	HELO_1868	0.611522633744856	1215	HELO_1868
HELO_1869	406.241891531524	0.489945043434325	0.115948299529924	4.22554746745451	2.38360572038712e-05	3.96650293781056e-05	cds-CBV41753.1	HELO_1869	0.597122302158273	834	HELO_1869
HELO_1870	18.6894865942249	0.215205720479469	0.44441573948587	0.484244146547179	0.628212609667717	0.661458100578415	cds-CBV41754.1	HELO_1870	0.59866220735786	897	HELO_1870
HELO_1871	241.309744097829	1.07839340963442	0.138317768212827	7.79649226247721	6.36517232853311e-15	1.68060858942633e-14	cds-CBV41755.1	HELO_1871	0.621960784313725	1275	HELO_1871
HELO_1872	8849.50987026908	0.619040866372071	0.0562190811541009	11.0112234790041	3.37390499188259e-28	1.39913303820552e-27	cds-CBV41756.2	prc	0.638228438228438	2145	HELO_1872
HELO_1873	5488.94019516146	-0.619687109931176	0.0641169553553565	-9.66494909960515	4.24831054300574e-22	1.43755564006356e-21	cds-CBV41757.1	apeB	0.670524691358025	1296	HELO_1873
HELO_1874	8555.93979187	-0.582551666906237	0.0610939814275497	-9.53533643239597	1.49400353580632e-21	4.93170160822376e-21	cds-CBV41758.1	ychF	0.624542124542125	1092	HELO_1874
HELO_1875	4696.35581005452	-1.31679499854059	0.0703170714898201	-18.7265335521151	3.0088065576665e-78	3.5453283742601e-77	cds-CBV41759.1	pth	0.665	600	HELO_1875
HELO_1876	55796.3348672267	-0.471735401333138	0.0536517103247715	-8.79255103849567	1.46201737936009e-18	4.41393472491715e-18	cds-CBV41760.1	rplY	0.619266055045872	654	HELO_1876
HELO_1877	26831.3804387289	-0.768650907699737	0.0598675151287471	-12.8391984542323	9.88930522465768e-38	5.29514122396744e-37	cds-CBV41761.1	prs	0.64755838641189	942	HELO_1877
HELO_1878	8739.38561509893	0.094106510650718	0.279368312606989	0.336854633843552	0.736226485531629	0.760454080516499	cds-CBV41762.1	ispE	0.671328671328671	858	HELO_1878
HELO_1879	1480.35320585824	0.577084700089234	0.0707637120929291	8.15509366342157	3.48909370461205e-16	9.63137996853106e-16	cds-CBV41763.1	lolB	0.684294871794872	624	HELO_1879
HELO_1880	3990.81037698907	0.242029853669939	0.0705874258867695	3.42879557696556	0.000606265980450551	0.000906163561092141	cds-CBV41764.2	HELO_1880	0.678756476683938	1737	HELO_1880
HELO_1881	7467.94797888345	-0.514561736524454	0.0612254926761453	-8.40437069647196	4.30161948162154e-17	1.22552398533521e-16	cds-CBV41765.2	hemA	0.67612293144208	1269	HELO_1881
HELO_1882	5535.66061297613	-0.450902265132058	0.0598360373406042	-7.53563045235417	4.85981073801012e-14	1.2253857961977e-13	cds-CBV41766.1	prfA	0.656593406593407	1092	HELO_1882
HELO_1883	2703.58606120846	-0.0502316741038194	0.0624516982527312	-0.804328393129367	0.421207344010594	0.460822097218322	cds-CBV41767.1	prmC	0.704358068315665	849	HELO_1883
HELO_1884	2030.53825736963	-0.393750011341807	0.0669132619648942	-5.88448387927025	3.99298053748903e-09	8.10392538294179e-09	cds-CBV41768.1	lrp	0.604790419161677	501	HELO_1884
HELO_1885	1500.00395472665	0.0788859471627362	0.0892848373658066	0.883531285827789	0.376949286581779	0.416658273358912	cds-CBV41769.2	HELO_1885	0.677248677248677	756	HELO_1885
HELO_1886	1077.74950421223	-0.233320668242097	0.0760533178107259	-3.06785653747234	0.00215600096204779	0.00308690503453244	cds-CBV41770.1	HELO_1886	0.650425367362722	1293	HELO_1886
HELO_1887	965.884885782431	0.148399178861591	0.0848633133618971	1.74868471407364	0.0803455337501575	0.0983651944802702	cds-CBV41771.1	spuF	0.662292213473316	1143	HELO_1887
HELO_1888	665.646234909596	0.198755082608282	0.0886787218761597	2.24129394744597	0.0250070407621177	0.0324948734528447	cds-CBV41772.1	spuG	0.652551574375679	921	HELO_1888
HELO_1889	539.866332190064	-0.0654938624725878	0.0979788370559106	-0.668449069621172	0.503846981873084	0.541791748670968	cds-CBV41773.1	spuH	0.607769423558897	798	HELO_1889
HELO_1890	2086.49245508444	0.0524949375977569	0.0759223880277868	0.691428957405084	0.489296011629642	0.528016235430802	cds-CBV41774.1	spuE1	0.589671361502347	1065	HELO_1890
HELO_1891	2637.02472231898	0.6485472082167	0.0802390926963045	8.08268371965987	6.33567870816088e-16	1.72795551883249e-15	cds-CBV41775.1	spuB	0.618421052631579	1368	HELO_1891
HELO_1892	936.855435675889	1.00592599546354	0.0845325925119389	11.8998597531653	1.18546210106097e-32	5.62013998693097e-32	cds-CBV41776.1	spuE2	0.645892351274788	1059	HELO_1892
HELO_1893	850.457164492265	0.638067381108189	0.0845514184395255	7.54650120464341	4.47106946661433e-14	1.12971297209874e-13	cds-CBV41777.1	puuB	0.645784996133024	1293	HELO_1893
HELO_1894	1066.1820169188	2.34206967178722	0.0952599132203988	24.5860991534652	1.77901791255149e-133	4.43657823260273e-132	cds-CBV41778.1	HELO_1894	0.679078014184397	564	HELO_1894
HELO_1895	49.5668354713708	-0.301444959453325	0.2734584273962	-1.10234291304754	0.270312619707103	0.307565077610488	cds-CBV41779.1	HELO_1895	0.58008658008658	231	HELO_1895
HELO_1896	249.008770166209	-0.00688195518452742	0.130162793883788	-0.0528719073952253	0.957833967729418	0.962858497101825	cds-CBV41780.1	fdhD	0.681159420289855	828	HELO_1896
HELO_1897	1295.33385910484	-0.384199124489392	0.0771753050309803	-4.97826505946641	6.41567574383793e-07	1.16506111637476e-06	cds-CBV41781.1	HELO_1897	0.659382587582379	2883	HELO_1897
HELO_1898	766.953055710685	-0.0870911251195097	0.0914001805464759	-0.952855066574238	0.340663509157693	0.379081857225904	cds-CBV41782.1	HELO_1898	0.673842139595564	1533	HELO_1898
HELO_1899	238.204213669271	-0.36179641326875	0.137617634898019	-2.62899746487329	0.00856369993330789	0.0116518802156854	cds-CBV41783.1	HELO_1899	0.650406504065041	492	HELO_1899
HELO_1900	443.211064784794	-0.290012518067682	0.102364781125427	-2.83312790668044	0.0046094937750598	0.00644020216231495	cds-CBV41784.1	HELO_1900	0.661016949152542	1062	HELO_1900
HELO_1901	181.836048431131	-0.288009482021646	0.150262547358712	-1.91670836868019	0.055274991495591	0.0691830774640748	cds-CBV41785.1	HELO_1901	0.64983164983165	1485	HELO_1901
HELO_1902	695.106504299805	0.603165796438438	0.0912487911445163	6.61012369449549	3.83999032217347e-11	8.66258039840993e-11	cds-CBV41786.1	puuA	0.660856935366739	1377	HELO_1902
HELO_1903	1176.25506409179	-0.243103836708041	0.0893876729685886	-2.71965729316468	0.00653496060980998	0.00896525681247858	cds-CBV41787.1	puuD	0.674479166666667	768	HELO_1903
HELO_1904	2005.43294674222	-0.673952664904905	0.0679729764396461	-9.91500887861391	3.58224604137014e-23	1.25052328251473e-22	cds-CBV41788.1	spuC	0.653679653679654	1386	HELO_1904
HELO_1906	799.038356123481	-0.264179227536677	0.0869119232448249	-3.03962008518098	0.00236876748178179	0.00338355527703707	cds-CBV41790.2	puuR1	0.668478260869565	552	HELO_1906
HELO_1907	2765.06057972189	-1.08830209701394	0.0740469117272962	-14.6974677488508	6.69155957925332e-49	4.74931158441741e-48	cds-CBV41791.1	gatB	0.652233676975945	1455	HELO_1907
HELO_1908	6174.2003478202	-0.661343039146173	0.0635101321523527	-10.41318946652	2.15865792783398e-25	8.16165474064746e-25	cds-CBV41792.1	gatA	0.687200547570157	1461	HELO_1908
HELO_1909	1168.05660769121	-0.402118920496471	0.226208104123328	-1.77765037223086	0.0754612952101558	0.0927911434853689	cds-CBV41793.1	gatC	0.663194444444444	288	HELO_1909
HELO_1910	26198.3742702165	0.613405868003539	0.0603121666873184	10.1705161942477	2.68482031856213e-24	9.75591894200071e-24	cds-CBV41794.1	mreB	0.639691714836224	1038	HELO_1910
HELO_1911	9022.21127517746	0.313993579338709	0.0589794477069116	5.32377957994872	1.01633049882673e-07	1.92832691309438e-07	cds-CBV41795.2	mreC	0.66887417218543	906	HELO_1911
HELO_1912	2053.36787795822	0.125255168643514	0.069329391886292	1.80666763742782	0.0708141165487984	0.0873422081145579	cds-CBV41796.1	mreD	0.632113821138211	492	HELO_1912
HELO_1913	2399.87384805454	0.319577084443019	0.0751553520041315	4.25221991409807	2.11661854618877e-05	3.53676371118555e-05	cds-CBV41797.1	yhdE	0.700167504187605	597	HELO_1913
HELO_1914	6186.55141505135	0.274503440946173	0.0610432364824578	4.49686905157885	6.89614303235896e-06	1.18326375027422e-05	cds-CBV41798.1	rng	0.634562841530055	1464	HELO_1914
HELO_1915	7599.32144369347	0.397079810297893	0.0607371703661843	6.53767384789082	6.24829964478731e-11	1.39059040383072e-10	cds-CBV41799.1	HELO_1915	0.68497035318381	3879	HELO_1915
HELO_1916	8490.15712341557	-0.528350782133422	0.0657053993196795	-8.04120799209838	8.89571153418707e-16	2.41171151868765e-15	cds-CBV41800.2	tldD	0.674914089347079	1455	HELO_1916
HELO_1917	1238.68584313592	0.339049179001641	0.0838612068285884	4.04297996443879	5.27761319664543e-05	8.56318611808646e-05	cds-CBV41801.1	HELO_1917	0.658777120315582	507	HELO_1917
HELO_1918	7274.47981659047	-0.300697241511353	0.0624881686842058	-4.81206679349135	1.49377409651002e-06	2.65438335060662e-06	cds-CBV41802.1	tldE	0.675615212527964	1341	HELO_1918
HELO_1919	426.838805583302	0.204730001757649	0.110844796279001	1.8469969599866	0.0647475808831253	0.0802129778820889	cds-CBV41803.1	ptsO	0.666666666666667	270	HELO_1919
HELO_1920	4076.06647346058	0.374095097985606	0.0655058101253991	5.71086896367618	1.12400767653335e-08	2.22298313430631e-08	cds-CBV41804.1	HELO_1920	0.642857142857143	924	HELO_1920
HELO_1921	4929.34258052128	0.677921252006604	0.0791674490225333	8.56313119061913	1.09842826342353e-17	3.20719912359669e-17	cds-CBV41805.1	ptsN	0.660416666666667	480	HELO_1921
HELO_1922	2895.64320182901	0.712020374872052	0.226358053404388	3.14554911638169	0.00165775356756537	0.00239995258032029	cds-CBV41806.1	hpf	0.608974358974359	312	HELO_1922
HELO_1923	2808.61804948715	0.102817191159294	0.0640641420802842	1.60491013881751	0.108513581962089	0.130697304639089	cds-CBV41807.1	rpoN	0.658227848101266	1422	HELO_1923
HELO_1924	2543.3227891728	0.57494757508338	0.0665530569645039	8.63893562980928	5.67391311813663e-18	1.67141728666144e-17	cds-CBV41808.1	lptB	0.643250688705234	726	HELO_1924
HELO_1925	1973.85509750436	0.422095839321924	0.0699339745972561	6.03563349220087	1.58340268527945e-09	3.2645352078723e-09	cds-CBV41809.1	lptA	0.677966101694915	531	HELO_1925
HELO_1926	1357.5144751016	0.153036889238763	0.0821370645430478	1.86318917154091	0.0624356558282588	0.0775599532141556	cds-CBV41810.1	lptC	0.682051282051282	585	HELO_1926
HELO_1927	1870.1334001432	-0.010887733912193	0.0695608712207962	-0.156520953822355	0.875622404029712	0.886333381449036	cds-CBV41811.1	kdsC	0.655913978494624	558	HELO_1927
HELO_1928	4095.09411712726	0.387985840389206	0.0677958611023127	5.72285437607593	1.04749047160352e-08	2.07616374910638e-08	cds-CBV41812.1	kdsD	0.691995947315096	987	HELO_1928
HELO_1929	3204.4434899374	0.859137185060869	0.0692960299195853	12.3980722424915	2.67686180127567e-35	1.34248675185189e-34	cds-CBV41813.1	mlaF	0.639479905437352	846	HELO_1929
HELO_1930	4311.0770203858	0.492253118685231	0.0644793024665714	7.63428107710121	2.2708400355735e-14	5.85976510951319e-14	cds-CBV41814.1	mlaE	0.650063856960409	783	HELO_1930
HELO_1931	2742.29354039576	0.780465238036899	0.0655952827504304	11.8981915362165	1.209396043549e-32	5.72615213857207e-32	cds-CBV41815.1	mlaD	0.627956989247312	465	HELO_1931
HELO_1932	5565.85535249998	-0.157097079265679	0.0675571793777288	-2.32539429136481	0.02005088645596	0.0263461846214905	cds-CBV41816.1	mlaC	0.602739726027397	657	HELO_1932
HELO_1933	3066.00818593764	0.236638382424775	0.0692771708278527	3.41582053073153	0.000635901417757634	0.000948900435268667	cds-CBV41817.1	HELO_1933	0.727536231884058	345	HELO_1933
HELO_1934	1596.96271815109	-0.182490818304832	0.0888731583221118	-2.05338509118144	0.0400352440838324	0.0510036122145675	cds-CBV41818.1	HELO_1934	0.615686274509804	255	HELO_1934
HELO_1935	12183.1361925804	-0.479951613133399	0.0658073307868629	-7.29328491817832	3.02487451304012e-13	7.41654417641689e-13	cds-CBV41819.1	murA	0.654790182106097	1263	HELO_1935
HELO_1936	4956.14645089071	-0.169608968374973	0.0621433485234685	-2.72931813950966	0.00634654438019134	0.00872979527324392	cds-CBV41820.1	hisG	0.640672782874618	654	HELO_1936
HELO_1937	9055.75365895024	-0.413387359487645	0.0656119377352937	-6.30049002904661	2.96706099162157e-10	6.40371610580565e-10	cds-CBV41821.1	hisD	0.682539682539683	1323	HELO_1937
HELO_1938	1848.47914498723	-0.537765950247562	0.069815391050402	-7.70268478277707	1.33236745361938e-14	3.47503574400299e-14	cds-CBV41822.1	degP2	0.650717703349282	1254	HELO_1938
HELO_1939	2020.55245345829	-0.21116973029324	0.0695368215687647	-3.03680446602546	0.00239100502319685	0.00341130458050929	cds-CBV41823.1	ybgI	0.656167979002625	762	HELO_1939
HELO_1940	4488.49945618237	0.218577422976405	0.0614997434725107	3.55411926350726	0.000379247190332556	0.000575589420592262	cds-CBV41824.1	zapE	0.646039603960396	1212	HELO_1940
HELO_1941	37096.7734169591	-0.573272528799452	0.0619290153950338	-9.25692948842561	2.10395477013772e-20	6.71384690453238e-20	cds-CBV41825.1	rplM	0.599067599067599	429	HELO_1941
HELO_1942	46019.1444034602	-0.167476072160158	0.0584216220240404	-2.86667960179609	0.00414802720169484	0.00581554372020443	cds-CBV41826.1	rpsI	0.630769230769231	390	HELO_1942
HELO_1943	1172.2976957868	0.798015611451613	0.0872450372270146	9.1468310039819	5.86281310945921e-20	1.84658326397413e-19	cds-CBV41827.1	petA	0.646864686468647	606	HELO_1943
HELO_1944	709.933832337243	-0.157457816582534	0.0928927099878738	-1.6950503069949	0.0900658778799577	0.109675538916698	cds-CBV41828.1	petB	0.611904761904762	1260	HELO_1944
HELO_1945	487.690482385575	0.0274560553375139	0.104467984140262	0.262817891658086	0.792690944635905	0.812324156886949	cds-CBV41829.1	petC	0.609103078982597	747	HELO_1945
HELO_1946	11048.4194131079	-0.281735242697254	0.0615981148758644	-4.57376403912719	4.79039314825286e-06	8.29772666640755e-06	cds-CBV41830.1	sspA	0.604465709728868	627	HELO_1946
HELO_1947	12366.2992568176	-0.38537403667371	0.0750106737595757	-5.1375893237396	2.78285203435918e-07	5.14333211020395e-07	cds-CBV41831.1	sspB	0.60625	480	HELO_1947
HELO_1948	2515.89349851561	0.457552656046728	0.0795080820070383	5.75479428627424	8.67473642527589e-09	1.7259407281109e-08	cds-CBV41832.1	HELO_1948	0.622103386809269	561	HELO_1948
HELO_1949	2412.91370290738	0.39795167112372	0.076855773358821	5.17790211108513	2.24394910829942e-07	4.17486903593162e-07	cds-CBV41833.1	gmhA	0.622895622895623	594	HELO_1949
HELO_1950	713.197834975223	0.178008959252945	0.0925064035734637	1.92428796684956	0.0543184980450013	0.0680570032284411	cds-CBV41834.1	HELO_1950	0.666666666666667	366	HELO_1950
HELO_1951	5403.80840826421	-0.200952674978186	0.068562429051	-2.93094450940045	0.00337933139467183	0.00476904868527137	cds-CBV41835.1	HELO_1951	0.68316268486917	1758	HELO_1951
HELO_1952	1860.60904209807	-0.0718943592841361	0.0697730332016845	-1.03040323725528	0.302820754217972	0.341970237189828	cds-CBV41836.1	rsmI	0.687645687645688	858	HELO_1952
HELO_1953	9702.81898474106	-0.0459885691674081	0.0646744807665915	-0.711077516545971	0.477036201664737	0.515703328462384	cds-CBV41837.1	rsmH	0.666666666666667	957	HELO_1953
HELO_1954	1401.99881812377	-0.310932832909783	0.0866231619046556	-3.58948837785465	0.00033132760168508	0.000506662661795623	cds-CBV41838.1	HELO_1954	0.660660660660661	333	HELO_1954
HELO_1955	6414.53945464743	-0.221736989071738	0.0632829214209695	-3.50389937905525	0.000458498565807087	0.000691833103233984	cds-CBV41839.1	ftsI	0.652729384436701	1722	HELO_1955
HELO_1956	9111.98679468106	0.23853954449158	0.0562684591310449	4.239311830737	2.24206037363372e-05	3.74293526840916e-05	cds-CBV41840.1	murE	0.703703703703704	1512	HELO_1956
HELO_1957	6839.56875903713	0.541272974154543	0.0603248414904615	8.972638150075	2.8949587421579e-19	8.9402415438481e-19	cds-CBV41841.1	murF	0.690789473684211	1368	HELO_1957
HELO_1958	5997.30971353351	0.153738223988365	0.0681341280019234	2.25640554149347	0.0240452449146709	0.031312137601687	cds-CBV41842.1	mraY	0.647276084949215	1083	HELO_1958
HELO_1959	7993.52130015524	0.477867479991805	0.0620149824269062	7.70567790702903	1.30150518441366e-14	3.39697518025099e-14	cds-CBV41843.2	murD	0.692584593232541	1389	HELO_1959
HELO_1961	2579.64248554201	0.539216255361018	0.0755999880928306	7.13249127366138	9.85683281750846e-13	2.35027690167311e-12	cds-CBV41845.1	ftsW	0.645675902602855	1191	HELO_1961
HELO_1962	4007.4615468987	0.295993850422828	0.0612372388375207	4.83355971042687	1.34113028038666e-06	2.39131016204105e-06	cds-CBV41846.1	murG	0.704419889502762	1086	HELO_1962
HELO_1963	7582.42117489622	-0.115779849562437	0.055346195874541	-2.09192064121059	0.0364456153012439	0.0465445406214763	cds-CBV41847.2	murC	0.649797570850202	1482	HELO_1963
HELO_1964	5660.66291642416	-0.026537680859362	0.0616715776188756	-0.430306502346385	0.666972697742404	0.696628684016091	cds-CBV41848.1	ddl	0.65359477124183	918	HELO_1964
HELO_1965	3049.59088879792	0.34538854334514	0.0656611823245615	5.26016332812732	1.43927501338135e-07	2.70542092086808e-07	cds-CBV41849.1	HELO_1965	0.629476584022039	726	HELO_1965
HELO_1966	18098.5948102627	0.3924186950617	0.0597459649185116	6.56812046800024	5.09543119142481e-11	1.14380178594191e-10	cds-CBV41850.1	ftsA	0.626356589147287	1290	HELO_1966
HELO_1967	23169.956644838	0.146013353807513	0.0628909926801078	2.32168944367285	0.02024966377257	0.0265881809577812	cds-CBV41851.1	ftsZ	0.654040404040404	1188	HELO_1967
HELO_1968	19719.9480979701	0.42662712388063	0.0554696433245015	7.69118202878699	1.45781849573901e-14	3.79136938784695e-14	cds-CBV41852.1	lpxC	0.616228070175439	912	HELO_1968
HELO_1969	726.690256343121	0.232688825693666	0.0943736304043602	2.46561274263446	0.0136779122818766	0.0181973877568583	cds-CBV41853.2	HELO_1969	0.657894736842105	456	HELO_1969
HELO_1970	2307.19163127334	-0.16004856031106	0.0896509036800828	-1.7852420192237	0.0742220690062937	0.0912981598824038	cds-CBV41854.1	HELO_1970	0.73224043715847	366	HELO_1970
HELO_1971	15985.1555444194	-0.478522339792797	0.057542329416251	-8.3160057065339	9.0977442873928e-17	2.56583167702534e-16	cds-CBV41855.1	secA	0.638399412628488	2724	HELO_1971
HELO_1972	12243.0060678989	-0.222965163679943	0.0577865215480469	-3.85842853500981	0.000114118425834278	0.000181048012402006	cds-CBV41856.1	argJ	0.669918699186992	1230	HELO_1972
HELO_1973	12622.415035343	-0.557274307945881	0.0605113288910981	-9.20942108127892	3.27888516501117e-20	1.04083878690547e-19	cds-CBV41857.1	HELO_1973	0.649789029535865	948	HELO_1973
HELO_1974	1592.20923788883	1.04076082179989	0.0779255539402429	13.3558347573377	1.09523439752495e-40	6.37020517793663e-40	cds-CBV41858.1	aguB	0.673311184939092	903	HELO_1974
HELO_1975	1585.36444920816	1.15957066813501	0.0885569766080167	13.0940634216507	3.5603901011468e-39	1.98520373021064e-38	cds-CBV41859.1	HELO_1975	0.68932955618508	1059	HELO_1975
HELO_1976	5556.29287352379	-0.238427236572714	0.0569796140682641	-4.18443052785628	2.85881856430104e-05	4.72704740809268e-05	cds-CBV41860.1	lolC	0.640096618357488	1242	HELO_1976
HELO_1977	2808.60087148428	-0.329675591828381	0.0712204682597679	-4.62894445773552	3.67534320828409e-06	6.40896773053753e-06	cds-CBV41861.1	lolD	0.683195592286501	726	HELO_1977
HELO_1978	608.877396550465	0.500545931130233	0.102475770842212	4.88452955285357	1.03676092571018e-06	1.85861473683444e-06	cds-CBV41862.1	HELO_1978	0.683333333333333	660	HELO_1978
HELO_1979	1240.36788522424	1.03148281114894	0.0825978607619244	12.4880087890173	8.67988897060305e-36	4.45747189590489e-35	cds-CBV41863.1	HELO_1979	0.705555555555556	2340	HELO_1979
HELO_1980	4190.02685392879	0.438803808354403	0.0663539539571643	6.61307702383009	3.76412469889629e-11	8.49670057574792e-11	cds-CBV41864.1	msbA	0.642611683848797	1746	HELO_1980
HELO_1981	3354.6485125131	0.195071774306018	0.068625843491783	2.8425410075925	0.00447554731124104	0.00625786012297566	cds-CBV41865.1	lpxK	0.694864048338369	993	HELO_1981
HELO_1982	837.027942037626	0.0173829446157986	0.0895494458494569	0.19411560228995	0.846085365127767	0.860261606933873	cds-CBV41866.1	HELO_1982	0.633333333333333	210	HELO_1982
HELO_1983	3319.76732640257	0.0612562689289555	0.0634481274326148	0.965454323203042	0.334317303702446	0.373274855191845	cds-CBV41867.1	kdsB	0.660206718346253	774	HELO_1983
HELO_1984	2464.86857353077	0.121460393173018	0.0665417039998177	1.82532736422486	0.0679516431505041	0.083896891390636	cds-CBV41868.2	murB	0.673489278752437	1026	HELO_1984
HELO_1985	463.349578983036	0.702273315479651	0.107330502088621	6.54309168236069	6.02598613359156e-11	1.34357718998205e-10	cds-CBV41869.1	HELO_1985	0.613707165109034	963	HELO_1985
HELO_1986	155.398887750346	0.310089122304553	0.168314242618729	1.84232253598988	0.0654279852420028	0.0809732475411735	cds-CBV41870.1	HELO_1986	0.640229885057471	870	HELO_1986
HELO_1987	494.952613902039	0.197963177026203	0.103879771304202	1.90569515643701	0.0566897680829123	0.0707844463614142	cds-CBV41871.1	ycaC	0.584935897435897	624	HELO_1987
HELO_1988	837.122105540901	0.701317597968536	0.0845620190770585	8.29352947839916	1.09936677615376e-16	3.08619462758353e-16	cds-CBV41872.1	HELO_1988	0.612526539278132	942	HELO_1988
HELO_1989	21775.1856769723	-0.955329788641522	0.065550540885611	-14.5739421175581	4.11446826843206e-48	2.84805683752113e-47	cds-CBV41873.1	rne	0.65819209039548	3540	HELO_1989
HELO_1990	3702.82618527149	0.0722411702461665	0.0720657679272496	1.00243392006998	0.316134066482553	0.355150921340011	cds-CBV41874.1	rluC	0.684599156118143	948	HELO_1990
HELO_1991	2607.40452143878	0.0621331535220002	0.0708799540093849	0.876596978516286	0.380705580919723	0.420554921155555	cds-CBV41875.1	HELO_1991	0.675883256528418	651	HELO_1991
HELO_1992	4266.76579843173	0.104228002281636	0.0604364806067244	1.72458755432624	0.0846018279212491	0.103332859933334	cds-CBV41876.1	HELO_1992	0.660220994475138	1086	HELO_1992
HELO_1993	459.332384273201	0.0333454805198805	0.11458884353242	0.291001108763667	0.771050471516897	0.792825407171145	cds-CBV41877.1	yceF	0.675257731958763	582	HELO_1993
HELO_1994	13221.0498049842	-0.543957747655105	0.06684237540659	-8.13791766594633	4.02134148185958e-16	1.10670478726007e-15	cds-CBV41878.1	HELO_1994	0.65530303030303	528	HELO_1994
HELO_1995	14001.2131346537	-0.0721666319845851	0.064183962098131	-1.12437172193031	0.260855363267428	0.297734914625927	cds-CBV41879.1	rpmF	0.631578947368421	171	HELO_1995
HELO_1996	32030.3416283465	0.00824070125057034	0.0654381821889481	0.125931084497059	0.899786476672141	0.910034044878685	cds-CBV41880.1	plsX	0.689777777777778	1125	HELO_1996
HELO_1997	11333.5912305882	-0.0753889813731714	0.058106992662568	-1.29741667773036	0.194487857178759	0.226964835893546	cds-CBV41881.1	fabD	0.686213991769547	972	HELO_1997
HELO_1998	17225.9363687262	-0.433465926104854	0.0554786524204509	-7.81320214521049	5.5753070547168e-15	1.47312721235297e-14	cds-CBV41882.1	fabG	0.654569892473118	744	HELO_1998
HELO_1999	30336.4942014256	-0.0638496389241962	0.183865163898637	-0.347263383505294	0.728393456813655	0.753646085893298	cds-CBV41883.1	acpP	0.55982905982906	234	HELO_1999
HELO_2000	14081.8788487142	-0.051842584947306	0.0540995481078813	-0.958281293661185	0.337920933959634	0.376720796248324	cds-CBV41884.1	fabF	0.641646489104116	1239	HELO_2000
HELO_2001	6276.03215605867	-0.342396315140471	0.0577574095088624	-5.92817991755556	3.06310783213643e-09	6.24805356683962e-09	cds-CBV41885.1	HELO_2001	0.697508896797153	843	HELO_2001
HELO_2002	4284.54213214767	-0.606728907455665	0.0597106711159347	-10.1611470130295	2.95578399921904e-24	1.07084672051309e-23	cds-CBV41886.1	HELO_2002	0.650746268656716	1005	HELO_2002
HELO_2003	2196.97665694594	-0.209569076078233	0.0643281948113347	-3.25781061776828	0.00112275307751567	0.00164438614450303	cds-CBV41887.1	tmk	0.68960244648318	654	HELO_2003
HELO_2004	2596.47800050027	-0.336074569846532	0.0713945003487998	-4.70728933187613	2.51032490412584e-06	4.4006225209062e-06	cds-CBV41888.1	holB	0.682828282828283	990	HELO_2004
HELO_2005	3993.9729691334	-0.576697424002807	0.059592300313451	-9.67738149004859	3.76228428256074e-22	1.27665210370957e-21	cds-CBV41889.1	ycfH	0.664251207729469	828	HELO_2005
HELO_2006	5103.85750453921	-0.62610464723976	0.0637389155611576	-9.82295732093232	8.96735082078707e-23	3.10362398654807e-22	cds-CBV41890.1	HELO_2006	0.676216462028195	2199	HELO_2006
HELO_2007	2118.0127246248	-0.181608037911064	0.0728478014585231	-2.49297898186351	0.0126676344587659	0.0169010102837547	cds-CBV41891.1	HELO_2007	0.695757575757576	825	HELO_2007
HELO_2008	3097.03446107736	0.680388502508162	0.0678728051984374	10.0244641505377	1.19003351514357e-23	4.22311113902313e-23	cds-CBV41892.1	HELO_2008	0.617380025940337	771	HELO_2008
HELO_2009	468.771844176563	-0.55618889902045	0.107669239339967	-5.16571773358846	2.39518022232981e-07	4.44714492070517e-07	cds-CBV41893.1	HELO_2009	0.613333333333333	150	HELO_2009
HELO_2010	470.085964594713	-0.406697883092921	0.13128931181859	-3.09772271222564	0.00195013803125554	0.00280428616579835	cds-CBV41894.1	HELO_2010	0.599290780141844	282	HELO_2010
HELO_2011	2381.14198567297	0.351398344116865	0.0710262331883244	4.94744446302173	7.51941479431903e-07	1.36006901471016e-06	cds-CBV41895.1	pdxB	0.673684210526316	1140	HELO_2011
HELO_2012	6020.71316268735	2.0165831057187	0.0625740659818965	32.2271387367111	7.35665112031556e-228	3.66925571631082e-226	cds-CBV41896.1	htpX	0.64	900	HELO_2012
HELO_2013	3194.8406007054	0.108754421258043	0.0762073868914934	1.42708503327757	0.153555385977515	0.181524402709134	cds-CBV41897.1	alaA	0.635772357723577	1230	HELO_2013
HELO_2014	3000.09379021921	-0.0225379136059289	0.0628561161467462	-0.358563573245777	0.719921601376094	0.745940395734308	cds-CBV41898.1	rbgA	0.676130389064143	951	HELO_2014
HELO_2015	1316.94366192779	0.0362363536495664	0.0815147598864423	0.444537329191021	0.656654146428029	0.687824438188854	cds-CBV41899.2	msrB1	0.611940298507463	402	HELO_2015
HELO_2016	3293.60873233548	-0.474959525685593	0.0739415506110123	-6.42344556965317	1.33223795253093e-10	2.92385677225144e-10	cds-CBV41900.1	yadG	0.631138975966562	957	HELO_2016
HELO_2017	2313.99348832759	-0.808979218211348	0.0855588236301553	-9.45524007796458	3.22281543481516e-21	1.05334569103788e-20	cds-CBV41901.1	yadH	0.590439276485788	774	HELO_2017
HELO_2018	3323.45201230462	-0.559563503163505	0.079487962144516	-7.03960056424859	1.92791697510749e-12	4.56407393131752e-12	cds-CBV41902.1	queF	0.652329749103943	837	HELO_2018
HELO_2019	2439.98059595183	0.0600383415433593	0.0751730800891588	0.798668106616771	0.424482884725459	0.464088016449163	cds-CBV41903.1	ydjA	0.680926916221034	561	HELO_2019
HELO_2020	617.108404033494	0.214907784040378	0.0989828551300604	2.17116170025603	0.0299189513630975	0.0386020205219837	cds-CBV41904.1	zitB	0.636666666666667	900	HELO_2020
HELO_2021	1955.91399883362	-0.928007086036476	0.0681684035230499	-13.6134490185425	3.33143214843906e-42	2.01156624419015e-41	cds-CBV41905.1	ybiT	0.59874213836478	1590	HELO_2021
HELO_2022	248.352686255576	-0.216547437890785	0.126907707915426	-1.70633794785024	0.0879451765851741	0.107236566626463	cds-CBV41906.1	umuC1	0.657232704402516	1272	HELO_2022
HELO_2023	73.4885676672674	-0.424730769764271	0.224860347470559	-1.88886468664681	0.0589099623529998	0.0733804902248623	cds-CBV41907.1	umuD1	0.627039627039627	429	HELO_2023
HELO_2024	3631.41126306953	1.72999058258112	0.0638304261393431	27.1029145067042	9.09757889822482e-162	2.98416979895825e-160	cds-CBV41908.1	HELO_2024	0.577724358974359	1248	HELO_2024
HELO_2025	104.451119154365	-0.799617892806572	0.200756845038906	-3.98301683138928	6.80459343379057e-05	0.000109529286880776	cds-CBV41909.1	HELO_2025	0.659133709981168	531	HELO_2025
HELO_2026	73.4651643126578	-0.842048413627486	0.231762394971817	-3.63324004193985	0.000279884415578132	0.00042980141590889	cds-CBV41910.1	HELO_2026	0.670194003527337	567	HELO_2026
HELO_2027	327.284494873353	-0.769331492373408	0.12483335391192	-6.16286808184482	7.14390203447189e-10	1.50265437940567e-09	cds-CBV41911.1	HELO_2027	0.678921568627451	1632	HELO_2027
HELO_2028	966.693103314552	-0.287345574993518	0.0840869892014669	-3.41724180782662	0.000632590656866419	0.000944347101947779	cds-CBV41912.1	HELO_2028	0.662280701754386	684	HELO_2028
HELO_2029	127.802498242784	3.12907754781817	0.230599503865008	13.5693160452328	6.08875300395125e-42	3.65224871291375e-41	cds-CBV41913.2	HELO_2029	0.642156862745098	408	HELO_2029
HELO_2030	186.216030869565	0.212563836580783	0.147072062517751	1.44530397508451	0.148372521825961	0.175968844289356	cds-CBV41914.1	yciC	0.630347054075868	1239	HELO_2030
HELO_2031	154.803765411461	0.364103158037064	0.160143780779165	2.27360161141165	0.0229899504950268	0.0300130547695922	cds-CBV41915.1	folE2	0.651111111111111	900	HELO_2031
HELO_2032	386.749108545373	2.2683217679461	0.12250899640234	18.5155526088594	1.54701069636263e-76	1.77127859920011e-75	cds-CBV41916.1	HELO_2032	0.657004830917874	414	HELO_2032
HELO_2033	238.337733568129	-0.0880423418129554	0.132713971391104	-0.663399195202268	0.507074921206493	0.544766595838595	cds-CBV41917.1	HELO_2033	0.656704980842912	1305	HELO_2033
HELO_2034	112.878764891589	0.0290242698825048	0.183849104958023	0.157870063545491	0.8745591880374	0.885503338054554	cds-CBV41918.1	HELO_2034	0.644927536231884	552	HELO_2034
HELO_2035	374.083835704161	-0.0228152143733758	0.120773040889411	-0.1889098279331	0.850163490691948	0.863202808033849	cds-CBV41919.1	HELO_2035	0.627680311890838	1026	HELO_2035
HELO_2036	1155.09143689868	0.0611426287888594	0.0845411943423539	0.723228826662411	0.469539311304212	0.50880733108888	cds-CBV41920.1	HELO_2036	0.662824207492795	3123	HELO_2036
HELO_2037	374.454252822985	-0.332747937387611	0.11977718090687	-2.77805784764906	0.0054684881708547	0.00758794414256173	cds-CBV41921.1	HELO_2037	0.667449139280125	1278	HELO_2037
HELO_2038	2730.400413209	-0.163415875517549	0.0630044833230508	-2.5937182069988	0.00949442692241732	0.0128366908371784	cds-CBV41922.1	yhiN	0.67687074829932	1176	HELO_2038
HELO_2039	965.891671321803	-0.39419269203039	0.0833006722926654	-4.73216699434848	2.22135541136009e-06	3.91289552625162e-06	cds-CBV41923.1	HELO_2039	0.680041152263374	972	HELO_2039
HELO_2040	2034.03783652219	0.565863181231483	0.0719877529445566	7.86054791385554	3.82456789272359e-15	1.01792775565838e-14	cds-CBV41924.1	HELO_2040	0.653061224489796	735	HELO_2040
HELO_2041	2498.90184049153	1.67086084940792	0.0743656386325123	22.4681839641653	8.49962704107613e-112	1.70039242069001e-110	cds-CBV41925.1	HELO_2041	0.65993265993266	297	HELO_2041
HELO_2042	4192.39632437469	1.91488032298653	0.0871067662175388	21.9831409904983	4.17550439382735e-107	7.56368731240068e-106	cds-CBV41926.1	HELO_2042	0.674185463659148	399	HELO_2042
HELO_2043	3909.78116054942	2.04335933628039	0.0840561171469255	24.3094661713758	1.5568227547061e-130	3.77892776658994e-129	cds-CBV41927.1	HELO_2043	0.642642642642643	333	HELO_2043
HELO_2044	3718.84562628566	1.33587168689413	0.063566395642946	21.0153757088533	4.7447262669026e-98	7.64404793707627e-97	cds-CBV41928.1	pldA	0.61531007751938	1032	HELO_2044
HELO_2045	4965.44103456626	0.982666432048988	0.0588222273186366	16.7056991352256	1.19123553805427e-62	1.11212528052708e-61	cds-CBV41929.1	mscK	0.639409426462237	3522	HELO_2045
HELO_2046	541.080429383068	-0.549135970165647	0.110463237688398	-4.97121016599825	6.6536274823833e-07	1.20646701510745e-06	cds-CBV41930.1	HELO_2046	0.508527131782946	1290	HELO_2046
HELO_2047	747.931630792247	0.302122368843208	0.0909757623446023	3.32091054866696	0.000897242891800292	0.00132368775082855	cds-CBV41931.1	HELO_2047	0.519094766619519	2121	HELO_2047
HELO_2048	1485.98193150495	0.865628269429424	0.0798076079343928	10.84643797545	2.07349253865259e-27	8.39776010370865e-27	cds-CBV41932.1	HELO_2048	0.661375661375661	756	HELO_2048
HELO_2049	1164.37122136194	0.652342032854625	0.0971781847609443	6.71284439464853	1.90866625155682e-11	4.35702433976075e-11	cds-CBV41933.1	HELO_2049	0.66286799620133	1053	HELO_2049
HELO_2050	7063.94949682028	1.5274104735546	0.0593722469758828	25.7260008059832	5.98386093924178e-146	1.70212794373276e-144	cds-CBV41934.1	HELO_2050	0.666178623718887	2049	HELO_2050
HELO_2051	961.412814058727	0.727925462244523	0.0908572426215545	8.01174943506192	1.13088090568445e-15	3.05228864165832e-15	cds-CBV41935.1	HELO_2051	0.60702614379085	1224	HELO_2051
HELO_2052	2266.70013003315	0.924035828172103	0.065087308207846	14.1968665414975	9.58012285530759e-46	6.26233883593805e-45	cds-CBV41936.1	HELO_2052	0.655414908579465	711	HELO_2052
HELO_2053	3481.40737883907	0.902392570455638	0.0671349747081267	13.4414673481124	3.45516575833787e-41	2.04224976073185e-40	cds-CBV41937.1	aphA	0.654178674351585	1041	HELO_2053
HELO_2054	569.710331650245	1.05867528768343	0.0990913688052241	10.6838294843256	1.21167866815321e-26	4.80579741911313e-26	cds-CBV41938.1	HELO_2054	0.651162790697674	1032	HELO_2054
HELO_2055	12257.8288851889	-0.254962249220094	0.0579016035988247	-4.40337112226834	1.06581609603455e-05	1.80915450147403e-05	cds-CBV41939.1	dnaX	0.681751824817518	2055	HELO_2055
HELO_2056	3589.40827269487	-0.0904705742106402	0.0695318072372859	-1.30113940375371	0.193210742299814	0.225619086822843	cds-CBV41940.2	ybaB	0.599388379204893	327	HELO_2056
HELO_2057	4960.65402588468	-0.0566365605625428	0.0744425243158625	-0.760809242876177	0.446771012917031	0.485725069582236	cds-CBV41941.1	recR	0.651815181518152	606	HELO_2057
HELO_2058	6413.11183978179	-0.0544419611074548	0.0564692246774723	-0.964099674086259	0.334995956096822	0.373803333174541	cds-CBV41942.2	rnd	0.656966490299824	1134	HELO_2058
HELO_2059	1549.27640876503	0.0464653969058029	0.0818355326565585	0.567789997785015	0.570177572337182	0.60595929389366	cds-CBV41943.1	HELO_2059	0.613861386138614	303	HELO_2059
HELO_2060	1833.95063431794	-0.160881034746749	0.0732696886117374	-2.19573793467681	0.0281107062973236	0.0363333623104562	cds-CBV41944.1	HELO_2060	0.608501118568233	447	HELO_2060
HELO_2061	2064.88517509878	0.526591506136328	0.0670453892946705	7.85425383723124	4.0215908017047e-15	1.06958452220649e-14	cds-CBV41945.1	modA	0.686046511627907	774	HELO_2061
HELO_2062	1679.16480901635	0.626853474045715	0.0816820642668291	7.67430989498485	1.66311569921211e-14	4.3068309109753e-14	cds-CBV41946.1	modB	0.688218390804598	696	HELO_2062
HELO_2063	983.348308119032	0.498281188625233	0.0801566342758618	6.21634370163773	5.0887276468205e-10	1.07909477938692e-09	cds-CBV41947.1	modC	0.680365296803653	1095	HELO_2063
HELO_2064	2691.76298019272	0.270802952680229	0.0743405894747382	3.64273345952215	0.000269758128298968	0.000414951138629718	cds-CBV41948.1	HELO_2064	0.676724137931034	2088	HELO_2064
HELO_2065	2156.26656250003	0.745170849222167	0.0768030375435151	9.70236169109806	2.94599193617148e-22	1.00340099528535e-21	cds-CBV41949.1	HELO_2065	0.68	450	HELO_2065
HELO_2066	7093.30683713155	0.594762435348666	0.0610454210080922	9.74294919302504	1.97730881010088e-22	6.76633588118168e-22	cds-CBV41950.1	HELO_2066	0.683523654159869	1839	HELO_2066
HELO_2067	706.378825542455	0.579537027305896	0.0885160542980424	6.54725328531406	5.86049232793794e-11	1.3082803535268e-10	cds-CBV41951.1	HELO_2067	0.570776255707763	219	HELO_2067
HELO_2068	1193.33150838535	1.13095778175565	0.101762945682291	11.1136502011896	1.07666482377149e-28	4.52671665514085e-28	cds-CBV41952.1	HELO_2068	0.655555555555556	360	HELO_2068
HELO_2069	69.6806536834172	2.52582902432766	0.26963889900862	9.36745044433265	7.43056853832967e-21	2.41129233939914e-20	cds-CBV41953.1	HELO_2069	0.631205673758865	423	HELO_2069
HELO_2070	143.457983815387	1.9821782698134	0.186262902076233	10.6418307012211	1.90352037358653e-26	7.46040654491773e-26	cds-CBV41954.1	HELO_2070	0.578472222222222	1440	HELO_2070
HELO_2071	1.36128161807196	0.46994293328591	1.65676703205127	0.283650582245149	0.776678169401497	0.797710920956516	cds-CBV41955.1	HELO_2071	0.595959595959596	198	HELO_2071
HELO_2072	436.033946436935	0.309087042308212	0.107500684897412	2.87520998217988	0.00403758880831261	0.00566725553240795	cds-CBV41956.1	HELO_2072	0.610616705698673	6405	HELO_2072
HELO_2073	1.40153847626913	-1.75082028447323	1.73494839780673	-1.00914833356806	0.312903500793336	0.351916681862359	cds-CBV41957.1	HELO_2073	0.642512077294686	414	HELO_2073
HELO_2074	0.724992197532895	-1.70761981642726	2.27749989139932	-0.749778220791956	0.453388287904502	0.492331272371098	cds-CBV41958.1	HELO_2074	0.631687242798354	486	HELO_2074
HELO_2075	1268.19820665033	1.048341696862	0.0746038723581443	14.0521083386841	7.47743116271492e-45	4.79319134919807e-44	cds-CBV41959.1	HELO_2075	0.560606060606061	594	HELO_2075
HELO_2076	10.8019888414264	0.684149184534572	0.57021386631738	1.19981155308099	0.230212536246338	0.265254381162315	cds-CBV41960.1	HELO_2076	0.65564738292011	363	HELO_2076
HELO_2077	195.426615152247	0.53241520441682	0.146628415589858	3.631050654643	0.000282269771096387	0.00043328171861802	cds-CBV41961.1	HELO_2077	0.612504978096376	2511	HELO_2077
HELO_2078	176.806965381889	-0.315143848093678	0.172207932544507	-1.83001934601491	0.0672470460320101	0.0831679669166266	cds-CBV41962.1	higB	0.569444444444444	288	HELO_2078
HELO_2079	906.945074813023	0.0577279416542328	0.0873786650729263	0.660664037451854	0.50882779157417	0.546018859157545	cds-CBV41963.1	higA	0.622377622377622	429	HELO_2079
HELO_2080	15.094336632247	1.07997456642145	0.510154195535828	2.11695713937455	0.0342634855351424	0.0439581926826826	cds-CBV41964.1	HELO_2080	0.62962962962963	189	HELO_2080
HELO_2081	29.8745423519943	0.679977261730718	0.347044169880713	1.95933924481268	0.0500730706363765	0.0629544372192841	cds-CBV41965.1	HELO_2081	0.581740976645435	471	HELO_2081
HELO_2082	33.2879536001532	0.218621480494946	0.330477471683106	0.661532174588232	0.508271087969527	0.545582261585215	cds-CBV41966.1	HELO_2082	0.588675213675214	936	HELO_2082
HELO_2083	358.895885250992	-0.725071949775771	0.133214276140043	-5.44289974607174	5.24201523583493e-08	1.01038525535601e-07	cds-CBV41967.1	HELO_2083	0.608465608465608	378	HELO_2083
HELO_2084	13.1532124023138	0.859126459406313	0.552353487711664	1.55539247695452	0.119852624721544	0.14383105030031	cds-CBV41968.1	HELO_2084	0.582051282051282	390	HELO_2084
HELO_2085	20.0876715212261	0.222560223610283	0.413222454967053	0.538596634657786	0.590165210183429	0.624285743834359	cds-CBV41969.1	HELO_2085	0.62992125984252	381	HELO_2085
HELO_2086	20.241903912799	0.202124001411024	0.43554934519481	0.464066824209364	0.642599869811449	0.674266895096106	cds-CBV41970.1	HELO_2086	0.646913580246914	405	HELO_2086
HELO_2087	20.4409288095794	0.233949327197027	0.416681466753805	0.561458442151581	0.574485053069092	0.61035893732844	cds-CBV41971.1	HELO_2087	0.645299145299145	234	HELO_2087
HELO_2088	71.7717932777456	-0.332002031733605	0.239809106719443	-1.38444296914053	0.166222859508183	0.195610029563444	cds-CBV41972.1	HELO_2088	0.612836438923395	966	HELO_2088
HELO_2089	25.2543262858924	0.473296755373899	0.379056127422028	1.24861919155035	0.211804389530357	0.245837507602889	cds-CBV41973.1	HELO_2089	0.640845070422535	426	HELO_2089
HELO_2090	33.2528669092534	-0.219634898957014	0.339010395745344	-0.647870689847513	0.517068589483213	0.553719627737758	cds-CBV41974.1	HELO_2090	0.617886178861789	1107	HELO_2090
HELO_2091	25.3431337398838	-0.190925982234945	0.380951561228914	-0.501181781796708	0.616243194656985	0.649983045117636	cds-CBV41975.1	HELO_2091	0.648745519713262	837	HELO_2091
HELO_2092	49.9304651183529	0.626217853833983	0.276137360709616	2.2677766319803	0.0233428243799616	0.0304409826530946	cds-CBV41976.1	HELO_2092	0.639357429718876	1245	HELO_2092
HELO_2093	75.845583461943	0.277009348924715	0.227655960099577	1.21678935532173	0.223684371082085	0.258140981017391	cds-CBV41977.1	HELO_2093	0.62531328320802	1596	HELO_2093
HELO_2094	17.9925995491543	-0.147403195213735	0.434622404850271	-0.339152316053555	0.734494988867944	0.759527479258218	cds-CBV41978.1	HELO_2094	0.617597292724196	591	HELO_2094
HELO_2095	12.8228438905637	-0.859336644835993	0.530695234221133	-1.61926580346474	0.105390085060535	0.127229873907629	cds-CBV41979.1	HELO_2095	0.649038461538462	624	HELO_2095
HELO_2096	57.0525018572204	0.903045177436083	0.260564670037597	3.465723796345	0.000528806221980898	0.000793972558446371	cds-CBV41980.1	HELO_2096	0.652380952380952	630	HELO_2096
HELO_2097	32.6070420278655	1.52705273485776	0.352737449822663	4.32914831023891	1.49687105955869e-05	2.51737068261117e-05	cds-CBV41981.1	HELO_2097	0.643939393939394	396	HELO_2097
HELO_2098	32.9284245042703	1.06146650220949	0.357650012861673	2.96789169310063	0.00299849966309106	0.0042463504014532	cds-CBV41982.1	HELO_2098	0.606896551724138	435	HELO_2098
HELO_2099	49.01571110257	0.769475830720893	0.279599520524017	2.75206419981967	0.0059220909892842	0.00818926444815183	cds-CBV41983.1	HELO_2099	0.603550295857988	507	HELO_2099
HELO_2100	10.243798929196	0.872691165075795	0.591403234801951	1.47562798733768	0.140043787575105	0.166633800836914	cds-CBV41984.1	HELO_2100	0.633333333333333	210	HELO_2100
HELO_2101	24.8378681228619	0.930868246078216	0.395273183631623	2.35499974353369	0.0185227184806643	0.0244086927209913	cds-CBV41985.1	HELO_2101	0.663945578231293	735	HELO_2101
HELO_2102	37.5004039962477	1.04286388069828	0.321984179953144	3.23886683143887	0.00120005590159329	0.00175337220614011	cds-CBV41986.1	HELO_2102	0.634069400630915	951	HELO_2102
HELO_2103	39.6725283530415	1.7396526512324	0.352966011542284	4.92866903425346	8.27916868400404e-07	1.49451924533757e-06	cds-CBV41987.1	HELO_2103	0.624841571609632	789	HELO_2103
HELO_2104	16.0346627890783	-0.138845934424204	0.49335295601624	-0.281433267463048	0.778378105048041	0.799066655633869	cds-CBV41988.1	HELO_2104	0.599128540305011	459	HELO_2104
HELO_2105	10495.0670235469	0.230557346029761	0.0797873547890318	2.88964769717439	0.00385673784730407	0.00543015564657158	cds-CBV41989.1	HELO_2105	0.611111111111111	756	HELO_2105
HELO_2106	4.84135071877543	-0.693054523645421	0.870483735376819	-0.796171709452341	0.425932238604054	0.465292313458554	cds-CBV41990.1	HELO_2106	0.621890547263682	201	HELO_2106
HELO_2107	40.0220779421666	-0.115798001772912	0.292481948799333	-0.395915037657109	0.692167707168393	0.719846507226541	cds-CBV41991.1	HELO_2107	0.629770992366412	786	HELO_2107
HELO_2108	66.9413441196519	-0.530839690343051	0.232025895409763	-2.28784674833633	0.0221464473424611	0.0289533984825497	cds-CBV41992.1	HELO_2108	0.647457627118644	885	HELO_2108
HELO_2109	78.3354674250336	-0.181077361512894	0.220242710723829	-0.822171870831878	0.410979085692329	0.450715316568003	cds-CBV41993.1	rdgC1	0.650641025641026	936	HELO_2109
HELO_2110	51.518563265786	0.128981515539502	0.274489156400915	0.469896578905701	0.638428908628903	0.670276717508027	cds-CBV41994.1	ssb2	0.629411764705882	510	HELO_2110
HELO_2111	80.2091858026002	-1.44074663555673	0.232284415887538	-6.20251096076235	5.55693132244714e-10	1.17427666541091e-09	cds-CBV41995.1	HELO_2111	0.674300254452926	1572	HELO_2111
HELO_2112	20.6619459795884	-0.822686976281983	0.420966124648657	-1.95428308386716	0.0506677482675471	0.0636801075050532	cds-CBV41996.1	HELO_2112	0.610752688172043	465	HELO_2112
HELO_2113	28.3303202590794	-0.282482004620485	0.359692296668214	-0.785343492860651	0.432252201892518	0.471771662796959	cds-CBV41997.1	HELO_2113	0.626262626262626	396	HELO_2113
HELO_2114	383.985661248988	-0.144237737020506	0.125712210675651	-1.14736457377758	0.251230976236517	0.287832594234473	cds-CBV41998.1	HELO_2114	0.587912087912088	546	HELO_2114
HELO_2115	57.1985113649991	-0.00474166887490044	0.250635974513007	-0.0189185486405678	0.984906082513328	0.986260463814914	cds-CBV41999.1	HELO_2115	0.629834254143646	543	HELO_2115
HELO_2116	1475.67546974534	0.792899728700745	0.0745565081244367	10.6348828378252	2.05086341574713e-26	8.02061621561258e-26	cds-CBV42000.1	HELO_2116	0.613254203758655	1011	HELO_2116
HELO_2117	1729.98263629412	1.47761277946995	0.0705085818243995	20.9564955248982	1.63705271219104e-97	2.5915256196033e-96	cds-CBV42001.1	yafJ	0.62962962962963	783	HELO_2117
HELO_2118	3544.33490801018	0.626714623051488	0.0622236667547747	10.0719654712955	7.34944688855481e-24	2.62861847949195e-23	cds-CBV42002.1	fadD	0.633153800119689	1671	HELO_2118
HELO_2119	14666.8613408139	-0.452003174864376	0.0601686233530669	-7.51227383435451	5.81090775807735e-14	1.46115436099169e-13	cds-CBV42003.1	hrpA	0.668152550767707	4038	HELO_2119
HELO_2120	5579.7316761762	0.00617767542739956	0.058856814894508	0.104961089696616	0.916406684044131	0.924532207427177	cds-CBV42004.1	HELO_2120	0.658645276292335	1122	HELO_2120
HELO_2121	6740.45471648485	0.555797965305472	0.0572911169376405	9.70129393550557	2.9769896212238e-22	1.01206528579606e-21	cds-CBV42005.1	mlaA	0.636926889714994	807	HELO_2121
HELO_2122	7619.69777135037	0.652577147051781	0.0596176912916803	10.9460318390902	6.9422709994356e-28	2.85936750101188e-27	cds-CBV42006.1	HELO_2122	0.631490787269682	1194	HELO_2122
HELO_2123	3970.81641912066	0.594658240256456	0.0597556864120323	9.95149208321565	2.48430085244728e-23	8.70581270814296e-23	cds-CBV42007.1	HELO_2123	0.627450980392157	510	HELO_2123
HELO_2124	4707.10448665054	0.33855467720581	0.0635479069726211	5.32755039991597	9.95461615930817e-08	1.89070200500997e-07	cds-CBV42008.1	talA5	0.67199148029819	939	HELO_2124
HELO_2125	2958.87652616685	0.721734923520135	0.0650176692446435	11.1005966824871	1.24609180281386e-28	5.22698185949917e-28	cds-CBV42009.1	HELO_2125	0.644278606965174	1206	HELO_2125
HELO_2126	2841.1665392242	-1.01782196418918	0.0740550684998055	-13.7441229183638	5.52384102414363e-43	3.39734884609915e-42	cds-CBV42010.1	HELO_2126	0.60916179337232	1026	HELO_2126
HELO_2127	620.501916932178	-0.823146249534798	0.0928736849820185	-8.86307299741762	7.78385781168989e-19	2.3736202924927e-18	cds-CBV42011.1	HELO_2127	0.631662688941925	1257	HELO_2127
HELO_2128	610.953879018793	-0.569204360187501	0.0905716752834815	-6.28457360875727	3.28754740778216e-10	7.07026586635253e-10	cds-CBV42012.1	HELO_2128	0.62382176520994	1167	HELO_2128
HELO_2129	649.565616389242	-0.320547268668595	0.0885647151179292	-3.61935640217176	0.000295336644510474	0.000453148218568326	cds-CBV42013.1	HELO_2129	0.600255427841635	783	HELO_2129
HELO_2130	277.131415400839	0.0240667547590907	0.126134499870364	0.190802316446536	0.848680473766272	0.862019246041209	cds-CBV42014.1	HELO_2130	0.626477541371158	423	HELO_2130
HELO_2131	968.976045012944	0.415868089906649	0.0822112376214227	5.05853094952413	4.22498684490519e-07	7.73023974989939e-07	cds-CBV42015.1	gapA2	0.643410852713178	1032	HELO_2131
HELO_2132	885.979303003434	-0.0015153430598985	0.0858545254601864	-0.0176501244608383	0.985917969355454	0.987002289365743	cds-CBV42016.1	HELO_2132	0.648780487804878	1230	HELO_2132
HELO_2133	317.24416893497	0.697328420383186	0.133810953049119	5.21129552172915	1.87526455934283e-07	3.50685067312134e-07	cds-CBV42017.1	arsR	0.638888888888889	360	HELO_2133
HELO_2134	49.6934540669304	0.684196812751088	0.27292654540952	2.50688994624714	0.01217986277962	0.0162920207129304	cds-CBV42018.1	HELO_2134	0.655875299760192	834	HELO_2134
HELO_2135	14.5517097952588	1.26183876990191	0.517024022919612	2.44058054164749	0.0146636757068877	0.0194642520046585	cds-CBV42019.1	HELO_2135	0.635802469135803	810	HELO_2135
HELO_2136	11.2502800553225	1.6573512291586	0.608017764789265	2.72582698259323	0.00641406103698232	0.00881600461897042	cds-CBV42020.1	HELO_2136	0.666666666666667	837	HELO_2136
HELO_2137	9.64444660327956	0.767374694189815	0.606076245700849	1.26613557227019	0.205464548977297	0.239237743148813	cds-CBV42021.1	HELO_2137	0.627206645898235	963	HELO_2137
HELO_2138	1702.9812418739	1.68411636671488	0.0828757644512299	20.3209753522809	8.38929752248051e-92	1.24675233793272e-90	cds-CBV42022.2	HELO_2138	0.669887278582931	621	HELO_2138
HELO_2139	863.66309387553	1.34563289318088	0.0917125429933375	14.6722885361344	9.70168642364102e-49	6.85899811038388e-48	cds-CBV42023.1	HELO_2139	0.676616915422886	804	HELO_2139
HELO_2140	1509.96556464527	0.205761498637048	0.0782027965998374	2.63112711543971	0.00851021985949476	0.0115834431807179	cds-CBV42024.1	thlA	0.684343434343434	1188	HELO_2140
HELO_2141	503.365894721287	0.710486469548066	0.105881739744466	6.71018885090807	1.94372689932451e-11	4.43427922333368e-11	cds-CBV42025.1	HELO_2141	0.649395509499136	579	HELO_2141
HELO_2142	375.980465311529	0.446530771433261	0.109019984912806	4.09586161464246	4.20601132947587e-05	6.88273584297602e-05	cds-CBV42026.1	HELO_2142	0.64984984984985	1665	HELO_2142
HELO_2143	675.713347775464	1.35386867797419	0.0939737536336961	14.4068809175324	4.68390409281827e-47	3.18173410484166e-46	cds-CBV42027.1	HELO_2143	0.67051282051282	780	HELO_2143
HELO_2144	608.889916415221	0.826871485539937	0.102990802783306	8.02859540069502	9.85949281477035e-16	2.6650640934357e-15	cds-CBV42028.1	HELO_2144	0.647350993377483	1812	HELO_2144
HELO_2145	176.297283296718	0.826270696964537	0.156204379457227	5.28967689533181	1.22532624022196e-07	2.31401080946481e-07	cds-CBV42029.1	HELO_2145	0.62004662004662	429	HELO_2145
HELO_2146	374.410400115655	1.16750938430479	0.116859688496619	9.99069396234586	1.67405614820922e-23	5.90052123487877e-23	cds-CBV42030.1	HELO_2146	0.631808278867102	459	HELO_2146
HELO_2147	1622.41140814749	1.23212399293181	0.0710550444341768	17.3404154869429	2.3304627171329e-67	2.36356956910331e-66	cds-CBV42031.1	HELO_2147	0.663576158940397	2265	HELO_2147
HELO_2148	1360.36373064249	0.0849311874945728	0.0806410251175452	1.05320074206366	0.292248998454751	0.330664575318132	cds-CBV42032.1	HELO_2148	0.662893081761006	795	HELO_2148
HELO_2149	363.316680790631	0.732759667082086	0.11162689125971	6.56436508096654	5.22550326161396e-11	1.17040141301912e-10	cds-CBV42033.1	HELO_2149	0.637362637362637	546	HELO_2149
HELO_2150	399.441999345679	0.141140190107955	0.115598750321949	1.22094909949175	0.22210529254028	0.256481246476105	cds-CBV42034.1	HELO_2150	0.605405405405405	555	HELO_2150
HELO_2151	342.154252979054	0.927785950284013	0.145765037934456	6.36494157605336	1.95364085168823e-10	4.25431001255792e-10	cds-CBV42035.1	HELO_2151	0.637316561844864	477	HELO_2151
HELO_2152	184.889799521091	-1.25055669435281	0.151557885053771	-8.25134696165181	1.56619109697752e-16	4.37308419025701e-16	cds-CBV42036.1	HELO_2152	0.568783068783069	378	HELO_2152
HELO_2153	493.226846437051	-1.33958132999933	0.106321212467532	-12.599379737213	2.12811443928862e-36	1.11168790149926e-35	cds-CBV42037.1	HELO_2153	0.612021857923497	549	HELO_2153
HELO_2154	397.3280996369	-0.689225630633223	0.109624644088352	-6.28714132998908	3.23364975551069e-10	6.95846262400379e-10	cds-CBV42038.1	HELO_2154	0.646864686468647	303	HELO_2154
HELO_2155	1730.70276924304	-0.833500630979036	0.073776796275046	-11.2975986090759	1.34855281709106e-29	5.85230131946193e-29	cds-CBV42039.1	bioA	0.644393241167435	1302	HELO_2155
HELO_2156	138.196409538174	0.566975769793769	0.166459975465383	3.40607865769918	0.000659031888165963	0.000981806507697329	cds-CBV42040.1	HELO_2156	0.606451612903226	465	HELO_2156
HELO_2157	354.623922346607	1.27288472553291	0.115117709201088	11.0572450960558	2.0221323400442e-28	8.41438154297248e-28	cds-CBV42041.1	HELO_2157	0.635318704284222	957	HELO_2157
HELO_2158	162.586484927695	2.58517610943367	0.194667124221246	13.2799830468319	3.02462637131822e-40	1.73701334668291e-39	cds-CBV42042.1	HELO_2158	0.627062706270627	303	HELO_2158
HELO_2159	200.870230797384	3.63090922155029	0.210237095933317	17.2705449789029	7.83985621863516e-67	7.86361335869163e-66	cds-CBV42043.1	HELO_2159	0.611620795107034	327	HELO_2159
HELO_2160	44.1375580437875	2.12406537376936	0.330842919139155	6.42016271436646	1.36128761852145e-10	2.98401458099736e-10	cds-CBV42044.2	HELO_2160	0.621823617339312	669	HELO_2160
HELO_2161	508.903150545492	1.12800141180246	0.121389123662724	9.29244217082065	1.50788059217786e-20	4.84999402484064e-20	cds-CBV42045.1	HELO_2161	0.560109289617486	366	HELO_2161
HELO_2162	468.947165029223	0.572489062392551	0.108650354980141	5.26909518608744	1.37097862217135e-07	2.58104093243325e-07	cds-CBV42046.1	HELO_2162	0.576190476190476	420	HELO_2162
HELO_2163	1439.24912965541	1.04619145575766	0.0843219381821836	12.4071087348264	2.39133026370684e-35	1.20260131079511e-34	cds-CBV42047.1	HELO_2163	0.614457831325301	747	HELO_2163
HELO_2164	1505.72819136243	0.517391828753084	0.0842848580125745	6.13860948399407	8.32469301386561e-10	1.74698600942275e-09	cds-CBV42048.1	HELO_2164	0.5787728026534	603	HELO_2164
HELO_2165	2345.5430024693	-0.651225280849654	0.0666780755243807	-9.76670780804907	1.56453496663754e-22	5.35886341818181e-22	cds-CBV42049.2	HELO_2165	0.616760828625235	1062	HELO_2165
HELO_2166	1615.64650171728	-0.541061090930268	0.0751680109659991	-7.1980232545332	6.10917274488182e-13	1.47601180916488e-12	cds-CBV42050.1	bioD	0.687675070028011	714	HELO_2166
HELO_2167	1619.70849566378	-0.546353141180868	0.0780645091693366	-6.99873920933423	2.58276096517925e-12	6.09451242658305e-12	cds-CBV42051.1	bioC	0.68641975308642	810	HELO_2167
HELO_2168	1706.43311751185	-0.479553063407786	0.0880590847873099	-5.44581021442655	5.15700999261093e-08	9.94527191901291e-08	cds-CBV42052.1	bioH	0.691156462585034	735	HELO_2168
HELO_2169	4288.10420614908	-0.631072402911006	0.0767697266629022	-8.22032890232971	2.02945830396431e-16	5.63635216226853e-16	cds-CBV42053.1	bioF	0.69250645994832	1161	HELO_2169
HELO_2170	5964.89151256489	-0.554062642238633	0.065673181485639	-8.43666516079767	3.26520157317737e-17	9.34638280498334e-17	cds-CBV42054.1	bioB	0.645103324348607	1113	HELO_2170
HELO_2171	158.211124674055	0.663189329500199	0.177822877601538	3.72949385616321	0.000191864784223826	0.000298410798530094	cds-CBV42055.2	HELO_2171	0.680851063829787	705	HELO_2171
HELO_2172	1278.7122382208	0.156912618866543	0.0775665672955721	2.0229413823177	0.0430791913595393	0.0546329974712931	cds-CBV42056.1	srkA	0.656534954407295	987	HELO_2172
HELO_2173	2984.28552123604	-0.11744757160454	0.0675131920377412	-1.73962403583117	0.0819250559074074	0.100231562015749	cds-CBV42057.1	folE1	0.596774193548387	558	HELO_2173
HELO_2174	2369.12442914087	-0.247899988149162	0.0740160286686906	-3.34927437486288	0.000810235162136912	0.00119775323805948	cds-CBV42058.1	folX	0.583941605839416	411	HELO_2174
HELO_2175	9109.54454854613	-0.0978171716085353	0.0642213586138033	-1.52312522998402	0.127727377788711	0.152427198468927	cds-CBV42059.1	gabD2	0.655804480651731	1473	HELO_2175
HELO_2176	10224.2563944971	-0.957532589503826	0.0652058419850412	-14.6847668913392	8.07112962135392e-49	5.71731185823923e-48	cds-CBV42060.1	purH	0.659709044908286	1581	HELO_2176
HELO_2177	1089.11705920713	-0.998285953557154	0.0828926488915709	-12.0431180195843	2.10833324764486e-33	1.01540229559192e-32	cds-CBV42061.1	fis	0.657575757575758	330	HELO_2177
HELO_2178	5814.62571310197	-0.857017356295445	0.0599564354940789	-14.2940011232002	2.38503331055944e-46	1.58755142298847e-45	cds-CBV42062.1	dusB	0.658424908424908	1092	HELO_2178
HELO_2179	4042.7470359084	-0.802964564583177	0.0624440485284425	-12.8589446633563	7.66155322561727e-38	4.11441228532043e-37	cds-CBV42063.1	prmA	0.691803278688525	915	HELO_2179
HELO_2180	17713.0768698682	-0.27533990346767	0.0624470928893909	-4.40917087934525	1.03767126011424e-05	1.76467120881641e-05	cds-CBV42064.1	accC	0.651006711409396	1341	HELO_2180
HELO_2181	7103.76010722697	0.16377890697189	0.0660962453448127	2.47788518269811	0.0132163667882175	0.017607314846652	cds-CBV42065.1	accB	0.641025641025641	468	HELO_2181
HELO_2182	2083.78989278969	1.88062841051771	0.0842764133640747	22.3150029225067	2.64225764305897e-110	5.11726599913708e-109	cds-CBV42066.2	dsbD	0.682258064516129	1860	HELO_2182
HELO_2183	2784.82575371436	1.34651279191267	0.0732571915240175	18.3806226242131	1.87800731509459e-75	2.10394604131058e-74	cds-CBV42067.1	HELO_2183	0.68792270531401	1035	HELO_2183
HELO_2184	9405.27023226847	0.0720077982033711	0.072826342580652	0.988760325614672	0.322780419756064	0.361724687082742	cds-CBV42068.1	ppa	0.63653483992467	531	HELO_2184
HELO_2185	4598.01203521279	0.0611123128125409	0.0676831356966392	0.902917871394888	0.366569484928924	0.406047914397996	cds-CBV42069.1	HELO_2185	0.644057971014493	1725	HELO_2185
HELO_2186	11400.0418583293	-0.365605728244537	0.06363244482937	-5.74558669284052	9.1602809212014e-09	1.82155012747648e-08	cds-CBV42070.1	pfkA	0.65952380952381	1260	HELO_2186
HELO_2187	5293.05145055569	-0.388135544565485	0.062410557183808	-6.21906872938773	5.00114222646069e-10	1.06175853332614e-09	cds-CBV42071.1	mpl	0.674690007293946	1371	HELO_2187
HELO_2188	2436.86201281703	-0.588641859298247	0.0726631714800473	-8.10096569291479	5.45246264780629e-16	1.49266289478667e-15	cds-CBV42072.1	ubiX	0.661835748792271	621	HELO_2188
HELO_2189	1394.84520837708	-0.515332395514617	0.0760602339576295	-6.77531962104785	1.24131526670469e-11	2.85690827185321e-11	cds-CBV42073.1	HELO_2189	0.677884615384615	624	HELO_2189
HELO_2190	1157.75575718491	1.53301254247422	0.085078892104376	18.0187177401593	1.38926260150366e-72	1.50544795597465e-71	cds-CBV42074.1	yabI	0.681623931623932	1404	HELO_2190
HELO_2191	627.572899744393	1.30961238213235	0.100414696082477	13.0420389965298	7.05448580687681e-39	3.90355362049217e-38	cds-CBV42075.1	HELO_2191	0.675052410901468	954	HELO_2191
HELO_2192	1158.97486586156	1.49937441835981	0.0825089609768973	18.172261541139	8.55964601401194e-74	9.44414276879318e-73	cds-CBV42076.1	HELO_2192	0.671264367816092	870	HELO_2192
HELO_2193	9235.69027893064	-0.26894497504822	0.0583301085620981	-4.61074017652311	4.01237773009006e-06	6.98330177593591e-06	cds-CBV42077.1	proA	0.672811059907834	1302	HELO_2193
HELO_2194	4157.12884127106	-0.129855987928494	0.0677545554977255	-1.91656467929825	0.0552932588356105	0.0691830774640748	cds-CBV42078.1	nadD	0.685507246376812	690	HELO_2194
HELO_2195	3670.94050424039	0.246813120408274	0.0595668410061677	4.14346499225498	3.42097313364092e-05	5.6335428220654e-05	cds-CBV42079.2	rsfS	0.620967741935484	372	HELO_2195
HELO_2196	4876.3933274488	0.134849703057343	0.0760513465921943	1.77314024142715	0.0762054712791224	0.0936429702758302	cds-CBV42080.1	rlmH	0.675213675213675	468	HELO_2196
HELO_2197	5656.55023827436	-0.0645847594148613	0.0577381294894644	-1.11858073661091	0.263319045305149	0.300358597730592	cds-CBV42081.1	mrdA	0.634442683571051	1893	HELO_2197
HELO_2198	3080.51205500351	0.290160515756446	0.077082561320284	3.76428222916473	0.0001670281553261	0.000260449470467807	cds-CBV42082.1	rodA	0.635658914728682	1161	HELO_2198
HELO_2199	7742.15909148582	0.808874102621412	0.0548844484816794	14.7377649771122	3.68789011478121e-49	2.63286429567027e-48	cds-CBV42083.1	mltB	0.631628787878788	1056	HELO_2199
HELO_2200	4910.78314271929	0.709455701931304	0.0631613610916293	11.2324321336598	2.82591010121338e-29	1.21477434220991e-28	cds-CBV42084.1	HELO_2200	0.66006600660066	909	HELO_2200
HELO_2201	12914.2356511786	0.949011022615361	0.0590082338469769	16.0826881393601	3.37414585885844e-58	2.93204416995312e-57	cds-CBV42085.1	dacA1	0.629365079365079	1260	HELO_2201
HELO_2202	3259.43731041365	0.570180183431166	0.068463155139316	8.32827792220361	8.20267676664171e-17	2.31698573369608e-16	cds-CBV42086.1	HELO_2202	0.631746031746032	315	HELO_2202
HELO_2203	5526.14756332409	0.316315895548049	0.081891076882012	3.86264178701416	0.000112167423725455	0.000178030335564247	cds-CBV42087.1	lipB	0.68088467614534	633	HELO_2203
HELO_2204	11381.1392745952	-0.491824409414045	0.0547247749921331	-8.98723493124909	2.53528288683992e-19	7.84946002634706e-19	cds-CBV42088.1	lipA	0.65533522190746	1059	HELO_2204
HELO_2205	674.71410568566	-0.00480950923465682	0.104373373873273	-0.0460798483001651	0.963246607671289	0.968032265672416	cds-CBV42089.2	HELO_2205	0.65959595959596	990	HELO_2205
HELO_2206	442.175297745615	0.397330734995811	0.118210878981239	3.36120277947404	0.000776038286582308	0.00114859975668544	cds-CBV42090.1	HELO_2206	0.701111111111111	900	HELO_2206
HELO_2207	2732.63507166463	2.10405741944903	0.0688122320314191	30.5767936504128	2.49101349913829e-205	1.05462559887936e-203	cds-CBV42091.1	HELO_2207	0.655525846702317	2244	HELO_2207
HELO_2208	16748.301997537	0.0357808351837331	0.0568563229045552	0.629320247174593	0.529139418570006	0.565315910508624	cds-CBV42092.1	topA	0.646188850967008	2637	HELO_2208
HELO_2209	3011.63378888024	-0.0416222428397191	0.0633592825758101	-0.656924149826311	0.511229689081264	0.54827313636079	cds-CBV42093.1	HELO_2209	0.708860759493671	474	HELO_2209
HELO_2210	3609.84451904078	0.316764216002091	0.0916440398550698	3.45646281529095	0.000547314715082982	0.00082040875982591	cds-CBV42094.1	HELO_2210	0.607751937984496	645	HELO_2210
HELO_2211	88790.1709701828	1.62817113056173	0.0879630623026187	18.5097140542964	1.72413430721661e-76	1.96789122651275e-75	cds-CBV42095.1	HELO_2211	0.625	264	HELO_2211
HELO_2212	5659.29360144003	1.07358812849063	0.0617929370829933	17.373961801633	1.2993667676295e-67	1.32150681590475e-66	cds-CBV42096.1	HELO_2212	0.64399664147775	1191	HELO_2212
HELO_2213	6559.94628571029	0.548500249894311	0.0709472179830192	7.73110300146782	1.06618710648871e-14	2.79078882438921e-14	cds-CBV42097.1	mfd	0.666376559326951	3447	HELO_2213
HELO_2214	9106.91780760279	0.665827508710085	0.0619243289621881	10.7522765263496	5.78167401391307e-27	2.30823191717736e-26	cds-CBV42098.1	HELO_2214	0.623545516769336	1461	HELO_2214
HELO_2215	30230.0717597075	-0.292080401650487	0.0551680412128261	-5.29437687525837	1.19422918539117e-07	2.25645483342462e-07	cds-CBV42099.1	nqrA	0.637777777777778	1350	HELO_2215
HELO_2216	26116.5047781355	-0.512449588497995	0.065067160924895	-7.87570229304302	3.38834165085516e-15	9.05132204751552e-15	cds-CBV42100.1	nqrB	0.625816993464052	1224	HELO_2216
HELO_2217	14440.9307988687	-0.651636244268282	0.0668920429811716	-9.7416107391383	2.00353066885115e-22	6.84962926318032e-22	cds-CBV42101.1	nqrC	0.626076260762608	813	HELO_2217
HELO_2218	13246.1983956373	-1.02064456476445	0.0658530555701778	-15.4988186338109	3.5332913817356e-54	2.79667693932594e-53	cds-CBV42102.1	nqrD	0.608370702541106	669	HELO_2218
HELO_2219	12497.392870103	-1.01096507597704	0.0646179286500343	-15.6452720954946	3.57836516661453e-55	2.89529501592077e-54	cds-CBV42103.1	nqrE	0.610032362459547	618	HELO_2219
HELO_2220	31079.1878885146	-0.956959745591445	0.0604569991080271	-15.8287668873791	1.97045037705461e-56	1.65308982093453e-55	cds-CBV42104.1	nqrF	0.609083536090835	1233	HELO_2220
HELO_2221	876.361962617797	0.482876539796746	0.12589687730179	3.83549258842403	0.000125312885479545	0.000197945429948383	cds-CBV42105.1	HELO_2221	0.662745098039216	255	HELO_2221
HELO_2222	1349.65079868763	0.312951088405598	0.0824297235146596	3.7965805908586	0.000146705683744079	0.000229942055321649	cds-CBV42106.1	HELO_2222	0.671264367816092	435	HELO_2222
HELO_2223	2508.98966514306	0.0162883844721561	0.068126425896019	0.239090547580126	0.811035371193812	0.829721771991197	cds-CBV42107.1	HELO_2223	0.679012345679012	972	HELO_2223
HELO_2224	2495.32737956742	0.911076026419469	0.0867591165021366	10.5012137415788	8.52765092529365e-26	3.28562719777716e-25	cds-CBV42108.1	HELO_2224	0.671794871794872	390	HELO_2224
HELO_2225	3393.1880668162	-0.132814183901405	0.0700585131349371	-1.8957608141868	0.0579916796527065	0.0722861025729218	cds-CBV42109.1	holA	0.667610953729934	1059	HELO_2225
HELO_2226	2268.41050415274	-0.259879404578292	0.0715165603611586	-3.63383534199494	0.000279239105075917	0.000428991384633508	cds-CBV42110.1	lptE	0.666666666666667	492	HELO_2226
HELO_2227	16416.8380952688	-0.598720777580808	0.0570524425656547	-10.4942181378442	9.18348358686945e-26	3.53084094401179e-25	cds-CBV42111.1	leuS	0.655052264808362	2583	HELO_2227
HELO_2228	1934.3271243787	1.28075717858227	0.0865169758240646	14.8035361428575	1.38979837569045e-49	9.96113363363961e-49	cds-CBV42112.2	HELO_2228	0.636015325670498	522	HELO_2228
HELO_2229	1025.30889013204	0.110330673697747	0.0895795646735639	1.23165003201123	0.218079842855025	0.252312903665442	cds-CBV42113.1	HELO_2229	0.674869500372856	1341	HELO_2229
HELO_2230	101475.378645242	-8.43642272616022	0.0822951277300941	-102.51424305251	0	0	cds-CBV42114.1	HELO_2230	0.604938271604938	1296	HELO_2230
HELO_2231	325.859460234772	1.49344750261409	0.125673310908468	11.8835693260427	1.44080925847489e-32	6.76029189446788e-32	cds-CBV42115.1	HELO_2231	0.680044593088071	897	HELO_2231
HELO_2232	13375.2216990638	-0.0167245275161134	0.0598558068137629	-0.27941361759855	0.779927421754487	0.800370840644895	cds-CBV42116.2	leuC	0.670138888888889	1440	HELO_2232
HELO_2233	6599.85526099972	-0.386667348250961	0.0657264118804551	-5.88298276428419	4.02937901313228e-09	8.1732417753842e-09	cds-CBV42117.1	leuD	0.618604651162791	645	HELO_2233
HELO_2234	11241.5538419014	-0.23905062457407	0.0569863625291081	-4.19487424648249	2.73023017972562e-05	4.51853094744591e-05	cds-CBV42118.2	leuB	0.671296296296296	1080	HELO_2234
HELO_2235	22616.3775110538	-1.50251594316204	0.0628156448422939	-23.9194542527468	1.92197273707771e-126	4.48583508698715e-125	cds-CBV42119.1	asd	0.650494159928122	1113	HELO_2235
HELO_2236	3268.77319801649	0.00596721151708003	0.0611177756095703	0.0976346317837135	0.922222423684019	0.929400980423431	cds-CBV42120.1	truA	0.686006825938567	879	HELO_2236
HELO_2237	1808.7087310063	-0.088724345185417	0.0704987116142051	-1.25852434964981	0.208202186781687	0.242115669777107	cds-CBV42121.1	trpF	0.707165109034268	642	HELO_2237
HELO_2238	10277.2707753005	-0.100847167695508	0.0574279485899381	-1.75606425393328	0.0790774378716912	0.0970738203947497	cds-CBV42122.1	trpB2	0.654320987654321	1215	HELO_2238
HELO_2239	5370.74753887794	0.171600673135598	0.0597982069832195	2.86966251653252	0.00410910110409613	0.00576318841294839	cds-CBV42123.1	trpA2	0.667910447761194	804	HELO_2239
HELO_2240	17005.96816923	-0.236437382224606	0.059117346095119	-3.99945866724432	6.34875340133066e-05	0.000102372945678675	cds-CBV42124.1	accD	0.66090297790586	1041	HELO_2240
HELO_2241	10803.5396498392	-0.0957456369774804	0.053476230709132	-1.79043353856147	0.0733842426820774	0.0903591571205423	cds-CBV42125.2	folC	0.688837920489297	1308	HELO_2241
HELO_2242	5227.6807947681	-0.374621565120607	0.0585710404904183	-6.39602031966449	1.5947879031973e-10	3.48536780044499e-10	cds-CBV42126.1	HELO_2242	0.65954415954416	702	HELO_2242
HELO_2243	3982.80628789548	0.143279906896765	0.0648666509381821	2.20883774365523	0.027185928730992	0.0352005570802069	cds-CBV42127.1	HELO_2243	0.664983164983165	594	HELO_2243
HELO_2244	11921.7419051129	0.205082412527055	0.0625430319278923	3.27906093141599	0.00104153145083976	0.00153037696751937	cds-CBV42128.1	purF	0.617918313570487	1518	HELO_2244
HELO_2245	8507.00627158357	-0.0591137512001443	0.0618132131116701	-0.956328723655749	0.338906182495092	0.377587946898601	cds-CBV42129.1	metZ	0.659983291562239	1197	HELO_2245
HELO_2246	2389.23836609126	0.0263881939004406	0.0662495262351401	0.398315209180224	0.69039785072598	0.718211021283798	cds-CBV42130.1	HELO_2246	0.645045045045045	555	HELO_2246
HELO_2247	5403.97696855953	-0.139686474182494	0.0729477732941564	-1.91488331822302	0.0555073856971612	0.0694271354597609	cds-CBV42131.1	HELO_2247	0.617094017094017	585	HELO_2247
HELO_2248	1487.04329535499	3.68568143909617	0.0935592215786401	39.3941011576098	0	0	cds-CBV42132.1	HELO_2248	0.613636363636364	792	HELO_2248
HELO_2249	2131.4340043339	1.41215239223804	0.0756160874519803	18.6752904021227	7.86609567977124e-78	9.15030491055818e-77	cds-CBV42133.1	HELO_2249	0.614754098360656	1830	HELO_2249
HELO_2250	2058.09075918702	-0.133902940723544	0.069241715170715	-1.93384783137459	0.0531318398867757	0.0665931253107574	cds-CBV42134.1	HELO_2250	0.644444444444444	1350	HELO_2250
HELO_2251	3074.62080668922	-1.30926846566485	0.0703862560137647	-18.6011948896502	3.14225212703163e-77	3.63204444270545e-76	cds-CBV42135.1	dadA	0.632539682539683	1260	HELO_2251
HELO_2252	33277.8899181252	-0.566122780558038	0.0613202780831723	-9.23222787395342	2.65060434941355e-20	8.44343870185016e-20	cds-CBV42136.1	phhC	0.658249158249158	1188	HELO_2252
HELO_2253	729.069865674333	-0.524259968736304	0.318666337743846	-1.64516896402695	0.0999349718846089	0.120965170422826	cds-CBV42137.1	phhB	0.604719764011799	339	HELO_2253
HELO_2254	54.9682993156825	0.492030041723044	0.257891686981101	1.90789415309498	0.0564048981439833	0.070501281888858	cds-CBV42138.1	phhA	0.640192539109507	831	HELO_2254
HELO_2255	1420.30837950088	0.133218693238716	0.0720859555658645	1.84805337174167	0.0645946222599333	0.0800507214596382	cds-CBV42139.2	phhR	0.65389527458493	1566	HELO_2255
HELO_2256	248.665188780762	0.367552346073878	0.132221770079159	2.77981716515994	0.00543895116488056	0.00754983651975987	cds-CBV42140.1	HELO_2256	0.647154471544715	615	HELO_2256
HELO_2259	957.389335635711	1.05151115552721	0.0812317997370439	12.9445753871153	2.52153534452722e-38	1.37644830426141e-37	cds-CBV42143.1	cfa1	0.624131944444444	1152	HELO_2259
HELO_2260	254.394661212578	0.35930387108419	0.138770796410846	2.58918937108665	0.00962021736571597	0.0129971099920489	cds-CBV42144.1	HELO_2260	0.588996763754045	309	HELO_2260
HELO_2261	626.633122704961	0.179285225566178	0.0972030652431127	1.84444004021655	0.0651190365458338	0.080645718388905	cds-CBV42145.1	hpd	0.608537693006358	1101	HELO_2261
HELO_2262	7288.93001001026	0.611320582848795	0.0573925861683754	10.6515601345326	1.71466940826819e-26	6.7493095302751e-26	cds-CBV42146.1	HELO_2262	0.639972621492129	1461	HELO_2262
HELO_2263	1312.47760203819	0.0351161549828577	0.0972416952428606	0.361122406341799	0.71800794402628	0.744169349330966	cds-CBV42147.1	sirA1	0.66551724137931	870	HELO_2263
HELO_2264	9934.24297062536	0.460083219030808	0.0622949028689612	7.38556764425179	1.51804334004534e-13	3.76255670599393e-13	cds-CBV42148.1	HELO_2264	0.626190476190476	420	HELO_2264
HELO_2265	453.230418928242	0.0925145158723259	0.108371674550192	0.853678013709001	0.393283419514171	0.432742499380808	cds-CBV42149.1	HELO_2265	0.692139737991266	1374	HELO_2265
HELO_2266	387.879789655398	-0.119188276003873	0.10893252108049	-1.09414777902556	0.273890170285764	0.311246601126862	cds-CBV42150.1	HELO_2266	0.672699849170437	663	HELO_2266
HELO_2267	461.558763809044	-0.058570168548417	0.1044787404431	-0.560594129485268	0.575074254412702	0.610628568187999	cds-CBV42151.1	HELO_2267	0.685	600	HELO_2267
HELO_2268	1381.12578843989	2.25266485818274	0.0912408476929069	24.6892144817048	1.39648015931919e-134	3.55565332872809e-133	cds-CBV42152.1	HELO_2268	0.643363728470111	987	HELO_2268
HELO_2269	417.462653558912	1.61460522004416	0.113107358374659	14.2749794818468	3.13380032095471e-46	2.08214725704308e-45	cds-CBV42153.1	HELO_2269	0.655629139072848	453	HELO_2269
HELO_2270	1243.03367805139	1.78403234045814	0.0909931067245673	19.6062361719151	1.36787812963797e-85	1.84460898889328e-84	cds-CBV42154.1	HELO_2270	0.633922724296005	1527	HELO_2270
HELO_2271	76.1299631382863	-1.13563389558513	0.242736756334441	-4.67845872514031	2.89039336763934e-06	5.0522910473235e-06	cds-CBV42155.1	HELO_2271	0.626515151515151	1320	HELO_2271
HELO_2272	44.6267653234951	-0.896641779749774	0.289576250169333	-3.09639267455619	0.00195890760890134	0.00281467348224538	cds-CBV42156.1	HELO_2272	0.681023720349563	1602	HELO_2272
HELO_2273	34.2633422961283	-1.06003000744881	0.326390137986026	-3.24773908301788	0.00116325888698506	0.00170234148211922	cds-CBV42157.1	HELO_2273	0.651555555555556	1125	HELO_2273
HELO_2274	47.4361569160624	-1.19001108415	0.292067213853309	-4.07444255193836	4.61246970121515e-05	7.52082498079909e-05	cds-CBV42158.1	HELO_2274	0.651190476190476	840	HELO_2274
HELO_2275	48.2134790652662	-1.06456825332507	0.281980047673688	-3.77533184389347	0.000159794791772615	0.000249597956604072	cds-CBV42159.1	HELO_2275	0.649499284692418	699	HELO_2275
HELO_2276	269.682205951237	-2.39669337420488	0.145164940526996	-16.5101391941064	3.10167098934071e-61	2.80227892610162e-60	cds-CBV42160.1	ureD	0.679012345679012	891	HELO_2276
HELO_2277	98.9277318585769	-2.1056125290879	0.240907359771089	-8.74034122946123	2.32407383501344e-18	6.9645702331555e-18	cds-CBV42161.1	ureA	0.653465346534653	303	HELO_2277
HELO_2278	64.5101558456577	-1.71051887722925	0.255904880873716	-6.6841979386605	2.32192793725285e-11	5.28053692663187e-11	cds-CBV42162.1	ureB	0.63963963963964	333	HELO_2278
HELO_2279	491.208374400216	-1.60685865607249	0.110568977855913	-14.5326355297094	7.52678823658792e-48	5.18053610007876e-47	cds-CBV42163.1	ureC	0.66087962962963	1728	HELO_2279
HELO_2280	122.118829560622	-1.15696628875381	0.184616115033781	-6.26687593627518	3.68363400790356e-10	7.90342452726981e-10	cds-CBV42164.1	ureE	0.687763713080169	474	HELO_2280
HELO_2281	177.443484929953	-1.04819230542997	0.155037969132243	-6.76087484438019	1.37160972827828e-11	3.14683744213056e-11	cds-CBV42165.1	ureF	0.697101449275362	690	HELO_2281
HELO_2282	232.619441476919	-1.14754202041145	0.148701923594537	-7.71706238004313	1.19041400280052e-14	3.11371938519878e-14	cds-CBV42166.1	ureG	0.639553429027113	627	HELO_2282
HELO_2283	315.585632863928	-1.12986364326238	0.122493735120218	-9.22384840460217	2.86624154516582e-20	9.12236491778737e-20	cds-CBV42167.1	ureJ	0.690355329949239	591	HELO_2283
HELO_2284	2119.06253196277	0.341732567389306	0.0713563287361043	4.78909962777273	1.67531295335319e-06	2.96827954411629e-06	cds-CBV42168.1	HELO_2284	0.672097759674134	1473	HELO_2284
HELO_2285	491.768704599344	1.33876609106623	0.103803696055194	12.8970946309502	4.67388664801011e-38	2.52112907931923e-37	cds-CBV42169.1	HELO_2285	0.645161290322581	930	HELO_2285
HELO_2286	8021.26914576043	-0.691197473845514	0.0667729247460807	-10.3514632086875	4.12138252319489e-25	1.54065233746947e-24	cds-CBV42170.1	HELO_2286	0.653921568627451	1020	HELO_2286
HELO_2287	2921.30078656944	0.904582076370443	0.0674764814477316	13.4058868655021	5.58516114738709e-41	3.27464923311375e-40	cds-CBV42171.1	apbC	0.645600991325898	807	HELO_2287
HELO_2288	4485.58314016938	-0.215202431318569	0.0583951070018608	-3.6852819074672	0.000228449634957135	0.000352899924004637	cds-CBV42172.2	dcd	0.597883597883598	567	HELO_2288
HELO_2289	286.569892698133	1.48191012582515	0.133323283299882	11.115163751945	1.05856250370599e-28	4.45575268900983e-28	cds-CBV42173.1	HELO_2289	0.591666666666667	360	HELO_2289
HELO_2290	563.627100519477	-0.0702201786215748	0.102626307892539	-0.68423175366596	0.493828834031187	0.531961770623536	cds-CBV42174.1	HELO_2290	0.624615384615385	1950	HELO_2290
HELO_2291	4211.6393994829	0.15489649179965	0.0649311441835423	2.38555001220678	0.017053603438448	0.0225625618166386	cds-CBV42175.1	purN	0.670748299319728	735	HELO_2291
HELO_2292	6005.47180070126	0.082308240740769	0.0750808899687846	1.09626085645747	0.27296463422195	0.310485546142493	cds-CBV42176.1	purM	0.662942271880819	1074	HELO_2292
HELO_2293	2927.17839499681	0.604543490141094	0.0662719304272922	9.12216508925068	7.36382456600355e-20	2.31334644045029e-19	cds-CBV42177.1	HELO_2293	0.625	1080	HELO_2293
HELO_2294	1833.21532232731	0.70389910168516	0.0701181157105004	10.0387623733555	1.02957791464897e-23	3.66083319066104e-23	cds-CBV42178.1	hda	0.653846153846154	702	HELO_2294
HELO_2295	1322.41159568493	0.576831637883212	0.0828607454136449	6.96145846870723	3.36767844733214e-12	7.91589233488465e-12	cds-CBV42179.1	HELO_2295	0.647777777777778	900	HELO_2295
HELO_2296	1807.33500213862	0.979379284321374	0.0772654898888886	12.6755073413728	8.08339803493969e-37	4.26545684713267e-36	cds-CBV42180.1	HELO_2296	0.683333333333333	540	HELO_2296
HELO_2297	1159.96625801177	4.61104044334659	0.122030031376723	37.7861120850792	0	0	cds-CBV42181.1	HELO_2297	0.610666666666667	375	HELO_2297
HELO_2298	1814.00077809459	-0.350318664373937	0.0788341988907106	-4.44373976400256	8.8408531327069e-06	1.50912078088072e-05	cds-CBV42182.1	fumC	0.667391304347826	1380	HELO_2298
HELO_2299	1204.98933589996	1.58380497146586	0.0917331638984763	17.265347712401	8.57855604150409e-67	8.58091278766934e-66	cds-CBV42183.1	HELO_2299	0.649214659685864	573	HELO_2299
HELO_2300	527.694781076931	0.202091939411125	0.106260074100331	1.90186145758104	0.0571892691369289	0.0713836575000199	cds-CBV42184.1	panE	0.686468646864686	909	HELO_2300
HELO_2301	1793.42045959517	0.196387431659346	0.0711371758291409	2.7606863692626	0.00576800377992652	0.00798528584133554	cds-CBV42185.1	topB1	0.704218106995885	1944	HELO_2301
HELO_2302	821.822657792976	-0.0278268728244026	0.0836971324850603	-0.332471041697511	0.739533602627336	0.763220478221692	cds-CBV42186.1	HELO_2302	0.693172690763052	1245	HELO_2302
HELO_2303	5879.49220409873	-0.817542563423628	0.0638491059018454	-12.8042914912611	1.55135276756652e-37	8.29438388650468e-37	cds-CBV42187.1	HELO_2303	0.684699453551913	1830	HELO_2303
HELO_2304	1312.0670123288	0.000550430524723465	0.0742353435456721	0.00741466932640814	0.994084004028652	0.994357104029759	cds-CBV42188.1	HELO_2304	0.654919236417034	1362	HELO_2304
HELO_2305	1987.68422378506	-0.232514364042825	0.0825380347211742	-2.81705718858334	0.00484658950003505	0.00675849573712279	cds-CBV42189.1	rfaH	0.629834254143646	543	HELO_2305
HELO_2306	1490.37751055534	-0.991450991563655	0.0741745021722059	-13.366466407309	9.49452559941302e-41	5.53113083319405e-40	cds-CBV42190.1	slyD2	0.650887573964497	507	HELO_2306
HELO_2307	9937.78500452276	-0.160748167272124	0.0594615038802555	-2.70339895196463	0.0068634312934626	0.00939464411259297	cds-CBV42191.1	proS	0.666085946573751	1722	HELO_2307
HELO_2308	504.197462766989	-0.170547369924444	0.100455046045003	-1.69774816337291	0.0895553032397896	0.109090284073628	cds-CBV42192.1	HELO_2308	0.675526024363234	903	HELO_2308
HELO_2309	401.331647525015	0.217121971253445	0.123868697407618	1.75283970686279	0.0796295253163755	0.0976348836112697	cds-CBV42193.1	HELO_2309	0.666666666666667	597	HELO_2309
HELO_2310	597.672938528801	1.29089827436208	0.0947682071834818	13.621638656335	2.97809683075218e-42	1.80120441208782e-41	cds-CBV42194.1	HELO_2310	0.698492462311558	1194	HELO_2310
HELO_2311	996.050145519494	0.753536277965838	0.0870276441584908	8.65858527198015	4.77655252854223e-18	1.41164186334596e-17	cds-CBV42195.1	HELO_2311	0.677083333333333	576	HELO_2311
HELO_2312	388.756729692109	0.434638306013547	0.108141483086517	4.01916354028381	5.84051217873676e-05	9.43029039591155e-05	cds-CBV42196.1	amiD	0.67683615819209	885	HELO_2312
HELO_2313	451.711006158546	0.158069201060509	0.11625142520404	1.35971839298376	0.173919055382162	0.204204863155902	cds-CBV42197.1	HELO_2313	0.685483870967742	744	HELO_2313
HELO_2314	494.662098919527	-0.0808872972164663	0.109226747037526	-0.740544778731503	0.458969500909034	0.497946350658461	cds-CBV42198.1	HELO_2314	0.677570093457944	642	HELO_2314
HELO_2315	654.350218480911	-0.0580743582930889	0.0966983499141342	-0.6005723814797	0.54812483783366	0.584570162434785	cds-CBV42199.1	HELO_2315	0.632739609838846	1179	HELO_2315
HELO_2316	757.36627167249	0.239690096605568	0.0926896742897437	2.58594172913271	0.00971133468249736	0.0131056225274177	cds-CBV42200.1	HELO_2316	0.635933806146572	846	HELO_2316
HELO_2317	224.682616861778	0.718375949426141	0.148742649251318	4.82965681357714	1.36768568386361e-06	2.43508243273712e-06	cds-CBV42201.1	HELO_2317	0.699546485260771	882	HELO_2317
HELO_2318	2374.61193356192	0.171118305150372	0.0861492299547216	1.98630104111562	0.0469999071188111	0.0593160006307076	cds-CBV42202.2	HELO_2318	0.672926447574335	639	HELO_2318
HELO_2319	1189.71140462885	-0.131914391657534	0.0761410199809374	-1.73250097898031	0.0831844029372797	0.101669825812231	cds-CBV42203.1	ndpA	0.652610441767068	996	HELO_2319
HELO_2320	440.355348396483	0.300559213989533	0.101821765690394	2.95181695143092	0.00315910144156143	0.00446517404841816	cds-CBV42204.1	HELO_2320	0.611548556430446	762	HELO_2320
HELO_2321	800.825978102502	0.912004668978617	0.0847830751675984	10.7569189626087	5.4977626517443e-27	2.19729460098803e-26	cds-CBV42205.1	HELO_2321	0.640378548895899	951	HELO_2321
HELO_2322	85.1875003365958	0.685057114903826	0.21287398708193	3.21813446675458	0.00129027313378205	0.00188291963130279	cds-CBV42206.1	gfa	0.626582278481013	474	HELO_2322
HELO_2323	5507.24991867768	0.659022965623981	0.0635983891800053	10.3622587634841	3.68163460451434e-25	1.38051818692448e-24	cds-CBV42207.1	nhaD2	0.625672043010753	1488	HELO_2323
HELO_2324	524.07284657593	1.67016267764347	0.112138340348659	14.8937702524456	3.61779871246711e-50	2.62398508209019e-49	cds-CBV42208.1	HELO_2324	0.643552311435523	822	HELO_2324
HELO_2325	101.68205714943	0.922968465385275	0.193345001489809	4.77368671687084	1.8088368923663e-06	3.19397435747124e-06	cds-CBV42209.1	HELO_2325	0.633986928104575	459	HELO_2325
HELO_2326	277.022741610039	0.346620190707889	0.129644378149058	2.67362299589546	0.00750367543759566	0.0102402107452346	cds-CBV42210.2	HELO_2326	0.670079635949943	879	HELO_2326
HELO_2327	1112.87104466971	0.917036368638259	0.0958048127409351	9.57192381470447	1.04934599351674e-21	3.4828338763851e-21	cds-CBV42211.1	HELO_2327	0.67000835421888	1197	HELO_2327
HELO_2328	237.790454892916	1.88939631156981	0.146451764084594	12.9011509241941	4.43424590231191e-38	2.4025430551068e-37	cds-CBV42212.1	HELO_2328	0.643312101910828	471	HELO_2328
HELO_2329	5733.37926786892	-0.181831785267547	0.0576020028284922	-3.15669206518643	0.00159569760884353	0.00231656100231231	cds-CBV42213.1	ugd1	0.621923937360179	1341	HELO_2329
HELO_2330	987.09964060834	0.953998888068604	0.0860257608035205	11.0896884742176	1.40777157803468e-28	5.89838471303139e-28	cds-CBV42214.1	HELO_2330	0.676549865229111	1113	HELO_2330
HELO_2331	1465.57609468157	1.04123079396385	0.0733784200226579	14.189877536779	1.0584340546693e-45	6.90637704847832e-45	cds-CBV42215.1	HELO_2331	0.662491301322199	1437	HELO_2331
HELO_2332	221.933700385233	0.445723722015232	0.14057200660124	3.17078579720081	0.00152027201663634	0.00221323886948138	cds-CBV42216.1	HELO_2332	0.620811287477954	567	HELO_2332
HELO_2333	316.955669632388	0.776044644328931	0.118597820896368	6.54349834139911	6.00961515835716e-11	1.34074808771927e-10	cds-CBV42217.1	HELO_2333	0.653530377668309	609	HELO_2333
HELO_2334	162.551960752294	0.707936857941271	0.159814791534804	4.42973301246086	9.43498216062267e-06	1.60677128376179e-05	cds-CBV42218.1	bcdA	0.647773279352227	741	HELO_2334
HELO_2335	141.793856989616	0.682853503590881	0.184723555056408	3.69662387334611	0.000218485674720726	0.000338225485398878	cds-CBV42219.1	HELO_2335	0.606280193236715	414	HELO_2335
HELO_2336	595.990730883848	3.30281488606161	0.120304293474183	27.4538405129356	6.25152960024224e-166	2.18863646870019e-164	cds-CBV42220.1	HELO_2336	0.634199134199134	462	HELO_2336
HELO_2337	3593.82483314649	1.30746518595687	0.0689011668528788	18.97595128902	2.69587245367913e-80	3.25022238537938e-79	cds-CBV42221.1	HELO_2337	0.684380032206119	1242	HELO_2337
HELO_2338	1173.74735857457	1.01259285745759	0.104956846868219	9.64770653532474	5.02673399138963e-22	1.69309328979183e-21	cds-CBV42222.1	HELO_2338	0.603286384976526	426	HELO_2338
HELO_2340	4797.81579840054	0.0865780847815666	0.0595093502375358	1.45486523438727	0.145706574105245	0.172919698929986	cds-CBV42224.2	pyrC	0.65530303030303	1056	HELO_2340
HELO_2341	9381.3074542057	-0.748404979044121	0.0700071575308251	-10.6904066018477	1.12875042714071e-26	4.48176696316175e-26	cds-CBV42225.1	pfs	0.647773279352227	741	HELO_2341
HELO_2343	5801.49505910632	-0.45458373298112	0.0602455499032385	-7.54551553950849	4.50501789077022e-14	1.13750139669171e-13	cds-CBV42227.2	luxS	0.619354838709677	465	HELO_2343
HELO_2344	2988.55253772722	0.404908731890239	0.0737907755520666	5.48725404850279	4.08229826150035e-08	7.91040339016646e-08	cds-CBV42228.1	folD	0.671312427409988	861	HELO_2344
HELO_2345	26113.3264608898	-0.204528428546791	0.0573491334334142	-3.56637347945739	0.00036195543356588	0.000550722830594806	cds-CBV42229.1	tig	0.62905604719764	1356	HELO_2345
HELO_2346	13451.3891063529	-0.804263608177983	0.0680508241499038	-11.8185726363333	3.12956600170231e-32	1.45712913199464e-31	cds-CBV42230.1	clpP	0.610305958132045	621	HELO_2346
HELO_2347	33279.0028184189	-0.257182267369527	0.0637035581492575	-4.03717272380529	5.40992386869258e-05	8.76614722114361e-05	cds-CBV42231.1	clpX	0.620500782472613	1278	HELO_2347
HELO_2348	29267.0820126343	-0.283661921048695	0.0646853620686935	-4.38525675635017	1.15849049406614e-05	1.96280311256157e-05	cds-CBV42232.1	lon1	0.619344126193441	2409	HELO_2348
HELO_2349	33670.7680917417	0.0239585302160801	0.0851536823300344	0.281356361351737	0.778437085287925	0.799066655633869	cds-CBV42233.1	hupB1	0.611721611721612	273	HELO_2349
HELO_2350	19970.1499113694	-0.371699427270924	0.0581458397163255	-6.3925369224062	1.63155812189136e-10	3.5635891552528e-10	cds-CBV42234.1	HELO_2350	0.653508771929825	1824	HELO_2350
HELO_2351	979.27613409995	-0.190578302874531	0.0905437024435193	-2.10482118282509	0.0353068765406767	0.0451377589482457	cds-CBV42235.2	HELO_2351	0.661821705426357	1032	HELO_2351
HELO_2352	403.505862425645	-0.265283673613822	0.113103959321585	-2.3454852969342	0.019002328049659	0.0250045090093272	cds-CBV42236.1	HELO_2352	0.651804670912951	471	HELO_2352
HELO_2353	530.647429481249	-0.0467642003304538	0.0966995447497492	-0.483603107454909	0.628667569000883	0.661745770087371	cds-CBV42237.1	HELO_2353	0.656338028169014	1065	HELO_2353
HELO_2354	5220.9437180543	0.563099540858179	0.066031133964846	8.52778843928327	1.49172028940683e-17	4.32432609373429e-17	cds-CBV42238.1	lpxH	0.684967320261438	765	HELO_2354
HELO_2355	4430.27141159199	0.453119609257706	0.0676269798617423	6.70027864890716	2.08022483164051e-11	4.74270420288233e-11	cds-CBV42239.1	ppiB	0.603174603174603	504	HELO_2355
HELO_2356	8343.95392224305	0.617293489653637	0.0547990675991198	11.2646714022476	1.96082032204937e-29	8.45894169737174e-29	cds-CBV42240.1	glnS	0.632081097197376	1677	HELO_2356
HELO_2357	2670.81125917355	0.380501429363702	0.0807074040338322	4.71457896482703	2.42211060704568e-06	4.24802732189466e-06	cds-CBV42241.1	cysS	0.644586894586895	1404	HELO_2357
HELO_2358	82.6501614684673	2.21561912480356	0.23843658933326	9.29227821534898	1.51020571118033e-20	4.85318534369602e-20	cds-CBV42242.1	HELO_2358	0.629213483146067	267	HELO_2358
HELO_2359	245.824764196728	-0.472935424228427	0.13770184463313	-3.43448866272226	0.000593672905280686	0.000887705563912517	cds-CBV42243.1	HELO_2359	0.655448717948718	624	HELO_2359
HELO_2360	444.986551817422	-1.34911320895681	0.109455581823172	-12.3256684262692	6.58948046615301e-35	3.25982314908466e-34	cds-CBV42244.1	HELO_2360	0.659817351598174	876	HELO_2360
HELO_2361	547.713394498985	-0.553202591684475	0.103956823231024	-5.32146495526409	1.0293494235721e-07	1.95201106834688e-07	cds-CBV42245.1	HELO_2361	0.67156862745098	816	HELO_2361
HELO_2362	631.06696645049	-0.425915958705607	0.0924998380371074	-4.60450491313018	4.13448257270425e-06	7.18551362635617e-06	cds-CBV42246.1	HELO_2362	0.633074935400517	774	HELO_2362
HELO_2363	404.756837974789	-0.70238882547752	0.107000864504222	-6.56432851016641	5.22678576646275e-11	1.17040141301912e-10	cds-CBV42247.1	HELO_2363	0.659751037344398	723	HELO_2363
HELO_2364	276.204861437904	-0.6618859296551	0.1237765651372	-5.34742524904801	8.92142376161434e-08	1.69800856853308e-07	cds-CBV42248.1	HELO_2364	0.66025641025641	780	HELO_2364
HELO_2365	206.57158243211	0.613112149997923	0.145355726217539	4.21801167351564	2.46466062351862e-05	4.09390024189384e-05	cds-CBV42249.1	HELO_2365	0.692307692307692	975	HELO_2365
HELO_2366	1733.46133096089	0.089469054551541	0.0701846321151034	1.27476702313992	0.202391716049583	0.23581063620369	cds-CBV42250.1	osmX	0.661290322580645	930	HELO_2366
HELO_2367	1166.12557733153	0.324541876238431	0.0833053138654627	3.89581241795167	9.78701155533332e-05	0.000156086329710769	cds-CBV42251.1	osmW	0.692373607540703	1167	HELO_2367
HELO_2368	918.281053844884	0.360985441702583	0.0821921632472372	4.39196910557914	1.12328663669077e-05	1.90493090088081e-05	cds-CBV42252.1	osmV	0.657262277951933	957	HELO_2368
HELO_2369	293.765731151096	0.291709556256619	0.134707440702162	2.16550440522129	0.0303490784077691	0.0391015550186438	cds-CBV42253.1	osmY	0.676075268817204	744	HELO_2369
HELO_2370	441.351023485559	0.140073025885736	0.112231157695598	1.24807610258866	0.21200318884971	0.24598585423894	cds-CBV42254.1	bkdA1	0.652777777777778	1224	HELO_2370
HELO_2371	297.641634971612	0.344597696596606	0.12528699923771	2.75046651841979	0.00595104728184691	0.0082230600201915	cds-CBV42255.1	bkdA2	0.640081799591002	978	HELO_2371
HELO_2372	721.155178060491	0.436882644177695	0.0881975962080306	4.95345296199712	7.29079887354299e-07	1.32002977118697e-06	cds-CBV42256.1	bkdB	0.671614100185529	1617	HELO_2372
HELO_2373	103.503419413812	-0.0418255996592386	0.192697013523733	-0.217053699454907	0.828166496220969	0.845110485633562	cds-CBV42257.1	HELO_2373	0.57843137254902	306	HELO_2373
HELO_2374	257.3584510045	0.371053227954462	0.130273132433177	2.84827132827863	0.00439574304214212	0.0061557309293998	cds-CBV42258.2	HELO_2374	0.660204631125471	1857	HELO_2374
HELO_2375	1176.23824101534	2.50183931293877	0.089202672487643	28.0466856336097	4.38418830761691e-173	1.59628296280332e-171	cds-CBV42259.1	HELO_2375	0.668794326241135	1410	HELO_2375
HELO_2376	7928.04813700413	-0.597613264421769	0.0561872259094011	-10.6361055337629	2.02413792106977e-26	7.92460878560756e-26	cds-CBV42260.1	HELO_2376	0.655256723716381	3681	HELO_2376
HELO_2377	1152.60694303857	-0.704933762228302	0.0824258717856322	-8.55233614103163	1.2062189059741e-17	3.50786185036078e-17	cds-CBV42261.1	HELO_2377	0.647527910685805	627	HELO_2377
HELO_2378	2355.87232326458	-0.64298503610824	0.0670938067904301	-9.5833738889884	9.39254845965214e-22	3.12884436794085e-21	cds-CBV42262.1	HELO_2378	0.655394524959742	1242	HELO_2378
HELO_2379	1691.74816246239	-0.0533077160963736	0.0724757313063154	-0.735525052807967	0.462019788066544	0.501106359353675	cds-CBV42263.1	HELO_2379	0.670483460559796	786	HELO_2379
HELO_2380	1385.79631864561	-0.122588252895857	0.0711329296629768	-1.72336853657894	0.0848219009207309	0.103566915242247	cds-CBV42264.1	HELO_2380	0.673640167364017	717	HELO_2380
HELO_2381	1028.47921531226	-0.100977403344298	0.0940087954069258	-1.07412719104854	0.282765679193389	0.320732036742408	cds-CBV42265.1	HELO_2381	0.677316293929712	939	HELO_2381
HELO_2382	257.438867403646	0.508618760339355	0.130874951687732	3.88629568745071	0.000101785516828024	0.000162117701999491	cds-CBV42266.1	HELO_2382	0.62037037037037	216	HELO_2382
HELO_2383	1167.17932268497	0.689039183663305	0.0904687875101017	7.6163194249328	2.61011303338558e-14	6.70198981280459e-14	cds-CBV42267.1	csiR	0.633187772925764	687	HELO_2383
HELO_2384	93.3393194573159	2.292240607138	0.239467267267641	9.5722502423518	1.04603739726583e-21	3.47502022212123e-21	cds-CBV42268.1	HELO_2384	0.648473034437947	1539	HELO_2384
HELO_2385	5921.43254211368	1.17079510881825	0.0630855092942366	18.558859584656	6.91571547281936e-77	7.96839241662509e-76	cds-CBV42269.1	HELO_2385	0.612244897959184	1764	HELO_2385
HELO_2386	6705.59147255092	1.00820563566312	0.0723899673754925	13.9274221582872	4.31655874149405e-44	2.72857471836456e-43	cds-CBV42270.1	cysQ	0.609452736318408	804	HELO_2386
HELO_2387	15080.1415053685	0.488190707429943	0.0788574481540175	6.19080022062661	5.98595383596748e-10	1.26273800212964e-09	cds-CBV42271.1	cysD2	0.58982683982684	924	HELO_2387
HELO_2388	4646.29439960146	0.265814391204892	0.0782600402405322	3.39655321397627	0.000682402874200415	0.00101537755004647	cds-CBV42272.1	HELO_2388	0.497175141242938	354	HELO_2388
HELO_2389	22878.4054887939	0.498964315751749	0.0747965335162173	6.6709550870237	2.5414399665348e-11	5.76534761255652e-11	cds-CBV42273.1	cysNC2	0.610240334378265	1914	HELO_2389
HELO_2390	3412.02394211582	0.792948791227926	0.0779045094773421	10.1784710095447	2.47418283104298e-24	9.03251386611348e-24	cds-CBV42274.1	HELO_2390	0.634920634920635	441	HELO_2390
HELO_2391	11863.3604521663	0.788548528041091	0.0803600274820459	9.81269609716434	9.92798695635914e-23	3.42958259090167e-22	cds-CBV42275.1	kpsD	0.617200674536256	1779	HELO_2391
HELO_2392	3388.29633943301	0.0732475986045269	0.0720306252038845	1.01689522195868	0.30920327657802	0.348224290139366	cds-CBV42276.1	HELO_2392	0.498154981549816	813	HELO_2392
HELO_2393	4329.49531153024	0.218151624982907	0.0641725198483101	3.39945549120668	0.000675201682556844	0.00100548438698956	cds-CBV42277.1	HELO_2393	0.53030303030303	1056	HELO_2393
HELO_2394	4913.44972390351	0.37800547253368	0.0597659549674503	6.3247625297638	2.53622313257085e-10	5.49665977719671e-10	cds-CBV42278.1	HELO_2394	0.528162511542013	1083	HELO_2394
HELO_2395	3635.58641124401	0.775545847879181	0.0603670782296249	12.847165551547	8.9219807454702e-38	4.78423150136333e-37	cds-CBV42279.1	HELO_2395	0.53015873015873	945	HELO_2395
HELO_2396	2580.19972724741	0.908594531211234	0.065916507077034	13.7840212035112	3.18051037545292e-43	1.97952791060241e-42	cds-CBV42280.1	rffG	0.450094161958569	1062	HELO_2396
HELO_2397	2455.27828754585	0.965894701709421	0.069935471608834	13.8112273999081	2.18083796444997e-43	1.36433522827532e-42	cds-CBV42281.1	rmlA	0.448545861297539	894	HELO_2397
HELO_2398	4022.82338810594	0.0216302005035554	0.0788834514451418	0.274204539827948	0.783927439506245	0.804249029935824	cds-CBV42282.1	galE2	0.558558558558559	999	HELO_2398
HELO_2399	4872.13565281138	-0.00290280660965829	0.0744279467527603	-0.039001567775355	0.96888913866225	0.972897229417886	cds-CBV42283.1	HELO_2399	0.581709145427286	2001	HELO_2399
HELO_2400	2099.83078800034	0.886164083073226	0.0834456143164319	10.6196603660059	2.41437948427407e-26	9.42203183520033e-26	cds-CBV42284.1	HELO_2400	0.614035087719298	1026	HELO_2400
HELO_2401	992.275327069956	0.739543133780967	0.0854045231560717	8.65929703078485	4.74682436782624e-18	1.40513719701263e-17	cds-CBV42285.1	HELO_2401	0.545197740112994	708	HELO_2401
HELO_2402	6701.21700461254	3.69189351383241	0.065260698164698	56.5714682444126	0	0	cds-CBV42286.1	HELO_2402	0.603034134007585	2373	HELO_2402
HELO_2403	117.489025221636	2.6071006544851	0.225299894397698	11.5716905303252	5.73415578071136e-31	2.56802720757319e-30	cds-CBV42287.1	HELO_2403	0.574346405228758	1224	HELO_2403
HELO_2404	1531.62857659312	0.120201956358109	0.0985080105821061	1.22022519435535	0.222379518523615	0.256716495543589	cds-CBV42288.1	mntP	0.642361111111111	576	HELO_2404
HELO_2405	547.743393670802	-0.117604626671581	0.100610999253025	-1.16890427035536	0.242442202812482	0.278728152965029	cds-CBV42289.1	HELO_2405	0.66006600660066	909	HELO_2405
HELO_2406	414.969863151546	-1.05610923324823	0.113107337925502	-9.33723003845992	9.88872510058859e-21	3.19758864043011e-20	cds-CBV42290.2	HELO_2406	0.670133729569094	2019	HELO_2406
HELO_2407	3935.79891867597	0.219588899657817	0.0648808266779734	3.38449601987525	0.000713090527907927	0.00105930747128224	cds-CBV42291.1	wcbT	0.674174174174174	1332	HELO_2407
HELO_2408	2490.3263490887	-0.143822899141538	0.0765895733974434	-1.87783914652721	0.0604031732082811	0.0751376678002567	cds-CBV42292.1	wcbQ	0.66031746031746	1575	HELO_2408
HELO_2409	1924.79765329088	0.073159964246209	0.0723482847295466	1.01121905681243	0.311911596801032	0.351057225333093	cds-CBV42293.1	wcbP	0.691503267973856	765	HELO_2409
HELO_2410	2801.00886367955	-0.0363125025665611	0.0660975314657041	-0.549377590377979	0.582746349737681	0.617694165762707	cds-CBV42294.2	wcbO	0.632768361581921	1239	HELO_2410
HELO_2411	4567.80986523055	0.423575212885213	0.0748313980007108	5.66039422223796	1.51025655210277e-08	2.96593533236579e-08	cds-CBV42295.1	wcbA	0.66531348669373	2217	HELO_2411
HELO_2412	31.5973773655962	2.17292601490489	0.394427338891326	5.50906542384372	3.60743822128786e-08	7.01639025839161e-08	cds-CBV42296.1	HELO_2412	0.625730994152047	171	HELO_2412
HELO_2413	341.197893151746	0.83658496092309	0.131912736600143	6.3419574370515	2.26864000794341e-10	4.92847152083649e-10	cds-CBV42297.1	hmuR	0.661194029850746	2010	HELO_2413
HELO_2414	145.384809487555	0.270489657054634	0.165634676454829	1.63304969010158	0.102458546382847	0.123896236260361	cds-CBV42298.1	hmuS	0.686496694995279	1059	HELO_2414
HELO_2415	106.530719540138	0.614771507786655	0.188716189036407	3.25765113701006	0.00112338418865471	0.00164464890667141	cds-CBV42299.1	hmuT	0.685682326621924	894	HELO_2415
HELO_2416	139.409525948643	0.510133159360984	0.166197679192741	3.06943611871606	0.00214463265461453	0.00307304505920956	cds-CBV42300.1	hmuU	0.692753623188406	1035	HELO_2416
HELO_2417	112.66487606773	0.72964386820512	0.184796480339991	3.94836452979359	7.86869235167702e-05	0.000126155477113413	cds-CBV42301.1	hmuV	0.675889328063241	759	HELO_2417
HELO_2418	3485.57826416079	0.778167167282685	0.0601690329052871	12.9330176954582	2.93085295986683e-38	1.59749036330466e-37	cds-CBV42302.1	HELO_2418	0.616666666666667	840	HELO_2418
HELO_2419	401.820592234556	1.56330396597595	0.123758932009421	12.6318475813685	1.40929885454287e-36	7.40441144212207e-36	cds-CBV42303.1	HELO_2419	0.662698412698413	504	HELO_2419
HELO_2420	10875.6093793615	0.151694466330279	0.0582785580467435	2.60292072100702	0.00924333253598228	0.01250649340896	cds-CBV42304.1	prfC	0.627044025157233	1590	HELO_2420
HELO_2421	951.907767608886	-0.415255680375356	0.0798570603021912	-5.19998706193248	1.99302399092786e-07	3.71942611530924e-07	cds-CBV42305.1	HELO_2421	0.63339275103981	1683	HELO_2421
HELO_2422	373.425908744017	-0.691882433895618	0.111363412750144	-6.21283433049894	5.20373055562435e-10	1.10219796120002e-09	cds-CBV42306.1	HELO_2422	0.605664488017429	459	HELO_2422
HELO_2423	525.056936727003	0.029512952975452	0.0965598343346518	0.30564419645924	0.759875565836234	0.783104142431284	cds-CBV42307.1	HELO_2423	0.653813196229649	1167	HELO_2423
HELO_2424	797.542417263157	0.384827520610555	0.0936766130001813	4.10804264037397	3.99026446489357e-05	6.55324894753156e-05	cds-CBV42308.1	HELO_2424	0.668430335097002	1134	HELO_2424
HELO_2425	566.165490794578	0.451826227361407	0.096400926841523	4.68694899691349	2.77308039455053e-06	4.85189126216169e-06	cds-CBV42309.1	mmsB	0.665559246954596	903	HELO_2425
HELO_2426	937.981283141544	-0.79123624322948	0.0798935575687229	-9.90363012122566	4.01433514762225e-23	1.4000186084763e-22	cds-CBV42310.1	gcdH	0.653130287648054	1182	HELO_2426
HELO_2427	582.657690419522	-1.03699933567569	0.108059535806398	-9.59655552781201	8.26606903249392e-22	2.76624607971603e-21	cds-CBV42311.1	HELO_2427	0.674958540630182	1206	HELO_2427
HELO_2428	523.237106008383	1.89575698300443	0.10375743298697	18.2710474655104	1.40723483139239e-74	1.56211646984747e-73	cds-CBV42312.1	HELO_2428	0.701465201465201	1092	HELO_2428
HELO_2429	576.52656278847	2.02559473951348	0.1052426821954	19.2468939147013	1.49884139601105e-82	1.90814039261406e-81	cds-CBV42313.1	HELO_2429	0.670576735092864	1023	HELO_2429
HELO_2430	998.264618867208	1.65684063178587	0.105888614447366	15.6470139913809	3.48177300197693e-55	2.82341547888597e-54	cds-CBV42314.1	HELO_2430	0.680141843971631	1410	HELO_2430
HELO_2431	2438.03171852899	1.03509903461804	0.0751723087013322	13.7696853070005	3.87899117584944e-43	2.40603183496896e-42	cds-CBV42315.1	HELO_2431	0.654984423676013	1284	HELO_2431
HELO_2432	1213.78698981023	0.87960001640287	0.0923403253693738	9.52563262999509	1.64039702539971e-21	5.40514531174693e-21	cds-CBV42316.2	ppsR	0.630695443645084	834	HELO_2432
HELO_2433	9376.11369356327	0.00984816273861609	0.0615719994314227	0.159945475696054	0.872924025200984	0.884339559197769	cds-CBV42317.1	ppsA	0.648124736620312	2373	HELO_2433
HELO_2434	685.951495105039	-0.405779802609227	0.0900902524442983	-4.50414769189503	6.66398507720681e-06	1.14504812015621e-05	cds-CBV42318.1	HELO_2434	0.696774193548387	465	HELO_2434
HELO_2435	1282.33933124547	0.293645482548146	0.0816537440735271	3.59622802211893	0.000322864814398957	0.000494552288273707	cds-CBV42319.1	HELO_2435	0.6704	1875	HELO_2435
HELO_2436	1035.48114222481	0.112354759138959	0.0986751529625913	1.13863273342534	0.254856369668108	0.291527502972536	cds-CBV42320.1	HELO_2436	0.652263374485597	486	HELO_2436
HELO_2437	56839.7292046932	-1.24740855868187	0.062810796265363	-19.8597794145423	9.07080966311275e-88	1.27026223013052e-86	cds-CBV42321.1	acnB	0.657834101382488	2604	HELO_2437
HELO_2438	517.765782918063	0.467166726467098	0.111980795206482	4.17184683860914	3.02140710714883e-05	4.9845687707879e-05	cds-CBV42322.1	HELO_2438	0.702460850111857	447	HELO_2438
HELO_2439	1667.48031526242	0.057337701401009	0.0803617109070688	0.713495279702482	0.475539333001738	0.514237811541232	cds-CBV42323.1	miaE	0.62200956937799	627	HELO_2439
HELO_2440	22640.093792605	0.848338378999028	0.0590487015895862	14.3667575435501	8.36571895427415e-47	5.64066346528003e-46	cds-CBV42324.1	HELO_2440	0.671018945212494	3906	HELO_2440
HELO_2441	394.924089007083	-1.00977189178227	0.109901953522245	-9.18793396677779	4.00458598045557e-20	1.26678519155853e-19	cds-CBV42325.1	HELO_2441	0.67037037037037	270	HELO_2441
HELO_2442	1739.27402100699	-1.24725179326403	0.0802031219703498	-15.5511626308652	1.56243513809102e-54	1.24754963548013e-53	cds-CBV42326.1	queD	0.673758865248227	846	HELO_2442
HELO_2443	1481.76099959065	-1.43579882086291	0.0833354561266968	-17.229146963329	1.60500815119317e-66	1.59232552547529e-65	cds-CBV42327.1	queE	0.682170542635659	645	HELO_2443
HELO_2444	2143.01152567033	-1.22952868603406	0.0784485628281437	-15.6730555883805	2.31192310660023e-55	1.90016072937505e-54	cds-CBV42328.1	queC	0.642118863049096	774	HELO_2444
HELO_2445	8841.73380245193	-0.528852415476398	0.058855926723345	-8.98554223710201	2.57461598954192e-19	7.96446628540538e-19	cds-CBV42329.1	HELO_2445	0.64968152866242	1413	HELO_2445
HELO_2446	1615.13213126676	-0.102488075614786	0.073399454717752	-1.39630568113742	0.162622463751928	0.191869212741662	cds-CBV42330.1	HELO_2446	0.615571776155718	411	HELO_2446
HELO_2447	222.88805647435	-0.0892586241168662	0.139952241276912	-0.637779168825581	0.52361744157482	0.55990928187193	cds-CBV42331.1	HELO_2447	0.628205128205128	234	HELO_2447
HELO_2448	1975.32739355369	-0.436798383761403	0.0678230758130907	-6.4402620866849	1.19267372297517e-10	2.62546857639213e-10	cds-CBV42332.1	ansA	0.702247191011236	1068	HELO_2448
HELO_2449	3689.57709781277	-0.160837021855472	0.0643985507970603	-2.49752548566379	0.0125063475026522	0.0167103160576721	cds-CBV42333.1	HELO_2449	0.701709401709402	1170	HELO_2449
HELO_2450	3613.49437942332	0.0245153745504916	0.0688000088039647	0.356328072869067	0.721594888103879	0.747248858812919	cds-CBV42334.1	HELO_2450	0.636726546906188	501	HELO_2450
HELO_2451	10316.2454686227	-0.151726735893717	0.0599395543489526	-2.53132906211486	0.0113631188898885	0.015238716713843	cds-CBV42335.1	rhlE	0.680491551459293	1302	HELO_2451
HELO_2452	1030.65342007532	0.809829463181794	0.0785997615630901	10.3032050871015	6.81520059274047e-25	2.5268987126444e-24	cds-CBV42336.1	HELO_2452	0.703891708967851	591	HELO_2452
HELO_2453	2047.93157444266	0.460413103432482	0.0671879194303525	6.85261736538441	7.25108512574121e-12	1.68160515559387e-11	cds-CBV42337.1	pqiB	0.649373881932022	1677	HELO_2453
HELO_2454	2138.01077460711	0.576357172551021	0.0701416971384856	8.21704059160529	2.08586481565773e-16	5.7841841537013e-16	cds-CBV42338.2	HELO_2454	0.674140508221226	1338	HELO_2454
HELO_2455	2263.57343309497	1.84612825048853	0.0695284444944692	26.5521293322675	2.42683675848821e-155	7.4253047375257e-154	cds-CBV42339.1	HELO_2455	0.633130081300813	984	HELO_2455
HELO_2456	3254.66068481581	2.08472822435295	0.066654601519352	31.2765837141445	9.71595979535168e-215	4.47795058416145e-213	cds-CBV42340.1	cydA	0.628450106157112	1413	HELO_2456
HELO_2457	1398.13018021165	2.1854790022383	0.0809417612836816	27.000635612298	1.45271523342928e-160	4.68082846452744e-159	cds-CBV42341.1	cydB	0.640796019900498	1005	HELO_2457
HELO_2458	1460.45767680855	1.8442294631676	0.0808511356785549	22.810186247721	3.63306269295826e-115	7.55884643717773e-114	cds-CBV42342.1	cydD	0.678925861062464	1713	HELO_2458
HELO_2459	1127.8905918445	1.98370417850853	0.0854042635928442	23.2272265465062	2.41726805866691e-119	5.30197168771459e-118	cds-CBV42343.2	cydC	0.68270332187858	1746	HELO_2459
HELO_2460	1652.50654083083	0.153767923865185	0.069885905438117	2.20027089727476	0.0277876808123364	0.0359413661945708	cds-CBV42344.1	HELO_2460	0.656626506024096	996	HELO_2460
HELO_2461	585.596056102619	-0.0569824450933593	0.0990567910422482	-0.575250262943164	0.565122053863581	0.601464308131335	cds-CBV42345.1	fhs	0.674074074074074	1755	HELO_2461
HELO_2462	650.479515558464	0.250978190515672	0.0955561669259292	2.62649914275254	0.00862682097897934	0.0117289974549902	cds-CBV42346.1	HELO_2462	0.651245551601424	843	HELO_2462
HELO_2463	507.295961332908	-0.84358528152986	0.106877453690889	-7.89301440479368	2.94973553386008e-15	7.90286024928959e-15	cds-CBV42347.1	guaD	0.677753141167775	1353	HELO_2463
HELO_2464	284.238980251218	-0.4862177114981	0.124873180508228	-3.8936920603705	9.87299665393955e-05	0.000157388707605052	cds-CBV42348.1	HELO_2464	0.713151927437642	882	HELO_2464
HELO_2465	1004.15515245253	-0.679056042739832	0.0824839160689344	-8.23258733463046	1.83212483667231e-16	5.0999744115626e-16	cds-CBV42349.1	xdhB	0.675308641975309	2430	HELO_2465
HELO_2466	593.795324820118	-0.478193256629752	0.0943743275964073	-5.06698451590299	4.04167145361314e-07	7.40973099829075e-07	cds-CBV42350.1	xdhA	0.689243027888446	1506	HELO_2466
HELO_2467	1106.2150989509	0.262190059721298	0.0846890275720524	3.09591534155035	0.00196206371266554	0.00281809624371409	cds-CBV42351.1	HELO_2467	0.646879756468798	657	HELO_2467
HELO_2468	148.67066002178	-0.967337855987951	0.166381659124827	-5.81396928649575	6.10086125993442e-09	1.22307333898796e-08	cds-CBV42352.1	HELO_2468	0.646288209606987	1374	HELO_2468
HELO_2469	2448.26138151545	0.263846057019433	0.0651034335583096	4.05272107166392	5.06253475194295e-05	8.2178729522177e-05	cds-CBV42353.2	HELO_2469	0.695848746403617	2433	HELO_2469
HELO_2470	1172.64991650634	0.19403561879131	0.0846181053875552	2.29307448923156	0.0218437168118102	0.0285781433387715	cds-CBV42354.1	HELO_2470	0.66887417218543	453	HELO_2470
HELO_2471	1128.98750940475	0.0887076138578735	0.114312178593508	0.776011925844893	0.437741944347231	0.476762913361731	cds-CBV42355.1	HELO_2471	0.548850574712644	348	HELO_2471
HELO_2472	1394.57182906269	0.334917584608043	0.0850024588279799	3.94009290114558	8.14500609058324e-05	0.000130241401738312	cds-CBV42356.1	HELO_2472	0.626068376068376	468	HELO_2472
HELO_2473	1317.73404572053	0.343764029176686	0.0811746793385125	4.23486771956475	2.28686283457274e-05	3.81248515598871e-05	cds-CBV42357.1	HELO_2473	0.59412780656304	579	HELO_2473
HELO_2474	2460.17480057771	-0.585646376183937	0.0699155380635426	-8.37648386044993	5.45323689257627e-17	1.54515451563192e-16	cds-CBV42358.1	HELO_2474	0.648689138576779	1335	HELO_2474
HELO_2475	1892.86788402372	0.354117613563878	0.0807974067667854	4.3827843953706	1.17172058834406e-05	1.98429519170266e-05	cds-CBV42359.2	hutH	0.669265756985055	1539	HELO_2475
HELO_2476	126.360448017334	-1.48307135238195	0.183836130546625	-8.06735513836222	7.18373616938802e-16	1.95778318807947e-15	cds-CBV42360.1	hutU	0.661904761904762	1680	HELO_2476
HELO_2477	28.8813530714662	-0.636213579884066	0.380625460922474	-1.67149506589012	0.0946239324858777	0.114727185541485	cds-CBV42361.1	hutG	0.711252653927813	942	HELO_2477
HELO_2478	62.5243368003474	-0.170994499768237	0.238479433068704	-0.717019902168984	0.473361816489843	0.512339587942782	cds-CBV42362.1	hutI	0.684596577017115	1227	HELO_2478
HELO_2479	65.6927046364804	-0.336545625776465	0.236233142601175	-1.42463340270863	0.154263199216264	0.182301950128665	cds-CBV42363.1	HELO_2479	0.653122648607976	1329	HELO_2479
HELO_2480	648.848030988518	0.998381100910811	0.0937955469091002	10.6442270855179	1.85517468845587e-26	7.28661385185309e-26	cds-CBV42364.1	hutC	0.637130801687764	711	HELO_2480
HELO_2481	885.533934610601	0.964101764753509	0.0858762544484425	11.226639668272	3.01736857936756e-29	1.2955470515893e-28	cds-CBV42365.2	HELO_2481	0.665071770334928	627	HELO_2481
HELO_2482	1614.87684877501	0.730690470524027	0.0744887716628979	9.80940421236637	1.02572366842709e-22	3.53996196847681e-22	cds-CBV42366.1	HELO_2482	0.660357518401682	951	HELO_2482
HELO_2483	466.299175785701	-2.11976759553974	0.112639356130369	-18.819067050475	5.27044164960682e-79	6.27113661641125e-78	cds-CBV42367.1	HELO_2483	0.632341723874905	1311	HELO_2483
HELO_2484	176.440482719174	-2.66392525814346	0.177679872093927	-14.9928364240111	8.17845770416799e-51	6.04011450322022e-50	cds-CBV42368.1	HELO_2484	0.630751964085297	891	HELO_2484
HELO_2485	133.108439445402	-2.14247299544651	0.18765049533268	-11.4173585934222	3.42485273947313e-30	1.50058830618792e-29	cds-CBV42369.1	HELO_2485	0.632536973833902	879	HELO_2485
HELO_2486	344.51213338515	-1.75612142021545	0.122718579870372	-14.3101510958687	1.89102030651205e-46	1.26102654505684e-45	cds-CBV42370.1	HELO_2486	0.653543307086614	1143	HELO_2486
HELO_2487	202.187551037088	-1.38567953418447	0.156987415219742	-8.82669182268447	1.0781735431844e-18	3.27135822561201e-18	cds-CBV42371.1	HELO_2487	0.665191740412979	678	HELO_2487
HELO_2488	260.311418365814	-1.23744309417805	0.137374285900493	-9.00782185011243	2.10189452548875e-19	6.52429494228862e-19	cds-CBV42372.1	HELO_2488	0.63963963963964	777	HELO_2488
HELO_2489	208.754784076768	-1.22410316003105	0.14312440351831	-8.55272147823795	1.20219744731503e-17	3.49896155529498e-17	cds-CBV42373.1	HELO_2489	0.672985781990521	633	HELO_2489
HELO_2490	520.378111061011	-0.729444565804654	0.0992426939494287	-7.35010847424556	1.98046065834153e-13	4.88209699188998e-13	cds-CBV42374.1	mtlD	0.642276422764228	1476	HELO_2490
HELO_2491	1239.65047857289	-0.265042795487633	0.082005029588869	-3.23203097195893	0.00122913733003192	0.00179442222078838	cds-CBV42375.1	xylB	0.677376171352075	1494	HELO_2491
HELO_2492	708.576753262039	-0.352276374729982	0.0875633198346564	-4.02310437058778	5.7436028076842e-05	9.28204963283541e-05	cds-CBV42376.1	talA4	0.667718191377497	951	HELO_2492
HELO_2493	168.048701941457	1.62424173707201	0.17022985530334	9.54146224337499	1.40832378864561e-21	4.65309157391892e-21	cds-CBV42377.1	HELO_2493	0.642857142857143	210	HELO_2493
HELO_2494	581.265903625499	0.0585149053139576	0.10640139607955	0.549944901758708	0.582357165355839	0.617461397513282	cds-CBV42378.1	HELO_2494	0.663841807909605	1062	HELO_2494
HELO_2495	411.506206909008	-0.0749462306852572	0.10387200694559	-0.721524815868005	0.470586678116635	0.509790566802341	cds-CBV42379.2	HELO_2495	0.625	1056	HELO_2495
HELO_2496	130.158739215924	0.451766834810161	0.180989153772292	2.49609893960023	0.0125567572693526	0.016771516220731	cds-CBV42380.1	HELO_2496	0.640522875816993	306	HELO_2496
HELO_2497	230.055692896126	1.5774658353377	0.150737850792563	10.464961700353	1.25127129181127e-25	4.79061910986837e-25	cds-CBV42381.1	HELO_2497	0.575581395348837	516	HELO_2497
HELO_2498	2582.88309011132	1.9569638215766	0.0661284392562395	29.5933768222414	1.81826261264204e-192	7.19597192677138e-191	cds-CBV42382.1	pka1	0.600223964165734	2679	HELO_2498
HELO_2499	1634.88615206753	1.27130146915327	0.0764547530529824	16.628154802518	4.35810116996997e-62	4.00703190905572e-61	cds-CBV42383.1	HELO_2499	0.579457364341085	1032	HELO_2499
HELO_2500	160.120213149173	0.838828019551901	0.173306358488593	4.84014566382521	1.29743994895849e-06	2.31681160086212e-06	cds-CBV42384.1	HELO_2500	0.637333333333333	375	HELO_2500
HELO_2501	365.293723224699	0.25674979449364	0.108776626816728	2.36033973480558	0.0182582055700223	0.024077553958874	cds-CBV42385.1	HELO_2501	0.648907103825137	732	HELO_2501
HELO_2502	616.555768086769	1.45235840054293	0.0967761270025494	15.0074036389642	6.56682804250602e-51	4.86961729180538e-50	cds-CBV42386.1	ctaC	0.632707774798928	1119	HELO_2502
HELO_2503	282.341914014375	0.998109860197517	0.129946308453105	7.68094047517877	1.57924853531485e-14	4.09547287541408e-14	cds-CBV42387.1	ctaD	0.616605616605617	1638	HELO_2503
HELO_2504	97.8726478511468	0.643757246251546	0.197456669142701	3.26024564805306	0.00111315758641117	0.00163098864069339	cds-CBV42388.1	ctaG	0.649659863945578	588	HELO_2504
HELO_2505	148.326866539282	0.720344431377164	0.177618128541198	4.05557944616043	5.00101702897087e-05	8.12163381020649e-05	cds-CBV42389.1	ctaE	0.621527777777778	864	HELO_2505
HELO_2506	59.2943138568787	1.03386091963775	0.273788873227656	3.77612467391286	0.000159287284430366	0.000248912018287967	cds-CBV42390.1	HELO_2506	0.625641025641026	195	HELO_2506
HELO_2507	165.379361910193	1.03642735743031	0.159872381041518	6.48284181844488	9.00108551932914e-11	1.99106636548465e-10	cds-CBV42391.1	HELO_2507	0.676595744680851	705	HELO_2507
HELO_2508	106.377238489245	0.97797840464218	0.198377867629549	4.92987658516654	8.22815801702785e-07	1.48604778472214e-06	cds-CBV42392.1	HELO_2508	0.68342644320298	537	HELO_2508
HELO_2509	174.850130021881	0.533347428045303	0.157832694146505	3.3791948552195	0.000726984615661862	0.00107818777418527	cds-CBV42393.1	ctaA	0.656308851224105	1062	HELO_2509
HELO_2510	168.39922148394	1.29715920867854	0.161266285243659	8.04358584138432	8.72470402443882e-16	2.37064532484938e-15	cds-CBV42394.1	cyoE2	0.646799116997792	906	HELO_2510
HELO_2511	4057.87589174458	-0.0522732458206679	0.0603811939173127	-0.865720639645715	0.386643378623442	0.426467295234157	cds-CBV42395.1	sdcS	0.653526970954357	1446	HELO_2511
HELO_2512	2845.50880565586	-0.673607337539055	0.088811208985727	-7.58471081783508	3.33229441343148e-14	8.50237138003084e-14	cds-CBV42396.1	HELO_2512	0.587606837606838	468	HELO_2512
HELO_2513	237453.597523665	0.604661037297122	0.0658215236709791	9.18637253551939	4.06312124725182e-20	1.28418615114964e-19	cds-CBV42397.1	HELO_2513	0.648216482164822	813	HELO_2513
HELO_2514	32651.5125901009	-0.740464381024638	0.0633791793888135	-11.6830856468194	1.55544637488812e-31	7.08808542048516e-31	cds-CBV42398.1	thrS	0.618746708794102	1899	HELO_2514
HELO_2515	36737.0700954731	-0.260405611324222	0.0627282322193486	-4.15133030393131	3.30548308005862e-05	5.4482860545466e-05	cds-CBV42399.1	infC	0.577235772357724	492	HELO_2515
HELO_2516	28609.0718299216	-0.616159948644873	0.0734473305575444	-8.38914013576197	4.89710683588687e-17	1.38974013947499e-16	cds-CBV42400.1	rpmI	0.558974358974359	195	HELO_2516
HELO_2517	50199.5786730225	-0.0713850336407658	0.0707469165457423	-1.00901971599866	0.312965178761417	0.351916681862359	cds-CBV42401.1	rplT	0.624293785310734	354	HELO_2517
HELO_2518	14643.7834755166	-0.793048533562175	0.0719895816750612	-11.0161569925736	3.19406304858917e-28	1.32606425996729e-27	cds-CBV42402.1	pheS	0.649019607843137	1020	HELO_2518
HELO_2519	24014.4361155042	-0.434418187971048	0.0574470121150255	-7.56206758153439	3.96712157825286e-14	1.00727264061497e-13	cds-CBV42403.1	pheT	0.663303909205549	2379	HELO_2519
HELO_2520	7048.63244700506	-0.147255486176033	0.0553713224713742	-2.65941790088472	0.00782758046646364	0.0106742398795484	cds-CBV42404.1	ihfA	0.631436314363144	369	HELO_2520
HELO_2521	109.898881348846	1.08573729747014	0.196895076435214	5.51429379102524	3.50183215320763e-08	6.81462900578781e-08	cds-CBV42405.1	HELO_2521	0.603864734299517	207	HELO_2521
HELO_2522	2605.14770127429	-0.986035890878419	0.0944379226249324	-10.4411010266981	1.60933187081071e-25	6.13568308023225e-25	cds-CBV42406.2	HELO_2522	0.625806451612903	465	HELO_2522
HELO_2523	1909.96854038985	-1.05589397335894	0.0765079606631229	-13.8010994438632	2.50995164014721e-43	1.5675358356391e-42	cds-CBV42407.1	HELO_2523	0.674666666666667	375	HELO_2523
HELO_2524	4457.13686246735	0.665900121147016	0.0628977933409078	10.5870188090355	3.42320681065737e-26	1.33161282025678e-25	cds-CBV42408.2	ygdH	0.630690161527166	1362	HELO_2524
HELO_2525	2542.38762733199	-0.0699746056508601	0.071900389877302	-0.973215941808825	0.33044598928597	0.369632518276564	cds-CBV42409.2	HELO_2525	0.645569620253165	948	HELO_2525
HELO_2526	11604.4737376543	-1.21218705833398	0.0718127463455392	-16.8798315065314	6.33253019623583e-64	5.98876427129731e-63	cds-CBV42410.1	gcvP	0.651813471502591	2895	HELO_2526
HELO_2527	2910.22594637604	-0.218460332585155	0.080165510116073	-2.72511622852325	0.00642788546983354	0.00883167207383544	cds-CBV42411.1	gcvH	0.615776081424936	393	HELO_2527
HELO_2528	12247.2083102286	-1.23765761254897	0.0541926699116141	-22.8380999601521	1.91889807622379e-115	4.03855947718545e-114	cds-CBV42412.1	HELO_2528	0.647058823529412	1377	HELO_2528
HELO_2529	11816.881099735	-0.751660005100139	0.0656372253917244	-11.4517333816933	2.30489811161263e-30	1.01722836659171e-29	cds-CBV42413.1	gcvT	0.63963963963964	1110	HELO_2529
HELO_2530	176.889830368884	0.168050514686018	0.147422351755072	1.13992561294381	0.254317293246202	0.291002283063929	cds-CBV42414.1	alkB	0.669871794871795	624	HELO_2530
HELO_2531	19.2718066111448	0.348352136562444	0.428779541646547	0.812427139654902	0.416546578564328	0.456408694719446	cds-CBV42415.1	HELO_2531	0.650092081031308	543	HELO_2531
HELO_2532	550.739549055967	0.330192514743718	0.0977758345454853	3.3770360158891	0.000732714553776662	0.00108580125775369	cds-CBV42416.1	HELO_2532	0.662348877374784	1158	HELO_2532
HELO_2533	1364.02716994392	0.635943258639745	0.0738738370304924	8.60850450176632	7.40198526815206e-18	2.17343777107594e-17	cds-CBV42417.1	HELO_2533	0.692982456140351	912	HELO_2533
HELO_2534	919.711297040394	0.490473838276594	0.0864323356002986	5.67465676902174	1.38967002968338e-08	2.7365000422267e-08	cds-CBV42418.2	yihG	0.654022988505747	870	HELO_2534
HELO_2535	1350.79638556688	0.0911164671291247	0.0817760419903024	1.11421957961636	0.265184997669614	0.302202997344308	cds-CBV42419.1	HELO_2535	0.67025641025641	1950	HELO_2535
HELO_2536	389.890354700451	0.347896042295583	0.114386609973065	3.04140530414794	0.00235476622107232	0.00336487590695617	cds-CBV42420.1	HELO_2536	0.659016393442623	915	HELO_2536
HELO_2537	56.8434157553317	0.390423656333168	0.256482152503496	1.52222543565812	0.127952603895724	0.152645947177042	cds-CBV42421.1	scoA	0.631054131054131	702	HELO_2537
HELO_2538	97.7686954148389	0.485244377316401	0.193110349755657	2.51278286187344	0.0119783035877167	0.016045990935569	cds-CBV42422.1	scoB	0.636500754147813	663	HELO_2538
HELO_2539	746.673950350336	-0.417451316497653	0.090160373708373	-4.63009745110323	3.65493678552427e-06	6.37643739151599e-06	cds-CBV42423.1	HELO_2539	0.66010498687664	762	HELO_2539
HELO_2540	3832.86468149961	-0.174935870286055	0.0703370689696071	-2.48710776335655	0.0128786381423759	0.0171762349730369	cds-CBV42424.1	grxA	0.626373626373626	273	HELO_2540
HELO_2541	820.102034962571	0.0821848821693177	0.0853474464641115	0.962944828160457	0.335575211386755	0.374334970790188	cds-CBV42425.1	HELO_2541	0.661800486618005	822	HELO_2541
HELO_2542	1102.50361129914	0.290173424005719	0.0759110834850778	3.8225435691846	0.000132082131408407	0.000207916576073501	cds-CBV42426.1	bdh	0.656290531776913	771	HELO_2542
HELO_2543	891.726948294527	0.467589267254969	0.0869333225334553	5.37871156454446	7.50207873660039e-08	1.43612348475089e-07	cds-CBV42427.1	yjjV	0.68503937007874	762	HELO_2543
HELO_2544	2314.87644660707	0.540346256105249	0.0721452060652795	7.48970424474669	6.90289855739449e-14	1.7321470466901e-13	cds-CBV42428.2	ygfZ	0.682080924855491	1038	HELO_2544
HELO_2545	2266.22708711993	-0.0250172643159512	0.0751525238803164	-0.332886548904096	0.739219923364148	0.763113053861317	cds-CBV42429.1	HELO_2545	0.651851851851852	405	HELO_2545
HELO_2546	7176.7108409356	0.43188891729946	0.0576878927610184	7.48664748578409	7.06551392231512e-14	1.76929409842843e-13	cds-CBV42430.1	uvrB	0.643422354104847	2022	HELO_2546
HELO_2547	22861.3819074213	-0.820821306365786	0.0569086770219253	-14.4234824866786	3.68281162325623e-47	2.50637703182728e-46	cds-CBV42431.1	fumA	0.655378486055777	1506	HELO_2547
HELO_2548	4314.26273187804	0.543264713177412	0.0619863937645058	8.76425744722857	1.88011742468235e-18	5.65277253779391e-18	cds-CBV42432.1	clsA	0.636363636363636	1419	HELO_2548
HELO_2549	2809.23373599301	1.40504832184792	0.0650071248096278	21.6137588912382	1.33339342637668e-103	2.3453552973128e-102	cds-CBV42433.1	HELO_2549	0.642701525054466	918	HELO_2549
HELO_2550	1113.69492477553	0.133757431374586	0.0765809021603601	1.74661603090675	0.0807039645569974	0.0987708016645471	cds-CBV42434.1	nadM	0.66027397260274	1095	HELO_2550
HELO_2551	2979.68627438429	0.391811142241737	0.0720224729654146	5.44012342411355	5.32436712767978e-08	1.02571538158106e-07	cds-CBV42435.1	HELO_2551	0.640812557710065	1083	HELO_2551
HELO_2552	559.75903970058	0.0648210196326698	0.0925405390232726	0.700460796066557	0.483639580094087	0.522376657111412	cds-CBV42436.1	ldh	0.669556840077071	1038	HELO_2552
HELO_2553	334.47240506268	0.134740901424575	0.118010371671928	1.14177168934912	0.253548933016991	0.290214292711369	cds-CBV42437.1	acyP	0.663003663003663	273	HELO_2553
HELO_2554	6851.31790175333	0.50708516925168	0.0615392283160085	8.2400313284359	1.72165569155481e-16	4.79613494487458e-16	cds-CBV42438.1	HELO_2554	0.669851380042463	942	HELO_2554
HELO_2555	3078.23588933451	0.616093055992687	0.069349765092633	8.88385209625078	6.45841434571591e-19	1.97108856938404e-18	cds-CBV42439.1	rbsK	0.666666666666667	900	HELO_2555
HELO_2556	1797.97814793867	-0.686968534138238	0.0739055343804367	-9.29522450378335	1.46895862634051e-20	4.73316668894318e-20	cds-CBV42440.1	HELO_2556	0.661272923408846	927	HELO_2556
HELO_2557	2301.08417598561	0.165374090299142	0.106621255048644	1.55104242792577	0.120891516606386	0.144982217379397	cds-CBV42441.2	HELO_2557	0.636015325670498	261	HELO_2557
HELO_2558	21839.5088863386	-0.070340315214289	0.0540263283058898	-1.30196364291187	0.192928814442991	0.225434471561917	cds-CBV42442.1	aspS	0.646464646464647	1782	HELO_2558
HELO_2559	3001.00539569592	-0.937995671654361	0.0817477306745257	-11.4742716882129	1.77667293252481e-30	7.87925231099006e-30	cds-CBV42443.1	HELO_2559	0.621513944223108	753	HELO_2559
HELO_2560	2325.26138912917	-0.555387932504422	0.0708505825758654	-7.83886190222534	4.54648217028286e-15	1.2039084786909e-14	cds-CBV42444.1	ruvC	0.670349907918969	543	HELO_2560
HELO_2561	5786.259938358	-0.000309926016372489	0.0609073173341498	-0.00508848575077068	0.99593999330235	0.99593999330235	cds-CBV42445.1	ruvA	0.647058823529412	612	HELO_2561
HELO_2562	6457.82427018389	0.375699541472901	0.0602553854381322	6.23511971155929	4.51432736502181e-10	9.60646752544968e-10	cds-CBV42446.1	ruvB	0.664711632453568	1023	HELO_2562
HELO_2563	3561.18516740529	0.493712944924284	0.0648796542619279	7.60967287111455	2.74790542050954e-14	7.04090333291713e-14	cds-CBV42447.2	tolQ	0.644927536231884	690	HELO_2563
HELO_2564	1881.28150288936	0.396746103838104	0.0753809203105812	5.26321650363843	1.41556715719357e-07	2.66223141494926e-07	cds-CBV42448.1	tolR	0.6281179138322	441	HELO_2564
HELO_2565	4910.57004605753	0.678093513310553	0.062285857991687	10.886797343324	1.33243874576559e-27	5.4387998579961e-27	cds-CBV42449.1	tolA	0.642297650130548	1149	HELO_2565
HELO_2566	6353.67026821612	0.369036304245221	0.0576594466353888	6.400274816698	1.55097536249156e-10	3.39369068199024e-10	cds-CBV42450.1	tolB	0.650387596899225	1290	HELO_2566
HELO_2567	20147.7662028463	1.67362700375904	0.0563522288605847	29.6993932200906	7.81840625507275e-194	3.12822166755163e-192	cds-CBV42451.1	pal	0.646408839779006	543	HELO_2567
HELO_2568	6433.444709817	1.11379387056344	0.0609690008246187	18.2681995030121	1.48262302563324e-74	1.64079952472056e-73	cds-CBV42452.1	HELO_2568	0.640644361833953	807	HELO_2568
HELO_2569	1379.42471695699	-0.0721434915304829	0.0721821634949715	-0.999464244868591	0.317569851431253	0.356543888085474	cds-CBV42453.1	yciK	0.643044619422572	762	HELO_2569
HELO_2570	2002.83832900042	0.108674457109012	0.0804213882843042	1.35131287120819	0.176595230665976	0.207146660713537	cds-CBV42454.1	HELO_2570	0.678571428571429	672	HELO_2570
HELO_2571	1938.52235946143	0.0517100658358636	0.0759402142576941	0.680931260746667	0.495914986561277	0.533735284087972	cds-CBV42455.1	ubiG	0.647382920110193	726	HELO_2571
HELO_2572	11247.210453666	0.897725417393719	0.0595696396433931	15.0701837843548	2.54404374089363e-51	1.905938942509e-50	cds-CBV42456.1	galU	0.623042505592841	894	HELO_2572
HELO_2573	13737.616527484	1.14878294603807	0.0586570513423504	19.584737380221	2.08679940170663e-85	2.78316359766074e-84	cds-CBV42457.1	ugd2	0.645833333333333	1296	HELO_2573
HELO_2574	1426.27264716523	-0.0880318714116601	0.0717425214154373	-1.22705293422706	0.219802696050332	0.254144686033426	cds-CBV42458.1	sodB	0.601036269430052	579	HELO_2574
HELO_2575	2853.49150911067	0.483327647296914	0.0654708522379834	7.38233321814784	1.55539314581706e-13	3.8498888129979e-13	cds-CBV42459.1	HELO_2575	0.651851851851852	810	HELO_2575
HELO_2576	6484.70217273795	0.616820237083676	0.060245294050738	10.2384799809292	1.33314318264006e-24	4.90300437170955e-24	cds-CBV42460.1	tamA	0.643511039310716	1857	HELO_2576
HELO_2577	10290.2148072078	0.505669085988302	0.0559529917365708	9.037391393994	1.60455013657748e-19	5.01043486044479e-19	cds-CBV42461.1	tamB	0.676375404530744	4017	HELO_2577
HELO_2578	3577.59946141874	0.454852327769945	0.0665244566941573	6.83737004965113	8.06601978207149e-12	1.86940662167551e-11	cds-CBV42462.1	msrA1	0.650406504065041	615	HELO_2578
HELO_2579	250.210205740477	0.467467072675788	0.131377657657557	3.55819308252753	0.000373414784905477	0.000566973824787674	cds-CBV42463.1	yheT	0.681372549019608	1020	HELO_2579
HELO_2580	568.787627871742	0.556870605092188	0.106531559825145	5.22728293856024	1.72019160589809e-07	3.2201633095501e-07	cds-CBV42464.1	HELO_2580	0.646236559139785	930	HELO_2580
HELO_2581	554.927035070544	-0.452378467115936	0.0982652473386929	-4.60364655224154	4.15156811280129e-06	7.20832594120625e-06	cds-CBV42465.1	HELO_2581	0.639846743295019	1044	HELO_2581
HELO_2582	465.062610405772	-0.474867804274389	0.107139318528574	-4.43224589064135	9.32565781302498e-06	1.58889658854581e-05	cds-CBV42466.1	HELO_2582	0.641176470588235	1020	HELO_2582
HELO_2583	290.437822254703	-1.06034379854118	0.129461054421087	-8.19044617922151	2.60259534754419e-16	7.20612141475925e-16	cds-CBV42467.1	HELO_2583	0.627388535031847	942	HELO_2583
HELO_2584	384.546971870652	-0.959421722583089	0.110192454122319	-8.70678242194407	3.12622381540707e-18	9.30709804734027e-18	cds-CBV42468.1	HELO_2584	0.614135625596944	1047	HELO_2584
HELO_2585	3556.42539954548	-0.370674829732281	0.0776426076132235	-4.77411618603534	1.80498160131215e-06	3.18871325103228e-06	cds-CBV42469.1	HELO_2585	0.61787072243346	1578	HELO_2585
HELO_2586	9546.74663023379	0.529275875058495	0.0575019224776119	9.20449008056324	3.43297284488445e-20	1.08880262440978e-19	cds-CBV42470.1	can	0.619266055045872	654	HELO_2586
HELO_2587	6159.31600722092	-0.179408208437054	0.0578858160778594	-3.09934662052169	0.00193947969743796	0.00279006146913142	cds-CBV42471.1	gor	0.643906020558003	1362	HELO_2587
HELO_2588	4516.34491493688	-3.09708575729138	0.0860473576002077	-35.9928049351733	1.08404230489097e-283	7.30925561501487e-282	cds-CBV42472.1	ectA	0.635578583765112	579	HELO_2588
HELO_2589	24350.3513733828	-3.81946165841818	0.0549447122099133	-69.5146358001865	0	0	cds-CBV42473.1	ectB	0.642969984202212	1266	HELO_2589
HELO_2590	18823.1321832188	-2.79324534104674	0.0596297824220949	-46.8431248209912	0	0	cds-CBV42474.1	ectC	0.608695652173913	414	HELO_2590
HELO_2591	2507.5547124294	0.67862371606423	0.0663209878818782	10.2324126605729	1.41938424199512e-24	5.20965526724218e-24	cds-CBV42475.1	HELO_2591	0.654797230464886	1011	HELO_2591
HELO_2592	1412.91958787576	0.765341264887125	0.0773722388402456	9.89167789841733	4.52381112107977e-23	1.57468415792079e-22	cds-CBV42476.2	HELO_2592	0.583333333333333	684	HELO_2592
HELO_2593	2585.48416516483	1.31200254341685	0.0658514841759977	19.9236594259642	2.53750903688201e-88	3.60901187628415e-87	cds-CBV42477.1	HELO_2593	0.644389438943894	1212	HELO_2593
HELO_2594	2299.15591669186	1.67730832186159	0.0796154238512006	21.0676303751952	1.57624384562355e-98	2.57358916677818e-97	cds-CBV42478.1	HELO_2594	0.571428571428571	420	HELO_2594
HELO_2595	701.200766792254	-1.21596158549917	0.0958944836988387	-12.6802036842699	7.61337684994609e-37	4.02326634407166e-36	cds-CBV42479.1	HELO_2595	0.615776081424936	1179	HELO_2595
HELO_2596	3793.93686525865	0.805445291483733	0.0610456276594309	13.1941520198179	9.48157887621335e-40	5.35231452531671e-39	cds-CBV42480.1	HELO_2596	0.614285714285714	840	HELO_2596
HELO_2597	4221.43032172228	0.773053351011382	0.0613337661560378	12.6040417776511	2.00595695019826e-36	1.04938064018274e-35	cds-CBV42481.1	HELO_2597	0.622354497354497	1512	HELO_2597
HELO_2598	3570.96540159958	1.00936979147659	0.0604027961830682	16.710646778957	1.0963987132923e-62	1.02621792161884e-61	cds-CBV42482.1	HELO_2598	0.629405840886203	993	HELO_2598
HELO_2599	1734.53434263012	0.0329049429297175	0.0675423726165337	0.487174815675081	0.626134450903554	0.659651486035834	cds-CBV42483.1	hisI	0.646666666666667	450	HELO_2599
HELO_2600	658.976172336922	0.0620432393823754	0.0899458240726161	0.689784545553621	0.490329688816565	0.528974932438848	cds-CBV42484.2	yidD	0.699346405228758	306	HELO_2600
HELO_2601	1297.88998715381	-0.459817206135941	0.0835749460708016	-5.50185465565723	3.75816718101086e-08	7.30175384528311e-08	cds-CBV42485.1	sufE	0.589201877934272	426	HELO_2601
HELO_2602	963.262575449565	-0.739926413019081	0.0869228625471555	-8.51244875440765	1.70298034046201e-17	4.91717003935145e-17	cds-CBV42486.1	HELO_2602	0.671604938271605	1215	HELO_2602
HELO_2603	944.399888951939	-0.654883049376487	0.0815526576767572	-8.03018648358693	9.73246167799268e-16	2.63268149848227e-15	cds-CBV42487.2	HELO_2603	0.654214559386973	1044	HELO_2603
HELO_2604	4812.02353364201	-0.333470926131395	0.0603620534053655	-5.52451262537323	3.3040147854344e-08	6.43655314808275e-08	cds-CBV42488.2	nfuA	0.641285956006768	591	HELO_2604
HELO_2605	12707.2206665763	-0.34771702194645	0.053075797337017	-6.55132921957894	5.70271800083698e-11	1.27384026018696e-10	cds-CBV42489.1	metH	0.643492320129345	3711	HELO_2605
HELO_2606	1823.42560444433	-0.847855502218337	0.0704607441783698	-12.0330194082539	2.38284028868168e-33	1.14458067164776e-32	cds-CBV42490.1	HELO_2606	0.657266811279826	1383	HELO_2606
HELO_2607	32447.6583445564	-1.11835931495412	0.0726460045395249	-15.3946431334107	1.7780272909875e-53	1.39221448741623e-52	cds-CBV42491.1	HELO_2607	0.635813672111313	1653	HELO_2607
HELO_2608	11716.4481923429	-1.02850775973555	0.0874153259656243	-11.7657601613247	5.85961692350299e-32	2.7006158504398e-31	cds-CBV42492.1	HELO_2608	0.674418604651163	516	HELO_2608
HELO_2609	350.422548925465	0.956283059569494	0.124308297636418	7.69283368650477	1.43911531540379e-14	3.7454030474519e-14	cds-CBV42493.1	smrA	0.651515151515151	594	HELO_2609
HELO_2610	316.62037432118	0.0987165126821816	0.131265657890721	0.752036094348175	0.452029352990989	0.491002050787647	cds-CBV42494.1	HELO_2610	0.629107981220657	426	HELO_2610
HELO_2611	95.1597016132607	0.99236589430981	0.21728027940889	4.56721565808705	4.94245446867015e-06	8.54592576706524e-06	cds-CBV42495.1	HELO_2611	0.649350649350649	462	HELO_2611
HELO_2612	452.945598653218	0.176537831894922	0.136343987227975	1.29479733931897	0.195390150090386	0.227871728532702	cds-CBV42496.1	HELO_2612	0.652046783625731	342	HELO_2612
HELO_2613	1330.07279417307	0.036700662028696	0.0851466087477027	0.431029051755231	0.666447246676882	0.69627960549513	cds-CBV42497.1	wrbA	0.656957928802589	618	HELO_2613
HELO_2614	1092.35855165966	0.239971830759304	0.0767865148475455	3.12518195721934	0.00177695106752167	0.0025623282522164	cds-CBV42498.1	HELO_2614	0.648989898989899	396	HELO_2614
HELO_2615	2782.24469989464	0.138857859684176	0.0706805403384093	1.96458401448747	0.0494624036369161	0.0622081560076032	cds-CBV42499.1	pdxH	0.64797507788162	642	HELO_2615
HELO_2616	2508.15982638556	1.27918659672781	0.0652829981507273	19.5944829888845	1.72327043597355e-85	2.30677487403665e-84	cds-CBV42500.1	pka2	0.636132315521629	2751	HELO_2616
HELO_2617	797.365950449923	1.43508849429528	0.116453256453056	12.3233006787903	6.78588990989876e-35	3.35243217936789e-34	cds-CBV42501.1	HELO_2617	0.64951768488746	933	HELO_2617
HELO_2618	681.698224050502	0.181941688401985	0.088195960249048	2.06292542071335	0.0391197144828725	0.0498721570140542	cds-CBV42502.1	HELO_2618	0.614533965244866	633	HELO_2618
HELO_2619	766.482495849057	0.329573129702836	0.0972077629251384	3.39039928278821	0.000697908936917837	0.00103717813849708	cds-CBV42503.1	HELO_2619	0.642201834862385	327	HELO_2619
HELO_2620	1145.40082493449	-0.0258288063125447	0.0799270871710559	-0.3231546053626	0.74657815766922	0.770054128066184	cds-CBV42504.1	moaB	0.672413793103448	522	HELO_2620
HELO_2621	2418.41836719973	0.0829223141258292	0.0663761009191322	1.24927968014957	0.211562797332026	0.24570977514702	cds-CBV42505.2	moeA	0.67816091954023	1218	HELO_2621
HELO_2622	1653.4065350412	-0.0436734049427684	0.0803489148916908	-0.543546916615359	0.586753297193494	0.621398707120858	cds-CBV42506.1	acpH	0.659574468085106	564	HELO_2622
HELO_2623	1315.00002502653	0.133101452274003	0.0728854935693148	1.82617206464305	0.067824347831101	0.0837681310899046	cds-CBV42507.1	tusE	0.633053221288515	357	HELO_2623
HELO_2624	1348.15841178504	-0.412609950351156	0.0733433241427177	-5.62573288263106	1.84722006162101e-08	3.61987526607217e-08	cds-CBV42508.1	tusB	0.601374570446735	291	HELO_2624
HELO_2625	2017.51314937636	0.0231719635144917	0.0666987425152721	0.347412299552514	0.728281594411464	0.753646085893298	cds-CBV42509.1	tusC	0.64021164021164	378	HELO_2625
HELO_2626	2158.90767895397	-0.207938039547529	0.0720343526363126	-2.88665104824871	0.00389365801357697	0.00547578556486434	cds-CBV42510.1	tusD	0.615776081424936	393	HELO_2626
HELO_2627	17213.7792717309	0.44308817011783	0.063078622466847	7.02437930299936	2.15019954827491e-12	5.08368607484997e-12	cds-CBV42511.1	yccA	0.588938714499253	669	HELO_2627
HELO_2628	1457.8656216232	0.754765364504992	0.0749067057794591	10.0760720505742	7.04878543942235e-24	2.52604604182449e-23	cds-CBV42512.1	HELO_2628	0.520417853751187	1053	HELO_2628
HELO_2629	3237.00733343351	-0.141699082296652	0.0610235889034631	-2.32203783557886	0.0202308984372497	0.0265731245346415	cds-CBV42513.1	HELO_2629	0.601542699724518	9075	HELO_2629
HELO_2630	180.133146779973	-2.39476885649212	0.166655696112774	-14.3695589910807	8.03412026857197e-47	5.437217824883e-46	cds-CBV42514.1	HELO_2630	0.610350076103501	1314	HELO_2630
HELO_2631	91.658460494808	-2.34959376844058	0.227806709271188	-10.3139796714396	6.09249874999999e-25	2.26354979068877e-24	cds-CBV42515.1	HELO_2631	0.627811860940695	489	HELO_2631
HELO_2632	149.208318455915	-2.66604302518664	0.192550775451546	-13.8459220376266	1.34641899107723e-43	8.45226128709e-43	cds-CBV42516.1	HELO_2632	0.629969418960245	654	HELO_2632
HELO_2633	874.191295975502	-0.145010749204972	0.080885564352138	-1.79278898980865	0.0730066706749988	0.0899246576209982	cds-CBV42517.1	HELO_2633	0.597701149425287	4959	HELO_2633
HELO_2634	486.494183836578	0.232959317639573	0.0984074413116899	2.36729371818246	0.0179187058728959	0.0236469764709003	cds-CBV42518.1	HELO_2634	0.624695863746959	1644	HELO_2634
HELO_2635	216.586914677023	0.552474643588594	0.139583798196132	3.95801411573786	7.55754924393695e-05	0.000121380841628471	cds-CBV42519.1	HELO_2635	0.621621621621622	555	HELO_2635
HELO_2636	250.551162613609	-2.4572419883245	0.14866461459021	-16.5287617036362	2.27775014671847e-61	2.07332207105049e-60	cds-CBV42520.1	HELO_2636	0.600556715379262	1437	HELO_2636
HELO_2637	30.9832615757821	-5.88090038649814	0.790674827992415	-7.43782422090027	1.02357133162962e-13	2.55261864278319e-13	cds-CBV42521.1	HELO_2637	0.539325842696629	267	HELO_2637
HELO_2638	498.970843847129	-2.79462823874855	0.12598966962878	-22.1814077851203	5.19284353358881e-109	9.89902790879416e-108	cds-CBV42522.1	HELO_2638	0.638279569892473	2325	HELO_2638
HELO_2639	201.228788682112	-5.92961653962487	0.329747567898396	-17.9822904454353	2.68181593172996e-72	2.88890290160615e-71	cds-CBV42523.1	HELO_2639	0.607565011820331	423	HELO_2639
HELO_2640	161.916530999988	-3.81610702510998	0.225615337521899	-16.9142180980474	3.53476820379351e-64	3.35158620573234e-63	cds-CBV42524.1	HELO_2640	0.639784946236559	558	HELO_2640
HELO_2641	320.782282196134	-4.49186386870513	0.362863011392413	-12.3789521876824	3.3974938417912e-35	1.69455822985777e-34	cds-CBV42525.1	HELO_2641	0.607843137254902	714	HELO_2641
HELO_2642	240.302151754501	-5.40535401807132	0.257741626049341	-20.9719869503599	1.18222221169195e-97	1.88792590910982e-96	cds-CBV42526.1	HELO_2642	0.608585858585859	396	HELO_2642
HELO_2644	948.529100158729	-8.08660931289345	0.328538706143069	-24.6138709433279	8.97403780574683e-134	2.25341183798098e-132	cds-CBV42528.1	HELO_2644	0.64	975	HELO_2644
HELO_2645	281.2685481511	-3.47448548512394	0.170459957261319	-20.3830010340638	2.36689208323325e-92	3.56109672522821e-91	cds-CBV42529.1	HELO_2645	0.639555555555556	2250	HELO_2645
HELO_2646	315.302077189573	-1.26658422751181	0.122160018427189	-10.3682386743149	3.45840302374085e-25	1.29915343014134e-24	cds-CBV42530.1	HELO_2646	0.615576323987539	1605	HELO_2646
HELO_2647	77.7299260365914	-2.70488312527335	0.258254045929084	-10.4737299101835	1.1405832594961e-25	4.38065785635582e-25	cds-CBV42531.1	HELO_2647	0.629032258064516	558	HELO_2647
HELO_2648	119.155156152289	-2.96509490542958	0.214995674279001	-13.7914165732552	2.87067021426101e-43	1.78974490584321e-42	cds-CBV42532.1	HELO_2648	0.596014492753623	552	HELO_2648
HELO_2649	60.2698515786343	-3.73810599738005	0.338985296552192	-11.0273396380321	2.8208632151294e-28	1.17246152583175e-27	cds-CBV42533.1	HELO_2649	0.589080459770115	348	HELO_2649
HELO_2650	152.711741042279	-3.77036088407623	0.224440275704527	-16.7989496191845	2.48404013021944e-63	2.33705170907726e-62	cds-CBV42534.1	HELO_2650	0.623423423423423	555	HELO_2650
HELO_2651	113.631731196981	0.452476634803938	0.196079321498608	2.30762036172769	0.0210202609933692	0.0275503132746067	cds-CBV42535.1	HELO_2651	0.634146341463415	615	HELO_2651
HELO_2652	20.5154632979026	-1.13841797667005	0.422299042026695	-2.69576263115957	0.00702276916020789	0.00960191607672434	cds-CBV42536.1	HELO_2652	0.615646258503401	294	HELO_2652
HELO_2653	44.6933525615625	-1.41649243055479	0.307242699947486	-4.61033713997728	4.02016474776269e-06	6.99017184651574e-06	cds-CBV42537.1	HELO_2653	0.621031746031746	504	HELO_2653
HELO_2654	38.5345124741868	-1.77472995680089	0.330049868345832	-5.37715699053483	7.56711891547716e-08	1.44781292544679e-07	cds-CBV42538.1	HELO_2654	0.637540453074434	309	HELO_2654
HELO_2655	108.36743688517	-2.0455321469671	0.205720626967445	-9.94325254166566	2.69868716594434e-23	9.43892408376881e-23	cds-CBV42539.1	HELO_2655	0.626811594202899	828	HELO_2655
HELO_2656	148.720260917155	-3.11217327751267	0.198153278784015	-15.7058883739436	1.37833276243025e-55	1.13798403356203e-54	cds-CBV42540.1	HELO_2656	0.607476635514019	963	HELO_2656
HELO_2657	130.955389238418	-3.53453358571472	0.235274844986924	-15.0229982551308	5.19057796892878e-51	3.86480457768297e-50	cds-CBV42541.1	HELO_2657	0.615803814713896	1101	HELO_2657
HELO_2658	140.290733982648	-2.60052615682422	0.196635582162979	-13.2251046744369	6.28496777693162e-40	3.575557449345e-39	cds-CBV42542.1	HELO_2658	0.619775739041794	981	HELO_2658
HELO_2659	62.6616280532143	-2.95321463539988	0.290235592668967	-10.1752325007506	2.55788399242017e-24	9.30395166473711e-24	cds-CBV42543.1	yfdP2	0.568306010928962	366	HELO_2659
HELO_2660	190.587836788728	-3.27371614254637	0.188849840891934	-17.3350219787567	2.55969219740014e-67	2.58884424742609e-66	cds-CBV42544.1	yfdQ2	0.592731829573935	798	HELO_2660
HELO_2661	129.996945226215	-2.05415948398509	0.197418390049941	-10.4051070595067	2.34991799210667e-25	8.86637451736828e-25	cds-CBV42545.1	HELO_2661	0.666666666666667	1806	HELO_2661
HELO_2662	51.5773632063528	-2.1989843770959	0.30803606545381	-7.13872375254589	9.4201432797102e-13	2.2490978151754e-12	cds-CBV42546.1	HELO_2662	0.6002331002331	858	HELO_2662
HELO_2663	27.0035832104692	-2.87276892597261	0.437048744274019	-6.57310875185001	4.92754402068323e-11	1.10679751877283e-10	cds-CBV42547.1	HELO_2663	0.609965635738832	582	HELO_2663
HELO_2664	18.1318863554415	-1.6629808575185	0.464279751578509	-3.58185092471622	0.000341168465650995	0.000520836219469716	cds-CBV42548.1	HELO_2664	0.589531680440771	363	HELO_2664
HELO_2665	56.7865930186159	-0.79730215539431	0.260357814249478	-3.06233234325099	0.00219619465255915	0.00314198221216812	cds-CBV42549.1	HELO_2665	0.588921282798834	1029	HELO_2665
HELO_2666	32.902615315605	1.13709134341855	0.362214635577389	3.13927498154781	0.0016936643407907	0.00244513555306064	cds-CBV42550.2	HELO_2666	0.481481481481482	891	HELO_2666
HELO_2667	717.08063526981	1.98821829019168	0.097926929778833	20.3030800075327	1.20772598003644e-91	1.78029566530877e-90	cds-CBV42551.2	atvA	0.619582664526485	1869	HELO_2667
HELO_2668	278.502593001673	2.09242174521784	0.135730583409077	15.4159931583843	1.27791023243003e-53	1.00493977457402e-52	cds-CBV42552.1	atvX	0.646638054363376	699	HELO_2668
HELO_2669	302.773433646227	1.62098829414184	0.129871500906218	12.481478098204	9.42211253366612e-36	4.83181855423639e-35	cds-CBV42553.1	atvE	0.648888888888889	675	HELO_2669
HELO_2670	184.560348762598	2.21490500980095	0.165320441634877	13.3976475497975	6.24101486095637e-41	3.653301464428e-40	cds-CBV42554.1	atvK	0.633109619686801	447	HELO_2670
HELO_2671	671.638135952763	2.08228564294307	0.0988412026289271	21.0669800403022	1.59803738087089e-98	2.59752415346023e-97	cds-CBV42555.1	atvI	0.643410852713178	1806	HELO_2671
HELO_2672	248.122636781489	2.26072609475792	0.147859274648613	15.2897144946134	8.95418269122657e-53	6.92190640737918e-52	cds-CBV42556.1	atvD	0.623809523809524	630	HELO_2672
HELO_2673	820.03423115659	1.74638940231761	0.0887432576667306	19.6791220903346	3.25593507849623e-86	4.45671414315968e-85	cds-CBV42557.1	atvB	0.605206073752712	1383	HELO_2673
HELO_2674	876.517187966803	2.5754627736133	0.094183380659345	27.3451935530811	1.2318104643423e-164	4.15279805617621e-163	cds-CBV42558.1	arcC	0.631634819532909	942	HELO_2674
HELO_2675	874.101259345921	2.19266738441741	0.090713158003971	24.1714370072027	4.44431695363921e-129	1.07163960451658e-127	cds-CBV42559.1	arcB	0.596019900497512	1005	HELO_2675
HELO_2676	1036.64641520848	2.39473897369779	0.0871611751569119	27.4748357785064	3.50939147960316e-166	1.24055285215875e-164	cds-CBV42560.1	arcA	0.612569610182975	1257	HELO_2676
HELO_2677	435.271032008687	2.43124130269031	0.132010458907608	18.4170354592274	9.5914807366996e-76	1.08119446942177e-74	cds-CBV42561.1	arcD	0.58545197740113	1416	HELO_2677
HELO_2678	62.6907655936589	-0.526499406864725	0.249718800120216	-2.10836912003127	0.0349990733678838	0.0447914327354885	cds-CBV42562.1	HELO_2678	0.602870813397129	627	HELO_2678
HELO_2679	357.114349551849	2.85496473064394	0.182343540450733	15.6570653590842	2.97302574537227e-55	2.4216525142954e-54	cds-CBV42563.1	HELO_2679	0.578616352201258	159	HELO_2679
HELO_2680	945.742347157091	1.83387438411861	0.0861389405891552	21.289725315585	1.41353990057185e-100	2.38273091573245e-99	cds-CBV42564.1	HELO_2680	0.600764087870105	1047	HELO_2680
HELO_2681	1146.67482971078	1.58802171607353	0.266221244627138	5.96504504476217	2.44566563974821e-09	5.01106842674352e-09	cds-CBV42565.1	HELO_2681	0.578313253012048	249	HELO_2681
HELO_2682	2222.59811641182	1.11125724214153	0.0723383599832059	15.3619358027957	2.94643662973905e-53	2.3021407229356e-52	cds-CBV42566.1	nhaP	0.615700058582308	1707	HELO_2682
HELO_2683	979.236301158549	0.126785510683084	0.0846429653780803	1.49788597453744	0.134162878278846	0.159792947272907	cds-CBV42567.1	HELO_2683	0.666666666666667	1173	HELO_2683
HELO_2684	2705.82551793032	-0.67723218773429	0.0659891604397864	-10.2627792689111	1.03678962773582e-24	3.82080064229364e-24	cds-CBV42568.1	HELO_2684	0.644787644787645	777	HELO_2684
HELO_2685	2182.43730809024	-0.605622880686983	0.0763526123827916	-7.93192088373755	2.15781895130768e-15	5.80681360067351e-15	cds-CBV42569.1	HELO_2685	0.62719298245614	684	HELO_2685
HELO_2686	759.864619312089	0.123193335628644	0.0970617383538151	1.2692265533054	0.204360273130172	0.238028072446243	cds-CBV42570.1	prpE	0.645735217163789	1911	HELO_2686
HELO_2687	138.530988282751	2.18257706601919	0.200314816953373	10.8957345203637	1.20787961579409e-27	4.94144907989469e-27	cds-CBV42571.1	HELO_2687	0.638364779874214	318	HELO_2687
HELO_2688	2483.46304786273	0.1445449474212	0.0717520721659396	2.01450554747623	0.0439564830308513	0.055706771568162	cds-CBV42572.1	sohB	0.656007751937985	1032	HELO_2688
HELO_2689	596.029748812723	0.543015358194747	0.106590235756152	5.0944193372178	3.49811729235119e-07	6.44893420832946e-07	cds-CBV42573.1	HELO_2689	0.620915032679739	306	HELO_2689
HELO_2690	2380.63508033696	0.375285689919092	0.0651396955159664	5.7612441529928	8.34961555571192e-09	1.66307167605837e-08	cds-CBV42574.1	nudC	0.664169787765293	801	HELO_2690
HELO_2691	3616.94042646719	-0.020795587733491	0.0691338462526658	-0.300801833843999	0.763565609928033	0.786461778146526	cds-CBV42575.1	dnaQ	0.649739583333333	768	HELO_2691
HELO_2692	2703.88992566103	0.176989151390426	0.0635054893495205	2.78698980518543	0.0053200152639266	0.00738755742790113	cds-CBV42576.1	rnhA	0.64968152866242	471	HELO_2692
HELO_2693	2147.63859097762	1.41626295101117	0.0742739963010714	19.06808602664	4.65015751977339e-81	5.75891956785542e-80	cds-CBV42577.1	HELO_2693	0.667953667953668	777	HELO_2693
HELO_2694	4518.07197738382	-0.528568152494578	0.0757572794594065	-6.97712690141948	3.01277559751466e-12	7.09541782053744e-12	cds-CBV42578.1	gloB	0.635416666666667	768	HELO_2694
HELO_2695	4626.77500692216	-0.680509078441613	0.0590346699229765	-11.5272784506034	9.61348626530375e-31	4.29481024441362e-30	cds-CBV42579.1	HELO_2695	0.665020576131687	1215	HELO_2695
HELO_2696	2612.33098365537	-0.332201475221951	0.068499204171508	-4.84971291622873	1.23640289878344e-06	2.20998672286229e-06	cds-CBV42580.1	HELO_2696	0.650715071507151	1818	HELO_2696
HELO_2697	659.205729276647	0.284820248606472	0.0915309665082391	3.11173649172419	0.00185990435006928	0.00267876255482683	cds-CBV42581.1	HELO_2697	0.61731843575419	1074	HELO_2697
HELO_2698	455.904383929915	0.583384199757741	0.113753151561582	5.12851021487451	2.92044054658192e-07	5.3948878894494e-07	cds-CBV42582.1	HELO_2698	0.641597028783658	1077	HELO_2698
HELO_2699	1211.68417205766	0.593187856543355	0.0780591435122953	7.59921041728981	2.97942994022978e-14	7.61805085138809e-14	cds-CBV42583.1	HELO_2699	0.667924528301887	1590	HELO_2699
HELO_2700	1233.78950754569	2.75026638301918	0.0882278809531902	31.1723046423199	2.52941637128048e-213	1.15120062597903e-211	cds-CBV42584.1	HELO_2700	0.617764471057884	1002	HELO_2700
HELO_2701	74.9115155106794	1.9936906416342	0.257833310050633	7.73247894634982	1.0547226737659e-14	2.76475540329853e-14	cds-CBV42585.1	HELO_2701	0.598603839441536	1719	HELO_2701
HELO_2702	1702.2399339146	0.530218012468691	0.0739156614446296	7.17328374130669	7.32198767739426e-13	1.75969354015792e-12	cds-CBV42586.1	rsuA	0.642450142450142	702	HELO_2702
HELO_2703	1750.55853481799	0.526937059519593	0.0714950206930178	7.37026235410341	1.70292574921699e-13	4.20648076858824e-13	cds-CBV42587.1	HELO_2703	0.639705882352941	816	HELO_2703
HELO_2704	820.80630865627	1.43860660233443	0.0871426519637436	16.5086392244865	3.17972520049223e-61	2.86568798390897e-60	cds-CBV42588.1	HELO_2704	0.653465346534653	909	HELO_2704
HELO_2705	1563.68442090285	1.27946109197839	0.0886237929333218	14.4369931553372	3.02765028681506e-47	2.06435855698383e-46	cds-CBV42589.1	HELO_2705	0.663747810858144	1713	HELO_2705
HELO_2706	1026.65901733227	1.31478654427631	0.0904228841221748	14.5404181368495	6.718103603241e-48	4.63269227640161e-47	cds-CBV42590.1	HELO_2706	0.640723270440252	1272	HELO_2706
HELO_2707	1041.02522451959	1.16157641709729	0.0914977575411187	12.6951353597413	6.29210686950748e-37	3.33958616791206e-36	cds-CBV42591.1	HELO_2707	0.637037037037037	540	HELO_2707
HELO_2708	3296.7567785649	0.114371251131552	0.0602833777423811	1.89722698718564	0.0577979865028372	0.0720940283853477	cds-CBV42592.1	HELO_2708	0.632124352331606	579	HELO_2708
HELO_2709	5322.64560334283	0.100379088095312	0.0663032225283804	1.51393980967284	0.130041106096923	0.15503590939715	cds-CBV42593.1	nagZ	0.668639053254438	1014	HELO_2709
HELO_2710	833.139486295417	0.156736998019556	0.0972271011053465	1.61207108139252	0.106946472784173	0.128980492682072	cds-CBV42594.1	pilD	0.683098591549296	852	HELO_2710
HELO_2711	725.018059498332	0.186589317073494	0.0915106250849986	2.03899073905552	0.0414509518358409	0.0526781555442571	cds-CBV42595.1	coaE	0.672985781990521	633	HELO_2711
HELO_2712	416.303823679287	0.173678570975743	0.122410468119315	1.41882123027629	0.155951141523257	0.184177134701972	cds-CBV42596.1	yacG	0.623931623931624	234	HELO_2712
HELO_2713	1822.84995252355	-0.116797563561523	0.0681555201070128	-1.71369191194105	0.0865853231130737	0.105684599884244	cds-CBV42597.1	HELO_2713	0.652920962199313	873	HELO_2713
HELO_2714	2382.00668965145	-0.0596394956246572	0.0822783132811657	-0.724850732183267	0.468543608544972	0.507879511376077	cds-CBV42598.1	HELO_2714	0.576666666666667	300	HELO_2714
HELO_2715	28189.9803513013	-0.714224310345278	0.0800849988914603	-8.91832827909845	4.7337943911877e-19	1.45204257610063e-18	cds-CBV42599.1	HELO_2715	0.567708333333333	384	HELO_2715
HELO_2716	202822.11900914	-0.454348455297233	0.0660537898845378	-6.87846157035706	6.05023664276222e-12	1.40849818518525e-11	cds-CBV42600.1	rpsA	0.601190476190476	1680	HELO_2716
HELO_2717	7368.3110998326	0.0427149344792977	0.09413940420205	0.453741287629347	0.650015046328911	0.681654603595496	cds-CBV42601.1	cmk	0.671014492753623	690	HELO_2717
HELO_2718	14327.2148080357	-0.284571393263424	0.0593107370047733	-4.79797432361229	1.60278318880049e-06	2.84531135564241e-06	cds-CBV42602.1	aroA	0.670189343901365	2271	HELO_2718
HELO_2719	6589.46598114583	-0.394857157059742	0.0735080178502753	-5.37162024779401	7.80323058467863e-08	1.49220391590414e-07	cds-CBV42603.1	pheA	0.637362637362637	1092	HELO_2719
HELO_2720	6561.13562899613	-0.469717052855285	0.0621761003095789	-7.55462389111785	4.20071945079943e-14	1.06509885239281e-13	cds-CBV42604.1	serC	0.659498207885305	1116	HELO_2720
HELO_2721	21887.0135522868	-0.0121548567213472	0.0543994524864405	-0.223437115003629	0.823195320783145	0.840442999707842	cds-CBV42605.1	gyrA	0.643333333333333	2700	HELO_2721
HELO_2722	127.601198039618	0.444594522421049	0.175115313450014	2.53886718221223	0.0111212034223976	0.0149418087309778	cds-CBV42606.1	fadM	0.631205673758865	423	HELO_2722
HELO_2723	4786.3319509423	-0.323283346972055	0.0622189895997614	-5.19589516081268	2.03737059944821e-07	3.7982930632826e-07	cds-CBV42607.1	rdgC2	0.67416934619507	933	HELO_2723
HELO_2724	4185.57305068905	-0.750476497632311	0.0622736650366813	-12.051265927423	1.90993837507895e-33	9.2107094353145e-33	cds-CBV42608.1	HELO_2724	0.646907216494845	1164	HELO_2724
HELO_2725	2184.27990005053	0.188614027287132	0.0693023850814912	2.72160946647572	0.00649648651242621	0.00891583392074777	cds-CBV42609.1	HELO_2725	0.670962199312715	1164	HELO_2725
HELO_2726	1942.11577361883	0.609308630503477	0.084591207814533	7.20297825560537	5.8911370701995e-13	1.424278225272e-12	cds-CBV42610.2	HELO_2726	0.574468085106383	282	HELO_2726
HELO_2727	2858.11274256528	-0.817642107503452	0.0681594714987563	-11.9960159538263	3.72814377967624e-33	1.78607519760542e-32	cds-CBV42611.1	thiI	0.654496281271129	1479	HELO_2727
HELO_2728	9380.65282744782	-0.383451712165401	0.0670886134813149	-5.71560049116528	1.0931729522253e-08	2.1643516688702e-08	cds-CBV42612.1	metG	0.638193421698576	2037	HELO_2728
HELO_2729	2853.52699257306	-0.356238752017611	0.0788684141440772	-4.5168747956163	6.27589875627947e-06	1.08040413104556e-05	cds-CBV42613.1	rnfB	0.70040899795501	978	HELO_2729
HELO_2730	1509.12581530829	-0.205303382076336	0.0781791613031772	-2.62606273403438	0.00863788957755029	0.0117396625426878	cds-CBV42614.1	nth	0.630503144654088	636	HELO_2730
HELO_2731	507.010672184232	-0.722640682291215	0.0982629402513341	-7.35415285195889	1.92141765383025e-13	4.7397572341436e-13	cds-CBV42615.1	HELO_2731	0.61025641025641	195	HELO_2731
HELO_2732	2606.63735095776	-0.518722319070989	0.0626878936926123	-8.27468093942548	1.28800043561768e-16	3.60461920529129e-16	cds-CBV42616.1	HELO_2732	0.665012406947891	1209	HELO_2732
HELO_2733	2464.95290522435	-0.793015559877802	0.0625819029696676	-12.6716434343993	8.49164759977013e-37	4.47439781631882e-36	cds-CBV42617.1	HELO_2733	0.651138716356108	966	HELO_2733
HELO_2734	1598.95925746805	0.307032732632561	0.069952827416224	4.3891397099033	1.13799945859351e-05	1.92898325360288e-05	cds-CBV42618.2	HELO_2734	0.670634920634921	1008	HELO_2734
HELO_2735	673.495609117738	0.325518665376907	0.0881991518502274	3.69072330683719	0.000223617279010757	0.000346022317415286	cds-CBV42619.1	HELO_2735	0.639455782312925	294	HELO_2735
HELO_2736	3708.36200004049	0.2604235159763	0.0672306273870265	3.87358449709416	0.000107246198960788	0.000170367980111793	cds-CBV42620.2	HELO_2736	0.645122681029324	1671	HELO_2736
HELO_2738	1269.06674894552	1.08975519489822	0.0825994858152743	13.19324429374	9.59646830313394e-40	5.40042366177908e-39	cds-CBV42622.1	HELO_2738	0.665191740412979	678	HELO_2738
HELO_2739	263.87837749744	0.485954711064286	0.160661338571823	3.02471469106454	0.00248867771559999	0.00354509998532846	cds-CBV42623.1	HELO_2739	0.623655913978495	372	HELO_2739
HELO_2740	888.197227094471	0.638889766879468	0.103733003302156	6.1589826433396	7.32137495044145e-10	1.53820693563516e-09	cds-CBV42624.1	HELO_2740	0.69692532942899	2049	HELO_2740
HELO_2741	300.567192324382	0.111818555656654	0.123513642983923	0.905313396603548	0.365299381211366	0.404764165243635	cds-CBV42625.1	HELO_2741	0.661220043572985	2754	HELO_2741
HELO_2742	5026.25763876492	-0.389797857200642	0.0657719371236019	-5.92650717384398	3.09445873069287e-09	6.30846821861855e-09	cds-CBV42626.1	HELO_2742	0.653968253968254	315	HELO_2742
HELO_2743	18895.1809250382	-0.140332142792847	0.0567680883014919	-2.47202516398917	0.0134350059047949	0.0178855051185953	cds-CBV42627.1	argG	0.622440622440622	1221	HELO_2743
HELO_2744	2029.5796822046	-0.403541838833943	0.0794162085291169	-5.08135362173567	3.74754735265963e-07	6.8948054123465e-07	cds-CBV42628.1	rnt	0.66966966966967	666	HELO_2744
HELO_2745	4075.91767100836	-0.653596432754	0.0915484421420142	-7.13935068103192	9.3772820928609e-13	2.2403336023692e-12	cds-CBV42629.1	grxD	0.617816091954023	348	HELO_2745
HELO_2746	6820.13808325963	0.0355559873494926	0.059004917860161	0.602593625056114	0.546779062319018	0.58330576205788	cds-CBV42630.1	argF	0.647122692725299	921	HELO_2746
HELO_2747	99.6037419368269	-0.689620117805304	0.196835091558422	-3.5035425459216	0.000459113307368691	0.000692473716706465	cds-CBV42631.1	HELO_2747	0.664466446644664	909	HELO_2747
HELO_2748	48.5258105563118	0.257295079446853	0.279597498853082	0.92023383793591	0.35745057507439	0.396670997819523	cds-CBV42632.1	lcdH	0.67816091954023	957	HELO_2748
HELO_2749	23.3954453122181	0.325299032432163	0.392149396611123	0.829528325794537	0.406805515244585	0.446440037608405	cds-CBV42633.1	HELO_2749	0.683870967741935	465	HELO_2749
HELO_2750	76.3712250893164	-0.300434947720256	0.215274441015132	-1.39559042078357	0.162837868712655	0.192061120823705	cds-CBV42634.1	HELO_2750	0.644444444444444	1620	HELO_2750
HELO_2751	45.5513413851479	0.259697883692277	0.283164282333022	0.917127970917082	0.359075585435922	0.398352896578974	cds-CBV42635.1	HELO_2751	0.692307692307692	819	HELO_2751
HELO_2752	439.820277491556	0.284308156973701	0.122695329553553	2.31718809516387	0.020493487745373	0.0268695674760183	cds-CBV42636.1	HELO_2752	0.621004566210046	1095	HELO_2752
HELO_2753	370.722367829167	0.92934240434285	0.115457958577011	8.0491844459815	8.33475585470109e-16	2.26638133435151e-15	cds-CBV42637.1	ybiX	0.613333333333333	675	HELO_2753
HELO_2754	1126.49107627293	0.0335505501241882	0.0865723452744747	0.387543505005176	0.698353883907104	0.725244293013624	cds-CBV42638.1	cdhR	0.660436137071651	963	HELO_2754
HELO_2755	4315.05541696901	0.0307724374041829	0.0684539217736602	0.449535053753831	0.653045726953498	0.684635615271433	cds-CBV42639.1	HELO_2755	0.648562300319489	939	HELO_2755
HELO_2756	419.556857660909	0.274845463888048	0.104585860335998	2.62794093776219	0.00859034292790094	0.0116837648862485	cds-CBV42640.1	HELO_2756	0.685416666666667	960	HELO_2756
HELO_2757	107.101477716002	0.136418359096794	0.198864816246001	0.685985392851194	0.492722319664968	0.531398686581798	cds-CBV42641.2	HELO_2757	0.692619626926196	1233	HELO_2757
HELO_2758	579.677888154857	0.845026918077944	0.0997904094878206	8.46801734169734	2.49605157230296e-17	7.17294694140102e-17	cds-CBV42642.1	HELO_2758	0.683683683683684	999	HELO_2758
HELO_2759	228.180524126582	0.333383456948152	0.133276545878651	2.50144130574706	0.0123688943108599	0.0165387969834157	cds-CBV42643.1	HELO_2759	0.682456140350877	1140	HELO_2759
HELO_2760	91.3609456950298	0.405810379769938	0.205937427894862	1.9705518512017	0.048775158600668	0.061428693346604	cds-CBV42644.1	HELO_2760	0.666666666666667	588	HELO_2760
HELO_2761	300.374830832307	0.257286890854669	0.1284249258825	2.0034030706007	0.0451340421548985	0.0570799053442117	cds-CBV42645.1	aruI1	0.708020050125313	1596	HELO_2761
HELO_2762	241.874048772992	-0.330876228902762	0.141311045013873	-2.34147464460601	0.019207730587629	0.0252656600684817	cds-CBV42646.1	HELO_2762	0.657082002129925	939	HELO_2762
HELO_2763	183.396285599353	-0.228567770480087	0.146928313048358	-1.5556414263387	0.119793382069452	0.143807353813015	cds-CBV42647.1	HELO_2763	0.682730923694779	747	HELO_2763
HELO_2764	281.56562441799	0.0487324090151099	0.130245967226727	0.374156759343484	0.70828769241114	0.734722361273209	cds-CBV42648.1	aruH	0.694166666666667	1200	HELO_2764
HELO_2765	178.669898742404	0.00943476128817086	0.159168129325618	0.0592754424402996	0.952732720807523	0.957994983833248	cds-CBV42649.1	HELO_2765	0.686792452830189	795	HELO_2765
HELO_2766	264.483302183721	-0.951996949606975	0.141277042837019	-6.73851130013546	1.60017615378816e-11	3.66199960775783e-11	cds-CBV42650.1	HELO_2766	0.648922686945501	789	HELO_2766
HELO_2767	90.3084458475995	-1.24393040486209	0.222230013611078	-5.59749056686407	2.17476681695073e-08	4.25259182627154e-08	cds-CBV42651.1	HELO_2767	0.665266106442577	714	HELO_2767
HELO_2768	225.048963038862	-0.748116508028988	0.140329520200034	-5.33114135188789	9.75974127726222e-08	1.85465647132107e-07	cds-CBV42652.2	HELO_2768	0.699237699237699	1443	HELO_2768
HELO_2769	157.92882669571	1.07230991478632	0.184104553061089	5.82446168200146	5.72969817163079e-09	1.15131517896842e-08	cds-CBV42653.1	HELO_2769	0.693376068376068	936	HELO_2769
HELO_2770	59.8034280104486	-0.8881033393278	0.248335064592786	-3.57623012595539	0.000348584820774861	0.000531712330306355	cds-CBV42654.1	gspD1	0.706222222222222	2250	HELO_2770
HELO_2771	10.0924075987383	-0.354100685567684	0.601554275608202	-0.588642953638173	0.556100813249255	0.592902799719045	cds-CBV42655.1	gspN	0.787524366471735	513	HELO_2771
HELO_2772	20.4772100005803	-1.87585403594457	0.455461070587328	-4.11858259044096	3.81209943278792e-05	6.26629978996877e-05	cds-CBV42656.1	gspM	0.745484400656814	609	HELO_2772
HELO_2773	36.0913462153373	-1.57909070099667	0.328034898891823	-4.81378873507422	1.48095369727055e-06	2.63417313715782e-06	cds-CBV42657.2	gspL	0.744164332399627	1071	HELO_2773
HELO_2774	34.0786761939672	-1.6159363408527	0.353684012891169	-4.56887018342539	4.90360371129455e-06	8.48575147947882e-06	cds-CBV42658.1	gspK1	0.754532775453278	717	HELO_2774
HELO_2775	32.9183161516568	-1.3862207873578	0.344349517594688	-4.02562140072295	5.6825053965332e-05	9.18738994173062e-05	cds-CBV42659.1	gspJ1	0.745954692556634	618	HELO_2775
HELO_2776	33.0840398779685	-1.58985648449501	0.343631577351898	-4.62663093056465	3.71661947013947e-06	6.47784178591565e-06	cds-CBV42660.1	gspH1	0.745098039215686	459	HELO_2776
HELO_2777	39.6532856326403	-2.06872588546286	0.331053094845324	-6.24892477271483	4.13287901613103e-10	8.83087587895133e-10	cds-CBV42661.1	gspG1	0.678486997635934	423	HELO_2777
HELO_2778	73.0597533301048	-2.03044524779997	0.246070786906831	-8.25146809714047	1.56460407157297e-16	4.37200569807918e-16	cds-CBV42662.1	gspF1	0.709166666666667	1200	HELO_2778
HELO_2779	227.644299009252	-2.47663386570697	0.158232071835713	-15.6519082192033	3.22405338066478e-55	2.6202630265626e-54	cds-CBV42663.1	gspE1	0.72094395280236	1695	HELO_2779
HELO_2780	508.906003171335	-1.705001220516	0.119891023319442	-14.2212583837335	6.7625846699968e-46	4.42851992508243e-45	cds-CBV42664.2	HELO_2780	0.675545689974103	2703	HELO_2780
HELO_2781	792.897131801213	-0.19553221147355	0.0941901189645355	-2.07593125078408	0.037900309906107	0.0483514465200194	cds-CBV42665.1	HELO_2781	0.733723958333333	1536	HELO_2781
HELO_2782	759.133920941202	0.712476001178689	0.0979914851222583	7.27079501131934	3.57377912177764e-13	8.74471087526369e-13	cds-CBV42666.1	HELO_2782	0.687134502923977	684	HELO_2782
HELO_2783	1425.43173602644	0.903698303502841	0.0720045553294009	12.550571271063	3.94652485312252e-36	2.03819815464101e-35	cds-CBV42667.1	HELO_2783	0.641830065359477	765	HELO_2783
HELO_2784	533.936279436087	-0.155476193367518	0.105895895827461	-1.46819848071204	0.142050316847712	0.16874558030751	cds-CBV42668.1	HELO_2784	0.673289183222958	906	HELO_2784
HELO_2785	249.578565486274	-0.291399936919604	0.146863934725545	-1.98414905241484	0.0472392261792192	0.0595973744000475	cds-CBV42669.1	araH	0.655818540433925	1014	HELO_2785
HELO_2786	311.484655708015	-0.16769465783685	0.121095044555244	-1.38481849899603	0.166107972915116	0.195558893639849	cds-CBV42670.1	araG	0.657622739018088	1548	HELO_2786
HELO_2787	198.447524748093	0.0376015927393018	0.148699649568825	0.252869410575834	0.800369128229534	0.819582839068675	cds-CBV42671.1	araF	0.623314065510597	1038	HELO_2787
HELO_2788	86.9046189996377	1.06777856721556	0.214331830942083	4.98189448819713	6.29647662688687e-07	1.1439855987273e-06	cds-CBV42672.1	HELO_2788	0.534883720930233	903	HELO_2788
HELO_2789	31.6187551409678	0.884745467038319	0.344944778382742	2.56489015774179	0.0103208472082838	0.013907551697025	cds-CBV42673.1	HELO_2789	0.505971769815418	921	HELO_2789
HELO_2790	106.05736004957	0.648195409068896	0.194384652507817	3.33460178417548	0.000854216317200102	0.00126072217710805	cds-CBV42674.1	HELO_2790	0.536776212832551	1278	HELO_2790
HELO_2791	45.3696168808381	0.928869376182226	0.296152354298903	3.13645784914048	0.00171002015628852	0.00246776987278895	cds-CBV42675.1	HELO_2791	0.536111111111111	1080	HELO_2791
HELO_2792	86.5896580183711	1.32294731288849	0.231029736933981	5.72630748944037	1.02640112533527e-08	2.03547194844539e-08	cds-CBV42676.1	abfA	0.508840864440079	1527	HELO_2792
HELO_2793	51.7784357159192	-0.138124615803966	0.267804710284231	-0.515766192675885	0.606017717275737	0.639939242633689	cds-CBV42677.1	HELO_2793	0.537037037037037	1134	HELO_2793
HELO_2794	341.012415685049	0.171060270144515	0.118032173704153	1.44926815101513	0.147262711761565	0.174709525423219	cds-CBV42678.1	galM	0.592409240924092	1212	HELO_2794
HELO_2795	901.705156111624	0.478848950299353	0.0808130443023528	5.9253918031821	3.11553661522575e-09	6.34788406045716e-09	cds-CBV42679.1	HELO_2795	0.653292181069959	972	HELO_2795
HELO_2796	901.935902811637	0.49785064153509	0.0820402640084155	6.06836956892315	1.2921529281348e-09	2.68228552527869e-09	cds-CBV42680.1	araA	0.654800431499461	927	HELO_2796
HELO_2797	1099.95544833846	2.00726709357408	0.0820513232468579	24.4635554204904	3.61040705612387e-132	8.82247791365571e-131	cds-CBV42681.1	xylD	0.662222222222222	1800	HELO_2797
HELO_2798	268.85945622886	2.34270040120339	0.157324741112254	14.8908581361137	3.77888019780606e-50	2.73536834994271e-49	cds-CBV42682.1	HELO_2798	0.599479843953186	2307	HELO_2798
HELO_2799	665.773290792363	1.72253484366085	0.109991537882332	15.6606124145986	2.81176590799543e-55	2.2966291849255e-54	cds-CBV42683.2	arbA	0.610169491525424	1062	HELO_2799
HELO_2800	2062.91064528411	2.31612797417386	0.0974585910427237	23.7652519843891	7.64274635453551e-125	1.72839996750707e-123	cds-CBV42684.1	araC	0.650170648464164	1758	HELO_2800
HELO_2801	676.213129359706	3.88136929424252	0.137678528026527	28.1915368349571	7.42571694812901e-175	2.73101367758967e-173	cds-CBV42685.1	HELO_2801	0.632352941176471	1020	HELO_2801
HELO_2802	35.1001558336516	2.96938895508062	0.414049101186358	7.17158652578293	7.41335583376645e-13	1.7804768199699e-12	cds-CBV42686.1	HELO_2802	0.678333333333333	600	HELO_2802
HELO_2803	52.922123436977	1.69469805590605	0.298189546303025	5.68329130553715	1.32126930321311e-08	2.60744798536527e-08	cds-CBV42687.1	HELO_2803	0.655172413793103	1305	HELO_2803
HELO_2804	365.046561884448	1.15269816426342	0.11387240247331	10.1227175261679	4.38080291624062e-24	1.57769568922177e-23	cds-CBV42688.1	HELO_2804	0.592997811816193	1371	HELO_2804
HELO_2805	373.04770632729	1.55091596757389	0.11678916145314	13.2796224262315	3.03922757712993e-40	1.74265001705985e-39	cds-CBV42689.1	HELO_2805	0.630879345603272	978	HELO_2805
HELO_2806	661.744651395942	1.37848444997704	0.0941082707867867	14.6478565428129	1.39032959438013e-48	9.73498087141936e-48	cds-CBV42690.1	HELO_2806	0.658561296859169	987	HELO_2806
HELO_2807	2418.46066365216	1.69293275699106	0.069162334983165	24.4776692025094	2.55454156713651e-132	6.32726928295512e-131	cds-CBV42691.1	HELO_2807	0.695183776932826	1578	HELO_2807
HELO_2808	469.863904206902	1.30779848725577	0.115024876458724	11.3697012987018	5.9189794245271e-30	2.58405324756633e-29	cds-CBV42692.1	xylX3	0.668380462724936	1167	HELO_2808
HELO_2809	1168.4265199094	0.352280178019332	0.0873831429149901	4.03144320824034	5.54353927985665e-05	8.97466719340066e-05	cds-CBV42693.1	HELO_2809	0.649805447470817	771	HELO_2809
HELO_2810	1706.69420834171	-0.400100718583735	0.0746041464781619	-5.36298232030377	8.18590211005553e-08	1.56291922300536e-07	cds-CBV42694.2	uvrY	0.604938271604938	648	HELO_2810
HELO_2811	3327.71773873276	-0.354407426398105	0.0660599526997854	-5.36493612111316	8.09778725307642e-08	1.54690678848118e-07	cds-CBV42695.1	uvrC	0.647933884297521	1815	HELO_2811
HELO_2812	1452.70214866445	0.55778482043916	0.0884406391357941	6.30688364409853	2.84709701149164e-10	6.15574834848043e-10	cds-CBV42696.1	pgsA	0.632058287795993	549	HELO_2812
HELO_2813	199.206518003989	2.32933766150088	0.185961717133184	12.5258988646176	5.38774720967841e-36	2.77858181167693e-35	cds-CBV42697.1	HELO_2813	0.537897310513447	1227	HELO_2813
HELO_2814	709.750976300611	1.78711750183811	0.101613406830603	17.5874184084525	3.07574128200431e-69	3.20881776727155e-68	cds-CBV42698.1	HELO_2814	0.604361370716511	1284	HELO_2814
HELO_2815	608.69715479293	2.09139990419387	0.113112239113173	18.4895986552026	2.5041118482058e-76	2.84033371941349e-75	cds-CBV42699.2	HELO_2815	0.623312011371713	1407	HELO_2815
HELO_2816	646.679885629544	1.12327731107114	0.131687394236283	8.52987727174309	1.46503056572822e-17	4.2503396731605e-17	cds-CBV42700.1	agmR	0.605263157894737	684	HELO_2816
HELO_2817	15147.1293466722	5.9228932892091	0.871150724452769	6.79893056730187	1.05398595205743e-11	2.43191562195254e-11	cds-CBV42701.1	acoD	0.635765943458251	1521	HELO_2817
HELO_2818	11073.2949954137	5.4056121666018	0.783685490297556	6.89768055364832	5.28584407566457e-12	1.23449379599068e-11	cds-CBV42702.1	adh2	0.60932944606414	1029	HELO_2818
HELO_2819	402.70379277025	1.04558971035855	0.113421427436343	9.21862591568405	3.009317080771e-20	9.56936549439932e-20	cds-CBV42703.1	HELO_2819	0.591731266149871	774	HELO_2819
HELO_2820	572.042973243654	1.7965749788993	0.1108062150729	16.2136661532687	4.03748160827522e-59	3.56807537275002e-58	cds-CBV42704.1	HELO_2820	0.625333333333333	750	HELO_2820
HELO_2821	107.132413194784	1.54111747120692	0.209361180329729	7.36104691796147	1.82473412202028e-13	4.50430978866159e-13	cds-CBV42705.1	HELO_2821	0.522842639593909	591	HELO_2821
HELO_2822	8.26623989740516	-0.893940015311586	0.653737702683006	-1.36742918703138	0.171490819043211	0.201483727698073	cds-CBV42706.1	HELO_2822	0.571794871794872	780	HELO_2822
HELO_2823	41.5213624991243	1.61839961795765	0.326711258681045	4.95360834668275	7.28497643040811e-07	1.31963180015502e-06	cds-CBV42707.1	HELO_2823	0.559322033898305	885	HELO_2823
HELO_2824	272.538047718214	1.36655056028389	0.13565164769377	10.0739694910956	7.20116934446225e-24	2.57811775645891e-23	cds-CBV42708.1	HELO_2824	0.564551422319475	1371	HELO_2824
HELO_2825	596.327541708386	1.05516174019506	0.0981606027347188	10.7493404767151	5.96868560713103e-27	2.38028305537394e-26	cds-CBV42709.2	HELO_2825	0.604813315339631	4446	HELO_2825
HELO_2826	27.1055489489444	0.469118954489794	0.379576618092904	1.23590055901434	0.216495529218678	0.250734195685336	cds-CBV42710.1	hdc	0.49874686716792	1197	HELO_2826
HELO_2827	150.20526197997	0.864406540384228	0.171895397831163	5.02867762191781	4.93873900834708e-07	9.01350813503344e-07	cds-CBV42711.1	HELO_2827	0.505681818181818	2112	HELO_2827
HELO_2828	201.51157887594	1.45296500379936	0.164407640886876	8.83757589344103	9.78177914698454e-19	2.97290967230139e-18	cds-CBV42712.1	HELO_2828	0.575695159629248	2913	HELO_2828
HELO_2829	542.444739808408	1.07215035931956	0.0981898592946198	10.919155674748	9.33596344592838e-28	3.8322709026635e-27	cds-CBV42713.1	fatB	0.539245667686035	981	HELO_2829
HELO_2830	97.6563262941896	1.28308885581866	0.209847560328276	6.11438538437832	9.69298052004143e-10	2.02828402721097e-09	cds-CBV42714.1	fatE	0.553410553410553	777	HELO_2830
HELO_2831	60.3570225739962	1.44102400974381	0.286335833176119	5.03263595673502	4.83781279009327e-07	8.83373940257251e-07	cds-CBV42715.1	fatC	0.546413502109705	948	HELO_2831
HELO_2832	40.5637677136074	0.766790513991498	0.309537496393452	2.47721365884808	0.0132412609350925	0.0176340274559882	cds-CBV42716.1	fatD	0.600849256900212	942	HELO_2832
HELO_2833	177.176580600878	1.51795844031777	0.174173786113682	8.71519460067895	2.90259643559411e-18	8.66258493606406e-18	cds-CBV42717.1	HELO_2833	0.642248722316865	1761	HELO_2833
HELO_2834	202.182965109438	1.24966706105659	0.1581349337009	7.90253634544938	2.73284611497624e-15	7.33256647356557e-15	cds-CBV42718.1	HELO_2834	0.623691460055096	1815	HELO_2834
HELO_2835	63.4881197486101	1.31593729905444	0.253959290517047	5.18168599532336	2.19889169402024e-07	4.09313121570945e-07	cds-CBV42719.1	entC	0.635756056808688	1197	HELO_2835
HELO_2836	60.6965735076033	0.788023653650613	0.269335288692554	2.92580915585161	0.00343561625032504	0.00484472454199592	cds-CBV42720.1	entE	0.633456334563346	1626	HELO_2836
HELO_2837	49.1181261543181	0.526668112989569	0.29355292033248	1.79411641482926	0.0727945895678851	0.0896937734743383	cds-CBV42721.1	entB	0.610538373424971	873	HELO_2837
HELO_2838	56.7909341191183	0.74380568045987	0.258555659428062	2.87677199603832	0.00401765776454652	0.00564363114225073	cds-CBV42722.1	entA	0.62037037037037	756	HELO_2838
HELO_2839	281.385000692809	2.22821616075818	0.142859139580678	15.5972951209035	7.59442597346594e-55	6.09059580823557e-54	cds-CBV42723.1	HELO_2839	0.608888888888889	450	HELO_2839
HELO_2840	625.159768865856	2.00048825907836	0.106211908475052	18.8348772543548	3.91032622753558e-79	4.66803206375641e-78	cds-CBV42724.1	HELO_2840	0.582786287381473	1371	HELO_2840
HELO_2841	263.506831635036	2.20121430400648	0.143889841314091	15.2979132084907	7.89476252005363e-53	6.11592134798197e-52	cds-CBV42725.1	HELO_2841	0.60844250363901	687	HELO_2841
HELO_2842	200.197447127934	1.34426490016194	0.159253840052615	8.44102032150571	3.14579445384737e-17	9.02587675843836e-17	cds-CBV42726.1	HELO_2842	0.578181818181818	825	HELO_2842
HELO_2843	268.715124356816	0.192137424174136	0.130843393326208	1.46845338759378	0.14198110884965	0.168718412963961	cds-CBV42727.1	HELO_2843	0.591908531222515	1137	HELO_2843
HELO_2844	254.596949435486	1.17601809584839	0.133909883883164	8.78216052277717	1.60363998165849e-18	4.83145299933195e-18	cds-CBV42728.1	HELO_2844	0.604091456077016	831	HELO_2844
HELO_2845	495.624521240398	0.812416783104346	0.107579401607467	7.55178752591198	4.29324491318297e-14	1.08780130333328e-13	cds-CBV42729.2	HELO_2845	0.578299776286353	894	HELO_2845
HELO_2846	443.038464376513	1.40954887016407	0.118556246895217	11.8892838384962	1.34555373197081e-32	6.33785399496213e-32	cds-CBV42730.1	HELO_2846	0.594621513944223	3012	HELO_2846
HELO_2847	47.9842940763267	1.5324722763137	0.304151861593062	5.03851026354742	4.69169265759804e-07	8.571225773364e-07	cds-CBV42731.1	HELO_2847	0.596899224806202	387	HELO_2847
HELO_2848	145.748343341218	1.45522326903701	0.169336925404443	8.59365590559393	8.42450547319397e-18	2.46572543632631e-17	cds-CBV42732.1	HELO_2848	0.64026402640264	1212	HELO_2848
HELO_2849	388.42601222758	2.14634334163139	0.119059866941649	18.0274293661299	1.18682586116998e-72	1.29378232350896e-71	cds-CBV42733.2	hemN	0.626984126984127	1386	HELO_2849
HELO_2850	150.614415990265	2.18448134881102	0.188223080997175	11.6058101760846	3.85023647802381e-31	1.7349889871887e-30	cds-CBV42734.1	HELO_2850	0.678966789667897	813	HELO_2850
HELO_2851	94.8913210803092	2.53825563308106	0.235758474130066	10.7663389086949	4.96347663422603e-27	1.99031039925297e-26	cds-CBV42735.1	narI	0.641592920353982	678	HELO_2851
HELO_2852	102.694086011258	2.33360462946419	0.222926359243896	10.4680515905751	1.21110074596061e-25	4.64170296425533e-25	cds-CBV42736.1	narJ	0.676923076923077	780	HELO_2852
HELO_2853	331.119447951237	2.2533961717123	0.135790453168098	16.594658307258	7.6176084653326e-62	6.98632554717279e-61	cds-CBV42737.1	narH	0.634738186462324	1566	HELO_2853
HELO_2854	887.693412540279	3.1597538989054	0.127955778601995	24.6941086477523	1.23727606417294e-134	3.17248038708005e-133	cds-CBV42738.1	narG	0.641594088149908	3789	HELO_2854
HELO_2855	936.358736349557	1.35021046839643	0.0870663589059296	15.5078320187393	3.07073134559149e-54	2.4411643732093e-53	cds-CBV42739.1	narX	0.630760986066452	1866	HELO_2855
HELO_2856	566.390466019096	1.48833800592542	0.105384748371782	14.1228975626984	2.74469604137388e-45	1.78136154842108e-44	cds-CBV42740.1	narL	0.637878787878788	660	HELO_2856
HELO_2857	285.906044524821	2.04748283748292	0.141332667708214	14.4869750970102	1.46451624480953e-47	1.00420031023569e-46	cds-CBV42741.1	HELO_2857	0.62431941923775	1653	HELO_2857
HELO_2858	90.2105151346211	2.11112220271251	0.24297699876095	8.68856810923699	3.67036143126159e-18	1.08825618658172e-17	cds-CBV42742.1	HELO_2858	0.614533965244866	1266	HELO_2858
HELO_2859	42.6436574964068	1.53720388241645	0.320438976319154	4.79718135438495	1.60913901788605e-06	2.85520232169741e-06	cds-CBV42743.1	HELO_2859	0.608465608465608	567	HELO_2859
HELO_2860	87.7309629969038	0.297075552810606	0.207280347989445	1.43320655186151	0.151798817836061	0.179564488544866	cds-CBV42744.1	HELO_2860	0.525762355415352	951	HELO_2860
HELO_2861	68.4772754031771	2.05070790267113	0.268810922068995	7.62881168252822	2.36927431874984e-14	6.10943894799446e-14	cds-CBV42745.1	HELO_2861	0.576797385620915	1224	HELO_2861
HELO_2862	110.118184002773	2.32621361062087	0.219402812967133	10.6024785150286	2.90185968408397e-26	1.13122817020875e-25	cds-CBV42746.1	HELO_2862	0.593650793650794	315	HELO_2862
HELO_2863	2277.34569145397	0.241704626548063	0.0737116358507295	3.27905660698575	0.00104154741156633	0.00153037696751937	cds-CBV42747.1	HELO_2863	0.640759930915371	1158	HELO_2863
HELO_2864	2177.90874169227	0.439375870925944	0.0675085098243649	6.50845163178771	7.59293487837619e-11	1.68572413976632e-10	cds-CBV42748.1	nadB	0.686274509803922	1581	HELO_2864
HELO_2865	1768.52382345751	1.32275123028911	0.088441025538665	14.9563081413028	1.4167024785972e-50	1.03996244447024e-49	cds-CBV42749.1	HELO_2865	0.68922305764411	399	HELO_2865
HELO_2866	772.13030690932	0.827801718526708	0.293243439441355	2.82291641410193	0.00475889768884069	0.00663875344255515	cds-CBV42750.2	HELO_2866	0.612244897959184	294	HELO_2866
HELO_2867	2127.97236972044	-0.189977611051277	0.0951739251643556	-1.9961098664703	0.0459219653207158	0.0579957945656351	cds-CBV42751.1	ihfB	0.602693602693603	297	HELO_2867
HELO_2868	3183.05844949595	0.208950355897153	0.0701902379162794	2.97691476906492	0.00291164941810692	0.00412984633086377	cds-CBV42752.1	HELO_2868	0.627450980392157	306	HELO_2868
HELO_2869	4211.86992736141	-0.0922633744758635	0.0643501650890521	-1.43377059481018	0.151637738934761	0.179432241618935	cds-CBV42753.1	lapB	0.659052453468697	1182	HELO_2869
HELO_2870	3157.50888921999	0.546194120903609	0.0662007218953603	8.25057650831885	1.57632220634112e-16	4.39799935117857e-16	cds-CBV42754.1	pyrF	0.656695156695157	702	HELO_2870
HELO_2871	15.7322471768079	1.62051440817413	0.523321656426457	3.09659343975928	0.00195758155158383	0.00281387857454273	cds-CBV42755.1	HELO_2871	0.642642642642643	333	HELO_2871
HELO_2872	2386.43118316069	1.43407276204207	0.0669988626244655	21.4044344316735	1.21485817888527e-101	2.06696197631836e-100	cds-CBV42756.1	HELO_2872	0.639107611548556	762	HELO_2872
HELO_2873	572.812386822284	-0.0703984923470113	0.12383145063691	-0.568502524883027	0.569693791741315	0.605621925760621	cds-CBV42757.1	HELO_2873	0.651685393258427	534	HELO_2873
HELO_2874	10900.4519164323	0.545255624809106	0.0872589650329364	6.24870607396382	4.13866913310021e-10	8.83806118100755e-10	cds-CBV42758.1	groES	0.602040816326531	294	HELO_2874
HELO_2875	122402.825855427	0.916490619027308	0.0789086848234367	11.6145722245659	3.47523335218871e-31	1.56794605146457e-30	cds-CBV42759.1	groEL	0.6381299332119	1647	HELO_2875
HELO_2876	1228.78785610626	-0.566056303102891	0.0727837754579624	-7.77723193859086	7.41286246880635e-15	1.95581393108144e-14	cds-CBV42760.1	trmJ2	0.65578231292517	735	HELO_2876
HELO_2877	157.158394393212	1.06808855009829	0.162674229797741	6.56581286062511	5.17497752396691e-11	1.16022741162337e-10	cds-CBV42761.1	ilvE1	0.647179487179487	975	HELO_2877
HELO_2878	216.086009113777	1.08351938634206	0.140138853619511	7.7317557433708	1.06073322559202e-14	2.77851055710831e-14	cds-CBV42762.2	HELO_2878	0.675700090334237	1107	HELO_2878
HELO_2879	155.387692639485	1.65859180017536	0.169190976991452	9.80307478370525	1.0920961783133e-22	3.75833854937497e-22	cds-CBV42763.1	HELO_2879	0.687830687830688	945	HELO_2879
HELO_2880	45.846505151032	1.64386894998746	0.299882195253544	5.48171574040134	4.21220649879349e-08	8.14912001174659e-08	cds-CBV42764.1	HELO_2880	0.663865546218487	357	HELO_2880
HELO_2881	85.9209078706752	1.2705110316099	0.218227471871511	5.82195733980712	5.81623972491434e-09	1.16741614324218e-08	cds-CBV42765.1	HELO_2881	0.685990338164251	1035	HELO_2881
HELO_2882	85.7451299362108	1.38270997463575	0.225536272747658	6.13076538771572	8.74572959080609e-10	1.83428579724222e-09	cds-CBV42766.1	HELO_2882	0.630672926447574	1278	HELO_2882
HELO_2883	40.9964543088903	0.909551413893665	0.304585876422154	2.98619037946799	0.00282476725522861	0.0040081752051003	cds-CBV42767.1	HELO_2883	0.619047619047619	546	HELO_2883
HELO_2884	147.170759212988	1.46253109654425	0.185750062865764	7.87365061405754	3.44439980361904e-15	9.19432528224115e-15	cds-CBV42768.1	HELO_2884	0.631383472609099	1077	HELO_2884
HELO_2885	247.063458908992	1.43491106005518	0.143899580688932	9.97161390731935	2.0290455426352e-23	7.13792736302876e-23	cds-CBV42769.1	HELO_2885	0.643500643500644	777	HELO_2885
HELO_2886	1567.13393863061	1.98568326425123	0.0788781667468393	25.1740544455642	7.70775834697198e-140	2.1260566773731e-138	cds-CBV42770.1	HELO_2886	0.666666666666667	1176	HELO_2886
HELO_2887	1444.99793633344	1.74331907397319	0.0808221540382158	21.5698170225565	3.45056206102578e-103	6.04014253086291e-102	cds-CBV42771.1	HELO_2887	0.654460093896714	1065	HELO_2887
HELO_2888	209.728137435626	0.0565039715298147	0.14568068179596	0.38786180043387	0.698118308292542	0.725244293013624	cds-CBV42772.1	qdoI	0.688497061293031	1191	HELO_2888
HELO_2889	70.2001499147834	-0.701641092422369	0.23102865586585	-3.0370305787079	0.00238921217035798	0.00341008291347449	cds-CBV42773.1	HELO_2889	0.742150968603874	1497	HELO_2889
HELO_2890	631.903462051289	0.206492547655692	0.0962374478731672	2.14565693728528	0.0319003592216412	0.0409986614634647	cds-CBV42774.2	HELO_2890	0.723872387238724	909	HELO_2890
HELO_2891	402.603442687331	0.999575545159192	0.118963582452684	8.40236587156209	4.37572013566986e-17	1.24468726671672e-16	cds-CBV42775.1	HELO_2891	0.636111111111111	1080	HELO_2891
HELO_2892	1621.61769932159	0.840276669982021	0.0734846952255071	11.4347166767639	2.80450659216364e-30	1.23323774179563e-29	cds-CBV42776.1	HELO_2892	0.660875160875161	1554	HELO_2892
HELO_2893	149.276628462964	3.50368598194726	0.22861663935763	15.3255948114361	5.15802064075167e-53	4.00433969146627e-52	cds-CBV42777.1	hmp	0.643881856540084	1185	HELO_2893
HELO_2894	1025.11077975038	0.504793304295985	0.0832549383854278	6.06322356469775	1.33420003234075e-09	2.76641362058808e-09	cds-CBV42778.1	HELO_2894	0.629262926292629	909	HELO_2894
HELO_2895	2159.81327209058	-3.85623460385803	0.0877426909686684	-43.9493542001697	0	0	cds-CBV42779.1	HELO_2895	0.64037558685446	1065	HELO_2895
HELO_2896	89.3439094829089	0.785938574870034	0.209187768420013	3.75709622415401	0.00017189641180519	0.000267925871311086	cds-CBV42780.1	HELO_2896	0.651282051282051	1170	HELO_2896
HELO_2897	37.9219089135507	0.620268436691004	0.319679647705419	1.94028128203699	0.0523455149056233	0.0656754030914453	cds-CBV42781.1	HELO_2897	0.635198135198135	858	HELO_2897
HELO_2898	24.5648181659043	0.853583092439212	0.397051906757642	2.14980227499634	0.0315708581711506	0.0406038483225571	cds-CBV42782.1	HELO_2898	0.61803084223013	843	HELO_2898
HELO_2899	57.5563359289335	0.555828811438533	0.265991803714368	2.0896463863804	0.0366495763939651	0.0467886071705564	cds-CBV42783.1	HELO_2899	0.629090909090909	825	HELO_2899
HELO_2900	76.1465180230529	0.604064417088813	0.219883046293222	2.74720778737653	0.0060105041919187	0.00829891761955858	cds-CBV42784.1	HELO_2900	0.630655586334257	1083	HELO_2900
HELO_2901	101.733808850116	1.30581923452872	0.199592708998865	6.54241951561543	6.05314140556079e-11	1.34880586644106e-10	cds-CBV42785.1	HELO_2901	0.6484375	768	HELO_2901
HELO_2902	454.842406741331	0.656000373021157	0.105459187000932	6.22041940277198	4.9582771429935e-10	1.05327229157756e-09	cds-CBV42786.1	HELO_2902	0.634228187919463	894	HELO_2902
HELO_2903	76.0589112504061	0.875166849377605	0.237494890038438	3.68499233493386	0.00022870952327234	0.000353151558199572	cds-CBV42787.1	HELO_2903	0.641025641025641	741	HELO_2903
HELO_2904	1145.62393746131	0.271566042677343	0.0915761992514574	2.96546531628436	0.00302225421775595	0.00427506900033	cds-CBV42788.1	HELO_2904	0.574626865671642	1206	HELO_2904
HELO_2905	9508.97187046243	0.23007395048295	0.0566930854778869	4.05823652996784	4.94446751225744e-05	8.0369670589863e-05	cds-CBV42789.2	HELO_2905	0.60797342192691	3612	HELO_2905
HELO_2906	2601.17439120624	0.44452341302673	0.0654329940375736	6.79356675580933	1.09394582314359e-11	2.5225185193577e-11	cds-CBV42790.1	HELO_2906	0.616915422885572	804	HELO_2906
HELO_2907	3883.46025558392	0.584663174516507	0.0645977714851797	9.05082576495139	1.41891198653264e-19	4.43455668924065e-19	cds-CBV42791.1	vgr1	0.694083694083694	2079	HELO_2907
HELO_2908	1392.48921172619	0.519499196140812	0.0914070569919188	5.68335983278337	1.32073975402502e-08	2.60744798536527e-08	cds-CBV42792.1	HELO_2908	0.697916666666667	288	HELO_2908
HELO_2909	2475.45229445118	0.415382511105024	0.0663894935683536	6.25675071127561	3.93080974679401e-10	8.4089766674953e-10	cds-CBV42793.1	HELO_2909	0.717073170731707	615	HELO_2909
HELO_2910	15116.3203024374	0.333115610306174	0.0618864950967426	5.38268663923265	7.33822242103386e-08	1.40697566271639e-07	cds-CBV42794.1	vasK	0.670224411603722	3654	HELO_2910
HELO_2911	4843.10987747107	0.291218755536599	0.0584506357139847	4.98230262133698	6.28320684217817e-07	1.14214458873543e-06	cds-CBV42795.1	vasJ	0.693055555555556	1440	HELO_2911
HELO_2912	1765.51185094288	0.254494087509005	0.0724775871672961	3.5113487831979	0.000445839029829746	0.000673009911944489	cds-CBV42796.1	vasI	0.7	660	HELO_2912
HELO_2913	6003.19957247208	0.241642890432421	0.0579047331885684	4.17311119706751	3.00468202572826e-05	4.96147267831138e-05	cds-CBV42797.1	vasH	0.693726937269373	1626	HELO_2913
HELO_2914	13769.7263541705	-0.123143064907611	0.061596754332832	-1.99918106467461	0.0455887665641055	0.0576145643814575	cds-CBV42798.1	clpV	0.681922196796339	2622	HELO_2914
HELO_2915	4607.94585307598	-0.187411051614645	0.0574507012209979	-3.26211948038238	0.00110582524286096	0.00162089762852527	cds-CBV42799.1	vasF	0.645833333333333	816	HELO_2915
HELO_2916	8169.07656801803	-0.237819000053627	0.0613839381649627	-3.87428710446231	0.000106937281801838	0.00016995139373221	cds-CBV42800.1	vasE	0.668164794007491	1335	HELO_2916
HELO_2917	3314.24051242573	-0.22157799251052	0.0695977752769289	-3.18369361130961	0.00145408833930583	0.00211858169004103	cds-CBV42801.1	vasD	0.61981981981982	555	HELO_2917
HELO_2918	7860.82874128191	0.0094741446707911	0.0591075914709712	0.160286427428599	0.872655449986235	0.884313524464203	cds-CBV42802.1	vasC	0.663643235071806	1323	HELO_2918
HELO_2919	3834.00879809902	-0.262351764194205	0.064263835048846	-4.08241686781991	4.45697573209749e-05	7.28032689123686e-05	cds-CBV42803.1	vasB	0.651960784313726	1020	HELO_2919
HELO_2920	10431.4781939727	-0.43968736743959	0.0577359073730858	-7.61549246292014	2.62687970999128e-14	6.74028824811715e-14	cds-CBV42804.1	vasA	0.649092970521542	1764	HELO_2920
HELO_2921	4102.53131687487	0.0885166717315781	0.0603252141184672	1.46732461749325	0.142287770050873	0.168972527969741	cds-CBV42805.1	sciD	0.636781609195402	435	HELO_2921
HELO_2922	27339.2098858445	-0.547833114906448	0.0596222806923557	-9.18839582358825	3.98743211038648e-20	1.26245567947106e-19	cds-CBV42806.1	vipB	0.601478494623656	1488	HELO_2922
HELO_2923	8992.72039371809	-0.0462133838734998	0.0678118568454244	-0.681494151956967	0.495558865888478	0.533604237080421	cds-CBV42807.1	vipA	0.626204238921002	519	HELO_2923
HELO_2924	427.660982819516	0.145046752043966	0.104413448126518	1.38915776316679	0.164784782075948	0.194168735125737	cds-CBV42808.1	HELO_2924	0.54320987654321	1053	HELO_2924
HELO_2925	1518.17366837442	0.259152355089942	0.079911156772156	3.2430059275558	0.00118275750461176	0.00172948597361101	cds-CBV42809.1	HELO_2925	0.554192229038855	978	HELO_2925
HELO_2926	4837.11008715971	0.220658438954433	0.0638570568598738	3.45550593474172	0.00054926109974138	0.000822987516114554	cds-CBV42810.2	HELO_2926	0.623097582811101	3351	HELO_2926
HELO_2927	1175.26765767173	0.125523816054082	0.0789011320197375	1.59090006494054	0.111632067959791	0.13436441634433	cds-CBV42811.1	HELO_2927	0.664375715922108	873	HELO_2927
HELO_2928	1684.48997834626	-0.0834280216056658	0.0715311707393	-1.1663170159723	0.243486295922514	0.279663597304061	cds-CBV42812.2	vgr2	0.690201729106628	2082	HELO_2928
HELO_2929	1328.97701166935	-1.11918930786967	0.0971876669912157	-11.5157544420819	1.09893505319024e-30	4.90345898120791e-30	cds-CBV42813.1	hcp1	0.616570327552986	519	HELO_2929
HELO_2930	444.647154747337	1.62629207929879	0.119209757397668	13.6422732064934	2.24453270467731e-42	1.36433114820202e-41	cds-CBV42814.1	HELO_2930	0.669503546099291	705	HELO_2930
HELO_2931	133.721851560604	1.63478358884431	0.185253112219498	8.8245944656915	1.09857168761794e-18	3.33047420034714e-18	cds-CBV42815.1	ivd	0.642735042735043	1170	HELO_2931
HELO_2932	147.583505492352	1.5385683910383	0.178451099223939	8.62179273610159	6.59139304854657e-18	1.93698644792236e-17	cds-CBV42816.1	mccB	0.669776119402985	1608	HELO_2932
HELO_2933	86.7817197740887	0.652322256613113	0.205797427406324	3.16972988843625	0.00152580705632249	0.00221863557990023	cds-CBV42817.1	HELO_2933	0.658092175777063	933	HELO_2933
HELO_2934	233.527758433402	0.715795535012285	0.138474029936361	5.16916807679568	2.35138355768312e-07	4.36805486404297e-07	cds-CBV42818.1	mccA	0.681394207167403	2037	HELO_2934
HELO_2935	304.081002855383	1.12582969900558	0.123740062991906	9.09834431779154	9.17193190659839e-20	2.87640000619507e-19	cds-CBV42819.1	hmgL1	0.663333333333333	900	HELO_2935
HELO_2936	589.628747200325	-0.302981829884565	0.104363037844453	-2.90315265004207	0.00369426521158975	0.00520341185121791	cds-CBV42820.1	HELO_2936	0.628070175438596	1140	HELO_2936
HELO_2937	222.555357289755	-0.600222864939448	0.146500135739047	-4.09708060618177	4.183932455559e-05	6.8496843843032e-05	cds-CBV42821.1	HELO_2937	0.661904761904762	630	HELO_2937
HELO_2938	112.306551686101	-0.0365458552575068	0.191641094924639	-0.19069947013128	0.848761053847222	0.862019246041209	cds-CBV42822.1	HELO_2938	0.643809523809524	525	HELO_2938
HELO_2939	222.598232255658	-0.070457220289864	0.138269581580989	-0.509564139011983	0.610356852855258	0.644334387140039	cds-CBV42823.1	HELO_2939	0.670489296636086	1308	HELO_2939
HELO_2940	710.48706626845	-0.211224278217269	0.0934640240343832	-2.25995275079922	0.0238241834616591	0.0310353674361005	cds-CBV42824.1	HELO_2940	0.673092369477912	1245	HELO_2940
HELO_2941	10730.0184588071	-0.29775985735569	0.0542702013863369	-5.48661788144119	4.09702055140856e-08	7.93470841897795e-08	cds-CBV42825.1	HELO_2941	0.607629427792916	2202	HELO_2941
HELO_2942	545.459658085439	0.761632881877683	0.0988939513504548	7.70151128028701	1.34466302454678e-14	3.50459418208649e-14	cds-CBV42826.1	HELO_2942	0.568475452196382	387	HELO_2942
HELO_2943	2734.58075587374	1.17807980582906	0.0713481494590481	16.5117079386235	3.02207972897287e-61	2.73716226198762e-60	cds-CBV42827.1	dhaK	0.651705565529623	1671	HELO_2943
HELO_2944	449.097918701886	1.33203859137224	0.112439967564204	11.8466646711868	2.2392716231213e-32	1.04662233373359e-31	cds-CBV42828.1	HELO_2944	0.511737089201878	426	HELO_2944
HELO_2945	697.196569147697	0.935146655486793	0.0900269164822837	10.3874118100093	2.8292644981049e-25	1.06639255047619e-24	cds-CBV42829.1	HELO_2945	0.66600790513834	1518	HELO_2945
HELO_2946	61.8373970776313	1.0683694347539	0.27108079600866	3.94114762271751	8.10926976908068e-05	0.000129726938616972	cds-CBV42830.1	HELO_2946	0.641025641025641	234	HELO_2946
HELO_2947	562.238508584932	0.677163200397528	0.10414618484078	6.5020451918885	7.92352873293414e-11	1.75804802660653e-10	cds-CBV42831.1	HELO_2947	0.676680972818312	1398	HELO_2947
HELO_2948	906.252084373228	0.540136726477561	0.0850744038014513	6.34899220379075	2.1673001574487e-10	4.71112828254969e-10	cds-CBV42832.1	HELO_2948	0.665559246954596	903	HELO_2948
HELO_2949	538.521261395545	0.369682119995718	0.104642927288371	3.53279604819313	0.000411189554597677	0.000622511920286961	cds-CBV42833.1	HELO_2949	0.658385093167702	483	HELO_2949
HELO_2950	309.817660431453	1.66253108829716	0.133657765801577	12.4387167354367	1.6107082582044e-35	8.19076643592491e-35	cds-CBV42834.1	HELO_2950	0.664723032069971	1029	HELO_2950
HELO_2951	39.5092102961637	0.815905039825667	0.299555041247162	2.72372328113305	0.0064550565960179	0.00886565864432334	cds-CBV42835.1	HELO_2951	0.663888888888889	1080	HELO_2951
HELO_2952	59.5950449815206	1.0049393206451	0.268105171524777	3.74830263411099	0.00017803535511017	0.000277375578928596	cds-CBV42836.1	HELO_2952	0.643605870020964	477	HELO_2952
HELO_2953	57.2216072455378	-0.0282392515714178	0.254225544745437	-0.111079520351484	0.911553288620711	0.920400866297285	cds-CBV42837.1	HELO_2953	0.598870056497175	354	HELO_2953
HELO_2954	1260.33879006475	1.63409593446834	0.0860674162424811	18.9862320237956	2.21675330205805e-80	2.69039959093112e-79	cds-CBV42838.1	HELO_2954	0.622516556291391	906	HELO_2954
HELO_2955	528.177886254152	1.74888843236664	0.103242578231486	16.9396043989269	2.29663864235872e-64	2.18330582162613e-63	cds-CBV42839.1	HELO_2955	0.632850241545894	414	HELO_2955
HELO_2956	99.6980705544792	-0.831035026275626	0.196219514384311	-4.23523128616035	2.2831658434913e-05	3.80806543112772e-05	cds-CBV42840.1	HELO_2956	0.646666666666667	600	HELO_2956
HELO_2957	931.537831587302	-0.292541354645352	0.0831218472791095	-3.51942797497085	0.000432478445184044	0.000653112409338492	cds-CBV42841.1	HELO_2957	0.700358422939068	1395	HELO_2957
HELO_2958	174.807840933558	0.273778667251298	0.154680267236249	1.76996505205894	0.0767329627565225	0.0942593513483463	cds-CBV42842.1	clcB1	0.695334457560427	1779	HELO_2958
HELO_2959	38.7685893925975	0.330552312882603	0.298565578738862	1.10713470145773	0.268235694265332	0.305583905763477	cds-CBV42843.1	HELO_2959	0.662186379928315	1116	HELO_2959
HELO_2960	815.997130441442	0.737790994358374	0.084801373483132	8.70022458427669	3.31227997713635e-18	9.82886014405334e-18	cds-CBV42844.1	kduI	0.589008363201912	837	HELO_2960
HELO_2961	692.120609981772	0.740153964219943	0.0961141996075069	7.7007764434646	1.35241917438162e-14	3.52228770666916e-14	cds-CBV42845.1	kduD	0.604743083003953	759	HELO_2961
HELO_2962	2457.03717559591	-1.11380016908891	0.0743395465737757	-14.9826064379281	9.54010394835924e-51	7.03148147286963e-50	cds-CBV42846.1	kdgR	0.553086419753086	810	HELO_2962
HELO_2963	58.2334872752328	0.600768880378995	0.255903506475806	2.34763832919888	0.0188928563757919	0.0248694468778953	cds-CBV42847.1	HELO_2963	0.488067744418784	1299	HELO_2963
HELO_2964	147.694327010791	0.142207098544057	0.167318613219883	0.849917984660645	0.395370685884303	0.434907754472734	cds-CBV42848.1	HELO_2964	0.508771929824561	1140	HELO_2964
HELO_2965	220.745157468304	-0.169545926379943	0.140292287019092	-1.20851922783802	0.226847604370194	0.261708532164727	cds-CBV42849.2	HELO_2965	0.48969696969697	825	HELO_2965
HELO_2966	416.975017402192	0.82802382925791	0.11460630996335	7.22494101348087	5.01319390386008e-13	1.21930788269569e-12	cds-CBV42850.1	HELO_2966	0.635714285714286	420	HELO_2966
HELO_2967	1147.96423407436	0.878576689282455	0.0766630460751486	11.4602371580857	2.08941879567617e-30	9.24371061367794e-30	cds-CBV42851.1	HELO_2967	0.637377963737796	717	HELO_2967
HELO_2968	47.3635020373756	0.880702466728623	0.282339393471373	3.11930423842154	0.00181278675542198	0.00261193374613828	cds-CBV42852.1	pilA	0.564270152505447	459	HELO_2968
HELO_2969	48.7247403148297	1.65297638126168	0.289867991763492	5.70251434525536	1.18052972864786e-08	2.33223480304225e-08	cds-CBV42853.1	pilB	0.645901639344262	1830	HELO_2969
HELO_2970	26.0434967953221	1.15304779714465	0.379795738784694	3.03596823080291	0.0023976462572569	0.00341943988353795	cds-CBV42854.1	pilC	0.664221678891606	1227	HELO_2970
HELO_2971	1921.86526446101	0.590396788000989	0.0666202634523941	8.86212028301087	7.85068290410981e-19	2.3919946823317e-18	cds-CBV42855.1	HELO_2971	0.620328849028401	669	HELO_2971
HELO_2972	2228.49807116026	-0.7941102494908	0.0715260335723086	-11.1023946083631	1.22127207923542e-28	5.12877928546271e-28	cds-CBV42856.1	lexA	0.674174174174174	666	HELO_2972
HELO_2973	1733.26178449914	-0.894185294499169	0.0726868131912298	-12.3018915707128	8.8477547337097e-35	4.34160040235e-34	cds-CBV42857.1	dinB	0.653295128939828	1047	HELO_2973
HELO_2974	5259.84460843586	-0.658873915474974	0.0569593095033488	-11.5674491355313	6.02473180025899e-31	2.69484625119693e-30	cds-CBV42858.2	purU1	0.6	855	HELO_2974
HELO_2975	2841.30288414203	-0.0211599027185753	0.0627850393187296	-0.337021413830078	0.736100757571249	0.760454080516499	cds-CBV42859.1	HELO_2975	0.658288450029922	1671	HELO_2975
HELO_2976	9013.03795437759	1.36465378334757	0.0893367003032355	15.2753994575077	1.11542430684918e-52	8.60436419753784e-52	cds-CBV42860.1	HELO_2976	0.566666666666667	300	HELO_2976
HELO_2977	3034.32156112941	-0.322063708803245	0.0662171001377901	-4.86375434945154	1.15179848461448e-06	2.05977322322266e-06	cds-CBV42861.1	moaA	0.580060422960725	993	HELO_2977
HELO_2978	1908.39889758411	0.24132353997121	0.0820072397366201	2.94271018932305	0.0032535283836934	0.00459685558596339	cds-CBV42862.1	moaE	0.620614035087719	456	HELO_2978
HELO_2979	3252.69370489469	0.0121232082869052	0.0626282364714235	0.193574160314045	0.846509332552118	0.860452395260263	cds-CBV42863.2	moaC	0.650617283950617	810	HELO_2979
HELO_2980	2542.47958029708	0.620072496887498	0.0667273457008068	9.29262943662992	1.50522922991662e-20	4.84574679586774e-20	cds-CBV42864.1	mobB	0.668384879725086	582	HELO_2980
HELO_2981	2533.98124268363	0.736983861418585	0.0843993426284081	8.73210428502227	2.49977570984956e-18	7.47878665535107e-18	cds-CBV42865.2	mobA	0.671617161716172	606	HELO_2981
HELO_2982	1189.47205570553	0.412574480735261	0.0960575048940331	4.29507804924142	1.74631887518827e-05	2.92876417529272e-05	cds-CBV42866.1	puuR2	0.661691542288557	603	HELO_2982
HELO_2983	1223.33782559466	-0.624470568844447	0.0741165525734185	-8.42552098231846	3.59148614525561e-17	1.0264208049353e-16	cds-CBV42867.1	HELO_2983	0.657004830917874	1242	HELO_2983
HELO_2984	661.721814146212	-1.03725093450349	0.0932707670714543	-11.1208577678884	9.93125294767733e-29	4.20461534680153e-28	cds-CBV42868.1	HELO_2984	0.63030303030303	1650	HELO_2984
HELO_2985	4592.37848955027	-0.742769193531906	0.0591268764465383	-12.5622938022696	3.40321349701745e-36	1.76763200322975e-35	cds-CBV42869.1	HELO_2985	0.628094415659182	1737	HELO_2985
HELO_2986	264.038167948908	-0.809749085310311	0.124580391442712	-6.49981169534751	8.04206112160801e-11	1.78217556565884e-10	cds-CBV42870.1	HELO_2986	0.604395604395604	273	HELO_2986
HELO_2987	742.896740003113	-1.12921163989222	0.0912458458472611	-12.3754854745107	3.54742811948525e-35	1.76692007976002e-34	cds-CBV42871.1	HELO_2987	0.596196868008949	894	HELO_2987
HELO_2988	731.252867361168	-1.06015664471993	0.0894453302693818	-11.8525656009885	2.0870169832962e-32	9.76713218018183e-32	cds-CBV42872.1	HELO_2988	0.611111111111111	882	HELO_2988
HELO_2989	1203.00452763626	-0.70784283229622	0.087546081000361	-8.0853742875515	6.19735739105189e-16	1.69149762075112e-15	cds-CBV42873.1	HELO_2989	0.626593806921676	1098	HELO_2989
HELO_2990	1328.13183582171	-0.561251315245507	0.0827926906529035	-6.77899595748703	1.21013913335704e-11	2.7869175107862e-11	cds-CBV42874.1	HELO_2990	0.620752984389348	1089	HELO_2990
HELO_2991	3126.6059888085	-0.135145007123937	0.0614604991310437	-2.19889211826585	0.027885594187127	0.0360552018591369	cds-CBV42875.1	upp	0.619047619047619	630	HELO_2991
HELO_2992	4195.74368533159	-0.576621342499473	0.0646106074227754	-8.92456154647158	4.4746815541499e-19	1.37371969128666e-18	cds-CBV42876.1	ung	0.621345029239766	684	HELO_2992
HELO_2993	3724.94230001741	-0.945590095822226	0.0712227388453853	-13.2765197063675	3.16778506319441e-40	1.81350714073755e-39	cds-CBV42877.1	gpt	0.608333333333333	480	HELO_2993
HELO_2994	4010.09377858346	-0.62938482460782	0.0619284423830535	-10.1630979302662	2.89721531393021e-24	1.05067340219322e-23	cds-CBV42878.1	apt	0.619047619047619	546	HELO_2994
HELO_2995	6729.63058812011	-0.560463793500147	0.0563193645691789	-9.95152906620087	2.4833776556926e-23	8.70581270814296e-23	cds-CBV42879.1	HELO_2995	0.626053639846743	1305	HELO_2995
HELO_2996	2110.58755842278	-0.0354189233871208	0.0851465984401157	-0.41597578806429	0.677427720335735	0.706130641208821	cds-CBV42880.1	ribC	0.653968253968254	630	HELO_2996
HELO_2997	3062.03345515877	0.0324647436141182	0.0729216025745539	0.445200632843014	0.656174769444513	0.687520096560423	cds-CBV42881.1	metN	0.630783758262512	1059	HELO_2997
HELO_2998	1477.84168035431	-0.14361648641592	0.0883543345387584	-1.62546056360052	0.104064460251025	0.125671210538634	cds-CBV42882.1	metI	0.625382262996942	654	HELO_2998
HELO_2999	13765.8204239235	0.060373837312991	0.0628162436913854	0.961118235748163	0.336492721628935	0.375243491409174	cds-CBV42883.1	metQ	0.640050697084918	789	HELO_2999
HELO_3000	1666.28910953417	-0.867161744039702	0.08204743261497	-10.569029601561	4.14764020605445e-26	1.60997419938638e-25	cds-CBV42884.2	msrC	0.657836644591612	453	HELO_3000
HELO_3001	2587.51029445064	-0.441026868592804	0.0687861341766017	-6.4115664279157	1.4403197455628e-10	3.15535751720467e-10	cds-CBV42885.1	glpK1	0.648111332007952	1509	HELO_3001
HELO_3002	1452.26069496794	-0.207200093111651	0.0742047539412953	-2.79227518597488	0.00523388233759996	0.00727349831725247	cds-CBV42886.1	glpR	0.604743083003953	759	HELO_3002
HELO_3003	366.954684763389	-0.169420118450555	0.116304754927513	-1.45669124668331	0.145201627114447	0.172376630037073	cds-CBV42887.2	glpD	0.650197628458498	1518	HELO_3003
HELO_3004	876.598164257552	1.51002505767551	0.0945548334847934	15.9698346665521	2.0733473775899e-57	1.76379855182356e-56	cds-CBV42888.2	HELO_3004	0.643097643097643	594	HELO_3004
HELO_3005	876.247046074847	1.31886315127782	0.0890319720834829	14.8133655855804	1.20074477642764e-49	8.62310006109079e-49	cds-CBV42889.1	HELO_3005	0.606243705941591	993	HELO_3005
HELO_3006	154.122271324862	1.67427639095646	0.181076006814153	9.24626304949858	2.32478561176607e-20	7.41203538742578e-20	cds-CBV42890.1	HELO_3006	0.638271604938272	810	HELO_3006
HELO_3007	75.0835106332524	1.13343865220606	0.230857257656067	4.90969469062424	9.12182981830711e-07	1.6433736946292e-06	cds-CBV42891.1	HELO_3007	0.640449438202247	801	HELO_3007
HELO_3008	95.0329770464391	1.8935333062526	0.217409319092661	8.70953146882155	3.0513338840598e-18	9.09902266327743e-18	cds-CBV42892.1	HELO_3008	0.64329643296433	813	HELO_3008
[truncated: 1,645 more rows]
