# Supplementary material for: Adaptation to Varying Salinity in Halomonas elongata: Much More Than Ectoine Accumulation
Source: Front Microbiol. 2022 Mar 30;13:846677. doi: 10.3389/fmicb.2022.846677 (PMC9006882; doi:10.3389/fmicb.2022.846677)
Supplement: Supplementary file 3 [file Data_Sheet_3.CSV]

baseMean	log2FoldChange	lfcSE	stat	pvalue	padj	Alternative	Gene_Name	gcContent	geneLength	locus_tag
HELO_1001	8642.87865163214	-0.0422427028023928	0.0844720573449401	-0.500079009913249	0.617019445249061	0.996931366474211	cds-CBV40884.1	dnaA	0.608043626448534	1467	HELO_1001
HELO_1002	8358.3442739556	0.00344493942347835	0.0945803283849969	0.036423424218358	0.9709447367441	0.996931366474211	cds-CBV40885.1	dnaN	0.631340579710145	1104	HELO_1002
HELO_1003	6414.63791429836	-0.149435093778453	0.0823712561429134	-1.81416553268514	0.0696522448647109	0.757904956136524	cds-CBV40886.1	recF	0.611111111111111	1116	HELO_1003
HELO_1004	17265.980780569	-0.0732094395121102	0.0739557087026842	-0.989909241576278	0.322218481980638	0.996931366474211	cds-CBV40887.1	gyrB	0.605534902932672	2421	HELO_1004
HELO_1005	666.350641549569	0.0891575541169387	0.10773628627079	0.827553623788791	0.407923341579045	0.996931366474211	cds-CBV40888.1	gmhB	0.602495543672014	561	HELO_1005
HELO_1006	2200.28050015435	-0.122506064338904	0.0940754305423318	-1.30221104099841	0.192844251879924	0.936081087124702	cds-CBV40889.1	HELO_1006	0.61377245508982	1002	HELO_1006
HELO_1007	2670.2769019807	0.00165378403490333	0.0790144488959337	0.0209301470555271	0.983301378015122	0.996931366474211	cds-CBV40890.1	HELO_1007	0.612338858195212	1086	HELO_1007
HELO_1008	830.704480906929	0.109862005499656	0.103046505341822	1.06614004167561	0.286360341226895	0.976921681592636	cds-CBV40891.1	HELO_1008	0.583333333333333	1140	HELO_1008
HELO_1009	13072.419584416	0.036782369798323	0.0769493474082306	0.47800756000159	0.632644824243064	0.996931366474211	cds-CBV40892.1	glyS	0.671490593342981	2073	HELO_1009
HELO_1010	6290.79535852782	0.0613206655917246	0.105883322696298	0.579134315302975	0.562498547341631	0.996931366474211	cds-CBV40893.2	glyQ	0.637590861889927	963	HELO_1010
HELO_1011	4495.75084223128	-0.0496645783990991	0.0931365821548988	-0.533244588216692	0.593864279847428	0.996931366474211	cds-CBV40894.1	hldD	0.620689655172414	957	HELO_1011
HELO_1012	2305.08041699975	-0.00109259320323699	0.0886898736325079	-0.0123192553838132	0.990170904946514	0.998920547330092	cds-CBV40895.1	waaF	0.693215339233038	1017	HELO_1012
HELO_1013	2483.20108476399	-0.0637849289239407	0.0785921732993074	-0.811593906189928	0.417024689106633	0.996931366474211	cds-CBV40896.1	opgB	0.662462462462462	1665	HELO_1013
HELO_1014	878.600214594584	0.163034123956263	0.10073341932327	1.61847106006657	0.105561118738331	0.837369711666154	cds-CBV40897.1	HELO_1014	0.640625	768	HELO_1014
HELO_1015	1816.79557457799	0.00312951106636592	0.0975798158513136	0.0320712950630537	0.97441519485124	0.996931366474211	cds-CBV40898.1	HELO_1015	0.686003683241252	1086	HELO_1015
HELO_1016	1772.0204674647	-0.195958753973041	0.0843834896331814	-2.32224046226201	0.0202199913931505	0.46807820107289	cds-CBV40899.2	HELO_1016	0.679964539007092	1128	HELO_1016
HELO_1017	3405.24832398554	-0.00344087861386048	0.0849872824428572	-0.0404869824632176	0.967704885022573	0.996931366474211	cds-CBV40900.2	opsX	0.667577413479053	1098	HELO_1017
HELO_1018	4246.49148188861	-0.104409731457367	0.0849264383413176	-1.22941375496928	0.218916715674883	0.955246082670977	cds-CBV40901.1	hldE	0.672257162823201	1431	HELO_1018
HELO_1019	1901.90696875973	-0.08894555957346	0.0815089322309238	-1.09123696187637	0.275168627764727	0.976921681592636	cds-CBV40902.1	waaA	0.697530864197531	1296	HELO_1019
HELO_1020	2782.19155321102	-0.0282031616966479	0.0848737579093825	-0.332295427837185	0.739666192002578	0.996931366474211	cds-CBV40903.1	rpiA	0.65037037037037	675	HELO_1020
HELO_1021	6588.28643385589	0.0358740799577398	0.0756656436292013	0.47411319374405	0.635419190587717	0.996931366474211	cds-CBV40904.1	ilvA	0.638943894389439	1515	HELO_1021
HELO_1022	2254.73507446513	-0.0360390374361857	0.114473509209164	-0.314824256591417	0.752895093452607	0.996931366474211	cds-CBV40905.1	HELO_1022	0.689210950080515	621	HELO_1022
HELO_1023	1102.9175523713	-0.224733738712913	0.142822327514065	-1.57351964937542	0.115598542137001	0.853528620910079	cds-CBV40906.1	zapA	0.653333333333333	300	HELO_1023
HELO_1024	1551.3511367882	-0.0219682240244287	0.0957027509648927	-0.229546421633036	0.818444244411689	0.996931366474211	cds-CBV40907.1	HELO_1024	0.652920962199313	582	HELO_1024
HELO_1025	2059.7883130603	0.0394351543773009	0.0870737546283852	0.452893693921927	0.650625292022359	0.996931366474211	cds-CBV40908.1	pepP	0.665920954511559	1341	HELO_1025
HELO_1026	1812.73845809626	-0.0443112630582243	0.0820262800334006	-0.540208126470943	0.589053508990246	0.996931366474211	cds-CBV40909.1	ubiH	0.694444444444444	1224	HELO_1026
HELO_1027	2033.85697645742	-0.155594582237335	0.0830595783138195	-1.87328885356798	0.0610285082399754	0.757904956136524	cds-CBV40910.1	ubiF	0.703883495145631	1236	HELO_1027
HELO_1028	4671.16780413572	0.106140559101546	0.0836426778076582	1.26897610028248	0.204449588262618	0.937602106277494	cds-CBV40911.1	ctpA	0.665165165165165	1332	HELO_1028
HELO_1029	2440.61328877408	-0.108591358994004	0.0986243684171826	-1.10106012070629	0.270870491984891	0.976921681592636	cds-CBV40912.2	HELO_1029	0.677029360967185	1158	HELO_1029
HELO_1030	9327.01430470639	-0.0468373515855166	0.0894410686062943	-0.523667173428879	0.600510051323696	0.996931366474211	cds-CBV40913.1	gpmI	0.672380952380952	1575	HELO_1030
HELO_1031	3973.50266455086	0.00539175272963607	0.111622386513851	0.0483035070117141	0.961474359627163	0.996931366474211	cds-CBV40914.1	yibN	0.628841607565012	423	HELO_1031
HELO_1032	6084.38558638527	-0.145341043287235	0.0956466887767571	-1.51956168212437	0.128621174453151	0.85953130229048	cds-CBV40915.1	secB	0.637596899224806	516	HELO_1032
HELO_1033	4837.26758921151	-0.0741550763277861	0.0803891550693935	-0.922451246860027	0.356293249343576	0.996931366474211	cds-CBV40916.1	rsmE	0.692101740294511	747	HELO_1033
HELO_1034	460.980468887092	-0.0608494747808429	0.134049198906052	-0.453933893506436	0.649876407752071	0.996931366474211	cds-CBV40917.1	HELO_1034	0.585695006747638	741	HELO_1034
HELO_1035	289.039485158433	-0.0623954329029258	0.188824238681177	-0.33044186137712	0.741066115415535	0.996931366474211	cds-CBV40918.1	HELO_1035	0.58974358974359	975	HELO_1035
HELO_1036	55.749170688732	0.363931404514615	0.301372355938411	1.20758058044643	0.227208632642765	0.965504737912725	cds-CBV40919.1	HELO_1036	0.603559870550162	618	HELO_1036
HELO_1037	164.447686013076	0.177521229800958	0.208428268727656	0.851713785680951	0.394372967329551	0.996931366474211	cds-CBV40920.1	HELO_1037	0.588602654176425	1281	HELO_1037
HELO_1038	198.899926185142	-0.130397468554093	0.196889220150916	-0.662288511550519	0.507786338123243	0.996931366474211	cds-CBV40921.1	pdxA2	0.626937984496124	1032	HELO_1038
HELO_1039	430.463796354399	0.0667850214547814	0.131516874223902	0.507805723401565	0.611589595592374	0.996931366474211	cds-CBV40922.1	HELO_1039	0.616368286445013	1173	HELO_1039
HELO_1040	254.122366271191	0.053619308571317	0.170515073808049	0.314454947435772	0.75317552894254	0.996931366474211	cds-CBV40923.1	HELO_1040	0.625377643504532	993	HELO_1040
HELO_1041	2652.37753768001	-0.00922258769582122	0.0928342297854717	-0.0993446890994137	0.920864597118259	0.996931366474211	cds-CBV40924.1	HELO_1041	0.5875	960	HELO_1041
HELO_1042	398.362842930175	-0.0650734617615405	0.163422770060049	-0.398190911447834	0.690489464868318	0.996931366474211	cds-CBV40925.2	HELO_1042	0.611111111111111	1134	HELO_1042
HELO_1043	2356.11591473096	0.0281204449004949	0.141394693726263	0.198879067943917	0.842357343795612	0.996931366474211	cds-CBV40926.1	HELO_1043	0.595092024539877	978	HELO_1043
HELO_1044	194.871066959818	0.159057618916645	0.178759352017319	0.889786280391274	0.373580654758755	0.996931366474211	cds-CBV40927.1	HELO_1044	0.578494623655914	465	HELO_1044
HELO_1045	514.317200034486	-0.0418487883004857	0.141340834161929	-0.29608420346905	0.767165777237566	0.996931366474211	cds-CBV40928.1	HELO_1045	0.559075907590759	1515	HELO_1045
HELO_1046	802.593820490491	-0.0773277673021376	0.106236346730972	-0.727884285196277	0.466684423708894	0.996931366474211	cds-CBV40929.1	HELO_1046	0.610795454545455	1056	HELO_1046
HELO_1047	886.467948894337	-0.0548277064586673	0.113891504132069	-0.481402953420377	0.630230138028044	0.996931366474211	cds-CBV40930.1	glxR2	0.629877369007804	897	HELO_1047
HELO_1048	1030.92231918195	0.0339329310739966	0.0997158457047516	0.34029627722828	0.733633420395378	0.996931366474211	cds-CBV40931.2	HELO_1048	0.579218106995885	972	HELO_1048
HELO_1049	1121.60170704462	0.0429953104265909	0.132953149779077	0.323386926131759	0.746402229515578	0.996931366474211	cds-CBV40932.1	HELO_1049	0.600653594771242	1530	HELO_1049
HELO_1050	237.720436846165	-0.0271472994467084	0.15535138844219	-0.17474771045777	0.861277876994277	0.996931366474211	cds-CBV40933.1	HELO_1050	0.613026819923372	1305	HELO_1050
HELO_1051	1134.57902395972	0.0398468458536233	0.130566761946537	0.305183687330312	0.760226255779597	0.996931366474211	cds-CBV40934.1	HELO_1051	0.574548907882241	1053	HELO_1051
HELO_1052	126.077740949749	0.134127495550066	0.20982725799358	0.639228176704145	0.522674504544009	0.996931366474211	cds-CBV40935.1	HELO_1052	0.578189300411523	486	HELO_1052
HELO_1053	294.459993322542	0.181741298791073	0.192524444423774	0.943990771327894	0.345174364272291	0.996931366474211	cds-CBV40936.1	HELO_1053	0.580747812251392	1257	HELO_1053
HELO_1054	459.064438567591	0.0462655583991687	0.126072076846823	0.366977046434961	0.713636139617995	0.996931366474211	cds-CBV40937.1	HELO_1054	0.595238095238095	1428	HELO_1054
HELO_1055	520.651334206063	0.05660482558145	0.148010569427332	0.382437725903358	0.702136711954406	0.996931366474211	cds-CBV40938.1	xylX2	0.621483375959079	1173	HELO_1055
HELO_1056	999.378004317289	-0.0898453675143496	0.115695049100732	-0.776570546559206	0.437412184275106	0.996931366474211	cds-CBV40939.1	HELO_1056	0.683776932826363	1578	HELO_1056
HELO_1057	1672.2132756105	0.00480572031147137	0.0918522641267523	0.052320107263112	0.958273631978745	0.996931366474211	cds-CBV40940.1	HELO_1057	0.662618083670715	741	HELO_1057
HELO_1058	4732.24764782306	0.0314744611293344	0.0821984632381485	0.382908145595683	0.701787871519789	0.996931366474211	cds-CBV40941.1	gshB	0.663541666666667	960	HELO_1058
HELO_1059	3780.77016214827	-0.120427192279826	0.0780296216323254	-1.54335225213929	0.122745332054664	0.856383850952651	cds-CBV40942.1	algH	0.621863799283154	558	HELO_1059
HELO_1060	1277.94373160564	0.0873169321419476	0.101446922807888	0.860715433501137	0.389394790780798	0.996931366474211	cds-CBV40943.1	yqgF	0.664351851851852	432	HELO_1060
HELO_1061	721.284704670178	-0.0359250214649902	0.118917007080813	-0.302101628243776	0.762574591244656	0.996931366474211	cds-CBV40944.1	HELO_1061	0.629457364341085	645	HELO_1061
HELO_1062	2846.41700361042	0.152225767748543	0.083020787837503	1.83358616213683	0.0667154478721567	0.757904956136524	cds-CBV40945.1	pyrB	0.645286686103013	1029	HELO_1062
HELO_1063	334.815993379284	0.0654280392292475	0.138711972334761	0.471682711506305	0.637153279076892	0.996931366474211	cds-CBV40946.1	HELO_1063	0.672176308539945	1452	HELO_1063
HELO_1064	788.172331516611	-0.106302438596071	0.12519628939507	-0.84908617587397	0.395833342134352	0.996931366474211	cds-CBV40947.1	HELO_1064	0.671264367816092	870	HELO_1064
HELO_1065	617.576729666334	-0.166930915336653	0.141201725230642	-1.18221583386453	0.237120071512264	0.965962975780434	cds-CBV40948.1	HELO_1065	0.660098522167488	1218	HELO_1065
HELO_1066	222.498453655776	-0.0764827244217241	0.175243783346251	-0.436436163162535	0.662520305935633	0.996931366474211	cds-CBV40949.1	maiA	0.652713178294574	645	HELO_1066
HELO_1067	241.624520337198	-0.0207937785250254	0.151442515252122	-0.137304762076936	0.890789906495518	0.996931366474211	cds-CBV40950.1	HELO_1067	0.665686274509804	1020	HELO_1067
HELO_1068	226.030637931885	0.140167797606268	0.181698244943059	0.771431763967751	0.440451053599747	0.996931366474211	cds-CBV40951.1	hmgA	0.643730886850153	1308	HELO_1068
HELO_1069	297.323174144344	-0.0904178962189332	0.157628946162971	-0.573612261071969	0.56623021284477	0.996931366474211	cds-CBV40952.1	HELO_1069	0.636165577342048	459	HELO_1069
HELO_1070	4044.09717365474	-0.0260421000403473	0.0757322056110935	-0.343870878052607	0.730943393740109	0.996931366474211	cds-CBV40953.1	iclR	0.683393070489845	837	HELO_1070
HELO_1071	2533.45049339809	-0.139392835539234	0.0963065098798113	-1.44738746854386	0.147788433518417	0.886856978580199	cds-CBV40954.1	HELO_1071	0.656521739130435	1380	HELO_1071
HELO_1072	723.083098265042	-0.179685775211745	0.103256706039987	-1.74018504078718	0.0818265314798973	0.800056260249406	cds-CBV40955.2	HELO_1072	0.656218905472637	2010	HELO_1072
HELO_1073	902.607033907237	0.0661695905260876	0.156382626381592	0.423126226084897	0.672203168690374	0.996931366474211	cds-CBV40956.1	HELO_1073	0.634427173287277	1737	HELO_1073
HELO_1074	1416.63984594256	-0.00527288330725073	0.109933709628627	-0.0479642079309735	0.961744767692446	0.996931366474211	cds-CBV40957.1	HELO_1074	0.666666666666667	1347	HELO_1074
HELO_1075	394.698703779577	-0.205472353535557	0.146233940451671	-1.4050934612096	0.159993488251891	0.906541176789368	cds-CBV40958.1	HELO_1075	0.682153392330384	1356	HELO_1075
HELO_1076	7068.4895042537	-0.547573901459957	1.21688154482562	-0.449981268750712	0.652723946873579	0.996931366474211	cds-CBV40959.1	HELO_1076	0.596774193548387	558	HELO_1076
HELO_1077	1135.72700258053	-0.847450237609209	1.13689097580492	-0.745410294957449	0.456023722152768	0.996931366474211	cds-CBV40960.1	HELO_1077	0.624031007751938	516	HELO_1077
HELO_1078	1516.20124897125	-0.506929152746011	0.994130613571252	-0.509922082496737	0.610106050616786	0.996931366474211	cds-CBV40961.1	HELO_1078	0.641830065359477	765	HELO_1078
HELO_1079	2586.26535223592	-0.512697756299311	0.827112188484542	-0.619864830233841	0.535346782104775	0.996931366474211	cds-CBV40962.1	HELO_1079	0.643401015228426	2364	HELO_1079
HELO_1080	350.83157162767	-0.501350573994733	0.62146545254469	-0.806723160461893	0.419825997502601	0.996931366474211	cds-CBV40963.1	HELO_1080	0.62215628090999	1011	HELO_1080
HELO_1081	52268.3626622763	0.0521801695872845	0.0833940512931472	0.625706135847274	0.531507707942592	0.996931366474211	cds-CBV40964.1	serA	0.638689048760991	1251	HELO_1081
HELO_1082	605.083179718794	-0.50425783882246	0.171274356739146	-2.94415257732045	0.00323840305843872	0.181027662335863	cds-CBV40965.1	xseB	0.649122807017544	285	HELO_1082
HELO_1083	2675.92137916766	0.0104992920879242	0.0791711877279885	0.132615063500083	0.894497818698503	0.996931366474211	cds-CBV40966.1	ispA	0.704209328782708	879	HELO_1083
HELO_1084	6578.41250141253	-0.0901170632944769	0.0795316360945605	-1.1330970632533	0.25717349450349	0.976921681592636	cds-CBV40967.1	dxs	0.683434959349594	1968	HELO_1084
HELO_1085	1891.55613071272	-0.154620471733661	0.0906684296696029	-1.7053396898689	0.0881310893263066	0.818439259374983	cds-CBV40968.1	djlA	0.673151750972763	771	HELO_1085
HELO_1086	3217.77168927718	0.164217164899999	0.106418797320679	1.54312178895569	0.122801228988358	0.856383850952651	cds-CBV40969.1	HELO_1086	0.640926640926641	1554	HELO_1086
HELO_1087	387.318459929779	-0.284998460688379	0.17990215051975	-1.58418595811666	0.113151407770174	0.853528620910079	cds-CBV40970.1	HELO_1087	0.690721649484536	291	HELO_1087
HELO_1088	2598.30875674823	0.0190896063782059	0.102950915027567	0.185424348808307	0.852896211965405	0.996931366474211	cds-CBV40971.1	ribA	0.64622641509434	636	HELO_1088
HELO_1089	4130.38755661296	-0.0409131259184895	0.0739982853211614	-0.552892891246353	0.580336755471169	0.996931366474211	cds-CBV40972.1	hemE	0.657381615598886	1077	HELO_1089
HELO_1090	3260.93480361425	-0.014032081695549	0.0882842558425528	-0.158942062337525	0.873714520945977	0.996931366474211	cds-CBV40973.1	speE	0.64808362369338	861	HELO_1090
HELO_1091	585.218953180735	0.121453639756855	0.114555341593746	1.0602180401816	0.289045415750892	0.976921681592636	cds-CBV40974.1	HELO_1091	0.707317073170732	492	HELO_1091
HELO_1092	435.713418733911	-0.158925800290588	0.125294482217097	-1.26841818951945	0.204648649292242	0.937602106277494	cds-CBV40975.1	HELO_1092	0.652642934196332	927	HELO_1092
HELO_1093	7504.89191998178	-0.274608551925441	0.14838142485301	-1.85069359050485	0.0642136466826327	0.757904956136524	cds-CBV40976.1	fpr	0.612612612612613	777	HELO_1093
HELO_1094	1670.06872301358	-0.0198717421005113	0.107814453846645	-0.184314267628503	0.853766921724231	0.996931366474211	cds-CBV40977.1	HELO_1094	0.620481927710843	996	HELO_1094
HELO_1095	79.9087403516891	0.110996166215645	0.242591843099915	0.457542862106577	0.647280901699928	0.996931366474211	cds-CBV40978.1	HELO_1095	0.603809523809524	525	HELO_1095
HELO_1096	185.944455801331	0.0252478203265823	0.161519675621176	0.156314208962367	0.875785356878598	0.996931366474211	cds-CBV40979.1	HELO_1096	0.619707467282525	1299	HELO_1096
HELO_1097	971.180803930134	-0.0717386993722613	0.108920897749856	-0.658631179638403	0.510132635790626	0.996931366474211	cds-CBV40980.1	HELO_1097	0.634599156118143	2370	HELO_1097
HELO_1098	3768.20124165993	-0.149022681138233	0.10198998486957	-1.46115014458342	0.14397424147369	0.872695391441461	cds-CBV40981.1	glnK1	0.601769911504425	339	HELO_1098
HELO_1099	283.243618177436	0.0137128702486796	0.163135383712053	0.0840582216846586	0.93301014130135	0.996931366474211	cds-CBV40982.1	HELO_1099	0.648953301127214	1242	HELO_1099
HELO_1100	57.0106185955239	-0.107538450294662	0.321530062811268	-0.334458462000131	0.738033630392019	0.996931366474211	cds-CBV40983.1	glnK2	0.640117994100295	339	HELO_1100
HELO_1101	703.610057120222	-0.655892293941853	0.144458191690294	-4.54036068337357	5.61580761789642e-06	0.00127347715219254	cds-CBV40984.1	HELO_1101	0.681286549707602	342	HELO_1101
HELO_1102	835.758272672987	-0.153824370478126	0.132897208513832	-1.15746878507321	0.247080885333653	0.976921681592636	cds-CBV40985.1	comM	0.683266932270916	1506	HELO_1102
HELO_1103	399.123852001402	-0.045916345737336	0.132309560905924	-0.347037246763927	0.728563336734829	0.996931366474211	cds-CBV40986.2	cas1	0.560327198364008	978	HELO_1103
HELO_1104	1213.65910505124	-0.17718896183708	0.107662245347601	-1.64578549578827	0.0998079294886272	0.827165030528318	cds-CBV40987.1	cas3	0.597546379413525	3342	HELO_1104
HELO_1105	1547.96836144195	0.116495395732483	0.11290122484264	1.03183464922415	0.302149584430041	0.976921681592636	cds-CBV40988.1	csy1	0.522875816993464	1377	HELO_1105
HELO_1106	987.480392748364	-0.0890289737187633	0.113110503549272	-0.787097315679275	0.431224900651158	0.996931366474211	cds-CBV40989.1	csy2	0.557291666666667	960	HELO_1106
HELO_1107	2747.85106854644	0.0312416753423695	0.0885694213356432	0.352736586411419	0.724285928176379	0.996931366474211	cds-CBV40990.1	csy3	0.555232558139535	1032	HELO_1107
HELO_1108	1870.75406834517	-0.0128941663978054	0.103643097337872	-0.124409311657012	0.900991200991891	0.996931366474211	cds-CBV40991.1	glpQ	0.657082002129925	939	HELO_1108
HELO_1109	2038.52479245521	-0.218241974291199	0.0983398906792347	-2.21926191684574	0.0264689108908358	0.526087486813806	cds-CBV40992.1	HELO_1109	0.657004830917874	621	HELO_1109
HELO_1110	466.024471818652	-0.140433264623885	0.123066455553663	-1.14111732553027	0.253821102335108	0.976921681592636	cds-CBV40993.1	HELO_1110	0.627240143369176	279	HELO_1110
HELO_1111	1746.40917728933	0.0404667699343777	0.121404987703815	0.333320489542835	0.738892374446506	0.996931366474211	cds-CBV40994.1	HELO_1111	0.648369132856006	1257	HELO_1111
HELO_1112	301.116328003474	-0.221899878950982	0.138521872160779	-1.60191221422007	0.109175023143452	0.850219187082908	cds-CBV40995.1	HELO_1112	0.681102362204724	762	HELO_1112
HELO_1113	5001.78000484203	0.0484619211570324	0.137688675080144	0.35196737225356	0.724862731925948	0.996931366474211	cds-CBV40996.1	HELO_1113	0.65453074433657	1236	HELO_1113
HELO_1114	794.50932330775	0.0501664693533135	0.117640371063619	0.426439230850299	0.669787820026272	0.996931366474211	cds-CBV40997.1	HELO_1114	0.662121212121212	1320	HELO_1114
HELO_1115	590.178379351712	0.0809011118678405	0.138431089488453	0.58441432605057	0.558941590597729	0.996931366474211	cds-CBV40998.1	HELO_1115	0.637896825396825	1008	HELO_1115
HELO_1116	436.892120320734	-0.0486167019582139	0.170965694760583	-0.284365246643753	0.776130489256253	0.996931366474211	cds-CBV40999.1	HELO_1116	0.64822695035461	705	HELO_1116
HELO_1117	581.433514328848	0.139247872519514	0.12627693247661	1.10271820663134	0.270149557716206	0.976921681592636	cds-CBV41000.1	HELO_1117	0.634292565947242	834	HELO_1117
HELO_1118	543.435424707081	-0.0540178332507251	0.11503636857006	-0.469571787793589	0.638660984833576	0.996931366474211	cds-CBV41001.2	HELO_1118	0.65076071922545	1446	HELO_1118
HELO_1119	441.937335668591	-0.0486080576836573	0.123681167420645	-0.393010987019061	0.694311366530005	0.996931366474211	cds-CBV41002.1	HELO_1119	0.644859813084112	321	HELO_1119
HELO_1120	661.569937535463	-0.170917929572397	0.160689056911848	-1.06365631149457	0.287484422610233	0.976921681592636	cds-CBV41003.1	HELO_1120	0.68695652173913	345	HELO_1120
HELO_1121	31013.6090741528	-0.00268118456681436	0.125226323166281	-0.0214107106159634	0.982918029688959	0.996931366474211	cds-CBV41004.2	typA	0.638204707170224	1827	HELO_1121
HELO_1122	776.94789072477	0.164754658011252	0.121139182204676	1.36004433093236	0.173815895812098	0.930747285109992	cds-CBV41005.1	HELO_1122	0.638418079096045	885	HELO_1122
HELO_1123	100.805342682206	0.331696559496626	0.226209239418477	1.46632631076135	0.142559410903689	0.872695391441461	cds-CBV41006.1	HELO_1123	0.612040133779264	897	HELO_1123
HELO_1124	141.589158253393	0.243122650830374	0.183115468409505	1.32770132934195	0.184276794232443	0.936081087124702	cds-CBV41007.1	HELO_1124	0.61150512214342	1269	HELO_1124
HELO_1125	649.925122952005	-0.123932925779436	0.139725114151291	-0.886976736660555	0.375091425314428	0.996931366474211	cds-CBV41008.1	HELO_1125	0.597701149425287	870	HELO_1125
HELO_1126	40708.1815036073	-0.0365827217648017	0.0925893753555079	-0.395107123515393	0.692763831889994	0.996931366474211	cds-CBV41009.1	glnA	0.621890547263682	1407	HELO_1126
HELO_1127	216.042973461396	-0.329569702864425	0.162398429599588	-2.02938971563344	0.0424186117887184	0.654124091424537	cds-CBV41010.1	HELO_1127	0.68213058419244	582	HELO_1127
HELO_1128	780.904892654774	-0.0354741122888911	0.100809645531517	-0.351892044673449	0.724919225546704	0.996931366474211	cds-CBV41011.1	ntrB	0.64756446991404	1047	HELO_1128
HELO_1129	1146.7888387921	-0.00856961777465213	0.110520738149138	-0.0775385499424387	0.938195125149892	0.996931366474211	cds-CBV41012.1	ntrC	0.675195451314854	1407	HELO_1129
HELO_1130	1286.82223505917	-0.0955514203921638	0.0969127134864988	-0.985953410596386	0.324155975557412	0.996931366474211	cds-CBV41013.1	HELO_1130	0.65891472868217	2193	HELO_1130
HELO_1131	3107.6538020465	0.069251453557122	0.109647876696988	0.631580434051616	0.527661075073338	0.996931366474211	cds-CBV41014.1	HELO_1131	0.697469746974697	1818	HELO_1131
HELO_1132	537.34672835412	0.0863381915913784	0.132392590827429	0.652137638910008	0.514312384936767	0.996931366474211	cds-CBV41015.1	HELO_1132	0.666666666666667	1572	HELO_1132
HELO_1133	6694.10928121095	-0.0147022460851477	0.0846204458081811	-0.173743425063902	0.862067108239493	0.996931366474211	cds-CBV41016.1	hmgL2	0.683333333333333	960	HELO_1133
HELO_1134	5754.73289151163	0.0523251344112193	0.0896815555395651	0.583454804016361	0.559587173810052	0.996931366474211	cds-CBV41017.1	HELO_1134	0.666666666666667	1206	HELO_1134
HELO_1135	5930.3549136541	-0.105295696530752	0.081262052718059	-1.29575482047049	0.19505996788242	0.936081087124702	cds-CBV41018.1	HELO_1135	0.654654654654655	999	HELO_1135
HELO_1136	633.501311219315	0.00792120412814241	0.125855700891864	0.0629387788714342	0.949815254968386	0.996931366474211	cds-CBV41019.1	HELO_1136	0.705376344086021	465	HELO_1136
HELO_1137	1964.51985027811	-0.0701801052424616	0.109138829175977	-0.643035166973453	0.52020128118681	0.996931366474211	cds-CBV41020.1	HELO_1137	0.656646626586506	1497	HELO_1137
HELO_1138	2299.07720151752	-0.0441129876134707	0.0787192185630067	-0.560383962375881	0.575217568356357	0.996931366474211	cds-CBV41021.1	HELO_1138	0.660687593423019	1338	HELO_1138
HELO_1139	857.065301384706	-0.159284171498756	0.122382801529934	-1.30152414806255	0.193079104338529	0.936081087124702	cds-CBV41022.1	HELO_1139	0.654320987654321	810	HELO_1139
HELO_1140	725.288694629928	-0.239321032256804	0.105573860009425	-2.26685878716037	0.0233988535433235	0.495735959231531	cds-CBV41023.2	rna	0.683060109289617	732	HELO_1140
HELO_1141	892.090372253035	-0.156376883064839	0.146228869974226	-1.06939815025857	0.2848903004704	0.976921681592636	cds-CBV41024.1	HELO_1141	0.667766776677668	909	HELO_1141
HELO_1142	823.554979390698	-0.0749664066437009	0.118007217195996	-0.635269676084222	0.525252547288141	0.996931366474211	cds-CBV41025.1	npdA2	0.680318543799773	879	HELO_1142
HELO_1143	729.959239596256	-0.118235604370288	0.114480410291792	-1.03280206691193	0.301696536286138	0.976921681592636	cds-CBV41026.1	yciH	0.664	375	HELO_1143
HELO_1144	103.967229748037	-0.0831188199065478	0.213065441471599	-0.390109345431446	0.69645569258594	0.996931366474211	cds-CBV41027.1	HELO_1144	0.673434856175973	1182	HELO_1144
HELO_1145	264.072873689982	-0.0958782989236403	0.161081133613983	-0.595217433429569	0.551698138489624	0.996931366474211	cds-CBV41028.1	rspR	0.649051490514905	738	HELO_1145
HELO_1146	468.72936244999	6.97507138097592e-05	0.129800051917847	0.000537370461561186	0.999571240425924	0.999978660238936	cds-CBV41029.1	rspA	0.655940594059406	1212	HELO_1146
HELO_1147	487.064128763916	0.10403117398956	0.116950585295876	0.889531024803072	0.373717757110179	0.996931366474211	cds-CBV41030.1	rspB	0.672531769305963	1023	HELO_1147
HELO_1148	1707.56155686342	0.0411109759920561	0.103513586039495	0.397155364479118	0.691252895057871	0.996931366474211	cds-CBV41031.1	HELO_1148	0.634674922600619	969	HELO_1148
HELO_1149	305.220210333777	0.143524275704889	0.137570823479741	1.04327554400388	0.296820694366141	0.976921681592636	cds-CBV41032.1	HELO_1149	0.651282051282051	585	HELO_1149
HELO_1150	549.878122688353	0.282850862296553	0.144664616752378	1.95521799764422	0.0505573451668148	0.706019647620699	cds-CBV41033.1	HELO_1150	0.643247462919594	1281	HELO_1150
HELO_1151	485.979072551796	-0.0328738518265785	0.127166442976313	-0.258510429773535	0.796013000625417	0.996931366474211	cds-CBV41034.1	rspD	0.701683501683502	1485	HELO_1151
HELO_1152	548.767055486827	0.0891260869443151	0.111734236941391	0.797661391745715	0.425067014312786	0.996931366474211	cds-CBV41035.1	uxuA	0.692111959287532	1179	HELO_1152
HELO_1153	604.604198854946	0.882302888225442	1.14083493317792	0.773383477807516	NA	NA	cds-CBV41036.1	HELO_1153	0.575374531835206	2136	HELO_1153
HELO_1154	459.609233631863	0.0421726910013853	0.748011567360989	0.056379731065085	0.955039303535168	0.996931366474211	cds-CBV41037.1	HELO_1154	0.627860696517413	1005	HELO_1154
HELO_1155	750.232597347658	0.0782804972166569	0.107460709422439	0.728456918229789	0.466333931839263	0.996931366474211	cds-CBV41038.1	xylX1	0.65970409051349	1149	HELO_1155
HELO_1156	1865.67189601678	-0.01640001729574	0.0862731566980845	-0.190094090948038	0.849235400399016	0.996931366474211	cds-CBV41039.1	HELO_1156	0.661666666666667	1200	HELO_1156
HELO_1157	94.4905551592377	-0.0975267566174279	0.232656410282855	-0.419187919640205	0.675078800098183	0.996931366474211	cds-CBV41040.1	galD	0.621271076523995	771	HELO_1157
HELO_1158	270.791646065254	-0.00785613895883219	0.171208522113529	-0.045886377978444	0.963400811539585	0.996931366474211	cds-CBV41041.1	HELO_1158	0.612403100775194	1290	HELO_1158
HELO_1159	86.5374974524948	0.267846616590473	0.257156301757975	1.04157127303285	0.297610493057429	0.976921681592636	cds-CBV41042.1	HELO_1159	0.572649572649573	936	HELO_1159
HELO_1160	52.9459993607727	0.213471367433245	0.310900783378546	0.686622160013432	0.492320860320959	0.996931366474211	cds-CBV41043.1	HELO_1160	0.569193742478941	831	HELO_1160
HELO_1161	270.609758029629	0.152156231424226	0.141192893400703	1.07764794501667	0.281190897175495	0.976921681592636	cds-CBV41044.1	xynB	0.638681592039801	1608	HELO_1161
HELO_1162	186.022558281554	0.0793302022793405	0.185113202702632	0.428549671882547	0.668250977985133	0.996931366474211	cds-CBV41045.1	HELO_1162	0.602119460500963	1038	HELO_1162
HELO_1163	113.691750385602	0.12534535407013	0.224324495994447	0.558768018242791	0.576320051805983	0.996931366474211	cds-CBV41046.1	lamB2	0.558779761904762	1344	HELO_1163
HELO_1164	138.833879302103	-0.192854147705915	0.23884589973976	-0.807441735093813	0.419412030124829	0.996931366474211	cds-CBV41047.1	HELO_1164	0.601990049751244	1407	HELO_1164
HELO_1165	122.016338438135	-0.122710861933962	0.219631449634963	-0.558712616694524	0.576357867371972	0.996931366474211	cds-CBV41048.1	HELO_1165	0.655480984340045	894	HELO_1165
HELO_1166	2636.26404198472	0.00572129617056011	0.099378514290121	0.0575707557255045	0.954090544573864	0.996931366474211	cds-CBV41049.1	HELO_1166	0.680555555555556	720	HELO_1166
HELO_1167	754.077709521717	0.31769627038551	0.11697016966933	2.71604522147506	0.00660668932461456	0.272353092237923	cds-CBV41050.1	HELO_1167	0.644495412844037	1308	HELO_1167
HELO_1168	486.246373353433	0.266626157788224	0.115776990499451	2.30292873081279	0.0212828533306804	0.4824366515335	cds-CBV41051.1	HELO_1168	0.640132669983416	603	HELO_1168
HELO_1169	2260.34793616718	0.205612210268756	0.0973500089325231	2.11209236160701	0.0346785280347888	0.607012635074649	cds-CBV41052.1	HELO_1169	0.640718562874252	1002	HELO_1169
HELO_1170	812.598457148529	0.078653582511422	0.111926933569721	0.702722570903163	0.482228658752188	0.996931366474211	cds-CBV41053.1	ghrB	0.678936605316973	978	HELO_1170
HELO_1171	619.578255104514	-0.0340217372080488	0.103685430789854	-0.328124568214436	0.742817478682541	0.996931366474211	cds-CBV41054.2	kguK	0.677710843373494	996	HELO_1171
HELO_1172	367.497367248992	0.0614849881628426	0.132914067686882	0.462592028314778	0.643656823721273	0.996931366474211	cds-CBV41055.2	ptxS	0.68844696969697	1056	HELO_1172
HELO_1173	507.062860636265	-0.136006715913705	0.13118029801918	-1.03679224675812	0.299832689679039	0.976921681592636	cds-CBV41056.1	HELO_1173	0.606498194945848	831	HELO_1173
HELO_1174	110.675133862527	-0.127219526529351	0.236905838738186	-0.537004605741043	0.591264432637351	0.996931366474211	cds-CBV41057.1	HELO_1174	0.578910120311394	1413	HELO_1174
HELO_1175	322.864375132913	-0.0382375574237057	0.142849518899903	-0.267677187281949	0.788947811123562	0.996931366474211	cds-CBV41058.1	HELO_1175	0.611347517730496	1410	HELO_1175
HELO_1176	367.283182625429	-0.187328373400658	0.170442080605372	-1.09907349602463	0.27173600942804	0.976921681592636	cds-CBV41059.1	HELO_1176	0.653333333333333	675	HELO_1176
HELO_1177	153.765433061496	-0.158865131639868	0.180411459241333	-0.880571180499999	0.378549962883898	0.996931366474211	cds-CBV41060.2	HELO_1177	0.653846153846154	858	HELO_1177
HELO_1178	163.87991560713	-0.252841508756585	0.182275452839951	-1.38713965494079	0.165399182096473	0.913846792883545	cds-CBV41061.1	HELO_1178	0.654135338345865	1197	HELO_1178
HELO_1179	147.486426178665	-0.0255154875283225	0.183390516546244	-0.13913199007697	0.889345849636814	0.996931366474211	cds-CBV41062.1	HELO_1179	0.624444444444444	450	HELO_1179
HELO_1180	13882.8688068677	0.0490620902079855	0.0788718061581103	0.622048518955344	0.533909964817393	0.996931366474211	cds-CBV41063.1	fbaA	0.651643192488263	1065	HELO_1180
HELO_1181	7320.00177080269	0.0338873588563355	0.0971858533497313	0.348686127541516	0.72732496003093	0.996931366474211	cds-CBV41064.1	pgk	0.681196581196581	1170	HELO_1181
HELO_1182	3291.80228594078	-0.0648364443810417	0.0999314931078526	-0.648808922639292	0.516461889461341	0.996931366474211	cds-CBV41065.1	epd	0.673429951690821	1035	HELO_1182
HELO_1183	13466.4153590333	-0.0900823334057314	0.157505973157348	-0.571929632889156	0.5673696475363	0.996931366474211	cds-CBV41066.1	fbaB	0.638176638176638	1053	HELO_1183
HELO_1184	2282.76134118449	0.0733101300615008	0.112005113498623	0.654524849549858	0.512773722883882	0.996931366474211	cds-CBV41067.1	tktA2	0.689450222882615	2019	HELO_1184
HELO_1185	66.5811989917936	-0.0236888076849152	0.286415483283324	-0.082707846005246	0.93408384604074	0.996931366474211	cds-CBV41068.1	talA1	0.655063291139241	948	HELO_1185
HELO_1186	423.213015472491	-0.0678970006806411	0.122661573985527	-0.553531138355134	0.579899764560667	0.996931366474211	cds-CBV41069.1	HELO_1186	0.657492354740061	654	HELO_1186
HELO_1187	692.511729689327	-0.0721752519475433	0.103844697244743	-0.695030693550382	0.487036066434803	0.996931366474211	cds-CBV41070.1	HELO_1187	0.663636363636364	990	HELO_1187
HELO_1188	77.5553922622501	-0.129690159363039	0.239646995994056	-0.54117164634209	0.588389278671501	0.996931366474211	cds-CBV41071.1	rpiB	0.656626506024096	498	HELO_1188
HELO_1189	1770.57343806252	-0.0069941288252085	0.0913783629422838	-0.0765403165476506	0.938989240065236	0.996931366474211	cds-CBV41072.1	HELO_1189	0.635162601626016	984	HELO_1189
HELO_1190	1564.56900315844	-0.0291871894943331	0.0940512447303828	-0.310332835870532	0.756307863478244	0.996931366474211	cds-CBV41073.1	HELO_1190	0.608265947888589	1113	HELO_1190
HELO_1191	395.671981771413	-0.174777574790269	0.14606686765783	-1.19655865558572	0.231478623451103	0.965504737912725	cds-CBV41074.1	HELO_1191	0.662037037037037	648	HELO_1191
HELO_1192	1092.24314097419	-0.0132093086256791	0.0909052883979159	-0.145308472790477	0.884467325407555	0.996931366474211	cds-CBV41075.1	HELO_1192	0.644316730523627	1566	HELO_1192
HELO_1193	732.063505104214	0.0713444122283248	0.0992793306543285	0.718623018085529	0.472373226936801	0.996931366474211	cds-CBV41076.1	HELO_1193	0.646544181977253	1143	HELO_1193
HELO_1194	2981.40367135119	-0.0111802014028263	0.114926138403516	-0.0972816241643099	0.922502748570746	0.996931366474211	cds-CBV41077.1	HELO_1194	0.621734587251829	957	HELO_1194
HELO_1195	1254.90069336411	-0.165855954338643	0.151808982235077	-1.09253057293945	0.274599959960158	0.976921681592636	cds-CBV41078.1	ribH2	0.63768115942029	483	HELO_1195
HELO_1196	1220.59700677349	0.0161054234469604	0.137140257715466	0.117437605231685	0.906513285567311	0.996931366474211	cds-CBV41079.1	tktA3	0.689945517582962	2019	HELO_1196
HELO_1197	8709.30650269656	0.0240468899257026	0.0930726965085666	0.258366748012821	0.796123876824281	0.996931366474211	cds-CBV41080.1	metK	0.649467649467649	1221	HELO_1197
HELO_1198	4446.75087202092	-0.112339813363938	0.0777699348564787	-1.44451469030103	0.14859425048634	0.886856978580199	cds-CBV41081.1	ligB	0.681494661921708	1686	HELO_1198
HELO_1199	1570.29545728473	-0.0497730551087949	0.0882106948354225	-0.564251933415308	0.572582688530243	0.996931366474211	cds-CBV41082.1	ahcY	0.636170212765957	1410	HELO_1199
HELO_1200	110.432410174144	-0.0972183887136137	0.215962027458929	-0.450164271272654	0.652591996508343	0.996931366474211	cds-CBV41083.1	HELO_1200	0.65222623345367	831	HELO_1200
HELO_1201	370.651464183787	0.0349649171991685	0.136118920236381	0.256870368486976	0.797278845751298	0.996931366474211	cds-CBV41084.2	HELO_1201	0.655737704918033	549	HELO_1201
HELO_1202	234.072357743605	-0.233907583867534	0.148402801620736	-1.57616690057723	0.114987344417002	0.853528620910079	cds-CBV41085.1	HELO_1202	0.657575757575758	660	HELO_1202
HELO_1203	1112.40188661943	0.148251313273089	0.101337766770418	1.46294237575764	0.143483147375789	0.872695391441461	cds-CBV41086.1	HELO_1203	0.685959271168274	933	HELO_1203
HELO_1204	13032.2818557624	-0.08344048665049	0.121534166350353	-0.686559912789889	0.492360097272898	0.996931366474211	cds-CBV41087.1	metF	0.64650059311981	843	HELO_1204
HELO_1205	1608.36147130341	0.0570821263386888	0.0970777669662564	0.58800411384133	0.556529531549235	0.996931366474211	cds-CBV41088.1	HELO_1205	0.649725274725275	2184	HELO_1205
HELO_1206	5454.34448494297	-0.0080750037777523	0.0958264174791108	-0.0842669901492725	0.93284415707091	0.996931366474211	cds-CBV41089.1	HELO_1206	0.640081799591002	978	HELO_1206
HELO_1207	120.752919519223	-0.0315669801358147	0.204621593138693	-0.154270034025287	0.877396823823859	0.996931366474211	cds-CBV41090.2	HELO_1207	0.537990196078431	816	HELO_1207
HELO_1208	64.6674145966884	-0.579069092628433	0.315362439135409	-1.83620184514046	0.0663278098975036	0.757904956136524	cds-CBV41091.1	HELO_1208	0.533333333333333	900	HELO_1208
HELO_1209	694.804959364379	-0.141214038342998	0.164621766698244	-0.85780903203309	0.390997921585056	0.996931366474211	cds-CBV41092.1	lacA	0.580664294187426	1686	HELO_1209
HELO_1210	150.741848993735	-0.236010297123932	0.217589269622599	-1.08465963203647	0.278072433193202	0.976921681592636	cds-CBV41093.1	HELO_1210	0.610810810810811	555	HELO_1210
HELO_1211	662.942190719158	-0.324436601995593	0.131464607082179	-2.46786271374764	0.0135922438101633	0.40408562448358	cds-CBV41094.1	HELO_1211	0.624681933842239	786	HELO_1211
HELO_1212	600.127116311004	0.0901373574623087	0.144873932953466	0.622177886833935	0.533824904863641	0.996931366474211	cds-CBV41095.1	HELO_1212	0.635294117647059	255	HELO_1212
HELO_1213	7053.67970188608	0.0439636318912758	0.0871329183591425	0.504558239517097	0.613869147127393	0.996931366474211	cds-CBV41096.1	prlC	0.664714494875549	2049	HELO_1213
HELO_1214	3232.71587987354	-0.0329955830807949	0.0877895724474213	-0.375848545116864	0.707029495476342	0.996931366474211	cds-CBV41097.1	HELO_1214	0.656972408650261	1341	HELO_1214
HELO_1215	2089.2734493271	-0.0298304506252657	0.0946728788437791	-0.315089717240872	0.752693535628271	0.996931366474211	cds-CBV41098.1	yrdA	0.652094717668488	549	HELO_1215
HELO_1216	892.918691313173	-0.0147214980042314	0.124621400224313	-0.11812977528525	0.905964831355998	0.996931366474211	cds-CBV41099.1	HELO_1216	0.665178571428571	672	HELO_1216
HELO_1217	581.66096460833	-0.141016638044756	0.131838861092105	-1.06961359402399	0.284793273676272	0.976921681592636	cds-CBV41100.2	HELO_1217	0.665943600867679	1383	HELO_1217
HELO_1218	622.028181460657	-0.0287198363195404	0.13098447645667	-0.219261374297594	0.826446448641731	0.996931366474211	cds-CBV41101.1	HELO_1218	0.66875	1920	HELO_1218
HELO_1219	952.032162707065	-0.00987085392993696	0.0954003798880501	-0.103467658530502	0.91759181645347	0.996931366474211	cds-CBV41102.1	lldR	0.664082687338501	774	HELO_1219
HELO_1220	2510.3467593129	-0.0849811032911177	0.0854166441466217	-0.994900983761943	0.319784424373294	0.996931366474211	cds-CBV41103.1	lldD	0.61991341991342	1155	HELO_1220
HELO_1221	3211.28018172141	-0.333508918018119	0.091991109611316	-3.62544727884328	0.000288461744216007	0.0378439619046462	cds-CBV41104.2	birA	0.646341463414634	984	HELO_1221
HELO_1222	1765.01843255085	-0.370205545806605	0.1225214288853	-3.02155752813803	0.00251477849443857	0.153852242701224	cds-CBV41105.1	coaX	0.636904761904762	840	HELO_1222
HELO_1223	5906.46556476231	-0.076008756597112	0.123369655751826	-0.616105768747652	0.537824714968108	0.996931366474211	cds-CBV41106.1	secE	0.607046070460705	369	HELO_1223
HELO_1224	6827.72831053953	0.00476321380795766	0.142196296704808	0.0334974532975766	0.973277896667924	0.996931366474211	cds-CBV41107.1	nusG	0.588014981273408	534	HELO_1224
HELO_1225	20130.8345965616	-0.0252036040081091	0.113035548555859	-0.222970599338971	0.823558388823847	0.996931366474211	cds-CBV41108.1	rplK	0.625	432	HELO_1225
HELO_1226	56749.7533237594	-0.00544189939502271	0.0966709479259235	-0.0562930178277831	0.955108380982828	0.996931366474211	cds-CBV41109.1	rplA	0.626262626262626	693	HELO_1226
HELO_1227	75685.1326320526	0.0441058410413488	0.0892601704669775	0.494126784775367	0.621216642633201	0.996931366474211	cds-CBV41110.1	rplJ	0.615079365079365	504	HELO_1227
HELO_1228	55561.798656685	-0.138031853332881	0.104756277247956	-1.3176475621233	0.187621656011192	0.936081087124702	cds-CBV41111.1	rplL	0.626666666666667	375	HELO_1228
HELO_1229	96052.554565668	0.00516370056358686	0.107023145049235	0.0482484472046803	0.96151823983436	0.996931366474211	cds-CBV41112.1	rpoB	0.629166666666667	4080	HELO_1229
HELO_1230	96610.741867245	-0.028009237387948	0.111863100365568	-0.250388531127905	0.802286898034657	0.996931366474211	cds-CBV41113.1	rpoC	0.635846372688478	4218	HELO_1230
HELO_1231	26246.7872335029	-0.13748860417142	0.102522285734505	-1.34106065999606	0.179900758640631	0.936081087124702	cds-CBV41114.1	rpsL	0.626666666666667	375	HELO_1231
HELO_1232	28452.7853740753	-0.0810274723057993	0.102916740917733	-0.787310903777735	0.431099888257937	0.996931366474211	cds-CBV41115.1	rpsG	0.613588110403397	471	HELO_1232
HELO_1233	179508.025712213	0.00519224234890295	0.0830950544083087	0.0624855761377752	0.950176148067906	0.996931366474211	cds-CBV41116.1	fusA	0.609146628948609	2121	HELO_1233
HELO_1234	222059.458032939	-0.0707440840051472	0.0841504614640387	-0.840685633499221	0.400524071015441	0.996931366474211	cds-CBV41117.1	tuf	0.619765494137353	1194	HELO_1234
HELO_1235	21640.7593300382	-0.26752630347899	0.124503679039896	-2.14874215398298	0.0316548451383981	0.577404688593989	cds-CBV41118.1	rpsJ	0.586538461538462	312	HELO_1235
HELO_1236	63645.6337628262	-0.0503812381774066	0.114456793882024	-0.44017691277756	0.659808979732952	0.996931366474211	cds-CBV41119.1	rplC	0.621283255086072	639	HELO_1236
HELO_1237	26749.562380048	0.137718992848014	0.128709946055902	1.0699949542998	0.284621579887932	0.976921681592636	cds-CBV41120.1	rplD	0.642036124794745	609	HELO_1237
HELO_1238	4418.77175373846	0.0934959341016382	0.345438394066805	0.270658779416271	0.786653483024725	0.996931366474211	cds-CBV41121.1	rplW	0.606060606060606	297	HELO_1238
HELO_1239	50783.3127063495	0.078823185479687	0.102959339552423	0.765575865408043	0.44392870944754	0.996931366474211	cds-CBV41122.1	rplB	0.640192539109507	831	HELO_1239
HELO_1240	8731.44044354433	0.103486731270512	0.162806229795432	0.635643558606723	0.525008771786937	0.996931366474211	cds-CBV41123.1	rpsS	0.557971014492754	276	HELO_1240
HELO_1241	14889.2877433233	0.192808832219953	0.114323902990344	1.6865137313956	0.0916968925476328	0.824025761515095	cds-CBV41124.1	rplV	0.612612612612613	333	HELO_1241
HELO_1242	38276.0120490635	0.0374196437485827	0.0926906415085145	0.40370465820053	0.686429913753368	0.996931366474211	cds-CBV41125.1	rpsC	0.608011444921316	699	HELO_1242
HELO_1243	13602.915091501	-0.0563595138918511	0.143013457411782	-0.394085388269258	0.693517998408605	0.996931366474211	cds-CBV41126.1	rplP	0.615942028985507	414	HELO_1243
HELO_1244	267.932590415377	0.305615976649495	0.299088432726101	1.02182479564287	0.306863831433121	0.985605017908077	cds-CBV41127.1	rpmC	0.5625	192	HELO_1244
HELO_1245	3556.50434429891	0.0565420186112939	0.176143396444848	0.320999933874886	0.748210441015011	0.996931366474211	cds-CBV41128.1	rpsQ	0.593869731800766	261	HELO_1245
HELO_1246	8360.02721493569	0.0789824186759004	0.167391973181875	0.471841135357693	0.637040186919855	0.996931366474211	cds-CBV41129.1	rplN	0.56989247311828	372	HELO_1246
HELO_1247	6474.51536468925	0.199775724271945	0.296310962202824	0.674209697767438	0.500178005010942	0.996931366474211	cds-CBV41130.1	rplX	0.572327044025157	318	HELO_1247
HELO_1248	22049.9801284943	0.102551742513759	0.143144523521715	0.716420998797079	0.473731432555842	0.996931366474211	cds-CBV41131.1	rplE	0.57037037037037	540	HELO_1248
HELO_1249	3792.39678542045	-0.00168230229028073	0.185375975698491	-0.00907508259331807	0.992759231099068	0.998920547330092	cds-CBV41132.1	rpsN	0.604575163398693	306	HELO_1249
HELO_1250	8063.06684442724	-0.0778408925380895	0.114311465755346	-0.680954373419438	0.495900361330696	0.996931366474211	cds-CBV41133.1	rpsH	0.592875318066158	393	HELO_1250
HELO_1251	23048.6995127584	0.115274954641607	0.0975107593653578	1.18217677097242	0.237135567599633	0.965962975780434	cds-CBV41134.1	rplF	0.610169491525424	531	HELO_1251
HELO_1252	11496.2662952004	0.0470901800073951	0.137987023863854	0.34126527762391	0.732903885016791	0.996931366474211	cds-CBV41135.1	rplR	0.652421652421652	351	HELO_1252
HELO_1253	22743.0655034832	0.0352044605105159	0.149553391259282	0.23539727326866	0.813900402239664	0.996931366474211	cds-CBV41136.1	rpsE	0.634730538922156	501	HELO_1253
HELO_1254	386.338707315186	0.228610929587702	0.262452244273014	0.87105724784693	0.38372289578102	0.996931366474211	cds-CBV41137.1	rpmD	0.579234972677596	183	HELO_1254
HELO_1255	12082.2004945594	0.0477474864278662	0.126132502846079	0.378550217830315	0.705021895826279	0.996931366474211	cds-CBV41138.1	rplO	0.652873563218391	435	HELO_1255
HELO_1256	72932.3105422338	0.0184826316703416	0.0866374282908271	0.213333105967764	0.831067153015176	0.996931366474211	cds-CBV41139.1	secY	0.613363363363363	1332	HELO_1256
HELO_1257	4050.25247568038	0.152422831920507	0.152015460578482	1.00267980204431	0.316015378250176	0.996237019603837	cds-CBV41140.1	rpmJ	0.570175438596491	114	HELO_1257
HELO_1258	23593.0468133089	0.157917051723347	0.123914374558935	1.27440462242934	0.202520054982257	0.936081087124702	cds-CBV41141.1	rpsM	0.582633053221289	357	HELO_1258
HELO_1259	21417.0902440801	0.169530209342678	0.086405106413264	1.96203924027173	0.0497579159051209	0.706019647620699	cds-CBV41142.1	rpsK	0.591731266149871	387	HELO_1259
HELO_1260	38436.8314781936	0.0676254352532732	0.0791905493564839	0.853958405426015	0.393128036443166	0.996931366474211	cds-CBV41143.1	rpsD	0.589371980676328	621	HELO_1260
HELO_1261	48480.5781797786	-0.0119398853959808	0.0865635115168327	-0.137932082314603	0.890294094718774	0.996931366474211	cds-CBV41144.1	rpoA	0.617617617617618	999	HELO_1261
HELO_1262	13303.8288036149	-0.11140950121631	0.097429930782558	-1.14348332510829	0.252837974096467	0.976921681592636	cds-CBV41145.1	rplQ	0.625	384	HELO_1262
HELO_1263	7269.51265136971	-0.0463078372052232	0.0715010684726142	-0.647652380508967	0.517209810221234	0.996931366474211	cds-CBV41146.1	uvrA	0.659678546470999	2862	HELO_1263
HELO_1264	5107.9770142822	0.0486838053307375	0.0842250353478299	0.578020598384847	0.56325021249604	0.996931366474211	cds-CBV41147.1	HELO_1264	0.665232974910394	1395	HELO_1264
HELO_1265	7455.25675591486	0.0763347789139034	0.0760723622264907	1.0034495666985	0.315643998883737	0.996237019603837	cds-CBV41148.1	ssb1	0.66504854368932	618	HELO_1265
HELO_1266	202.78176156807	-0.0614027656050697	0.209331839950576	-0.293327405995987	0.769271907516612	0.996931366474211	cds-CBV41149.1	nhoA	0.673521850899743	1167	HELO_1266
HELO_1267	1707.32567578725	-0.0290484018063987	0.0834100937421179	-0.348260030688957	0.727644908059259	0.996931366474211	cds-CBV41150.2	HELO_1267	0.647651006711409	894	HELO_1267
HELO_1268	853.847719164888	-0.128048781476762	0.123928312098204	-1.0332488138408	0.301487474434859	0.976921681592636	cds-CBV41151.1	HELO_1268	0.669281045751634	765	HELO_1268
HELO_1269	18677.542648393	-0.0232360530140685	0.0721330404314694	-0.322127736125917	0.747355926868977	0.996931366474211	cds-CBV41152.1	fabB	0.65679012345679	1215	HELO_1269
HELO_1270	11758.4236310652	0.0520327562414826	0.0708572152315436	0.734332503351318	0.462746112767011	0.996931366474211	cds-CBV41153.1	fabA	0.622093023255814	516	HELO_1270
HELO_1271	900.929223593794	0.0677356288787867	0.112879968877124	0.600067749420809	0.548461084870176	0.996931366474211	cds-CBV41154.1	phrB	0.678595096090126	1509	HELO_1271
HELO_1272	1606.93801337085	0.0191957084798606	0.0842754046843276	0.227773554476094	0.819822286791744	0.996931366474211	cds-CBV41155.1	HELO_1272	0.683870967741935	930	HELO_1272
HELO_1273	608.564952883852	0.0276386516895029	0.120806856639478	0.228783799681044	0.819036958852622	0.996931366474211	cds-CBV41156.1	HELO_1273	0.67479674796748	369	HELO_1273
HELO_1274	3152.44726806079	-0.0778560011817369	0.0917250057205448	-0.848797997559552	0.39599370461372	0.996931366474211	cds-CBV41157.1	HELO_1274	0.661166116611661	909	HELO_1274
HELO_1275	1183.05975636996	0.102293176830356	0.107528315424789	0.951313860226012	0.34144507309269	0.996931366474211	cds-CBV41158.1	HELO_1275	0.689873417721519	474	HELO_1275
HELO_1276	1250.10612946882	-0.147317671590587	0.111392588505036	-1.32250873749941	0.18599880177469	0.936081087124702	cds-CBV41159.1	HELO_1276	0.616113744075829	633	HELO_1276
HELO_1277	5772.80891664602	-0.0400620218176424	0.109425506503329	-0.366112281293609	0.714281293640104	0.996931366474211	cds-CBV41160.1	rapA	0.673142467620995	2934	HELO_1277
HELO_1278	646.961011681873	-0.0571326329960991	0.107126563839416	-0.533319010229263	0.593812770377417	0.996931366474211	cds-CBV41161.1	resA	0.675405742821473	801	HELO_1278
HELO_1279	931.849571898768	-0.124882442080396	0.111911253131181	-1.1159060289854	0.264462360843937	0.976921681592636	cds-CBV41162.2	HELO_1279	0.675925925925926	216	HELO_1279
HELO_1280	22.0374492835094	0.262411886225842	0.453381912818834	0.57878772577039	0.56273241418055	NA	cds-CBV41163.1	HELO_1280	0.660033167495854	603	HELO_1280
HELO_1281	109.828669445479	0.0173718259391279	0.214681576144406	0.0809190348381022	0.935506341993957	0.996931366474211	cds-CBV41164.1	HELO_1281	0.640192539109507	831	HELO_1281
HELO_1282	54.7546600294425	0.314167376467568	0.283633961932433	1.10765077047581	0.268012667937492	0.976921681592636	cds-CBV41165.1	HELO_1282	0.68976897689769	606	HELO_1282
HELO_1283	159.432852305661	0.0128305055649791	0.188771032894766	0.0679686145073523	0.945810618482401	0.996931366474211	cds-CBV41166.1	HELO_1283	0.688679245283019	954	HELO_1283
HELO_1284	333.498714735286	-0.0139842851419169	0.146860974587417	-0.0952212470413166	0.924139093966744	0.996931366474211	cds-CBV41167.1	HELO_1284	0.663390663390663	1221	HELO_1284
HELO_1285	97.2843343948434	0.00778710866071339	0.232306449008444	0.0335208458221939	0.973259242609611	0.996931366474211	cds-CBV41168.1	HELO_1285	0.641165755919854	549	HELO_1285
HELO_1286	1260.81147743936	-0.0179626190575203	0.101343277607737	-0.177245294227083	0.859315719199623	0.996931366474211	cds-CBV41169.1	HELO_1286	0.659856630824373	2790	HELO_1286
HELO_1287	875.068209826917	0.00372426813522241	0.0995025416286859	0.0374288744213216	0.970143050336548	0.996931366474211	cds-CBV41170.1	dkgB	0.638480392156863	816	HELO_1287
HELO_1288	15.3712419337386	0.0331062496322816	0.525879737717499	0.0629540316118174	0.949803109128602	NA	cds-CBV41171.1	HELO_1288	0.66025641025641	1248	HELO_1288
HELO_1289	389.381781885674	-0.212768112410575	0.122805114501934	-1.73256719211988	0.083172624736928	0.800056260249406	cds-CBV41172.1	HELO_1289	0.662162162162162	888	HELO_1289
HELO_1290	829.651494792038	-0.0206846392679263	0.116047332877132	-0.178243125068861	0.858532043042692	0.996931366474211	cds-CBV41173.1	HELO_1290	0.640295358649789	948	HELO_1290
HELO_1291	193.483503141074	0.0242795819534302	0.162209692989038	0.149680216428688	0.881016917324814	0.996931366474211	cds-CBV41174.1	HELO_1291	0.631696428571429	1344	HELO_1291
HELO_1292	372.627315742713	0.0279643709440705	0.169579231370103	0.164904456271764	0.869019184825588	0.996931366474211	cds-CBV41175.1	mmsA2	0.650570087189805	1491	HELO_1292
HELO_1293	2097.45551713713	-0.130451048310706	0.120229687285026	-1.08501528413236	0.277914885931533	0.976921681592636	cds-CBV41176.1	HELO_1293	0.574349442379182	3228	HELO_1293
HELO_1294	195.555826871179	-0.0116316733329841	0.159121222283872	-0.0730994468621741	0.941726981822586	0.996931366474211	cds-CBV41177.1	HELO_1294	0.668732782369146	1452	HELO_1294
HELO_1295	87.9690736375943	-0.300551231498906	0.242931171255793	-1.23718677164917	0.216017751403457	0.949731259631805	cds-CBV41178.1	HELO_1295	0.617424242424242	1320	HELO_1295
HELO_1296	97.2717469049602	0.0913740228639133	0.224049187742457	0.407830190256914	0.68339834735681	0.996931366474211	cds-CBV41179.2	aruI2	0.698383084577114	1608	HELO_1296
HELO_1297	64.8239461254511	0.367882760520266	0.286401004753138	1.28450233907999	0.198966245673118	0.936081087124702	cds-CBV41180.1	HELO_1297	0.6529284164859	1383	HELO_1297
HELO_1298	39.7301390055865	-0.0991358908713694	0.345424089379397	-0.286997618056926	0.774114144068301	0.996931366474211	cds-CBV41181.1	gbuA	0.674027339642482	951	HELO_1298
HELO_1299	950.373885381374	-0.0611252513445471	0.127060912948656	-0.481070456098857	0.630466424767522	0.996931366474211	cds-CBV41182.1	HELO_1299	0.668073136427567	1422	HELO_1299
HELO_1300	1158.71376678721	0.0194772316851327	0.114214023037905	0.170532752170621	0.864591179074928	0.996931366474211	cds-CBV41183.1	HELO_1300	0.62922966162707	1389	HELO_1300
HELO_1301	456.165497472165	0.0175405840979738	0.127692444152311	0.137365873246592	0.890741604503067	0.996931366474211	cds-CBV41184.2	HELO_1301	0.686524822695035	705	HELO_1301
HELO_1302	929.002021897489	0.0335251604063721	0.104353736397532	0.321264590648283	0.74800988783038	0.996931366474211	cds-CBV41185.1	HELO_1302	0.672275641025641	1248	HELO_1302
HELO_1303	799.538572672058	0.0526300132837288	0.101281313835	0.519641889415748	0.603313196044474	0.996931366474211	cds-CBV41186.1	HELO_1303	0.652	750	HELO_1303
HELO_1304	764.711164557942	0.16446825728844	0.121807249729277	1.35023373119399	0.17694102152946	0.936081087124702	cds-CBV41187.1	HELO_1304	0.613084112149533	1605	HELO_1304
HELO_1305	142.880299224753	0.0591382026825259	0.194030908978061	0.304787536140506	0.760527974882158	0.996931366474211	cds-CBV41188.1	HELO_1305	0.595583160800552	1449	HELO_1305
HELO_1306	50.1435120417098	-0.32636087210357	0.292802843723248	-1.11460963955678	0.265017737733073	0.976921681592636	cds-CBV41189.1	HELO_1306	0.604873803307224	1149	HELO_1306
HELO_1307	83.5303918531993	-0.0927765261619942	0.236171458563703	-0.392835471001545	0.694441004357605	0.996931366474211	cds-CBV41190.1	HELO_1307	0.598712446351931	1398	HELO_1307
HELO_1308	84.7865637583425	-0.0468891699794211	0.295254607384981	-0.158809274458781	0.873819141587096	0.996931366474211	cds-CBV41191.1	HELO_1308	0.659722222222222	144	HELO_1308
HELO_1309	6417.14933363614	0.0278602544787106	0.0910693761588078	0.305923414146679	0.759662958176114	0.996931366474211	cds-CBV41192.1	ispB	0.67065868263473	1002	HELO_1309
HELO_1310	6442.11246224688	-0.813830508629359	0.145732891052156	-5.58439829714282	2.34510701874653e-08	6.66596670078702e-06	cds-CBV41193.1	rplU	0.602564102564103	312	HELO_1310
HELO_1311	2728.96239640989	-0.427896944786427	0.189718353408841	-2.25543252457138	0.024106193152305	0.503593149409516	cds-CBV41194.1	rpmA	0.627906976744186	258	HELO_1311
HELO_1312	5821.86673047122	-0.00745706790070834	0.0864309479875589	-0.0862777520591552	0.931245623802822	0.996931366474211	cds-CBV41195.1	obgE	0.663299663299663	1188	HELO_1312
HELO_1313	3103.00616389802	-0.108640052634057	0.0849715750999721	-1.27854582554505	0.201057037675436	0.936081087124702	cds-CBV41196.1	proB	0.681578947368421	1140	HELO_1313
HELO_1314	10452.775686789	-0.134190810651032	0.134593963711154	-0.997004672059541	0.318762242162309	0.996931366474211	cds-CBV41197.1	rpsT	0.617977528089888	267	HELO_1314
HELO_1315	2872.1153307151	-0.0488734328648576	0.0988813482463888	-0.494263415008022	0.621120159086476	0.996931366474211	cds-CBV41198.1	murJ	0.676506765067651	1626	HELO_1315
HELO_1316	3939.01146809414	-0.0486401417743996	0.10180501608518	-0.477777457779706	0.632808607127246	0.996931366474211	cds-CBV41199.1	ribF	0.670542635658915	1032	HELO_1316
HELO_1317	19988.3218501714	-0.0340942589466806	0.0765789903295495	-0.445216877370146	0.656163031117634	0.996931366474211	cds-CBV41200.2	ileS	0.646913580246914	2835	HELO_1317
HELO_1318	1106.5459334157	0.143201064530313	0.127344424564829	1.12451774013405	0.260793448918061	0.976921681592636	cds-CBV41201.2	lspA	0.672101449275362	552	HELO_1318
HELO_1319	1663.29238203336	-0.0202327703976657	0.116361828860703	-0.173878071492726	0.861961286512705	0.996931366474211	cds-CBV41202.1	HELO_1319	0.623376623376623	462	HELO_1319
HELO_1320	4795.53357847431	-0.066981976137972	0.0729982309984031	-0.917583552667698	0.358836931860741	0.996931366474211	cds-CBV41203.1	ispH	0.656184486373166	954	HELO_1320
HELO_1321	326.67225917404	0.0205835143693628	0.137798470504163	0.149374040902297	0.88125849426508	0.996931366474211	cds-CBV41204.1	HELO_1321	0.659313725490196	408	HELO_1321
HELO_1322	112.254899685276	-0.0107424399767589	0.231533494732987	-0.0463969154404526	0.962993894989154	0.996931366474211	cds-CBV41205.1	HELO_1322	0.676767676767677	396	HELO_1322
HELO_1323	93.6266972835766	-0.249495436443361	0.227562507362005	-1.0963819977887	0.272911638764447	0.976921681592636	cds-CBV41206.1	HELO_1323	0.694092827004219	474	HELO_1323
HELO_1324	243.623056928432	-0.15592839873008	0.145199735533032	-1.07388899957471	0.282872434228194	0.976921681592636	cds-CBV41207.1	HELO_1324	0.68007662835249	1044	HELO_1324
HELO_1325	13.1694583435779	-0.0976068577484055	0.569658716089472	-0.17134269167063	0.863954313680213	NA	cds-CBV41208.1	HELO_1325	0.677477477477477	555	HELO_1325
HELO_1326	1849.69494618332	-0.266201767091362	0.0802231940383652	-3.31826437830506	0.000905787067397442	0.0753570655339677	cds-CBV41209.2	thiO	0.683195592286501	1089	HELO_1326
HELO_1327	415.654876120445	0.250385377945529	0.122754971064608	2.03971680962514	0.0413785396917264	0.646287406287479	cds-CBV41210.1	HELO_1327	0.586206896551724	261	HELO_1327
HELO_1328	6822.33559181524	-0.069034619879343	0.0791273925514906	-0.872449067930807	0.382963442029933	0.996931366474211	cds-CBV41211.2	nadE	0.653822629969419	1635	HELO_1328
HELO_1329	6525.68852525044	0.0673972261551636	0.0804359194392225	0.837899617795618	0.402087083451564	0.996931366474211	cds-CBV41212.1	bamD	0.640740740740741	810	HELO_1329
HELO_1330	2543.96378351128	0.0326035433576859	0.0845181517421524	0.385757883787529	0.699675989392336	0.996931366474211	cds-CBV41213.2	rluD	0.667708333333333	960	HELO_1330
HELO_1331	938.120195869877	0.0966739641080139	0.100808548018924	0.958985780549739	0.337565908594992	0.996931366474211	cds-CBV41214.1	HELO_1331	0.695767195767196	756	HELO_1331
HELO_1332	8381.67082942798	-0.0107833692388411	0.0727868476824737	-0.148149969152155	0.882224414830084	0.996931366474211	cds-CBV41215.1	clpB	0.641860465116279	2580	HELO_1332
HELO_1333	25599.7760493611	-0.0475189366370644	0.0762797850855777	-0.622955827467963	0.533313549845105	0.996931366474211	cds-CBV41216.2	ilvI	0.626666666666667	1725	HELO_1333
HELO_1334	3012.56232180575	-0.0917693317139012	0.09978262669094	-0.919692483122753	0.357733481855457	0.996931366474211	cds-CBV41217.1	ilvH	0.619918699186992	492	HELO_1334
HELO_1335	811.061644299893	-0.024830305615472	0.105417834514037	-0.235541791670609	0.813788246039416	0.996931366474211	cds-CBV41218.1	HELO_1335	0.662698412698413	1008	HELO_1335
HELO_1336	263.847052319489	-0.0744055274006066	0.163854823430155	-0.454094214884817	0.649761016945938	0.996931366474211	cds-CBV41219.1	ilvY	0.648709315375982	891	HELO_1336
HELO_1337	28467.0404637397	-0.221088691162537	0.0911484731837733	-2.42558853088827	0.015283587539917	0.420742488266211	cds-CBV41220.1	ilvC	0.626352015732547	1017	HELO_1337
HELO_1338	3642.98674186434	-0.0728344345914816	0.0863466133620742	-0.84351234814581	0.398941962706401	0.996931366474211	cds-CBV41221.1	pssA	0.615292712066906	837	HELO_1338
HELO_1339	20187.2330219099	-0.508194383924796	0.156735461599893	-3.24237016140029	0.00118539947961936	0.0962713720233721	cds-CBV41222.1	HELO_1339	0.637080867850099	507	HELO_1339
HELO_1340	5606.96512534631	0.0532549213369173	0.0899704906569865	0.591915426358541	0.553907223233483	0.996931366474211	cds-CBV41223.1	HELO_1340	0.647130647130647	819	HELO_1340
HELO_1341	373.298949979188	-0.379658918686373	0.13163449797694	-2.88419012129238	0.00392421758346542	0.191982274895266	cds-CBV41224.1	HELO_1341	0.659722222222222	576	HELO_1341
HELO_1342	2686.11986598799	-0.0406019312874089	0.103489870367402	-0.39232758861584	0.694816181541984	0.996931366474211	cds-CBV41225.1	HELO_1342	0.618135376756066	783	HELO_1342
HELO_1343	5208.12199556316	0.0509224843644569	0.0954170010981479	0.533683555114848	0.593560488626827	0.996931366474211	cds-CBV41226.1	tas	0.654069767441861	1032	HELO_1343
HELO_1344	6527.07421090099	-0.000579228487211798	0.0836092983685087	-0.00692779988009041	0.994472459650553	0.998920547330092	cds-CBV41227.1	HELO_1344	0.651162790697674	516	HELO_1344
HELO_1345	675.749172221713	-0.167103827565436	0.154277699885044	-1.08313662758745	0.27874778338598	0.976921681592636	cds-CBV41228.1	HELO_1345	0.631901840490798	489	HELO_1345
HELO_1346	2363.89218833061	-0.0254954224566264	0.0940216199886672	-0.271165530435441	0.786263722802158	0.996931366474211	cds-CBV41229.1	HELO_1346	0.690402476780186	969	HELO_1346
HELO_1347	999.524364551394	0.101365396146744	0.107329816561473	0.944429044921431	0.344950444947604	0.996931366474211	cds-CBV41230.1	HELO_1347	0.666666666666667	561	HELO_1347
HELO_1348	609.795442110664	0.0349179397001182	0.130413339824075	0.267748220751204	0.788893129660673	0.996931366474211	cds-CBV41231.2	HELO_1348	0.668582375478927	522	HELO_1348
HELO_1349	1337.8210727933	0.203505663844597	0.0896869608576358	2.26906633805589	0.0232642920378907	0.495735959231531	cds-CBV41232.1	ybaK	0.697722567287785	483	HELO_1349
HELO_1350	654.323009189444	0.181166348070671	0.108583030336292	1.66845912763331	0.0952246191155919	0.827165030528318	cds-CBV41233.1	HELO_1350	0.608272506082725	411	HELO_1350
HELO_1351	603.775069526952	0.0999747567613058	0.153402298577686	0.65171615867722	0.514584296582444	0.996931366474211	cds-CBV41234.1	HELO_1351	0.693726937269373	813	HELO_1351
HELO_1352	832.466321529562	0.124023701116796	0.0967233333708806	1.28225213911139	0.199754211388992	0.936081087124702	cds-CBV41235.2	HELO_1352	0.691954022988506	435	HELO_1352
HELO_1353	2506.75959335618	0.0659669635025758	0.0951711496791961	0.693140344788709	0.488221481000962	0.996931366474211	cds-CBV41236.1	patB	0.700507614213198	1182	HELO_1353
HELO_1354	14960.0578151833	-0.0173128353048388	0.0719873878338958	-0.240498173718799	0.809944078885623	0.996931366474211	cds-CBV41237.1	valS	0.649104320337197	2847	HELO_1354
HELO_1355	2064.06309062593	-0.072319197676896	0.106457166400138	-0.679326720054446	0.496930869790281	0.996931366474211	cds-CBV41238.1	holC	0.664473684210526	456	HELO_1355
HELO_1356	3451.26791311248	0.0529005785528316	0.0784750984351801	0.674106558738848	0.500243570005002	0.996931366474211	cds-CBV41239.1	ygfF	0.668016194331984	741	HELO_1356
HELO_1357	10895.8548677715	0.0816129939700389	0.0721037894565077	1.13188217408833	0.257683973975829	0.976921681592636	cds-CBV41240.1	ilvE2	0.671207992733878	1101	HELO_1357
HELO_1358	18714.8099937827	-0.00734750145314834	0.0766144399670696	-0.095902305835642	0.923598163231677	0.996931366474211	cds-CBV41241.1	pepA	0.673898750821828	1521	HELO_1358
HELO_1359	934.354160004029	-0.13200173388263	0.130606066540931	-1.01068608356919	0.312166699784568	0.992596404777197	cds-CBV41242.1	lptF	0.640883977900553	1086	HELO_1359
HELO_1360	927.214521880188	-0.0745949587977841	0.104109900429658	-0.7165020664695	0.473681391972092	0.996931366474211	cds-CBV41243.1	lptG	0.653521126760563	1065	HELO_1360
HELO_1361	207.960465746414	-0.140083459331476	0.224186814005489	-0.624851465742521	0.532068548913794	0.996931366474211	cds-CBV41244.1	HELO_1361	0.664570230607966	477	HELO_1361
HELO_1362	799.65980130393	0.0941064465756117	0.775264563371716	0.121386235127699	0.903385119034676	0.996931366474211	cds-CBV41245.1	bfd	0.628019323671498	207	HELO_1362
HELO_1363	4987.50797494517	-0.138921289408178	0.187843176848274	-0.739559944306033	0.459567054165058	0.996931366474211	cds-CBV41246.1	bfr	0.547169811320755	477	HELO_1363
HELO_1364	167.063600310383	-0.49354562568465	0.197100667649727	-2.50402817793465	0.0122788254682034	0.391430595065813	cds-CBV41247.1	HELO_1364	0.608888888888889	225	HELO_1364
HELO_1365	913.051648535015	0.0312869951170804	0.132843350418967	0.235517961707576	0.813806739463718	0.996931366474211	cds-CBV41248.1	tcdA	0.684782608695652	828	HELO_1365
HELO_1366	1008.62488394434	0.0126409285309081	0.123266371965436	0.102549692421	0.918320371869334	0.996931366474211	cds-CBV41249.1	truC	0.695201037613489	771	HELO_1366
HELO_1367	829.346231324726	-0.0618979170609698	0.104871919805775	-0.590223933876734	0.555040528242901	0.996931366474211	cds-CBV41250.1	npdA1	0.681632653061224	735	HELO_1367
HELO_1368	786.573721731081	0.0150519274595639	0.105362864729365	0.142857993641557	0.886402334430949	0.996931366474211	cds-CBV41251.1	HELO_1368	0.647727272727273	792	HELO_1368
HELO_1369	489.606661990105	0.028287621596019	0.14173509389176	0.199580928190034	0.841808344786736	0.996931366474211	cds-CBV41252.1	HELO_1369	0.591859185918592	909	HELO_1369
HELO_1370	2776.89006363771	-0.0015269709192544	0.0779105222359812	-0.0195990332939804	0.984363235005663	0.997226906624389	cds-CBV41253.1	HELO_1370	0.67558799675588	1233	HELO_1370
HELO_1371	920.795074909062	-0.0241157350594605	0.110010457935227	-0.219213114026483	0.826484040400344	0.996931366474211	cds-CBV41254.1	trkH	0.652864044168392	1449	HELO_1371
HELO_1372	3068.89482861289	0.0118342736325885	0.0958152887687523	0.123511328772909	0.901702203915585	0.996931366474211	cds-CBV41255.1	trkA	0.663027656477438	1374	HELO_1372
HELO_1373	398.34567190943	0.120439172564834	0.167984527322138	0.716965868730708	0.47339515697172	0.996931366474211	cds-CBV41256.2	HELO_1373	0.632352941176471	204	HELO_1373
HELO_1374	2053.24422738849	0.0427786475258393	0.0831604554142391	0.514410933811631	0.606964716463921	0.996931366474211	cds-CBV41257.1	rsmB	0.691220238095238	1344	HELO_1374
HELO_1375	1648.53235457308	-0.0210354898402769	0.0861025006593674	-0.244307536705537	0.806992646856351	0.996931366474211	cds-CBV41258.1	fmt	0.698267074413863	981	HELO_1375
HELO_1376	3113.56520064796	0.0252841211929779	0.0751417434655516	0.336485687274069	0.73650464291458	0.996931366474211	cds-CBV41259.1	def	0.654970760233918	513	HELO_1376
HELO_1377	925.066448173541	-0.112901723051601	0.097199766737727	-1.1615431481049	0.24542108674053	0.975677537146793	cds-CBV41260.1	dprA	0.716621253405995	1101	HELO_1377
HELO_1378	2042.80367505336	-0.0851275667485735	0.115153951686686	-0.739250069161248	0.459755162532842	0.996931366474211	cds-CBV41261.2	tsaC	0.695340501792115	558	HELO_1378
HELO_1379	1226.24904493155	-0.150356797834736	0.102671667567395	-1.46444293150338	0.143072965164801	0.872695391441461	cds-CBV41262.2	hemF	0.663461538461538	936	HELO_1379
HELO_1380	1395.47346420801	-0.0721394144045189	0.0957292298579585	-0.753577716143317	0.451102829183865	0.996931366474211	cds-CBV41263.1	aroE	0.703567035670357	813	HELO_1380
HELO_1381	1891.85428901134	-0.0970825633766696	0.102134970422895	-0.95053205552118	0.341841973894632	0.996931366474211	cds-CBV41264.1	HELO_1381	0.659147869674185	798	HELO_1381
HELO_1382	2292.32684452864	-0.213759113783349	0.0798227803036199	-2.67792117701587	0.00740806495386252	0.293824529739826	cds-CBV41265.2	HELO_1382	0.677083333333333	864	HELO_1382
HELO_1383	8698.11955776091	0.0236141228352477	0.0681679692564867	0.346410830376917	0.729033986942135	0.996931366474211	cds-CBV41266.1	der	0.66025641025641	1404	HELO_1383
HELO_1384	7079.93405543181	-0.00735769313085911	0.0722396710911194	-0.101851143834507	0.918874829780123	0.996931366474211	cds-CBV41267.1	bamB	0.676240208877285	1149	HELO_1384
HELO_1385	4011.19308154601	0.0535010997359808	0.0900547620655243	0.594095176189052	0.552448457064195	0.996931366474211	cds-CBV41268.1	HELO_1385	0.674242424242424	660	HELO_1385
HELO_1386	8002.48635966359	0.0136262782331008	0.0702015692992035	0.194102188442893	0.846095868087026	0.996931366474211	cds-CBV41269.2	hisS	0.661290322580645	1302	HELO_1386
HELO_1387	4865.95103912315	-0.0551479751048606	0.0786862258678788	-0.700859324444649	0.483390811010274	0.996931366474211	cds-CBV41270.1	ispG	0.653225806451613	1116	HELO_1387
HELO_1388	3713.29755423893	0.0455029618899722	0.0832719681969919	0.546437929536243	0.584764943584171	0.996931366474211	cds-CBV41271.1	HELO_1388	0.691394658753709	1011	HELO_1388
HELO_1389	2121.46119027964	-7.89116860271754e-05	0.0983826528161548	-0.00080208943109753	0.999360025295165	0.999978660238936	cds-CBV41272.1	HELO_1389	0.687413554633472	723	HELO_1389
HELO_1390	7709.21688385826	0.021661374173701	0.107221851229827	0.202023877831306	0.839898057228508	0.996931366474211	cds-CBV41273.2	rlmN	0.637411347517731	1128	HELO_1390
HELO_1391	12703.5450091585	-0.0804686349887265	0.123486388635854	-0.651639714122812	0.514633621643014	0.996931366474211	cds-CBV41274.1	ndk	0.631455399061033	426	HELO_1391
HELO_1392	1561.8260048599	-0.119965294665123	0.102671570949343	-1.16843731478807	0.242630410683354	0.975553104228952	cds-CBV41275.1	iscA	0.62691131498471	327	HELO_1392
HELO_1393	2827.25522462839	-0.0522162887344538	0.0980327797859345	-0.53264111094752	0.594282038120373	0.996931366474211	cds-CBV41276.1	iscS	0.67449956483899	1149	HELO_1393
HELO_1394	1345.45698328992	0.106049091396868	0.133067221479351	0.796958786828844	0.425474967197273	0.996931366474211	cds-CBV41277.2	iscR	0.664529914529915	468	HELO_1394
HELO_1395	2514.60718563247	0.0670217562596122	0.0846706162677375	0.791558621088599	0.428618082366198	0.996931366474211	cds-CBV41278.1	cysE	0.648648648648649	888	HELO_1395
HELO_1396	1679.46568781413	-0.0619281348142377	0.0883622945464151	-0.700843443825556	0.483400722669431	0.996931366474211	cds-CBV41279.1	trmJ1	0.678763440860215	744	HELO_1396
HELO_1397	4886.74359629527	-0.047884369774435	0.0980988104424667	-0.488123857551956	0.625462113296371	0.996931366474211	cds-CBV41280.1	HELO_1397	0.646540880503145	795	HELO_1397
HELO_1398	6908.72504754473	-0.204071447331706	0.114043958156417	-1.78941042235497	0.0735487420534497	0.764862070561942	cds-CBV41281.1	HELO_1398	0.605263157894737	342	HELO_1398
HELO_1399	6177.59717128811	0.101108364831298	0.0918097789187483	1.10128099666571	0.270774379269392	0.976921681592636	cds-CBV41282.1	secF	0.627831715210356	927	HELO_1399
HELO_1400	15478.3271470651	0.148284755822328	0.0725184841509864	2.04478565097407	0.0408759950186195	0.646287406287479	cds-CBV41283.1	secD	0.642895732036737	1851	HELO_1400
HELO_1401	9927.03978459012	-0.0114218476214992	0.0801384148713099	-0.142526497932869	0.886664150693239	0.996931366474211	cds-CBV41284.1	yajC	0.619469026548673	339	HELO_1401
HELO_1402	3158.91777238921	-0.0128370983291799	0.0862533301397149	-0.148830176277091	0.881687638588712	0.996931366474211	cds-CBV41285.1	tgt	0.643799472295514	1137	HELO_1402
HELO_1403	2837.97471203153	0.0696516427867649	0.0935251565835802	0.744736981268988	0.456430738195458	0.996931366474211	cds-CBV41286.1	queA	0.64537037037037	1080	HELO_1403
HELO_1404	1510.24046205408	-0.0842296528376178	0.125376745319663	-0.67181240526594	0.501703130286805	0.996931366474211	cds-CBV41287.1	rnk	0.637469586374696	411	HELO_1404
HELO_1405	1483.60697450904	-0.0632870452154729	0.101426757367163	-0.623967943551375	0.532648637772598	0.996931366474211	cds-CBV41288.1	HELO_1405	0.665056360708535	621	HELO_1405
HELO_1406	468.037967042617	0.0450314162791697	0.160850729741107	0.27995779908272	0.779509882154491	0.996931366474211	cds-CBV41289.1	HELO_1406	0.64	525	HELO_1406
HELO_1407	669.293003360514	0.0591219468086813	0.111134950824963	0.531983380294092	0.594737506355159	0.996931366474211	cds-CBV41290.1	aidB	0.680606060606061	1650	HELO_1407
HELO_1408	961.754532884774	-0.0455092212405773	0.138414795179907	-0.328788704859375	0.742315401092898	0.996931366474211	cds-CBV41291.1	yfcD	0.661261261261261	555	HELO_1408
HELO_1409	1884.12121927388	-0.081074237698127	0.117207201384239	-0.691717204579796	0.489114940426768	0.996931366474211	cds-CBV41292.1	HELO_1409	0.642276422764228	492	HELO_1409
HELO_1410	752.673139634021	0.00467064899963364	0.117531481676408	0.0397395568660749	0.96830076475271	0.996931366474211	cds-CBV41293.1	HELO_1410	0.638461538461538	390	HELO_1410
HELO_1411	10192.6370808033	0.0746240171294361	0.0905521079790937	0.82410027546421	0.409882583656381	0.996931366474211	cds-CBV41294.1	fabV	0.641604010025063	1197	HELO_1411
HELO_1412	3472.26989159681	-0.0184085946979752	0.1015342668183	-0.181304255940688	0.856128765632698	0.996931366474211	cds-CBV41295.1	HELO_1412	0.690040650406504	984	HELO_1412
HELO_1413	247.498815638789	0.0747642149401888	0.17466677737186	0.428039127217755	0.668622633993645	0.996931366474211	cds-CBV41296.1	HELO_1413	0.648745519713262	558	HELO_1413
HELO_1414	192.833298561589	0.0245681593826666	0.185221854164513	0.132641795934325	0.894476676074644	0.996931366474211	cds-CBV41297.1	HELO_1414	0.669734151329243	978	HELO_1414
HELO_1415	3511.95855142653	-0.0630991486546204	0.0980399750040638	-0.643606331519412	0.519830743489797	0.996931366474211	cds-CBV41298.1	aruC	0.670781893004115	1215	HELO_1415
HELO_1416	1903.72059107183	0.0867479583777652	0.0924152744443053	0.938675547947915	0.347897351419781	0.996931366474211	cds-CBV41299.1	aruF	0.679738562091503	1071	HELO_1416
HELO_1417	2112.0231596257	0.0450444656630078	0.0830729419449504	0.542227885619571	0.587661527404651	0.996931366474211	cds-CBV41300.1	aruG	0.64756446991404	1047	HELO_1417
HELO_1418	3041.87357047502	0.121387114987855	0.0813107368361182	1.4928792889002	0.135468787445421	0.866949407085052	cds-CBV41301.1	aruD	0.696598639455782	1470	HELO_1418
HELO_1419	2817.97687551949	0.0189212708998471	0.0905320198554658	0.209000869858586	0.834447559564005	0.996931366474211	cds-CBV41302.1	aruB	0.677655677655678	1365	HELO_1419
HELO_1420	805.780666371576	0.117172773416449	0.12080542254097	0.969929751097981	0.332081509257955	0.996931366474211	cds-CBV41303.2	HELO_1420	0.644012944983819	927	HELO_1420
HELO_1421	539.08453273353	-0.0832342711061821	0.117085237653353	-0.710886126845545	0.477154803592055	0.996931366474211	cds-CBV41304.1	HELO_1421	0.672972972972973	1110	HELO_1421
HELO_1422	3188.11581150595	-0.0257493647677439	0.0820485333444366	-0.31383089639944	0.753649477079045	0.996931366474211	cds-CBV41305.1	HELO_1422	0.619047619047619	1050	HELO_1422
HELO_1423	419.077798633471	0.317418657528278	0.121897464687344	2.6039807992925	0.0092147918962739	0.334379310193514	cds-CBV41306.1	HELO_1423	0.649462365591398	465	HELO_1423
HELO_1424	569.020559204343	-0.139496813462254	0.123582818017951	-1.12877190939271	0.258994065476115	0.976921681592636	cds-CBV41307.2	HELO_1424	0.676190476190476	735	HELO_1424
HELO_1425	291.503944388297	0.0182814764185868	0.152578711610343	0.119816691500674	0.904628359293594	0.996931366474211	cds-CBV41308.1	HELO_1425	0.656453110492108	1077	HELO_1425
HELO_1426	606.781697481196	0.0520936801407875	0.120189069433893	0.43343109640632	0.664701613492871	0.996931366474211	cds-CBV41309.1	HELO_1426	0.599025974025974	1848	HELO_1426
HELO_1427	6207.19410212027	-0.00894676514483671	0.0866521657678508	-0.10324918097034	0.917765207681273	0.996931366474211	cds-CBV41310.1	nhaD1	0.640509725016767	1491	HELO_1427
HELO_1428	4268.01859332964	-0.0782455887753289	0.0874270445021869	-0.894981515397924	0.370796969261003	0.996931366474211	cds-CBV41311.2	HELO_1428	0.599721059972106	717	HELO_1428
HELO_1429	1920.18190264698	-0.011217116213141	0.0848618246848373	-0.13218094537561	0.894841172256334	0.996931366474211	cds-CBV41312.1	HELO_1429	0.597523219814242	969	HELO_1429
HELO_1430	381.733219201701	-0.0777578837407124	0.128204111763559	-0.606516301786933	0.544171960607638	0.996931366474211	cds-CBV41313.1	HELO_1430	0.634703196347032	438	HELO_1430
HELO_1431	759.189106782784	-0.218904889029409	0.111119448910184	-1.96999617237433	0.0488388092370055	0.697025850658685	cds-CBV41314.1	HELO_1431	0.622222222222222	495	HELO_1431
HELO_1432	274.372203637292	0.13413835431167	0.15200760969305	0.882444994579786	0.377536212881235	0.996931366474211	cds-CBV41315.1	HELO_1432	0.650943396226415	954	HELO_1432
HELO_1433	668.711372653628	0.033159412384759	0.123420345306345	0.268670552674707	0.788183214380319	0.996931366474211	cds-CBV41316.1	HELO_1433	0.652448657187994	633	HELO_1433
HELO_1434	27.434399832299	0.320642077133174	0.454643186728093	0.705260930974733	0.480647869023191	NA	cds-CBV41317.1	aqpZ	0.641231593038822	747	HELO_1434
HELO_1435	656.544673760712	-0.0867208661607207	0.11635710785787	-0.745299258096466	0.45609082953141	0.996931366474211	cds-CBV41318.1	HELO_1435	0.642725598526704	543	HELO_1435
HELO_1436	395.038621393538	-0.0345062944872333	0.134312073355543	-0.25691133808865	0.797247217758985	0.996931366474211	cds-CBV41319.1	HELO_1436	0.58695652173913	552	HELO_1436
HELO_1437	196.04197747934	-0.256688207186234	0.175736581543066	-1.46064185915287	0.14411375244651	0.872695391441461	cds-CBV41320.1	HELO_1437	0.672897196261682	642	HELO_1437
HELO_1438	254.815036083105	0.148067050160039	0.142248570828151	1.04090360485181	0.297920288513926	0.976921681592636	cds-CBV41321.1	HELO_1438	0.705159705159705	1221	HELO_1438
HELO_1439	125.752674116541	-0.342751282510184	0.196164142744733	-1.7472677611433	0.0805909025482362	0.799115024976842	cds-CBV41322.1	HELO_1439	0.626923076923077	780	HELO_1439
HELO_1440	60.5447090004868	0.125435904104586	0.263914954664629	0.475289110706076	0.634580919513128	0.996931366474211	cds-CBV41323.2	HELO_1440	0.608272506082725	411	HELO_1440
HELO_1441	550.729202845309	0.0946077690940805	0.108736747344377	0.870062526281486	0.384266235220385	0.996931366474211	cds-CBV41324.1	arfB	0.611111111111111	414	HELO_1441
HELO_1442	189.999493781363	0.157126211400455	0.242886012155139	0.646913381327592	0.517688004878978	0.996931366474211	cds-CBV41325.1	HELO_1442	0.612612612612613	222	HELO_1442
HELO_1443	175.956122357115	-0.051205440060068	0.162672975495418	-0.314775333174565	0.752932241653653	0.996931366474211	cds-CBV41326.1	ampR	0.655844155844156	924	HELO_1443
HELO_1444	588.061914990829	-0.176569928327128	0.112119970591424	-1.57483031252805	0.115295617567399	0.853528620910079	cds-CBV41327.2	blaA	0.668881506090808	903	HELO_1444
HELO_1445	520.212075867281	-0.0102889158422092	0.125742756191468	-0.0818251178345599	0.93478578190179	0.996931366474211	cds-CBV41328.1	HELO_1445	0.663507109004739	633	HELO_1445
HELO_1446	238.970036697051	-0.120977316889596	0.19023383771483	-0.635940053267217	0.524815495202164	0.996931366474211	cds-CBV41329.1	HELO_1446	0.696476964769648	369	HELO_1446
HELO_1447	279.955506088472	0.0477109179999803	0.155206708264257	0.307402421799623	0.758537085046021	0.996931366474211	cds-CBV41330.1	HELO_1447	0.630769230769231	780	HELO_1447
HELO_1448	229.534854034374	0.0716889778742148	0.183784917845591	0.390069972632059	0.696484805995663	0.996931366474211	cds-CBV41331.1	HELO_1448	0.670886075949367	474	HELO_1448
HELO_1449	622.463300203027	0.16277761293276	0.108505564079063	1.50017756521823	0.133568413022555	0.866175285418677	cds-CBV41332.2	HELO_1449	0.703125	768	HELO_1449
HELO_1450	2797.6784494726	-0.0114392889346038	0.121390145443375	-0.0942357297029513	0.924921902850308	0.996931366474211	cds-CBV41333.1	trkI	0.630831643002028	1479	HELO_1450
HELO_1451	27.3406165811477	-0.20845936741184	0.408511391969588	-0.510290218362769	0.609848154573163	NA	cds-CBV41334.1	HELO_1451	0.68153980752406	1143	HELO_1451
HELO_1452	21.8653202096115	-0.126624475014154	0.464048444382327	-0.272869086292699	0.784953850602894	NA	cds-CBV41335.1	HELO_1452	0.716204869857263	1191	HELO_1452
HELO_1453	60.5287781507058	0.121727160431206	0.278720051617335	0.436736286911749	0.662302609898365	0.996931366474211	cds-CBV41336.2	puuC3	0.688277668631303	1527	HELO_1453
HELO_1454	753.15874587006	-0.00683287503329349	0.111349405073823	-0.0613642706825724	0.951069106577184	0.996931366474211	cds-CBV41337.1	HELO_1454	0.670011148272018	897	HELO_1454
HELO_1455	510.424048243376	0.0519829739485834	0.119955946179718	0.433350539127945	0.664760127333061	0.996931366474211	cds-CBV41338.1	HELO_1455	0.677248677248677	945	HELO_1455
HELO_1456	80.7969122384381	0.109599142920479	0.245164641800485	0.447043024294143	0.654843995587308	0.996931366474211	cds-CBV41339.1	HELO_1456	0.648769574944072	894	HELO_1456
HELO_1457	106.28215312109	0.267916857248528	0.205331518854945	1.30480141939532	0.191960475700436	0.936081087124702	cds-CBV41340.1	HELO_1457	0.65224358974359	1248	HELO_1457
HELO_1458	1298.05186014029	-0.0515684992466837	0.104197401058822	-0.494911569028214	0.620662543914941	0.996931366474211	cds-CBV41341.1	HELO_1458	0.620689655172414	870	HELO_1458
HELO_1459	353.322187446612	-0.569782103883026	0.660997791890997	-0.862003036731758	0.388685846757341	0.996931366474211	cds-CBV41342.1	HELO_1459	0.567610062893082	636	HELO_1459
HELO_1460	1485.75279297976	-0.0382933264923491	0.0922812873201898	-0.414963072193413	0.678168936402131	0.996931366474211	cds-CBV41343.1	HELO_1460	0.623306233062331	738	HELO_1460
HELO_1461	193.779585954387	0.0431221852795828	0.174858079458174	0.246612483753704	0.805208142269008	0.996931366474211	cds-CBV41344.1	HELO_1461	0.604236343366778	897	HELO_1461
HELO_1462	54.1304606914533	0.0432552665935062	0.294866731123995	0.146694292803473	0.883373323553516	0.996931366474211	cds-CBV41345.1	HELO_1462	0.606263982102908	894	HELO_1462
HELO_1463	133.823773281739	-0.0962741386487925	0.225416792731704	-0.427093906723178	0.669310930890923	0.996931366474211	cds-CBV41346.1	HELO_1463	0.636835278858625	771	HELO_1463
HELO_1464	520.020211519829	-0.249378606046059	0.115900193359811	-2.15166686799104	0.0314236014230595	0.576268303516429	cds-CBV41347.1	HELO_1464	0.613060428849903	1026	HELO_1464
HELO_1465	306.136369210468	0.132360563521392	0.154078062404893	0.85904872799847	0.390313632820587	0.996931366474211	cds-CBV41348.1	HELO_1465	0.663063063063063	555	HELO_1465
HELO_1466	104.717653142773	0.247816518620362	0.212843232526736	1.16431476668742	0.244296474438837	0.975553104228952	cds-CBV41349.1	HELO_1466	0.650793650793651	1197	HELO_1466
HELO_1467	922.842246369175	0.0821759009290915	0.115369510623432	0.712284385060059	0.476288691421448	0.996931366474211	cds-CBV41350.1	HELO_1467	0.603100775193798	645	HELO_1467
HELO_1468	761.360444501669	-0.117701990866975	0.107429146800448	-1.09562436612858	0.273243194025507	0.976921681592636	cds-CBV41351.1	HELO_1468	0.656737588652482	1410	HELO_1468
HELO_1469	211.003934735418	-0.283103334435733	0.155071564943135	-1.82563021492398	0.0679059813445491	0.757904956136524	cds-CBV41352.1	HELO_1469	0.623931623931624	351	HELO_1469
HELO_1470	128.551109051267	0.00503595377352186	0.196455336551271	0.0256340899765152	0.979549195128402	0.996931366474211	cds-CBV41353.1	HELO_1470	0.62962962962963	1755	HELO_1470
HELO_1471	53.4182907618653	-0.0342015229290993	0.291319018753097	-0.117402300321787	0.906541261286706	0.996931366474211	cds-CBV41354.1	HELO_1471	0.61037037037037	1350	HELO_1471
HELO_1472	118.455766981814	-0.232572672711971	0.194025312413659	-1.19867181152184	0.230655582944513	0.965504737912725	cds-CBV41355.1	HELO_1472	0.66073546856465	1686	HELO_1472
HELO_1473	207.215294822922	-0.209055438355028	0.166787413709817	-1.25342454628352	0.210051242986818	0.940268753055166	cds-CBV41356.1	HELO_1473	0.624436244362444	2439	HELO_1473
HELO_1474	377.724027858706	-0.0219569141689464	0.145240127775081	-0.151176637650367	0.879836378924882	0.996931366474211	cds-CBV41357.1	HELO_1474	0.650714729645743	4827	HELO_1474
HELO_1476	392.703607002185	0.0372212100391417	0.134243790477776	0.277265785677466	0.781576029102207	0.996931366474211	cds-CBV41359.1	HELO_1476	0.582600195503421	1023	HELO_1476
HELO_1477	349.233274382044	0.158747627437885	0.157157275313363	1.01011949412683	0.312438043598717	0.992596404777197	cds-CBV41360.1	HELO_1477	0.588526211671612	1011	HELO_1477
HELO_1478	105.825718718313	0.061595358928577	0.220915456264081	0.278818693676853	0.780383967659801	0.996931366474211	cds-CBV41361.1	HELO_1478	0.602794411177645	501	HELO_1478
HELO_1479	98.7135106905933	-0.107223140873899	0.226610235787982	-0.473161066626386	0.636098272057522	0.996931366474211	cds-CBV41362.1	HELO_1479	0.613458528951487	1278	HELO_1479
HELO_1480	134.879682292257	0.148521038628388	0.184296668554089	0.805880213644764	0.420311921049252	0.996931366474211	cds-CBV41363.1	HELO_1480	0.593406593406593	546	HELO_1480
HELO_1481	305.172350820212	0.103552793776305	0.138046624730801	0.750129124694206	0.45317693996184	0.996931366474211	cds-CBV41364.1	HELO_1481	0.6412092283214	1257	HELO_1481
HELO_1482	342.207992999046	-0.0185446038503504	0.175470341096908	-0.105685118832183	0.915832187672436	0.996931366474211	cds-CBV41365.1	HELO_1482	0.63739837398374	1230	HELO_1482
HELO_1483	287.679315931201	-0.082648236868283	0.136638457106369	-0.60486804826802	0.54526667480715	0.996931366474211	cds-CBV41366.1	HELO_1483	0.647590361445783	996	HELO_1483
HELO_1484	955.254394168874	0.00921026696483367	0.121832911734141	0.0755975280713304	0.939739303151661	0.996931366474211	cds-CBV41367.1	HELO_1484	0.669710806697108	657	HELO_1484
HELO_1485	504.907869082331	0.00592773746628153	0.157891482055612	0.0375431111869206	0.970051966602952	0.996931366474211	cds-CBV41368.1	HELO_1485	0.56989247311828	372	HELO_1485
HELO_1486	1079.43488708221	0.0288436155382292	0.113933576367655	0.253161679443407	0.800143277482673	0.996931366474211	cds-CBV41369.1	recD	0.696844993141289	2187	HELO_1486
HELO_1487	2383.15665397789	0.052195749111612	0.0900154030622359	0.57985352879578	0.562013396297316	0.996931366474211	cds-CBV41370.1	recB	0.692800788954635	4056	HELO_1487
HELO_1488	2400.99970182626	0.0334136397659058	0.0988344507829691	0.338076849734096	0.735305275716391	0.996931366474211	cds-CBV41371.1	recC	0.697605595910681	3717	HELO_1488
HELO_1489	379.304169473158	-0.0992646414502822	0.154789610111386	-0.641287495839364	0.521335911753372	0.996931366474211	cds-CBV41372.1	HELO_1489	0.655172413793103	870	HELO_1489
HELO_1490	127.686891288277	0.0334516776335169	0.194346381545766	0.172124005435314	0.863340040795117	0.996931366474211	cds-CBV41373.1	HELO_1490	0.627450980392157	1173	HELO_1490
HELO_1491	44.9606067496665	-0.209070253428291	0.321707931326512	-0.649875968448221	0.515772342367071	0.996931366474211	cds-CBV41374.1	HELO_1491	0.539792387543253	867	HELO_1491
HELO_1492	438.046581666178	-0.139896514289805	0.123007433755108	-1.13730129975983	0.255412351595128	0.976921681592636	cds-CBV41375.2	HELO_1492	0.668650793650794	504	HELO_1492
HELO_1493	537.644280585375	-0.41184271185515	0.145151108782581	-2.83733769110948	0.00454914696711861	0.212563565819748	cds-CBV41376.1	HELO_1493	0.639593908629442	591	HELO_1493
HELO_1494	301.084191770953	-0.238580677651538	0.64665304829877	-0.368946962021135	0.71216725818463	0.996931366474211	cds-CBV41377.1	HELO_1494	0.607638888888889	576	HELO_1494
HELO_1495	979.959216125091	-0.294713454026081	0.530001191460152	-0.556061870755697	0.578168559679599	0.996931366474211	cds-CBV41378.1	HELO_1495	0.538847117794486	399	HELO_1495
HELO_1496	203.927268082285	-0.252256470985663	0.207892484184384	-1.21339870450502	0.224977421392824	0.965504737912725	cds-CBV41379.1	HELO_1496	0.676891615541922	489	HELO_1496
HELO_1497	529.154889275932	0.0686453856163742	0.123136845115246	0.557472343490105	0.577204749868089	0.996931366474211	cds-CBV41380.1	arsB	0.665903890160183	1311	HELO_1497
HELO_1498	511.259035809247	0.0126157708459485	0.110202814459287	0.114477755471566	0.908859079024048	0.996931366474211	cds-CBV41381.2	HELO_1498	0.652719665271967	717	HELO_1498
HELO_1499	189.455651013878	-0.0226066969982162	0.174063648446841	-0.129876037874273	0.896664502700223	0.996931366474211	cds-CBV41382.1	HELO_1499	0.641456582633053	357	HELO_1499
HELO_1500	736.20139857704	0.123988329040209	0.134704838141127	0.920444512247656	0.357340516805446	0.996931366474211	cds-CBV41383.1	matB	0.666666666666667	1518	HELO_1500
HELO_1501	434.794472038247	0.127392985378341	0.138077207614328	0.922621391172466	0.356204544101114	0.996931366474211	cds-CBV41384.1	HELO_1501	0.651917404129793	1356	HELO_1501
HELO_1502	359.90578421415	0.120419629454853	0.156580058847886	0.769061081857418	0.441857050375404	0.996931366474211	cds-CBV41385.1	HELO_1502	0.647940074906367	1335	HELO_1502
HELO_1503	173.030380582577	0.408082063126585	0.17566657909195	2.32304895578903	0.0201765226462556	0.46807820107289	cds-CBV41386.1	HELO_1503	0.645593869731801	522	HELO_1503
HELO_1504	1608.75715379887	0.266472423276181	0.157279900786331	1.69425604889076	0.0902166383786738	0.822804688528493	cds-CBV41387.1	HELO_1504	0.648756218905473	1005	HELO_1504
HELO_1505	611.990283010014	-0.189661836683545	0.146120868256236	-1.29797912472678	0.194294508412728	0.936081087124702	cds-CBV41388.1	HELO_1505	0.665185185185185	675	HELO_1505
HELO_1506	311.664856243105	-0.0993906951225418	0.136338582317987	-0.728999036316289	0.466002251968627	0.996931366474211	cds-CBV41389.1	ogt	0.660531697341513	489	HELO_1506
HELO_1507	363.144506351302	0.0182642174368074	0.142569806489296	0.128107191042436	0.898064145313333	0.996931366474211	cds-CBV41390.1	HELO_1507	0.688746438746439	1404	HELO_1507
HELO_1508	822.663579987096	0.0589544737843157	0.109304038622586	0.539362264443667	0.58963691353971	0.996931366474211	cds-CBV41391.1	kynU	0.66260162601626	1230	HELO_1508
HELO_1509	298.176841936433	-0.0937039964829821	0.154585208277247	-0.606164053645577	0.544405820062065	0.996931366474211	cds-CBV41392.1	kynA	0.559814169570267	861	HELO_1509
HELO_1510	2603.22589409731	-0.125864832799015	0.118091895982201	-1.06582108579225	0.286504527231307	0.976921681592636	cds-CBV41393.1	HELO_1510	0.649476831091181	1338	HELO_1510
HELO_1511	1675.16614716014	-0.148213454180999	0.096467960101759	-1.53640083220021	0.124440102789707	0.856383850952651	cds-CBV41394.1	HELO_1511	0.676132521974307	1479	HELO_1511
HELO_1512	143.166335912352	-0.118116150206115	0.201999255389756	-0.584735572307979	0.558725531343549	0.996931366474211	cds-CBV41395.1	HELO_1512	0.632183908045977	870	HELO_1512
HELO_1513	7210.70689218022	-0.0651593206320744	0.0920581712670333	-0.707805941995813	0.479065775880369	0.996931366474211	cds-CBV41396.1	katG	0.655405405405405	2220	HELO_1513
HELO_1514	1145.09083924382	-0.00541442969433994	0.0991990917206468	-0.0545814442493833	0.956471922062606	0.996931366474211	cds-CBV41397.1	HELO_1514	0.668776371308017	948	HELO_1514
HELO_1515	833.802081534005	0.0625711145377173	0.101974708943777	0.613594441070829	0.539483357849	0.996931366474211	cds-CBV41398.1	mmsA1	0.663333333333333	1500	HELO_1515
HELO_1516	300.924356146301	0.330396920952433	0.139333317196185	2.37127004223423	0.0177270739547275	0.447111827818277	cds-CBV41399.1	HELO_1516	0.670690811535882	1491	HELO_1516
HELO_1517	548.116211684775	0.0877355677478578	0.113135283684214	0.775492533282077	0.438048675874928	0.996931366474211	cds-CBV41400.1	HELO_1517	0.674300254452926	393	HELO_1517
HELO_1518	514.369922448661	0.201797787906412	0.12735143711869	1.58457409254313	0.113063135116291	0.853528620910079	cds-CBV41401.1	HELO_1518	0.697031039136302	1482	HELO_1518
HELO_1519	377.898969899172	0.135942019740595	0.130289779219279	1.04338207152691	0.296771373633613	0.976921681592636	cds-CBV41402.1	HELO_1519	0.668981481481482	864	HELO_1519
HELO_1520	1699.47068236572	-0.105972741865413	0.088873812897789	-1.19239558211921	0.233106171759697	0.965504737912725	cds-CBV41403.1	HELO_1520	0.683993399339934	1212	HELO_1520
HELO_1521	4350.73213412511	0.00405496504258706	0.0794845068919964	0.0510157916447409	0.95931293702081	0.996931366474211	cds-CBV41404.1	HELO_1521	0.695095948827292	1407	HELO_1521
HELO_1522	4459.13576008886	-0.00567015522484771	0.0794061208128895	-0.0714070296697746	0.943073815026345	0.996931366474211	cds-CBV41405.1	ilvD2	0.670811130846655	1689	HELO_1522
HELO_1523	3609.13897479271	-0.0109654063757601	0.0946427203537697	-0.115861065011361	0.90776265344256	0.996931366474211	cds-CBV41406.1	HELO_1523	0.654970760233918	684	HELO_1523
HELO_1524	1905.14258321425	-0.162884979281841	0.144469358864929	-1.12747077000688	0.259543492191126	0.976921681592636	cds-CBV41407.1	HELO_1524	0.627659574468085	282	HELO_1524
HELO_1525	3232.75240257996	0.097632754501534	0.0940351493628258	1.03825808926859	0.299149915027674	0.976921681592636	cds-CBV41408.1	HELO_1525	0.653333333333333	1425	HELO_1525
HELO_1526	1446.58193810061	0.0408797797277367	0.0854745641733574	0.478268361156254	0.632459212154992	0.996931366474211	cds-CBV41409.1	lhgO	0.663324979114453	1197	HELO_1526
HELO_1527	12545.5241750192	0.191923991613394	0.0739305468845443	2.5960039483154	0.00943149814514472	0.33501160916926	cds-CBV41410.1	HELO_1527	0.639667705088266	963	HELO_1527
HELO_1528	2102.19094511525	0.0856349717130482	0.0826792977899887	1.03574865779058	0.300319415713515	0.976921681592636	cds-CBV41411.1	HELO_1528	0.664983164983165	594	HELO_1528
HELO_1529	4906.9834564189	0.0352344318898173	0.0762796160530378	0.46191150025347	0.644144786603983	0.996931366474211	cds-CBV41412.1	HELO_1529	0.661185849526657	2007	HELO_1529
HELO_1530	2624.47539671155	-0.275781077855193	0.101872310257095	-2.70712499951366	0.00678686978605202	0.272353092237923	cds-CBV41413.1	HELO_1530	0.647058823529412	663	HELO_1530
HELO_1531	1863.38618506321	-0.0701944261738792	0.117963813019646	-0.595050502158563	0.551809713667377	0.996931366474211	cds-CBV41414.1	purE	0.682352941176471	510	HELO_1531
HELO_1532	5756.02581884866	-0.00993629486314864	0.0873238481763007	-0.113786726886886	0.909406860660282	0.996931366474211	cds-CBV41415.1	purK	0.656783468104223	1113	HELO_1532
HELO_1533	16.0424761703902	-0.397339131884284	0.508094299865803	-0.782018479619292	0.43420371335633	NA	cds-CBV41416.1	HELO_1533	0.677744209466264	993	HELO_1533
HELO_1534	121.624794840889	-0.180278760614663	0.210925416766761	-0.85470382554234	0.392715132167673	0.996931366474211	cds-CBV41417.2	HELO_1534	0.682326621923937	894	HELO_1534
HELO_1535	287.194446032638	0.0346945735592095	0.146937441547629	0.236117991396791	0.813341113476108	0.996931366474211	cds-CBV41418.1	HELO_1535	0.652083333333333	960	HELO_1535
HELO_1536	152.239288432827	0.18854490321378	0.180422362337947	1.04501959053512	0.296013915289047	0.976921681592636	cds-CBV41419.1	HELO_1536	0.648299319727891	1470	HELO_1536
HELO_1537	458.354345348811	-0.178297600575793	0.132072989815359	-1.34999291547089	0.177018255366375	0.936081087124702	cds-CBV41420.1	HELO_1537	0.63412870571222	1383	HELO_1537
HELO_1538	702.162583915267	0.0745833777850076	0.116125745844016	0.642263929010111	0.52070183062949	0.996931366474211	cds-CBV41421.1	HELO_1538	0.652205350686913	1383	HELO_1538
HELO_1539	514.137335625811	-0.023949789293567	0.115726925588727	-0.206950881756596	0.836048218671482	0.996931366474211	cds-CBV41422.1	HELO_1539	0.654040404040404	1188	HELO_1539
HELO_1540	265.583982888049	-0.261266614924527	0.141735740967816	-1.84333614895238	0.0652799463275503	0.757904956136524	cds-CBV41423.1	HELO_1540	0.619246861924686	717	HELO_1540
HELO_1541	227.418908134515	-0.279255333972344	0.153162519707028	-1.82326155580692	0.0682637859698445	0.757904956136524	cds-CBV41424.1	HELO_1541	0.677944862155389	798	HELO_1541
HELO_1542	635.490097824878	0.211610163877845	0.13448461532755	1.57348975094622	0.115605459648331	0.853528620910079	cds-CBV41425.1	HELO_1542	0.694406548431105	2199	HELO_1542
HELO_1543	335.357813049963	0.0162336943566069	0.151076985034291	0.107453126317832	0.91442950972681	0.996931366474211	cds-CBV41426.1	HELO_1543	0.664459161147903	453	HELO_1543
HELO_1544	119.772314766975	0.232066174657298	0.259828612867094	0.893150958612871	0.371776336662885	0.996931366474211	cds-CBV41427.1	HELO_1544	0.623529411764706	1020	HELO_1544
HELO_1545	10.9006153535737	0.526620438879742	0.694995103042536	0.757732589156835	0.448611085227419	NA	cds-CBV41428.1	HELO_1545	0.57843137254902	510	HELO_1545
HELO_1546	57.9539118276808	0.287099225104033	0.294047391697749	0.976370589265906	0.328880850626801	0.996931366474211	cds-CBV41429.1	HELO_1546	0.637140637140637	1287	HELO_1546
HELO_1547	91.2072881419633	0.0907769647547342	0.237384169227289	0.382405301289564	0.702160758788748	0.996931366474211	cds-CBV41430.1	HELO_1547	0.611111111111111	1044	HELO_1547
HELO_1548	11952.4903509325	0.0279055128693351	0.10754417777201	0.259479531551154	0.795265272793354	0.996931366474211	cds-CBV41431.1	HELO_1548	0.622395833333333	768	HELO_1548
HELO_1549	1418.96865547529	0.076135278641669	0.118091735009332	0.644713015992633	0.519113179851476	0.996931366474211	cds-CBV41432.1	HELO_1549	0.62568306010929	732	HELO_1549
HELO_1550	909.155961018489	0.221688752890276	0.113273241453544	1.95711493769864	0.0503339565757544	0.706019647620699	cds-CBV41433.1	HELO_1550	0.635460992907801	705	HELO_1550
HELO_1551	1805.64024884113	0.049462680925498	0.104211776097895	0.47463619542415	0.63504630276181	0.996931366474211	cds-CBV41434.1	HELO_1551	0.647211413748379	771	HELO_1551
HELO_1552	1953.88958757384	0.0334782617739225	0.0955435146205696	0.350398055868827	0.726039985220753	0.996931366474211	cds-CBV41435.1	aruE	0.671717171717172	990	HELO_1552
HELO_1553	764.549422680301	0.000821873370030209	0.119832931036535	0.00685849342848529	0.994527756884489	0.998920547330092	cds-CBV41436.1	gnl	0.646078431372549	1020	HELO_1553
HELO_1554	971.525077723982	-0.0693646345752043	0.100990716407514	-0.686841692411672	0.49218249352527	0.996931366474211	cds-CBV41437.1	HELO_1554	0.677524429967427	921	HELO_1554
HELO_1555	547.374523989538	0.0575059836222853	0.120780635760383	0.476119232691997	0.633989435854145	0.996931366474211	cds-CBV41438.1	lhpA	0.65814696485623	939	HELO_1555
HELO_1556	613.459578470774	0.0396405054149201	0.134946221779749	0.293750391023314	0.768948645600605	0.996931366474211	cds-CBV41439.1	HELO_1556	0.689992475545523	1329	HELO_1556
HELO_1557	1436.52931350711	0.14531802480356	0.115707481177741	1.25590863550416	0.209149097294555	0.939930923414661	cds-CBV41440.1	mleN	0.622733612273361	1434	HELO_1557
HELO_1558	1970.47906120039	0.0443042528725979	0.126762047862868	0.349507235166528	0.726708540019929	0.996931366474211	cds-CBV41441.1	HELO_1558	0.56315289648623	1053	HELO_1558
HELO_1558A	123.929316495507	0.468365737828221	0.212737357657951	2.20161490668359	0.027692522054734	0.539766815592558	cds-CBV41442.1	HELO_1558A	0.513888888888889	504	HELO_1558A
HELO_1559	442.670223861395	0.0962038188225955	0.139465006444638	0.689806147614415	0.490316102154859	0.996931366474211	cds-CBV41443.1	HELO_1559	0.551515151515152	1320	HELO_1559
HELO_1560	18804.8894931432	-0.148227270456093	0.10840206749383	-1.36738416418607	0.171504923321465	0.921623007323497	cds-CBV41444.1	HELO_1560	0.617424242424242	1584	HELO_1560
HELO_1561	1087.56511534059	-0.060402800582751	0.115657957278587	-0.522253738558239	0.601493674494322	0.996931366474211	cds-CBV41445.1	HELO_1561	0.638888888888889	684	HELO_1561
HELO_1562	1367.10317295442	-0.0018820899315899	0.11860739203276	-0.0158682346802639	0.987339511863976	0.998405245067245	cds-CBV41446.1	lhpC	0.650943396226415	954	HELO_1562
HELO_1563	2141.23283834411	-0.011466207920895	0.113743012481497	-0.100808020385079	0.919702859931414	0.996931366474211	cds-CBV41447.1	HELO_1563	0.688846641318124	1578	HELO_1563
HELO_1564	318.879918306204	-0.156693015960798	0.139717071603832	-1.1215022914673	0.262074116677725	0.976921681592636	cds-CBV41448.1	dmlA	0.675046554934823	1074	HELO_1564
HELO_1565	818.371200230126	0.0336591330926546	0.106524216719284	0.31597634912777	0.752020459825536	0.996931366474211	cds-CBV41449.1	HELO_1565	0.672975814931651	951	HELO_1565
HELO_1566	2310.70274323112	0.0021866244196894	0.10564681988691	0.0206974939901654	0.98348696809901	0.996931366474211	cds-CBV41450.1	HELO_1566	0.667420814479638	1326	HELO_1566
HELO_1567	877.204792415008	-0.00700074067855776	0.0972807198216801	-0.071964318226576	0.942630304126804	0.996931366474211	cds-CBV41451.2	HELO_1567	0.672566371681416	678	HELO_1567
HELO_1568	189.506938884814	0.175392252287204	0.166953815979199	1.05054353659731	0.293468285347743	0.976921681592636	cds-CBV41452.1	HELO_1568	0.665601703940362	939	HELO_1568
HELO_1569	80.1407684406676	-0.0104249829305476	0.238117091564181	-0.0437809098963303	0.965079044187546	0.996931366474211	cds-CBV41453.1	HELO_1569	0.678510998307953	1182	HELO_1569
HELO_1570	575.328806175246	-0.02765927600358	0.125199067164279	-0.220922380893518	0.825152870512344	0.996931366474211	cds-CBV41454.1	HELO_1570	0.701030927835051	873	HELO_1570
HELO_1571	2594.75240463818	0.405673651118428	0.182792548384865	2.21931175369519	0.0264655225299891	0.526087486813806	cds-CBV41455.1	HELO_1571	0.605442176870748	441	HELO_1571
HELO_1572	129.031734945115	0.356737221698743	0.205136852704976	1.73902064399806	0.0820311317536524	0.800056260249406	cds-CBV41456.1	HELO_1572	0.646491228070175	1140	HELO_1572
HELO_1573	170.514984958679	0.010196034713424	0.176695925329222	0.0577038474114593	0.953984529013826	0.996931366474211	cds-CBV41457.1	HELO_1573	0.629305312317571	1713	HELO_1573
HELO_1574	17.6805310736523	0.143154352320056	0.501077451384694	0.285693063865594	0.775113217619406	NA	cds-CBV41458.1	HELO_1574	0.623655913978495	279	HELO_1574
HELO_1575	616.260656856519	-0.210859125746669	0.128152297910225	-1.64537920259833	0.0998916356901328	0.827165030528318	cds-CBV41459.1	HELO_1575	0.61236802413273	663	HELO_1575
HELO_1576	689.547001189664	-0.154068150077289	0.133230455420003	-1.15640338833637	0.2475161962999	0.976921681592636	cds-CBV41460.1	HELO_1576	0.630977872947894	1401	HELO_1576
HELO_1577	548.759681158192	-0.0503982402012548	0.146496825590754	-0.344022745871946	0.730829180243446	0.996931366474211	cds-CBV41461.1	HELO_1577	0.681265206812652	822	HELO_1577
HELO_1578	3766.9592022653	-0.00725088812158579	0.100963686907372	-0.0718167921922069	0.942747709090287	0.996931366474211	cds-CBV41462.1	HELO_1578	0.633713561470216	1578	HELO_1578
HELO_1579	604.170503687852	-0.0972196809351411	0.113785433821517	-0.85441235903393	0.392876550443908	0.996931366474211	cds-CBV41463.1	HELO_1579	0.675352877307275	921	HELO_1579
HELO_1580	635.106574108328	0.224407544319576	0.113756497055184	1.97270090174027	0.0485296491769317	0.695523669506361	cds-CBV41464.1	betG	0.639393939393939	1650	HELO_1580
HELO_1581	104.997516695127	0.0686939914279892	0.234773474410304	0.292596902612326	0.769830281566587	0.996931366474211	cds-CBV41465.1	betC	0.611872146118721	1533	HELO_1581
HELO_1582	659.240699793336	-0.0259811716417375	0.121258318525275	-0.214263004449645	0.83034196624937	0.996931366474211	cds-CBV41466.1	HELO_1582	0.62876254180602	897	HELO_1582
HELO_1583	494.063603597067	-0.0271406237836794	0.12915692850515	-0.210136801004812	0.833560903607161	0.996931366474211	cds-CBV41467.1	HELO_1583	0.692883895131086	267	HELO_1583
HELO_1584	570.628425157699	-0.052895994231981	0.126295213443101	-0.418828178756054	0.675341709311563	0.996931366474211	cds-CBV41468.1	glcG	0.666666666666667	402	HELO_1584
HELO_1585	337.553634230011	0.0663778750292527	0.145157560263787	0.45728155604591	0.647468684888894	0.996931366474211	cds-CBV41469.1	glcF	0.680454176804542	1233	HELO_1585
HELO_1586	304.822660635486	0.139088179942334	0.144272751587914	0.964064096729858	0.335013791600971	0.996931366474211	cds-CBV41470.1	glcE	0.705936073059361	1095	HELO_1586
HELO_1587	785.591795962017	0.0266513521212277	0.113846867512405	0.234098247089001	0.814908706749027	0.996931366474211	cds-CBV41471.1	glcD	0.690666666666667	1500	HELO_1587
HELO_1588	4962.07286408644	0.040169617413186	0.0742635969362008	0.540905895626028	0.588572447059203	0.996931366474211	cds-CBV41472.1	HELO_1588	0.648305084745763	708	HELO_1588
HELO_1589	222.611828066635	-0.12881916843095	0.152763659860438	-0.843257935484374	0.399084202880804	0.996931366474211	cds-CBV41473.1	HELO_1589	0.671474358974359	624	HELO_1589
HELO_1590	312.320024898728	-0.0888695289711991	0.151511316489433	-0.586553737571128	0.557503460758026	0.996931366474211	cds-CBV41474.1	HELO_1590	0.67047619047619	525	HELO_1590
HELO_1591	195.671961689271	-0.14168192177865	0.199242251615795	-0.71110379766165	0.47701991682932	0.996931366474211	cds-CBV41475.1	HELO_1591	0.629943502824859	354	HELO_1591
HELO_1592	1063.39743413875	0.199264511123895	0.10186343013045	1.95619282473318	0.0504424434596994	0.706019647620699	cds-CBV41476.1	HELO_1592	0.642800318217979	1257	HELO_1592
HELO_1593	2540.17416766217	0.0975426194678558	0.0943687099300238	1.03363307117566	0.301307732697532	0.976921681592636	cds-CBV41477.1	HELO_1593	0.641025641025641	741	HELO_1593
HELO_1594	284.727819983894	0.0766939848972721	0.165380631430606	0.46374224257	0.642832428362421	0.996931366474211	cds-CBV41478.1	HELO_1594	0.619047619047619	1449	HELO_1594
HELO_1595	283.498294311768	0.00668424574228402	0.164521088110579	0.040628504339768	0.967592059735404	0.996931366474211	cds-CBV41479.1	HELO_1595	0.624005784526392	1383	HELO_1595
HELO_1596	105.466235283575	0.133980275867074	0.227542077408587	0.588815384798003	0.555985124231167	0.996931366474211	cds-CBV41480.1	HELO_1596	0.658569500674764	741	HELO_1596
HELO_1597	798.369000943442	-0.12034773703539	0.11458803298124	-1.05026444650719	0.29359654657322	0.976921681592636	cds-CBV41481.1	puuE	0.647435897435897	936	HELO_1597
HELO_1598	1349.57208828957	0.210665660407887	0.138741816862726	1.51840061757533	0.128913436094161	0.85953130229048	cds-CBV41482.1	HELO_1598	0.597653554175293	1449	HELO_1598
HELO_1599	725.019401401801	-0.0669418301525436	0.126061831467148	-0.531023779152286	0.595402301082982	0.996931366474211	cds-CBV41483.1	allA	0.631284916201117	537	HELO_1599
HELO_1600	1803.36374854166	0.0557635188226261	0.110114312725467	0.50641481059464	0.612565479548812	0.996931366474211	cds-CBV41484.1	allE	0.632629107981221	852	HELO_1600
HELO_1601	197.285212674724	-0.0511464920433073	0.165620591431934	-0.308817228589159	0.757460562784707	0.996931366474211	cds-CBV41485.1	gcl	0.636261261261261	1776	HELO_1601
HELO_1602	307.050488874988	-0.00774331106772679	0.146479610421029	-0.0528627229787823	0.957841285599797	0.996931366474211	cds-CBV41486.1	hyi	0.629343629343629	777	HELO_1602
HELO_1603	704.577685407549	-0.106442866445069	0.127278308008012	-0.836300137163742	0.402986076015965	0.996931366474211	cds-CBV41487.1	glxR1	0.649774774774775	888	HELO_1603
HELO_1604	550.448643202826	-0.0688846422946873	0.115660896331517	-0.595574169659244	0.551459736752937	0.996931366474211	cds-CBV41488.1	gckA	0.682503770739065	1326	HELO_1604
HELO_1606	2572.94039914152	-0.0659251600544201	0.0950485926340359	-0.693594278752245	0.487936682686535	0.996931366474211	cds-CBV41490.1	HELO_1606	0.651639344262295	732	HELO_1606
HELO_1607	146.956079790721	0.125844017555244	0.192704242991165	0.653042276609413	0.513729023862683	0.996931366474211	cds-CBV41491.1	azoR2	0.652421652421652	702	HELO_1607
HELO_1608	376.607227069842	0.0982116781121741	0.124305194590476	0.790085067930853	0.429478089681995	0.996931366474211	cds-CBV41492.1	HELO_1608	0.649006622516556	906	HELO_1608
HELO_1609	1594.2941381696	0.115416839023111	0.0947393253398244	1.21825692350159	0.223126354095607	0.965504737912725	cds-CBV41493.1	HELO_1609	0.637931034482759	522	HELO_1609
HELO_1610	178.372395248241	0.213846227256126	0.166017142786991	1.28809726312724	0.197712107936135	0.936081087124702	cds-CBV41494.1	pgpA2	0.648373983739837	492	HELO_1610
HELO_1611	96.2760640015827	-0.250234707084491	0.21696454652345	-1.15334376557897	0.248769313133444	0.976921681592636	cds-CBV41495.1	HELO_1611	0.669166666666667	1200	HELO_1611
HELO_1612	450.893612153689	0.107492288388834	0.127086569045943	0.845819422113554	0.397653488933639	0.996931366474211	cds-CBV41496.1	HELO_1612	0.643589743589744	780	HELO_1612
HELO_1613	1095.01262656366	0.0147232843643293	0.119185310364014	0.123532709856287	0.90168527392941	0.996931366474211	cds-CBV41497.1	HELO_1613	0.632768361581921	885	HELO_1613
HELO_1614	1290.24639568221	0.035440607874916	0.102040664535179	0.347318473829593	0.728352073520564	0.996931366474211	cds-CBV41498.1	ygiF	0.688581314878893	867	HELO_1614
HELO_1615	2753.45391414062	0.0568758133959713	0.08556690536265	0.664694056129761	0.506246196331541	0.996931366474211	cds-CBV41499.2	HELO_1615	0.60352422907489	681	HELO_1615
HELO_1616	4315.68093745569	0.0638160185372448	0.103082868904889	0.619074917250565	0.535867006350679	0.996931366474211	cds-CBV41500.1	HELO_1616	0.644549763033175	1266	HELO_1616
HELO_1617	2277.75168085487	-0.240197518648058	0.0953089254629372	-2.5201996295873	0.0117288294138554	0.380101977961737	cds-CBV41501.1	argA	0.648401826484018	1314	HELO_1617
HELO_1618	1657.86236631866	-0.195937672622363	0.104970123623321	-1.86660419040253	0.0619568819903539	0.757904956136524	cds-CBV41502.2	glrK	0.620553359683794	1518	HELO_1618
HELO_1619	1026.60946166236	0.0594593354538343	0.119232349083309	0.498684592822115	0.618001600355965	0.996931366474211	cds-CBV41503.1	HELO_1619	0.641304347826087	552	HELO_1619
HELO_1620	2824.23550811723	-0.000853452530180523	0.0811823763730915	-0.0105127808313752	0.991612168985661	0.998920547330092	cds-CBV41504.1	glrR	0.65301724137931	1392	HELO_1620
HELO_1621	1670.0811669673	-0.0774101554000359	0.11464104743475	-0.675239428914809	0.499523659817923	0.996931366474211	cds-CBV41505.1	xseA	0.68208516886931	1362	HELO_1621
HELO_1622	19.0397875223223	0.398332973534623	0.541883712515723	0.735089400796606	0.462285049019717	NA	cds-CBV41506.1	HELO_1622	0.683473389355742	1071	HELO_1622
HELO_1623	103.59399888888	-0.0097571138631696	0.206040165591643	-0.0473553971146943	0.962229977056622	0.996931366474211	cds-CBV41507.1	HELO_1623	0.65602129075183	1503	HELO_1623
HELO_1624	7.52162312446955	0.0914919325449099	0.753826339467905	0.121370039430422	0.903397946491373	NA	cds-CBV41508.1	HELO_1624	0.655480984340045	447	HELO_1624
HELO_1625	87.4420740853255	0.0744211195848032	0.230474463919235	0.322903970874979	0.746767968953456	0.996931366474211	cds-CBV41509.1	HELO_1625	0.651469098277609	987	HELO_1625
HELO_1626	1296.80267645197	0.0232949360601179	0.0848834718127603	0.274434298723112	0.783750887841681	0.996931366474211	cds-CBV41510.1	HELO_1626	0.683109118086697	669	HELO_1626
HELO_1627	1030.04014654998	0.0492678708714493	0.0999261451866339	0.493042844587178	0.621982314441485	0.996931366474211	cds-CBV41511.1	HELO_1627	0.678800856531049	1401	HELO_1627
HELO_1628	230.061302634154	0.119163809069383	0.16330019148837	0.729722408671334	0.465559880830452	0.996931366474211	cds-CBV41512.1	HELO_1628	0.664723032069971	1029	HELO_1628
HELO_1629	11561.2639665711	-0.083083811107476	0.0692546194372108	-1.19968619830195	0.23026123521803	0.965504737912725	cds-CBV41513.1	guaB	0.650340136054422	1470	HELO_1629
HELO_1630	7582.92873977909	0.0284698842525657	0.0847140974303461	0.336070206921278	0.736817924537455	0.996931366474211	cds-CBV41514.2	guaA	0.641318124207858	1578	HELO_1630
HELO_1631	28.2205303300681	0.313296085371019	0.416783140434398	0.751700476762283	0.452231203639569	0.996931366474211	cds-CBV41515.1	HELO_1631	0.548223350253807	591	HELO_1631
HELO_1632	1468.41070919141	-0.0731768792361749	0.13278958340637	-0.55107394239076	0.581582987332575	0.996931366474211	cds-CBV41516.1	rlmA	0.666666666666667	864	HELO_1632
HELO_1633	96.2541574978666	0.137339121941879	0.226951827112036	0.605146579736856	0.54508160691038	0.996931366474211	cds-CBV41517.1	HELO_1633	0.575757575757576	990	HELO_1633
HELO_1634	205.273158810713	0.00166957609010478	0.206977361752913	0.00806646715353296	0.993563960194639	0.998920547330092	cds-CBV41518.1	anr	0.62431693989071	732	HELO_1634
HELO_1635	53.890009118299	0.0510030176589864	0.321491690815787	0.158644901613369	0.873948650382511	0.996931366474211	cds-CBV41519.1	yhbV	0.653637350705755	921	HELO_1635
HELO_1636	53.9559967679773	0.0145232229869395	0.306435556017838	0.0473940530128759	0.962199168704274	0.996931366474211	cds-CBV41520.1	HELO_1636	0.64859437751004	996	HELO_1636
HELO_1637	4.63185512606974	-0.319287816944322	0.974800236485391	-0.327541792660518	0.74325813862178	NA	cds-CBV41521.1	HELO_1637	0.683195592286501	726	HELO_1637
HELO_1638	1.03762873439918	1.21252606633438	2.13051646007969	0.569123069008828	0.569272623931276	NA	cds-CBV41522.1	HELO_1638	0.642857142857143	168	HELO_1638
HELO_1639	10.594721501528	-0.241101669254211	0.665429281560929	-0.362325007232395	0.717109172846913	NA	cds-CBV41523.1	HELO_1639	0.644752018454441	1734	HELO_1639
HELO_1640	66.6635890733184	-0.233793827972451	0.273150383163763	-0.855916163340261	0.392044153814052	0.996931366474211	cds-CBV41524.1	HELO_1640	0.682373472949389	573	HELO_1640
HELO_1641	197.863014838874	-0.390641837909345	0.165935316996114	-2.35418140623128	0.0185635492108298	0.449079903249223	cds-CBV41525.1	HELO_1641	0.615711252653928	471	HELO_1641
HELO_1642	908.81744789272	0.045568136492654	0.0995296605928402	0.457834742138486	0.647071173586697	0.996931366474211	cds-CBV41526.1	HELO_1642	0.668224299065421	1284	HELO_1642
HELO_1643	2646.7363312781	0.0232342933702627	0.100443973129354	0.231315953027276	0.817069354009718	0.996931366474211	cds-CBV41527.1	yghU	0.631034482758621	870	HELO_1643
HELO_1644	5277.84388543108	-0.294433107408756	0.103426191410337	-2.8467944472654	0.00441618675180931	0.209216847366966	cds-CBV41528.1	cspA1	0.565217391304348	207	HELO_1644
HELO_1645	58.2870812115148	-0.116278690510238	0.288585325794595	-0.402926552797079	0.687002256993992	0.996931366474211	cds-CBV41529.1	HELO_1645	0.671623296158612	807	HELO_1645
HELO_1646	234.861435547748	0.138323952625278	0.163392901701994	0.846572593940228	0.397233395062134	0.996931366474211	cds-CBV41530.1	HELO_1646	0.671604938271605	810	HELO_1646
HELO_1647	565.819833211069	0.00704287044789988	0.118787802044676	0.0592895089114543	0.952721517091907	0.996931366474211	cds-CBV41531.2	ldcA	0.713963963963964	888	HELO_1647
HELO_1648	242.286160326703	-0.0193590185411851	0.150538604854834	-0.128598365581063	0.897675459647467	0.996931366474211	cds-CBV41532.1	argP	0.658620689655172	870	HELO_1648
HELO_1649	61.9719713287341	0.187157251575133	0.281878962230914	0.663963178003384	0.506713878577298	0.996931366474211	cds-CBV41533.1	argO	0.655339805825243	618	HELO_1649
HELO_1650	2866.34017120971	-0.0423032501317961	0.091165094651729	-0.464029026607211	0.64262694950345	0.996931366474211	cds-CBV41534.1	HELO_1650	0.607709750566893	441	HELO_1650
HELO_1651	3429.37803536506	-0.269254888838979	0.101833517340364	-2.64406941713536	0.00819158546672482	0.31046108918887	cds-CBV41535.1	HELO_1651	0.616279069767442	774	HELO_1651
HELO_1652	4108.42135151996	-0.149193700698882	0.0977068891044074	-1.52695170285748	0.126773021536979	0.856383850952651	cds-CBV41536.1	HELO_1652	0.601388888888889	720	HELO_1652
HELO_1653	567.862445788978	-0.21782860814871	0.129789879364386	-1.67831736353767	0.0932851601216235	0.824721114018474	cds-CBV41537.1	HELO_1653	0.665831244778613	1197	HELO_1653
HELO_1654	704.365999702412	-0.250583778917614	0.109728890277461	-2.28366274628301	0.0223913590683073	0.489595678089719	cds-CBV41538.1	HELO_1654	0.622727272727273	1980	HELO_1654
HELO_1655	70.5149098762088	0.147922211613377	0.284725096154985	0.519526426054338	0.603393689675281	0.996931366474211	cds-CBV41539.1	HELO_1655	0.636150234741784	426	HELO_1655
HELO_1656	79.6788824404758	-0.0528096811746893	0.235292069852887	-0.224443098348822	0.822412538332431	0.996931366474211	cds-CBV41540.1	HELO_1656	0.510869565217391	276	HELO_1656
HELO_1657	1860.29779830038	-0.119230305340841	0.0997593816155097	-1.19517887350561	0.23201715090808	0.965504737912725	cds-CBV41541.2	HELO_1657	0.588709677419355	744	HELO_1657
HELO_1658	472.432257369498	-0.125492224930632	0.152040471793738	-0.825386973942557	0.409151927847165	0.996931366474211	cds-CBV41542.1	HELO_1658	0.614890885750963	2337	HELO_1658
HELO_1659	736.518458601364	-0.239012122329111	0.142004327499883	-1.68313266600489	0.092349412071802	0.824025761515095	cds-CBV41543.1	HELO_1659	0.624012638230648	1266	HELO_1659
HELO_1660	873.145570469346	0.100906197092023	0.186242673334991	0.541799552621997	0.58795659962198	0.996931366474211	cds-CBV41544.2	HELO_1660	0.639583333333333	1440	HELO_1660
HELO_1661	868.011821795729	-0.491620840023679	0.189887177426908	-2.5890154705834	0.00962507701512384	0.33501160916926	cds-CBV41545.1	HELO_1661	0.525537634408602	744	HELO_1661
HELO_1662	1258.59015055054	-0.227347305501128	0.142742345553541	-1.59271101101427	0.111225036246534	0.852558648622312	cds-CBV41546.1	npd	0.649717514124294	1062	HELO_1662
HELO_1663	24.8883697530903	-0.147860833980006	0.42662395991515	-0.346583520553823	0.728904228108204	NA	cds-CBV41547.1	ibpA	0.512345679012346	486	HELO_1663
HELO_1664	1867.55912170891	-0.111222504656278	0.108542904980013	-1.02468700903812	0.305510894706952	0.983111001740955	cds-CBV41548.1	HELO_1664	0.65117994100295	1356	HELO_1664
HELO_1665	19.3747077047729	-0.114028587108144	0.479144208553149	-0.237983857620802	0.811893614318381	NA	cds-CBV41549.1	HELO_1665	0.657142857142857	315	HELO_1665
HELO_1666	67.5193512828262	-0.209843643124169	0.286287020323055	-0.732983433504511	0.463568533608467	0.996931366474211	cds-CBV41550.1	HELO_1666	0.598076923076923	1560	HELO_1666
HELO_1667	126.425421913327	0.13864101133867	0.212121277364605	0.653593138138458	0.513373966239246	0.996931366474211	cds-CBV41551.1	HELO_1667	0.557319223985891	567	HELO_1667
HELO_1668	331.271674080744	0.173030225678453	0.169828404589852	1.01885327190309	0.308272630555865	0.986618552055072	cds-CBV41552.1	HELO_1668	0.630252100840336	1428	HELO_1668
HELO_1669	1435.04215159685	-0.0248485794639747	0.0884230976879481	-0.281019101498426	0.778695749071153	0.996931366474211	cds-CBV41553.1	tesB	0.659367396593674	822	HELO_1669
HELO_1670	532.075424993292	-0.0374881196650044	0.110252566446079	-0.340020381143134	0.733841179465543	0.996931366474211	cds-CBV41554.1	tadA	0.675213675213675	468	HELO_1670
HELO_1671	1521.24187663228	-0.130117728291236	0.0943767126051072	-1.37870587668885	0.167985456863228	0.920289598791288	cds-CBV41555.1	mltF	0.653005464480874	1464	HELO_1671
HELO_1672	29411.8337814528	0.0216420708837513	0.0810710061188081	0.266952045124927	0.789506083955649	0.996931366474211	cds-CBV41556.1	purL	0.670992366412214	3930	HELO_1672
HELO_1673	2436.93738490455	0.0261978303448765	0.104893510282143	0.249756446079549	0.802775703438073	0.996931366474211	cds-CBV41557.1	HELO_1673	0.665557404326123	1803	HELO_1673
HELO_1674	919.942366501314	-0.0700975725520633	0.134563898897644	-0.520924060065938	0.602419673870217	0.996931366474211	cds-CBV41558.1	HELO_1674	0.667929292929293	792	HELO_1674
HELO_1675	2232.23871995329	0.0432133173525704	0.105351658651992	0.410181651674958	0.681672699500758	0.996931366474211	cds-CBV41559.1	scpA	0.633652822151225	939	HELO_1675
HELO_1676	1099.52560055255	-0.380399122447923	0.13134514814175	-2.89617947697153	0.00377736296472766	0.189479192245383	cds-CBV41560.1	scpB	0.671067106710671	909	HELO_1676
HELO_1677	3840.68159570338	0.0216068687371033	0.0739304170961637	0.292259527076637	0.770088201234499	0.996931366474211	cds-CBV41561.1	rluB	0.652777777777778	864	HELO_1677
HELO_1678	6662.01998479123	-0.132868531921227	0.0898983341580813	-1.47798658524178	0.139411368888439	0.872695391441461	cds-CBV41562.2	nadA	0.661807580174927	1029	HELO_1678
HELO_1679	14257.1211233114	0.00797217565189179	0.0736719967149479	0.10821174947569	0.913827724953351	0.996931366474211	cds-CBV41563.1	ilvD1	0.652574525745257	1845	HELO_1679
HELO_1680	5276.68949866254	-0.0605885927842761	0.0820393139900509	-0.738531197269931	0.46019171655045	0.996931366474211	cds-CBV41564.1	HELO_1680	0.663963963963964	1110	HELO_1680
HELO_1681	1301.9860847147	0.132713373892645	0.111638927048929	1.18877328366367	0.234528893828547	0.965504737912725	cds-CBV41565.1	nudE	0.644444444444444	585	HELO_1681
HELO_1682	2480.79565582769	0.0398735011260668	0.0836314271596734	0.476776523853147	0.633521264471528	0.996931366474211	cds-CBV41566.2	HELO_1682	0.654919236417034	681	HELO_1682
HELO_1683	698.288638368193	0.228314366329694	0.127370920879196	1.79251562879284	0.0730504079549718	0.762667469651186	cds-CBV41567.1	hslR	0.638461538461538	390	HELO_1683
HELO_1684	3359.9283132806	0.038384864047302	0.0799161899810297	0.480313989648576	0.631004142792754	0.996931366474211	cds-CBV41568.1	hslO	0.64041095890411	876	HELO_1684
HELO_1685	3972.18431371471	-0.0467211231496225	0.110576262968587	-0.422523983858047	0.672642598427713	0.996931366474211	cds-CBV41569.1	pckA	0.635673624288425	1581	HELO_1685
HELO_1686	143.742404476635	-0.224969954190648	0.196042312640657	-1.14755815293311	0.251151013449912	0.976921681592636	cds-CBV41570.1	msrB2	0.622489959839357	498	HELO_1686
HELO_1687	14169.460664665	0.0165772590144318	0.0838331269482882	0.197741150996996	0.843247591529052	0.996931366474211	cds-CBV41571.1	yhgF	0.671762208067941	2355	HELO_1687
HELO_1688	6735.35346034511	-0.00664796786790624	0.107098898717628	-0.0620731673948765	0.950504565097401	0.996931366474211	cds-CBV41572.1	gshA	0.637254901960784	1632	HELO_1688
HELO_1689	1240.71165318913	-0.0128436160493084	0.120639651190249	-0.106462642444597	0.915215293924431	0.996931366474211	cds-CBV41573.1	dsbB	0.670289855072464	552	HELO_1689
HELO_1690	3239.1742893421	-0.012515434484654	0.0978747026686096	-0.127872005159796	0.898250265786252	0.996931366474211	cds-CBV41574.1	HELO_1690	0.633720930232558	516	HELO_1690
HELO_1691	1432.24194038483	-0.0677694823230629	0.0928858137934918	-0.729599920109773	0.465634771071599	0.996931366474211	cds-CBV41575.1	HELO_1691	0.660149885956338	3069	HELO_1691
HELO_1692	745.330001544514	0.0579688267073168	0.117638517070069	0.492770804589356	0.622174541867676	0.996931366474211	cds-CBV41576.1	HELO_1692	0.693766937669377	1107	HELO_1692
HELO_1693	39918.2840110458	0.10537435893441	0.0918778997697104	1.14689559946982	0.251424771627821	0.976921681592636	cds-CBV41577.1	mdh	0.641025641025641	975	HELO_1693
HELO_1694	3016.25717190446	-0.00805721170389224	0.0767542683144062	-0.104974119105503	0.916396345194869	0.996931366474211	cds-CBV41578.1	HELO_1694	0.654490106544901	657	HELO_1694
HELO_1695	3394.05616715088	-0.0864214068315104	0.0861364606865341	-1.00330807816696	0.315712239694305	0.996237019603837	cds-CBV41579.1	rppH	0.624242424242424	495	HELO_1695
HELO_1696	8892.3287327545	-0.0800849844509432	0.0699289385767586	-1.14523380564452	0.252112318116912	0.976921681592636	cds-CBV41580.1	ptsP	0.660035366931919	2262	HELO_1696
HELO_1697	530.963789489985	0.0264444486965555	0.137407152695101	0.192453217884766	0.847387209576114	0.996931366474211	cds-CBV41581.2	HELO_1697	0.698039215686274	765	HELO_1697
HELO_1698	2352.01791565311	-0.211923256821048	0.109239470501749	-1.93998795350858	0.0523811539121861	0.716743722817309	cds-CBV41582.1	HELO_1698	0.649219467401286	1089	HELO_1698
HELO_1699	1153.15708242441	-0.0964456142330602	0.134382846950498	-0.717692893264775	0.472946666184397	0.996931366474211	cds-CBV41583.1	HELO_1699	0.677987421383648	795	HELO_1699
HELO_1700	1396.38626493061	-0.0843419325540457	0.137570909318611	-0.613079705380968	0.53982363859592	0.996931366474211	cds-CBV41584.1	lgt	0.635897435897436	780	HELO_1700
HELO_1701	3645.9749228615	-0.104105282642741	0.1008946096751	-1.03182204656899	0.302155489322847	0.976921681592636	cds-CBV41585.1	thyA	0.624561403508772	855	HELO_1701
HELO_1702	1327.4236057087	-0.0446725105607791	0.0913891445971686	-0.488816377018187	0.624971702474338	0.996931366474211	cds-CBV41586.1	folA	0.624074074074074	540	HELO_1702
HELO_1703	7828.42399572483	-0.0332449794001646	0.0946622096359702	-0.35119589462374	0.725441389838768	0.996931366474211	cds-CBV41587.1	HELO_1703	0.69047619047619	1134	HELO_1703
HELO_1704	493643.765448611	0.189062895494966	0.0996763632896182	1.89676759118536	0.0578586184476578	0.752316458447653	cds-CBV41588.1	hopP	0.567665758401453	1101	HELO_1704
HELO_1705	14169.8321438665	-0.028134972989216	0.0872104811744648	-0.322609996072971	0.746990622434255	0.996931366474211	cds-CBV41589.2	HELO_1705	0.636015325670498	1044	HELO_1705
HELO_1706	9062.60101745607	-0.100235679297007	0.0766470014101491	-1.30775734800937	0.190955625130668	0.936081087124702	cds-CBV41590.2	HELO_1706	0.6238023197176	1983	HELO_1706
HELO_1707	2121.77282963187	0.100794143005661	0.0997374754393736	1.01059448879804	0.312210554661878	0.992596404777197	cds-CBV41591.1	cmoM	0.646060606060606	825	HELO_1707
HELO_1708	1954.9388780284	0.00838360031959481	0.109965469244465	0.0762384808358084	0.939229368480128	0.996931366474211	cds-CBV41592.1	rsmC	0.671717171717172	990	HELO_1708
HELO_1709	256.676666979011	0.0616719388913605	0.170194580849959	0.362361354770335	0.717082014380762	0.996931366474211	cds-CBV41593.2	greB	0.655555555555556	540	HELO_1709
HELO_1710	852.542755955137	-0.043924193316879	0.118429766748313	-0.370888118104857	0.710720865383364	0.996931366474211	cds-CBV41594.1	HELO_1710	0.668238993710692	636	HELO_1710
HELO_1711	1548.02511952386	-0.185627429161351	0.117119105462489	-1.58494575610299	0.112978659267259	0.853528620910079	cds-CBV41595.1	nudF	0.665191740412979	678	HELO_1711
HELO_1712	602.335015284167	0.0706917814687389	0.167431691729973	0.422212669168675	0.672869794955917	0.996931366474211	cds-CBV41596.1	HELO_1712	0.635346756152125	447	HELO_1712
HELO_1713	951.403410495018	-0.0541802955033217	0.100368274108927	-0.539814956313003	0.589324651595303	0.996931366474211	cds-CBV41597.2	cpdA	0.684426229508197	732	HELO_1713
HELO_1714	11963.9775808582	-0.0993758899817464	0.139811508830764	-0.710784761661048	0.477217624931559	0.996931366474211	cds-CBV41598.1	cysD1	0.635346756152125	894	HELO_1714
HELO_1715	15674.4052322696	0.0691582259457679	0.09050015764813	0.764177961044655	0.444761198255802	0.996931366474211	cds-CBV41599.1	cysN1	0.63375350140056	1428	HELO_1715
HELO_1716	1083.13092348744	-0.0582676006081944	0.0942608128430548	-0.618152961456109	0.536474513716313	0.996931366474211	cds-CBV41600.1	cmoB	0.679563492063492	1008	HELO_1716
HELO_1717	1372.7968198651	0.162663446891876	0.0965052149879604	1.68554048516621	0.0918843406701822	0.824025761515095	cds-CBV41601.1	cmoA	0.645161290322581	744	HELO_1717
HELO_1718	15091.4538322118	-0.0943625930849783	0.117020339097292	-0.806377710173307	0.420025095189574	0.996931366474211	cds-CBV41602.1	pgi2	0.658956109134045	1686	HELO_1718
HELO_1719	3918.26682770441	-0.20045844175654	0.121831707909589	-1.64537167865447	0.0998931863319602	0.827165030528318	cds-CBV41603.2	yqiA	0.696969696969697	627	HELO_1719
HELO_1720	10312.1859477083	-0.0698549877779524	0.0864054564044802	-0.808455746717522	0.418828271434571	0.996931366474211	cds-CBV41604.1	parE	0.651249335459862	1881	HELO_1720
HELO_1721	9877.69789387053	-0.0322635833775812	0.0748300978496059	-0.431157840290745	0.666353606487327	0.996931366474211	cds-CBV41605.1	parC	0.662682602921647	2259	HELO_1721
HELO_1722	3706.77300162132	-0.117285300222474	0.0754405290377568	-1.55467229244608	0.120024136725861	0.856383850952651	cds-CBV41606.1	serB	0.656765676567657	1212	HELO_1722
HELO_1723	1142.59773185689	0.00987120049844273	0.0971244960798362	0.101634509283102	0.919046786820952	0.996931366474211	cds-CBV41607.1	HELO_1723	0.557491289198606	861	HELO_1723
HELO_1724	1624.35681515743	0.00681959484906483	0.102888593922184	0.0662813494586443	0.947153831544497	0.996931366474211	cds-CBV41608.1	prtS	0.662835249042146	1044	HELO_1724
HELO_1725	250.842833447701	-0.195434600158773	0.219121506277837	-0.891900587389036	0.372446219797782	0.996931366474211	cds-CBV41609.1	HELO_1725	0.672268907563025	357	HELO_1725
HELO_1726	8208.13070807962	0.130578923460297	0.0966558850859798	1.35096712780749	0.176705963000197	0.936081087124702	cds-CBV41610.1	leuA	0.644991212653779	1707	HELO_1726
HELO_1727	635.313349992308	-0.119825627463469	0.104449328501408	-1.14721299966858	0.251293600170762	0.976921681592636	cds-CBV41611.2	epmB	0.660766961651917	1017	HELO_1727
HELO_1728	2198.90571371335	-0.152779808217446	0.0829529956144377	-1.84176360462689	0.0655097359133822	0.757904956136524	cds-CBV41612.1	epmA	0.661538461538462	975	HELO_1728
HELO_1729	1610.44661159819	-0.0110953769500841	0.0860377001942217	-0.128959478519734	0.897389712478416	0.996931366474211	cds-CBV41613.1	psd	0.647522522522523	888	HELO_1729
HELO_1730	2150.96372232899	0.0311430190625633	0.0829217610546416	0.375571124714073	0.707235760890932	0.996931366474211	cds-CBV41614.1	rhdA	0.649819494584838	831	HELO_1730
HELO_1731	1568.8157280243	0.00219017894733993	0.103045402563579	0.0212545042559137	0.983042635975666	0.996931366474211	cds-CBV41615.1	rsgA	0.664783427495292	1062	HELO_1731
HELO_1732	1370.99681315848	0.0491294971298821	0.105278226230218	0.466663420244638	0.640740704836312	0.996931366474211	cds-CBV41616.1	orn	0.632996632996633	594	HELO_1732
HELO_1733	3240.97841189225	-0.432278584231708	0.135018608128756	-3.20162228171896	0.00136656059730446	0.101333439074033	cds-CBV41617.1	HELO_1733	0.65717674970344	843	HELO_1733
HELO_1734	1577.99118137661	-0.0543700128044587	0.0878648941726547	-0.618791080515291	0.536053998907654	0.996931366474211	cds-CBV41618.1	HELO_1734	0.617383512544803	1116	HELO_1734
HELO_1735	4730.10759455236	-0.0471893439263835	0.109908992381577	-0.429349254359038	0.667669077473036	0.996931366474211	cds-CBV41619.1	trxA	0.611111111111111	324	HELO_1735
HELO_1736	4566.47868112345	-0.0644689793159904	0.104409295648728	-0.617463980725319	0.536928732182497	0.996931366474211	cds-CBV41620.1	cysB	0.611111111111111	972	HELO_1736
HELO_1737	8097.09680379139	0.0359739082932065	0.12316225811388	0.292085488234096	0.770221261848182	0.996931366474211	cds-CBV41621.1	HELO_1737	0.642512077294686	621	HELO_1737
HELO_1738	1260.19041997418	-0.000682759187507435	0.0914809078876997	-0.00746340633551186	0.994045118597513	0.998920547330092	cds-CBV41622.1	pabB	0.663710273466371	1353	HELO_1738
HELO_1739	1092.93284241169	-0.0957595835408923	0.114662404229655	-0.835143691467496	0.403636809131144	0.996931366474211	cds-CBV41623.1	HELO_1739	0.655737704918033	732	HELO_1739
HELO_1740	2060.77989097332	0.132116909576079	0.0933585468258327	1.41515602018263	0.157022756127994	0.895659901592956	cds-CBV41624.1	prpB	0.638608305274972	891	HELO_1740
HELO_1741	5791.01193620066	-0.0117716603236658	0.0891532007072162	-0.132038560929793	0.894953791535282	0.996931366474211	cds-CBV41625.1	prpC	0.61613475177305	1128	HELO_1741
HELO_1742	8041.3342231611	0.0765770542288641	0.0901753450068424	0.849201677277237	0.395769080124982	0.996931366474211	cds-CBV41626.2	prpD	0.624915824915825	1485	HELO_1742
HELO_1743	345.603035515735	-0.0540848246773603	0.155165097412594	-0.348563082672809	0.727417347205371	0.996931366474211	cds-CBV41627.1	HELO_1743	0.622018348623853	1635	HELO_1743
HELO_1744	1252.16615004873	-0.0223040283915065	0.0869803145106177	-0.256426163977411	0.797621787134089	0.996931366474211	cds-CBV41628.1	rlmM	0.649267399267399	1092	HELO_1744
HELO_1745	600.116302689528	-0.16647244629865	0.119087108041584	-1.3979048533156	0.162141641063687	0.906892220627106	cds-CBV41629.1	HELO_1745	0.604166666666667	288	HELO_1745
HELO_1746	673.857477941441	0.118996070002485	0.140592011913204	0.846392824052824	0.397333640322647	0.996931366474211	cds-CBV41630.1	tusA	0.554263565891473	258	HELO_1746
HELO_1747	1290.60440997303	0.035686267625153	0.115879022621171	0.307961413704858	0.758111693705461	0.996931366474211	cds-CBV41631.1	HELO_1747	0.646892655367232	708	HELO_1747
HELO_1748	288.31626957347	-0.26543625703778	0.195813320700761	-1.35555771225296	0.175239934367118	0.933302555377568	cds-CBV41632.1	HELO_1748	0.674351585014409	1041	HELO_1748
HELO_1749	1852.6941037027	-0.0322636244385567	0.128612371485627	-0.250859416289997	0.80192280235195	0.996931366474211	cds-CBV41633.1	HELO_1749	0.665977961432507	1452	HELO_1749
HELO_1750	1057.63123443811	-0.0196634542131762	0.100099809894361	-0.196438477095288	0.844266982520237	0.996931366474211	cds-CBV41634.1	epmC	0.672101449275362	552	HELO_1750
HELO_1751	745.148955702474	-0.124385360735787	0.128225490682816	-0.970051743014753	0.33202070119411	0.996931366474211	cds-CBV41635.1	HELO_1751	0.6375	480	HELO_1751
HELO_1752	1367.862472647	0.0099619487951175	0.0926734327952318	0.10749519570651	0.914396136510678	0.996931366474211	cds-CBV41636.1	tatD	0.675675675675676	888	HELO_1752
HELO_1753	8960.05058300228	0.0085921062660943	0.0842773075308716	0.101950412487334	0.918796035011835	0.996931366474211	cds-CBV41637.1	HELO_1753	0.664609053497942	1944	HELO_1753
HELO_1754	3214.08731207095	-0.0865728474299457	0.0806794366825467	-1.07304724710199	0.283249918061304	0.976921681592636	cds-CBV41638.1	HELO_1754	0.625541125541126	462	HELO_1754
HELO_1755	952.481127136781	-0.105178625273501	0.0940232626548004	-1.11864470880634	0.263291741939508	0.976921681592636	cds-CBV41639.1	HELO_1755	0.679417122040073	549	HELO_1755
HELO_1756	2119.67372878121	-0.0338857629478246	0.102729608679476	-0.329853908560586	0.741510351668521	0.996931366474211	cds-CBV41640.1	HELO_1756	0.646258503401361	441	HELO_1756
HELO_1757	756.196112288358	0.0285766071456521	0.114315280465987	0.249980641513229	0.802602319289625	0.996931366474211	cds-CBV41641.1	HELO_1757	0.656981436642454	1239	HELO_1757
HELO_1758	4429.52545899355	-0.130454304273773	0.0869606994658775	-1.50015242603887	0.133574923343141	0.866175285418677	cds-CBV41642.1	fadB	0.652472527472527	2184	HELO_1758
HELO_1759	2294.37286118923	-0.0251110335418471	0.104420571978626	-0.240479754765059	0.80995835619336	0.996931366474211	cds-CBV41643.1	fadA	0.663273960983885	1179	HELO_1759
HELO_1760	225.125604999469	-0.1787945889179	0.167377120409447	-1.06821403355801	0.285423975876222	0.976921681592636	cds-CBV41644.1	HELO_1760	0.645021645021645	462	HELO_1760
HELO_1761	1885.14741083329	0.0486722542810834	0.0804435978538979	0.605048202462081	0.545146969302611	0.996931366474211	cds-CBV41645.1	HELO_1761	0.649895178197065	477	HELO_1761
HELO_1762	1549.65860947465	0.129278095615514	0.0850270243615164	1.52043537435642	0.12840158951876	0.85953130229048	cds-CBV41646.1	HELO_1762	0.607329842931937	573	HELO_1762
HELO_1763	857.051260417631	-0.253801538634347	0.154948481930006	-1.63797370243998	0.101427179700093	0.829659736107958	cds-CBV41647.1	HELO_1763	0.636612021857924	366	HELO_1763
HELO_1764	1180.8234283459	-0.0115177173769716	0.114414459233559	-0.10066662425472	0.919815106732595	0.996931366474211	cds-CBV41648.1	HELO_1764	0.64968152866242	942	HELO_1764
HELO_1765	41.425253141346	-0.31523086106842	0.329209402683803	-0.957539057203632	0.338295242548721	0.996931366474211	cds-CBV41649.1	HELO_1765	0.642371234207969	1029	HELO_1765
HELO_1766	29.4524145476878	-0.0447593826837482	0.395381941254819	-0.113205430024689	0.909867690807242	0.996931366474211	cds-CBV41650.1	HELO_1766	0.656357388316151	1164	HELO_1766
HELO_1767	314.97822014674	-0.219592547768951	0.154541413283943	-1.42093011253552	0.155337077788277	0.895024953269955	cds-CBV41651.2	soxR	0.654320987654321	486	HELO_1767
HELO_1768	2596.3075045087	0.118233918813081	0.0809491294965672	1.46059530903411	0.144126534407488	0.872695391441461	cds-CBV41652.1	HELO_1768	0.661512027491409	582	HELO_1768
HELO_1769	1912.48379612895	0.180998960903106	0.162502100426288	1.11382536243098	0.265354114132198	0.976921681592636	cds-CBV41653.1	HELO_1769	0.64344262295082	1464	HELO_1769
HELO_1770	696.681120943236	0.0408803195338037	0.123711820801944	0.330447965835464	0.741061503556177	0.996931366474211	cds-CBV41654.1	HELO_1770	0.638344226579521	459	HELO_1770
HELO_1771	162.399421641641	0.056717650996857	0.202437224675383	0.280174019811851	0.779343997952134	0.996931366474211	cds-CBV41655.1	HELO_1771	0.638364779874214	318	HELO_1771
HELO_1772	633.846518688573	0.106614051028575	0.143654901717097	0.742153938043357	0.457994072939091	0.996931366474211	cds-CBV41656.1	phnA	0.581120943952802	339	HELO_1772
HELO_1773	479.95941819786	0.0640494107024612	0.115460909706135	0.55472809685526	0.57908065501976	0.996931366474211	cds-CBV41657.2	HELO_1773	0.679955703211517	903	HELO_1773
HELO_1774	3617.86736403776	0.0777218810940558	0.0942087923978439	0.824996044592486	0.409373836313967	0.996931366474211	cds-CBV41658.1	HELO_1774	0.647704590818363	1002	HELO_1774
HELO_1775	1113.43243005384	0.140872867675443	0.121411967792724	1.16028815146084	0.245931506923519	0.9765685333133	cds-CBV41659.1	HELO_1775	0.645363408521303	798	HELO_1775
HELO_1776	7111.00029085707	0.0824937708673228	0.0966865147473369	0.853208651515645	0.393543606518931	0.996931366474211	cds-CBV41660.1	HELO_1776	0.609803921568628	1020	HELO_1776
HELO_1777	700.873001116557	0.2435255720421	0.11115969746386	2.19077217371228	0.0284682832268364	0.543483126108003	cds-CBV41661.1	HELO_1777	0.671691792294807	597	HELO_1777
HELO_1778	444.037406039424	-0.0481473637742235	0.11800079795356	-0.408025747361237	0.683254772225309	0.996931366474211	cds-CBV41662.1	HELO_1778	0.652873563218391	1305	HELO_1778
HELO_1779	3395.52404283817	-0.0131085381659481	0.0750085320455725	-0.174760628004076	0.861267726466483	0.996931366474211	cds-CBV41663.1	dgoD	0.649260226283725	1149	HELO_1779
HELO_1780	1274.6252467836	0.057086036324706	0.0981969794080501	0.581342080671232	0.56100992485335	0.996931366474211	cds-CBV41664.1	dgoA	0.68348623853211	654	HELO_1780
HELO_1781	1739.5197670656	-0.0204102570312205	0.098408581402002	-0.207403223788421	0.835694965120142	0.996931366474211	cds-CBV41665.1	dgoK	0.657836644591612	906	HELO_1781
HELO_1782	1146.10989861879	-0.0502571887211048	0.100004871894957	-0.502547403629432	0.615282516245505	0.996931366474211	cds-CBV41666.1	gntK	0.599229287090559	519	HELO_1782
HELO_1783	1193.03395110128	-0.407807455580733	0.122822896650666	-3.32028853496772	0.00089924455866825	0.0753570655339677	cds-CBV41667.2	HELO_1783	0.662337662337662	462	HELO_1783
HELO_1784	6576.69222360371	-0.104933273250404	0.13534834505201	-0.77528301664924	0.438172442616171	0.996931366474211	cds-CBV41668.1	sufB	0.627858627858628	1443	HELO_1784
HELO_1785	3874.65633108182	-0.174266937096167	0.116989233150579	-1.48959808012301	0.136329947130906	0.866970221136143	cds-CBV41669.1	sufC	0.636122177954847	753	HELO_1785
HELO_1786	6712.90322269065	0.00530567989313366	0.0826119157177126	0.0642241478973	0.948791749842468	0.996931366474211	cds-CBV41670.1	sufD	0.664439495174462	1347	HELO_1786
HELO_1787	5390.93548360213	0.0387725876534017	0.0923743870737805	0.419733097903357	0.674680443369338	0.996931366474211	cds-CBV41671.1	sufS	0.656199677938808	1242	HELO_1787
HELO_1788	1967.5252864846	0.0814380516994264	0.0947544653818125	0.859463998570118	0.390084574147701	0.996931366474211	cds-CBV41672.1	HELO_1788	0.638743455497382	573	HELO_1788
HELO_1789	1113.82352353703	-0.0404297851361272	0.090952465550133	-0.444515548771378	0.656669889779614	0.996931366474211	cds-CBV41673.1	sanA	0.652230971128609	762	HELO_1789
HELO_1790	2667.77176641138	-0.0903571872698197	0.0978877745406648	-0.923069174815935	0.355971157312308	0.996931366474211	cds-CBV41674.1	HELO_1790	0.612975391498881	447	HELO_1790
HELO_1791	2156.75081485598	0.0752604854666754	0.102076126941517	0.737297620135946	0.460941379157332	0.996931366474211	cds-CBV41675.2	rimK	0.631463146314632	909	HELO_1791
HELO_1792	925.013839413209	0.169268866401763	0.104238253100311	1.62386514899545	0.104404592001805	0.837369711666154	cds-CBV41676.1	HELO_1792	0.648401826484018	438	HELO_1792
HELO_1793	3731.25740749101	0.0241289009243597	0.0731973421750444	0.329641763039125	0.741670662445794	0.996931366474211	cds-CBV41677.1	HELO_1793	0.680311890838207	1026	HELO_1793
HELO_1794	4266.10882089199	-0.00160886604671657	0.124000590041884	-0.0129746644445251	0.989648006004684	0.998920547330092	cds-CBV41678.1	HELO_1794	0.617760617760618	777	HELO_1794
HELO_1795	1296.03920293091	0.0848498587876329	0.125230436307438	0.677549813683697	0.498057175725426	0.996931366474211	cds-CBV41679.1	HELO_1795	0.626666666666667	675	HELO_1795
HELO_1796	1535.99216999344	0.202906436635282	0.118177837589421	1.71695844816715	0.0859867643412868	0.805390806016845	cds-CBV41680.1	HELO_1796	0.652173913043478	759	HELO_1796
HELO_1797	531.543689734118	-0.0480106217603096	0.11979291238036	-0.400780153068395	0.688581992325789	0.996931366474211	cds-CBV41681.1	HELO_1797	0.654654654654655	333	HELO_1797
HELO_1798	739.365263241511	0.106430375141807	0.121053199059745	0.879203325219674	0.379291041818632	0.996931366474211	cds-CBV41682.1	HELO_1798	0.648702594810379	501	HELO_1798
HELO_1799	3141.87229572312	-0.223980148569869	0.0965189907843065	-2.32058112864444	0.0203094616707088	0.46807820107289	cds-CBV41683.1	HELO_1799	0.612794612794613	594	HELO_1799
HELO_1800	74.9206947020651	0.156579160571465	0.26303841180667	0.595271084158418	0.551662281237488	0.996931366474211	cds-CBV41684.1	HELO_1800	0.646258503401361	294	HELO_1800
HELO_1801	5613.32734524495	0.0746521969586324	0.104501020555086	0.714368113938952	0.474999583547801	0.996931366474211	cds-CBV41685.1	putP	0.600268276324614	1491	HELO_1801
HELO_1802	1831.67127638547	0.137692624411692	0.098443496528459	1.39869701165975	0.161903860743085	0.906892220627106	cds-CBV41686.1	putA	0.651629072681704	3192	HELO_1802
HELO_1803	593.097094099424	-0.0198403491463388	0.117170163740329	-0.169329362637989	0.865537581401699	0.996931366474211	cds-CBV41687.1	HELO_1803	0.65792759051186	801	HELO_1803
HELO_1804	695.751415223834	-0.168320255984625	0.128380955803317	-1.31109988184304	0.189824020691406	0.936081087124702	cds-CBV41688.1	HELO_1804	0.612903225806452	372	HELO_1804
HELO_1805	412.964964076516	-0.174582984663363	0.136236385899655	-1.28147105129427	0.20002826169127	0.936081087124702	cds-CBV41689.2	HELO_1805	0.629901960784314	408	HELO_1805
HELO_1806	1352.13739854982	0.123745885567135	0.0976539274143857	1.26718800609043	0.205088073347779	0.937602106277494	cds-CBV41690.1	HELO_1806	0.655132641291811	867	HELO_1806
HELO_1807	2683.3468325731	0.0893084264995935	0.102657911285443	0.869961461141256	0.384321465617515	0.996931366474211	cds-CBV41691.1	nadK	0.634920634920635	882	HELO_1807
HELO_1808	1195.01913972044	-0.0593050067740939	0.109821813008027	-0.540011179470869	0.589189322689064	0.996931366474211	cds-CBV41692.1	HELO_1808	0.639800995024876	1005	HELO_1808
HELO_1809	549.697554761452	-0.0786176408230517	0.126832824824823	-0.619852478501804	0.535354914801515	0.996931366474211	cds-CBV41693.1	HELO_1809	0.65962441314554	852	HELO_1809
HELO_1810	1435.33758988008	0.110930404220894	0.114893031904366	0.965510287109751	0.334289285971259	0.996931366474211	cds-CBV41694.2	HELO_1810	0.66547192353644	837	HELO_1810
HELO_1811	1687.15583447704	-0.29947832967476	0.101814193267783	-2.94142024861992	0.0032671095884205	0.181027662335863	cds-CBV41695.1	dcmA	0.678311499272198	687	HELO_1811
HELO_1812	1948.52957457866	-0.157253090097158	0.106053475697953	-1.48277167779983	0.138135083312224	0.868219194073094	cds-CBV41696.1	HELO_1812	0.658836689038031	894	HELO_1812
HELO_1813	100.498756898126	-0.00919130593115151	0.227247564570015	-0.0404462241368473	0.967737378845946	0.996931366474211	cds-CBV41697.1	HELO_1813	0.690807799442897	1077	HELO_1813
HELO_1814	833.983283734068	-0.453672928466688	0.146447539140528	-3.09785286341585	0.00194928182087334	0.127910876551134	cds-CBV41698.2	opgD	0.654872749844817	1611	HELO_1814
HELO_1815	995.683978271334	-0.20485427288681	0.106938047755457	-1.91563505400123	0.055411564422059	0.738315805639232	cds-CBV41699.1	cobT	0.705128205128205	1092	HELO_1815
HELO_1816	522.987662938438	-0.0357380208395387	0.116079885835111	-0.307874362405076	0.758177934700502	0.996931366474211	cds-CBV41700.2	cbiB	0.695121951219512	984	HELO_1816
HELO_1817	505.360082469209	-0.11895127699655	0.114730776459517	-1.0367861237174	0.299835543907493	0.976921681592636	cds-CBV41701.1	cobD	0.691528545119705	1086	HELO_1817
HELO_1818	201.377673597242	-0.307591459100886	0.17472182637937	-1.76046384973689	0.0783291916860124	0.790475955150853	cds-CBV41702.1	cobU	0.696461824953445	537	HELO_1818
HELO_1819	317.989488567358	-0.0730937247110822	0.145967545019711	-0.500753264715194	0.616544780595684	0.996931366474211	cds-CBV41703.1	cobS	0.700922266139657	759	HELO_1819
HELO_1820	365.622747507509	-0.113166770355996	0.135065800552079	-0.837863988466576	0.402107095906719	0.996931366474211	cds-CBV41704.1	HELO_1820	0.68075117370892	639	HELO_1820
HELO_1821	412.9440787362	0.00286555781129098	0.117881571136481	0.0243087853653842	0.980606305494675	0.996931366474211	cds-CBV41705.1	HELO_1821	0.716216216216216	444	HELO_1821
HELO_1822	8766.33203764882	0.108471300026378	0.0911270917075157	1.19032987878655	0.233916761606428	0.965504737912725	cds-CBV41706.1	btuB	0.666666666666667	1824	HELO_1822
HELO_1823	1802.11682910745	0.063189930054081	0.126438419939644	0.49976842548527	0.617238145605339	0.996931366474211	cds-CBV41707.1	btuF	0.683673469387755	882	HELO_1823
HELO_1824	1507.65955157493	0.0488146673414616	0.103274703546528	0.472668191387924	0.636449923544862	0.996931366474211	cds-CBV41708.1	btuC	0.708708708708709	999	HELO_1824
HELO_1825	1267.39437526437	-0.0744374002266729	0.103535514278083	-0.718955237202416	0.47216850053099	0.996931366474211	cds-CBV41709.1	btuD	0.688802083333333	768	HELO_1825
HELO_1826	839.413706844713	0.0589897566041285	0.100001510180992	0.589888657654905	0.555265298806154	0.996931366474211	cds-CBV41710.1	HELO_1826	0.662745098039216	765	HELO_1826
HELO_1827	793.948781043517	-0.0866107824347317	0.122503491861781	-0.707006642165382	0.479562350088842	0.996931366474211	cds-CBV41711.1	HELO_1827	0.679775280898876	1068	HELO_1827
HELO_1828	1463.8666542421	0.0973087789393769	0.116943707267583	0.832099316953594	0.405352887362353	0.996931366474211	cds-CBV41712.1	HELO_1828	0.571288102261554	1017	HELO_1828
HELO_1829	21577.5635970074	0.0572566072926531	0.0739761672342012	0.773987210115718	0.438938354727516	0.996931366474211	cds-CBV41713.1	chlD	0.725862068965517	1740	HELO_1829
HELO_1830	7490.81228895774	0.032122637799628	0.0810856977367661	0.396156642863331	0.691989474206963	0.996931366474211	cds-CBV41714.1	cobB	0.711062590975255	1374	HELO_1830
HELO_1831	7576.76017092779	-0.0415407557272059	0.0723244066015861	-0.57436704536052	0.565719448372648	0.996931366474211	cds-CBV41715.1	cobW	0.678346810422282	1113	HELO_1831
HELO_1832	15001.1999874561	0.0605263286258907	0.0734037308465798	0.824567469906891	0.409617196158494	0.996931366474211	cds-CBV41716.2	cobN	0.694832041343669	3870	HELO_1832
HELO_1833	2383.53467890562	0.0517010916446818	0.0974121408691098	0.530745871956055	0.595594893577146	0.996931366474211	cds-CBV41717.1	cobG	0.724894514767933	1185	HELO_1833
HELO_1834	1461.22737634975	-0.0499410349651406	0.101232649883757	-0.49332932628442	0.621779910170787	0.996931366474211	cds-CBV41718.1	cobH	0.704761904761905	630	HELO_1834
HELO_1835	1770.00919578309	0.0330494134040732	0.0922193276544417	0.358378381676278	0.720060167650312	0.996931366474211	cds-CBV41719.1	cobI	0.68732782369146	726	HELO_1835
HELO_1836	3688.01299548575	0.0286684462454026	0.0736911960726529	0.389034888470776	0.697250338043195	0.996931366474211	cds-CBV41720.1	cobJ	0.708333333333333	816	HELO_1836
HELO_1837	266.155429672075	0.0980614007545446	0.143382823749767	0.683913164701529	0.494030000514332	0.996931366474211	cds-CBV41721.1	cobK	0.721774193548387	744	HELO_1837
HELO_1838	4118.8695149021	-0.112720484093759	0.0945746918507813	-1.1918673155352	0.233313275744022	0.965504737912725	cds-CBV41722.2	cobL	0.711601307189543	1224	HELO_1838
HELO_1839	378.203432852527	0.0188394733594251	0.159478661282438	0.118131624682128	0.905963366010881	0.996931366474211	cds-CBV41723.1	HELO_1839	0.7265625	384	HELO_1839
HELO_1840	1507.44145481473	0.0366679609946967	0.0944620107151072	0.388176799510287	0.69788520099266	0.996931366474211	cds-CBV41724.1	cobM	0.692883895131086	801	HELO_1840
HELO_1841	1417.07029489286	0.0571897392147538	0.0902176289895498	0.633908692295364	0.526140412529538	0.996931366474211	cds-CBV41725.1	cobF	0.696153846153846	780	HELO_1841
HELO_1842	1170.80829894551	0.061706807570525	0.099688518480377	0.618996134270684	0.535918905538353	0.996931366474211	cds-CBV41726.1	cobO1	0.653465346534653	606	HELO_1842
HELO_1843	1081.52744942385	0.0532285893940914	0.102993118668189	0.516816949349568	0.605283947042641	0.996931366474211	cds-CBV41727.1	bluB	0.693502824858757	708	HELO_1843
HELO_1844	3829.64194120063	-0.0595723087688692	0.0915649303789324	-0.650601802702575	0.515303566377812	0.996931366474211	cds-CBV41728.1	cobQ	0.665286404416839	1449	HELO_1844
HELO_1845	2586.38688918367	0.119438444539706	0.0847770985085198	1.40885270481041	0.158878726882901	0.902459819112263	cds-CBV41729.1	HELO_1845	0.640449438202247	801	HELO_1845
HELO_1846	208.334133038048	0.0919612171238115	0.166950924626771	0.550827839554626	0.581751697909647	0.996931366474211	cds-CBV41730.1	ugpQ	0.702099737532808	762	HELO_1846
HELO_1847	85.3356184290506	-0.216640111231547	0.245136715242325	-0.883752199328409	0.376829995269105	0.996931366474211	cds-CBV41731.1	upgC	0.663978494623656	1116	HELO_1847
HELO_1848	28.9420173547179	0.0569045063015365	0.398775121810374	0.142698235645191	0.886528510209019	0.996931366474211	cds-CBV41732.1	ugpE	0.644208037825059	846	HELO_1848
HELO_1849	53.3704467148291	0.317895121569334	0.307069230065991	1.03525553993481	0.300549587183661	0.976921681592636	cds-CBV41733.1	ugpA	0.640589569160998	882	HELO_1849
HELO_1850	390.317247268	-0.01292282470434	0.142346926386432	-0.0907840094085213	0.927664216220905	0.996931366474211	cds-CBV41734.1	ugpB	0.646924829157175	1317	HELO_1850
HELO_1851	2781.0681723152	-0.258008041789276	0.0952817800917283	-2.70784237595992	0.00677221780493891	0.272353092237923	cds-CBV41735.1	HELO_1851	0.659685863874346	573	HELO_1851
HELO_1852	4380.40050442464	0.0905360860370838	0.0803029288523037	1.12743192970709	0.259559905519922	0.976921681592636	cds-CBV41736.1	azu	0.643162393162393	468	HELO_1852
HELO_1853	4335.81046498837	-0.0739539944567412	0.0787821822715196	-0.938714723614302	0.347877231906241	0.996931366474211	cds-CBV41737.1	qorA	0.658486707566462	978	HELO_1853
HELO_1854	812.16520970148	-0.0166201871458475	0.121653033092882	-0.136619587060834	0.891331493438521	0.996931366474211	cds-CBV41738.1	HELO_1854	0.666666666666667	906	HELO_1854
HELO_1855	137.974999527967	0.0932889917742187	0.221279636676028	0.421588688302131	0.673325264224948	0.996931366474211	cds-CBV41739.1	HELO_1855	0.669676448457487	1329	HELO_1855
HELO_1856	38.4071651985942	0.0270517434907999	0.337261223604987	0.0802100615115004	0.93607018801845	0.996931366474211	cds-CBV41740.1	HELO_1856	0.687719298245614	570	HELO_1856
HELO_1857	892.26935146478	-0.0253575738607202	0.109953808042238	-0.230620242374681	0.817609840337928	0.996931366474211	cds-CBV41741.1	HELO_1857	0.658888888888889	1800	HELO_1857
HELO_1858	1886.58672611863	-0.0949414209394247	0.100169617822475	-0.947806560544972	0.343227940052433	0.996931366474211	cds-CBV41742.1	fadE	0.677287581699346	2448	HELO_1858
HELO_1859	3254.07266931953	0.0900060206610147	0.103918825011167	0.866118536765045	0.386425160799394	0.996931366474211	cds-CBV41743.1	betA	0.654846335697399	1692	HELO_1859
HELO_1860	3183.6672356578	0.036064516196203	0.0859350541856414	0.419671768848769	0.674725251395792	0.996931366474211	cds-CBV41744.1	betB	0.656462585034014	1470	HELO_1860
HELO_1861	749.217085789483	0.0905183176486005	0.102331916744918	0.884556065476958	0.376396111298305	0.996931366474211	cds-CBV41745.1	betI	0.655608214849921	633	HELO_1861
HELO_1862	9714.97585031849	-0.015202213249096	0.0908587622740405	-0.167316974924712	0.867120648351405	0.996931366474211	cds-CBV41746.1	HELO_1862	0.614814814814815	945	HELO_1862
HELO_1863	293.531791064734	-0.148011496137097	0.195064834737711	-0.758781029579816	0.447983555552279	0.996931366474211	cds-CBV41747.1	pcoB	0.546044098573281	771	HELO_1863
HELO_1864	880.767890349725	-0.174633465731768	0.176360028764458	-0.9902100093497	0.322071481175131	0.996931366474211	cds-CBV41748.1	pcoA	0.568559954102123	1743	HELO_1864
HELO_1865	196.605232912224	-0.19996663620444	0.177682509520266	-1.12541542070933	0.260413039514351	0.976921681592636	cds-CBV41749.2	HELO_1865	0.548579970104634	1338	HELO_1865
HELO_1866	652.470183197846	0.104502549633599	0.132526252713286	0.788542251018636	0.430379594846801	0.996931366474211	cds-CBV41750.1	HELO_1866	0.548048048048048	666	HELO_1866
HELO_1867	985.104155952649	-0.0330860785826904	0.130800866023429	-0.252949996346078	0.800306853913746	0.996931366474211	cds-CBV41751.1	HELO_1867	0.583838383838384	495	HELO_1867
HELO_1868	73.1540563118232	-0.17625710395206	0.276375589203842	-0.637744832891375	0.523639796147912	0.996931366474211	cds-CBV41752.1	HELO_1868	0.611522633744856	1215	HELO_1868
HELO_1869	404.757570724839	-0.173515764409293	0.147041313479929	-1.18004770430031	0.237981242192473	0.965962975780434	cds-CBV41753.1	HELO_1869	0.597122302158273	834	HELO_1869
HELO_1870	14.67747902448	0.119968464860999	0.547353001408075	0.21917933134993	0.82651035524718	NA	cds-CBV41754.1	HELO_1870	0.59866220735786	897	HELO_1870
HELO_1871	338.540195906751	-0.207204667167952	0.151094498943591	-1.37135811440302	0.170263347766986	0.921623007323497	cds-CBV41755.1	HELO_1871	0.621960784313725	1275	HELO_1871
HELO_1872	7553.47752542609	-0.0127341316745144	0.100259320279212	-0.127011949004353	0.898930941207955	0.996931366474211	cds-CBV41756.2	prc	0.638228438228438	2145	HELO_1872
HELO_1873	6973.56753104024	0.046641710113941	0.0874346507357673	0.533446519445649	0.593724522582624	0.996931366474211	cds-CBV41757.1	apeB	0.670524691358025	1296	HELO_1873
HELO_1874	5852.7884863203	-0.0958227571445954	0.0911152074252128	-1.05166590575175	0.292952858631897	0.976921681592636	cds-CBV41758.1	ychF	0.624542124542125	1092	HELO_1874
HELO_1875	2902.49730821733	-0.0927562889722345	0.0994253470014139	-0.932923965263259	0.350859227712706	0.996931366474211	cds-CBV41759.1	pth	0.665	600	HELO_1875
HELO_1876	27958.4610078558	-0.087191528425444	0.0802917870316994	-1.08593333949611	0.27750848543798	0.976921681592636	cds-CBV41760.1	rplY	0.619266055045872	654	HELO_1876
HELO_1877	13694.4597807107	-0.0100949189573363	0.0953194741385842	-0.105906154524724	0.915656810928895	0.996931366474211	cds-CBV41761.1	prs	0.64755838641189	942	HELO_1877
HELO_1878	6837.42833724609	-0.207063370720759	0.167368006903342	-1.2371741442816	0.216022438284754	0.949731259631805	cds-CBV41762.1	ispE	0.671328671328671	858	HELO_1878
HELO_1879	984.075855685611	0.0233272846095561	0.108917872161253	0.214173157689126	0.830412027475038	0.996931366474211	cds-CBV41763.1	lolB	0.684294871794872	624	HELO_1879
HELO_1880	3820.93835814047	0.00937290288087815	0.0758969742657526	0.123495079633333	0.901715070351901	0.996931366474211	cds-CBV41764.2	HELO_1880	0.678756476683938	1737	HELO_1880
HELO_1881	4912.90212733749	-0.123051297041592	0.081574511372513	-1.50845276264879	0.131438687786229	0.866084147341244	cds-CBV41765.2	hemA	0.67612293144208	1269	HELO_1881
HELO_1882	2746.03494777923	-0.0321960105048939	0.0841781180685211	-0.382474819390549	0.702109202942578	0.996931366474211	cds-CBV41766.1	prfA	0.656593406593407	1092	HELO_1882
HELO_1883	1190.91799105525	0.0470420226820282	0.10095252215995	0.465981648358367	0.641228636519939	0.996931366474211	cds-CBV41767.1	prmC	0.704358068315665	849	HELO_1883
HELO_1884	1705.71735385824	0.0132228459390094	0.104064962057229	0.127063381157412	0.898890234093241	0.996931366474211	cds-CBV41768.1	lrp	0.604790419161677	501	HELO_1884
HELO_1885	1641.64467580517	-0.0209180586368934	0.0842018422271	-0.248427565046326	0.803803608103105	0.996931366474211	cds-CBV41769.2	HELO_1885	0.677248677248677	756	HELO_1885
HELO_1886	1592.66483740524	-0.00289656583102451	0.119260235382519	-0.0242877755668851	0.980623063940645	0.996931366474211	cds-CBV41770.1	HELO_1886	0.650425367362722	1293	HELO_1886
HELO_1887	1205.12992152962	0.0657612351322784	0.0994217353157085	0.661437209111841	0.508331970182796	0.996931366474211	cds-CBV41771.1	spuF	0.662292213473316	1143	HELO_1887
HELO_1888	777.295946975229	0.215969509928899	0.10500109297636	2.05683106534445	0.0397024787444684	0.638797900931046	cds-CBV41772.1	spuG	0.652551574375679	921	HELO_1888
HELO_1889	543.008428786013	0.11884373208164	0.119445297712305	0.994963672558172	0.319753932926184	0.996931366474211	cds-CBV41773.1	spuH	0.607769423558897	798	HELO_1889
HELO_1890	3566.04040855591	0.0907140817869354	0.118133552191333	0.767894303559178	0.44254998196671	0.996931366474211	cds-CBV41774.1	spuE1	0.589671361502347	1065	HELO_1890
HELO_1891	3932.90336207252	0.0199600417507225	0.117243164043541	0.170244823342621	0.864817602271424	0.996931366474211	cds-CBV41775.1	spuB	0.618421052631579	1368	HELO_1891
HELO_1892	1116.55182038277	0.053007889952762	0.0909323615133006	0.582937571075932	0.55993532717209	0.996931366474211	cds-CBV41776.1	spuE2	0.645892351274788	1059	HELO_1892
HELO_1893	965.896804145808	0.123650937857772	0.0970483977404783	1.27411622176836	0.202622230238275	0.936081087124702	cds-CBV41777.1	puuB	0.645784996133024	1293	HELO_1893
HELO_1894	559.002166769644	-0.0617092052098839	0.113501374314595	-0.543686854741008	0.586656979758337	0.996931366474211	cds-CBV41778.1	HELO_1894	0.679078014184397	564	HELO_1894
HELO_1895	71.5612742105866	0.326412116754918	0.279551093159468	1.16762954873769	0.242956225796662	0.975553104228952	cds-CBV41779.1	HELO_1895	0.58008658008658	231	HELO_1895
HELO_1896	215.954352775125	0.135416321241585	0.152371600914788	0.888724148257227	0.374151349711475	0.996931366474211	cds-CBV41780.1	fdhD	0.681159420289855	828	HELO_1896
HELO_1897	1852.90907721319	0.072658680175679	0.0951642730637567	0.763507961932313	0.445160515816647	0.996931366474211	cds-CBV41781.1	HELO_1897	0.659382587582379	2883	HELO_1897
HELO_1898	1035.7591720692	0.0949696842750877	0.118838550346252	0.799148794716704	0.424204139022716	0.996931366474211	cds-CBV41782.1	HELO_1898	0.673842139595564	1533	HELO_1898
HELO_1899	331.065352133485	0.0490713974244826	0.176022832770776	0.278778591686372	0.780414744740405	0.996931366474211	cds-CBV41783.1	HELO_1899	0.650406504065041	492	HELO_1899
HELO_1900	414.288636775031	-0.052695477514726	0.145269846206166	-0.36274202039108	0.716797606862537	0.996931366474211	cds-CBV41784.1	HELO_1900	0.661016949152542	1062	HELO_1900
HELO_1901	736.4471624023	0.200019789078452	0.127057328186967	1.57424834862039	0.115430045743261	0.853528620910079	cds-CBV41785.1	HELO_1901	0.64983164983165	1485	HELO_1901
HELO_1902	1114.41978375833	-0.0461113980415913	0.0926916862469057	-0.497470700001756	0.618857159830931	0.996931366474211	cds-CBV41786.1	puuA	0.660856935366739	1377	HELO_1902
HELO_1903	887.50135705083	-0.118439044145102	0.113106086633356	-1.04715004886548	0.29503037917772	0.976921681592636	cds-CBV41787.1	puuD	0.674479166666667	768	HELO_1903
HELO_1904	1602.59651214956	-0.0166000653817677	0.101668666348663	-0.163276120145408	0.870301034945604	0.996931366474211	cds-CBV41788.1	spuC	0.653679653679654	1386	HELO_1904
HELO_1906	1871.48646313345	-0.0420578257543201	0.0844996451881958	-0.497727838509261	0.61867588378079	0.996931366474211	cds-CBV41790.2	puuR1	0.668478260869565	552	HELO_1906
HELO_1907	9910.45587756415	0.0193837313775519	0.0788475052349468	0.245838233179262	0.805807459297543	0.996931366474211	cds-CBV41791.1	gatB	0.652233676975945	1455	HELO_1907
HELO_1908	8008.47589062117	0.111202479769292	0.0880296711944261	1.26323861330444	0.206503439864975	0.937602106277494	cds-CBV41792.1	gatA	0.687200547570157	1461	HELO_1908
HELO_1909	1607.37341265144	0.034465101694278	0.136979936076647	0.251606933697158	0.801344898699452	0.996931366474211	cds-CBV41793.1	gatC	0.663194444444444	288	HELO_1909
HELO_1910	20826.1036289337	0.0566704563173379	0.0805795436239322	0.703285893276103	0.481877600128618	0.996931366474211	cds-CBV41794.1	mreB	0.639691714836224	1038	HELO_1910
HELO_1911	3484.57400675815	-0.105374562973768	0.115832349262646	-0.909716185888926	0.362972205886369	0.996931366474211	cds-CBV41795.2	mreC	0.66887417218543	906	HELO_1911
HELO_1912	755.588481588004	0.0581892367501127	0.152588341716891	0.381347854596099	0.702945148712743	0.996931366474211	cds-CBV41796.1	mreD	0.632113821138211	492	HELO_1912
HELO_1913	994.340015073602	-0.150351919277787	0.129101065723458	-1.16460633717657	0.244178377446956	0.975553104228952	cds-CBV41797.1	yhdE	0.700167504187605	597	HELO_1913
HELO_1914	4223.96119984503	-0.0287134739511568	0.104547801386045	-0.274644455172534	0.78358940886457	0.996931366474211	cds-CBV41798.1	rng	0.634562841530055	1464	HELO_1914
HELO_1915	4655.26158263098	-0.043977889363407	0.0793582742710797	-0.554168922741226	0.579463244653391	0.996931366474211	cds-CBV41799.1	HELO_1915	0.68497035318381	3879	HELO_1915
HELO_1916	7689.30425631215	-0.0440618934317679	0.0714251571712196	-0.616895995428379	0.537303328366429	0.996931366474211	cds-CBV41800.2	tldD	0.674914089347079	1455	HELO_1916
HELO_1917	1308.01103598662	-0.011994547202425	0.089585187929618	-0.133889848083462	0.893489678059757	0.996931366474211	cds-CBV41801.1	HELO_1917	0.658777120315582	507	HELO_1917
HELO_1918	5283.89379396907	-0.186858298650255	0.0739313730684376	-2.52745608386417	0.0114892191985487	0.380101977961737	cds-CBV41802.1	tldE	0.675615212527964	1341	HELO_1918
HELO_1919	178.444198151564	-0.149551436078404	0.167022839140467	-0.895395125888325	0.370575905257601	0.996931366474211	cds-CBV41803.1	ptsO	0.666666666666667	270	HELO_1919
HELO_1920	2072.97540494449	0.21815399222238	0.0866206640739043	2.51849826545144	0.0117856464023213	0.380101977961737	cds-CBV41804.1	HELO_1920	0.642857142857143	924	HELO_1920
HELO_1921	2298.34340620574	0.178943956854266	0.0956369308417389	1.87107590424858	0.0613345608964213	0.757904956136524	cds-CBV41805.1	ptsN	0.660416666666667	480	HELO_1921
HELO_1922	295.36565075567	-0.613826675800541	0.236690522415596	-2.59337243222078	0.00950397899013488	0.33501160916926	cds-CBV41806.1	hpf	0.608974358974359	312	HELO_1922
HELO_1923	1586.51828661334	-0.106073064241548	0.0845386570238008	-1.25472852273587	0.209577327790468	0.940063428278738	cds-CBV41807.1	rpoN	0.658227848101266	1422	HELO_1923
HELO_1924	1315.99086211724	0.0827502518175175	0.108083401089589	0.765614802858833	0.443905533915418	0.996931366474211	cds-CBV41808.1	lptB	0.643250688705234	726	HELO_1924
HELO_1925	791.632768920705	0.0906132366884946	0.139028097712094	0.651762040764889	0.514554692818477	0.996931366474211	cds-CBV41809.1	lptA	0.677966101694915	531	HELO_1925
HELO_1926	1033.48711385442	0.088649746553957	0.102457374608957	0.865235390739819	0.386909604341964	0.996931366474211	cds-CBV41810.1	lptC	0.682051282051282	585	HELO_1926
HELO_1927	1765.05444443894	0.123073001381282	0.0963317975258707	1.27759477703331	0.201392343121686	0.936081087124702	cds-CBV41811.1	kdsC	0.655913978494624	558	HELO_1927
HELO_1928	5473.81365881754	0.0326459479230473	0.0850456254877875	0.383863928753575	0.701079302654465	0.996931366474211	cds-CBV41812.1	kdsD	0.691995947315096	987	HELO_1928
HELO_1929	2690.69129989057	0.102879977980522	0.0954054827532319	1.07834450402209	0.280880043213205	0.976921681592636	cds-CBV41813.1	mlaF	0.639479905437352	846	HELO_1929
HELO_1930	2755.65889194249	0.0132785870046378	0.083914497161971	0.158239487260557	0.874268089376565	0.996931366474211	cds-CBV41814.1	mlaE	0.650063856960409	783	HELO_1930
HELO_1931	1042.87442780235	-0.0192198379414474	0.11629020941817	-0.165274772808555	0.868727714122683	0.996931366474211	cds-CBV41815.1	mlaD	0.627956989247312	465	HELO_1931
HELO_1932	2936.79112479782	0.0714800701446561	0.0822234226283879	0.869339512509875	0.384661456962695	0.996931366474211	cds-CBV41816.1	mlaC	0.602739726027397	657	HELO_1932
HELO_1933	646.62960128974	0.239760450255026	0.13606088777345	1.76215556269369	0.0780430177379559	0.790475955150853	cds-CBV41817.1	HELO_1933	0.727536231884058	345	HELO_1933
HELO_1934	869.378133375619	-0.0515147861605458	0.157067221363121	-0.327979228978972	0.742927367619017	0.996931366474211	cds-CBV41818.1	HELO_1934	0.615686274509804	255	HELO_1934
HELO_1935	8678.46145110956	0.0443828656893651	0.0733500183506568	0.605083225435453	0.545123699404087	0.996931366474211	cds-CBV41819.1	murA	0.654790182106097	1263	HELO_1935
HELO_1936	2435.33323894504	0.173369445196347	0.0983780297706969	1.76227807774197	0.0780223259179473	0.790475955150853	cds-CBV41820.1	hisG	0.640672782874618	654	HELO_1936
HELO_1937	5207.19628222304	-0.107646507625407	0.075132898595256	-1.43274796577866	0.151929876464361	0.890961993757344	cds-CBV41821.1	hisD	0.682539682539683	1323	HELO_1937
HELO_1938	1429.74176181436	0.0157485652997214	0.109468529004919	0.143863861539729	0.885607973082615	0.996931366474211	cds-CBV41822.1	degP2	0.650717703349282	1254	HELO_1938
HELO_1939	1273.84103396626	0.0570189744707082	0.118319543094371	0.481906648551122	0.629872262889227	0.996931366474211	cds-CBV41823.1	ybgI	0.656167979002625	762	HELO_1939
HELO_1940	2607.85494449647	0.00193629026488032	0.090551908459947	0.0213832076850902	0.982939968830107	0.996931366474211	cds-CBV41824.1	zapE	0.646039603960396	1212	HELO_1940
HELO_1941	25972.1751532087	0.0564071481297094	0.0780642981071288	0.722572923826217	0.46994230804055	0.996931366474211	cds-CBV41825.1	rplM	0.599067599067599	429	HELO_1941
HELO_1942	15858.0471225509	0.0363761205348417	0.140739862724675	0.258463521497126	0.796049198305046	0.996931366474211	cds-CBV41826.1	rpsI	0.630769230769231	390	HELO_1942
HELO_1943	940.141824926332	-0.0353832959463793	0.0989555182697918	-0.357567688644816	0.720666862382863	0.996931366474211	cds-CBV41827.1	petA	0.646864686468647	606	HELO_1943
HELO_1944	565.394095799935	-0.142750485383056	0.118439494812033	-1.20526084318077	0.228102620768775	0.965504737912725	cds-CBV41828.1	petB	0.611904761904762	1260	HELO_1944
HELO_1945	317.65024707831	-0.264953855033673	0.142655175501576	-1.8573027869623	0.0632680881409877	0.757904956136524	cds-CBV41829.1	petC	0.609103078982597	747	HELO_1945
HELO_1946	9698.99979374282	-0.0602457300307381	0.0834488484312729	-0.721948009628383	0.470326442599646	0.996931366474211	cds-CBV41830.1	sspA	0.604465709728868	627	HELO_1946
HELO_1947	4746.78138530871	-0.00654135360268436	0.0808192630880603	-0.0809380505679311	0.93549121924059	0.996931366474211	cds-CBV41831.1	sspB	0.60625	480	HELO_1947
HELO_1948	1818.86917558222	0.0284952791124132	0.10688652496047	0.266593746245858	0.789781971200552	0.996931366474211	cds-CBV41832.1	HELO_1948	0.622103386809269	561	HELO_1948
HELO_1949	1732.40071254237	0.103387691280329	0.117851860189919	0.877268217181458	0.380340971020801	0.996931366474211	cds-CBV41833.1	gmhA	0.622895622895623	594	HELO_1949
HELO_1950	129.923751247613	-0.0266762090792132	0.263381612291682	-0.101283490700446	0.919325421308387	0.996931366474211	cds-CBV41834.1	HELO_1950	0.666666666666667	366	HELO_1950
HELO_1951	7089.04260263952	-0.0350149141519103	0.0917275021981836	-0.381727544223958	0.702663467132646	0.996931366474211	cds-CBV41835.1	HELO_1951	0.68316268486917	1758	HELO_1951
HELO_1952	1307.42672654029	-0.213285552579506	0.109818121261783	-1.94217083782629	0.0521164221885578	0.716743722817309	cds-CBV41836.1	rsmI	0.687645687645688	858	HELO_1952
HELO_1953	5367.23915141829	-0.0496266175839232	0.0963055569307886	-0.515303780648795	0.606340757486416	0.996931366474211	cds-CBV41837.1	rsmH	0.666666666666667	957	HELO_1953
HELO_1954	279.837000264388	-0.0713786012495999	0.241528710307844	-0.295528432866732	0.76759023545366	0.996931366474211	cds-CBV41838.1	HELO_1954	0.660660660660661	333	HELO_1954
HELO_1955	2788.92552623658	-0.0372815458773087	0.100107072756202	-0.372416701945759	0.709582620478307	0.996931366474211	cds-CBV41839.1	ftsI	0.652729384436701	1722	HELO_1955
HELO_1956	5306.0031622053	-0.00324374362029335	0.085604069955254	-0.0378923995318083	0.969773472993736	0.996931366474211	cds-CBV41840.1	murE	0.703703703703704	1512	HELO_1956
HELO_1957	3656.73124091137	-0.108721934300116	0.0990087084706885	-1.09810476249473	0.272158745988746	0.976921681592636	cds-CBV41841.1	murF	0.690789473684211	1368	HELO_1957
HELO_1958	3278.48982813642	-0.0261801035841422	0.101383793951284	-0.258227696595396	0.796231183803698	0.996931366474211	cds-CBV41842.1	mraY	0.647276084949215	1083	HELO_1958
HELO_1959	3245.90958588952	-0.0976899968956322	0.0821427906488063	-1.18927049013098	0.23433324379994	0.965504737912725	cds-CBV41843.2	murD	0.692584593232541	1389	HELO_1959
HELO_1961	1424.93858656103	0.0675331720126306	0.122464310763822	0.551451860476079	0.581323958153313	0.996931366474211	cds-CBV41845.1	ftsW	0.645675902602855	1191	HELO_1961
HELO_1962	2401.86350403218	-0.120613880953136	0.0921725804057305	-1.30856574072474	0.190681492147694	0.936081087124702	cds-CBV41846.1	murG	0.704419889502762	1086	HELO_1962
HELO_1963	5238.27749185368	-0.00803873148079982	0.0742827963731147	-0.108217943767519	0.913822811477441	0.996931366474211	cds-CBV41847.2	murC	0.649797570850202	1482	HELO_1963
HELO_1964	2427.48182927855	-0.198282351287563	0.091732889555893	-2.16151864666543	0.0306552981475864	0.569025913408303	cds-CBV41848.1	ddl	0.65359477124183	918	HELO_1964
HELO_1965	1694.64064975225	-0.0752868055191405	0.109005171468921	-0.690671869092062	0.489771771477941	0.996931366474211	cds-CBV41849.1	HELO_1965	0.629476584022039	726	HELO_1965
HELO_1966	13671.4362604741	-0.133923094249799	0.0779083787238425	-1.71898191752275	0.0856176645569866	0.804523013233833	cds-CBV41850.1	ftsA	0.626356589147287	1290	HELO_1966
HELO_1967	20479.1760944742	-0.0519232001331468	0.0663928604218001	-0.782059995657272	0.434179315487813	0.996931366474211	cds-CBV41851.1	ftsZ	0.654040404040404	1188	HELO_1967
HELO_1968	11205.6363971241	-0.0272546827912245	0.0774337491599535	-0.351974211334195	0.724857602877057	0.996931366474211	cds-CBV41852.1	lpxC	0.616228070175439	912	HELO_1968
HELO_1969	563.216756026829	-0.0244692438375723	0.125801321343867	-0.194507049498215	0.845778876436888	0.996931366474211	cds-CBV41853.2	HELO_1969	0.657894736842105	456	HELO_1969
HELO_1970	1723.48719748376	0.129152870375079	0.115835180302286	1.11497103071829	0.264862836017203	0.976921681592636	cds-CBV41854.1	HELO_1970	0.73224043715847	366	HELO_1970
HELO_1971	19559.1244879288	-0.0131220243340497	0.0949238545445646	-0.138237373492763	0.890052818852741	0.996931366474211	cds-CBV41855.1	secA	0.638399412628488	2724	HELO_1971
HELO_1972	9406.06784754891	-0.0274875016708565	0.0757753842641807	-0.362749749641982	0.71679183249745	0.996931366474211	cds-CBV41856.1	argJ	0.669918699186992	1230	HELO_1972
HELO_1973	8558.89088382791	-0.0176926328432407	0.0712908058113562	-0.248175520558114	0.803998605737903	0.996931366474211	cds-CBV41857.1	HELO_1973	0.649789029535865	948	HELO_1973
HELO_1974	1073.64195299208	-0.0134202566084508	0.127605109357683	-0.105170213606677	0.916240745716776	0.996931366474211	cds-CBV41858.1	aguB	0.673311184939092	903	HELO_1974
HELO_1975	1221.07233430067	0.122268882040167	0.110705606818636	1.10445067376285	0.269397689453935	0.976921681592636	cds-CBV41859.1	HELO_1975	0.68932955618508	1059	HELO_1975
HELO_1976	4016.59329703441	0.177703608292558	0.0955702160240206	1.85940364776296	0.0629699451511442	0.757904956136524	cds-CBV41860.1	lolC	0.640096618357488	1242	HELO_1976
HELO_1977	1939.2816395767	0.0529176232662578	0.106938292797275	0.494842603917149	0.620711228269743	0.996931366474211	cds-CBV41861.1	lolD	0.683195592286501	726	HELO_1977
HELO_1978	298.019071709814	-0.0897455798368182	0.183549476091498	-0.488944897843679	0.624880708119913	0.996931366474211	cds-CBV41862.1	HELO_1978	0.683333333333333	660	HELO_1978
HELO_1979	682.887927074712	0.0456592361082352	0.114676886861398	0.398155525127048	0.690515547327292	0.996931366474211	cds-CBV41863.1	HELO_1979	0.705555555555556	2340	HELO_1979
HELO_1980	2338.11098246881	0.0118079341822309	0.101485027633205	0.116351490043517	0.907373979525999	0.996931366474211	cds-CBV41864.1	msbA	0.642611683848797	1746	HELO_1980
HELO_1981	1779.41282278906	0.013364310430564	0.0909693643238584	0.146910012287059	0.883203049011744	0.996931366474211	cds-CBV41865.1	lpxK	0.694864048338369	993	HELO_1981
HELO_1982	461.646102116059	0.0112395298466842	0.149938840495004	0.0749607627321806	0.94024593082364	0.996931366474211	cds-CBV41866.1	HELO_1982	0.633333333333333	210	HELO_1982
HELO_1983	1796.32514147812	0.0509076385360219	0.09067230627018	0.561446384570061	0.574493270748633	0.996931366474211	cds-CBV41867.1	kdsB	0.660206718346253	774	HELO_1983
HELO_1984	1670.07421258035	0.00122959295693404	0.0868961195724245	0.014150148050158	0.988710192092439	0.998920547330092	cds-CBV41868.2	murB	0.673489278752437	1026	HELO_1984
HELO_1985	263.615852649933	0.10536745875676	0.14434966299414	0.729945997595004	0.465423194482777	0.996931366474211	cds-CBV41869.1	HELO_1985	0.613707165109034	963	HELO_1985
HELO_1986	68.4417752736638	-0.317382056744843	0.265291466536803	-1.19635230219821	0.231559106449655	0.965504737912725	cds-CBV41870.1	HELO_1986	0.640229885057471	870	HELO_1986
HELO_1987	239.278283359166	0.279312475051833	0.157485041621545	1.77358098379308	0.0761324854548657	0.782192493634178	cds-CBV41871.1	ycaC	0.584935897435897	624	HELO_1987
HELO_1988	308.548503923028	-0.137757236304752	0.163372178020889	-0.843211114484487	0.399110383469144	0.996931366474211	cds-CBV41872.1	HELO_1988	0.612526539278132	942	HELO_1988
HELO_1989	32320.9769347843	-0.0238158281517566	0.0694787399654798	-0.342778642266532	0.731764994605858	0.996931366474211	cds-CBV41873.1	rne	0.65819209039548	3540	HELO_1989
HELO_1990	2451.97015452893	-0.163652169989806	0.0921825388159922	-1.77530551980648	0.0758474544959259	0.781618330167985	cds-CBV41874.1	rluC	0.684599156118143	948	HELO_1990
HELO_1991	1493.76359873095	0.005046176027555	0.109216892649611	0.046203255788865	0.963148247503686	0.996931366474211	cds-CBV41875.1	HELO_1991	0.675883256528418	651	HELO_1991
HELO_1992	2129.33434325013	-0.169094937990264	0.110661614453947	-1.52803606584498	0.126503583643043	0.856383850952651	cds-CBV41876.1	HELO_1992	0.660220994475138	1086	HELO_1992
HELO_1993	457.240020740688	0.013580282093719	0.121325201554371	0.111932903632005	0.910876607205719	0.996931366474211	cds-CBV41877.1	yceF	0.675257731958763	582	HELO_1993
HELO_1994	4284.95712875568	-0.0198073297077886	0.131401792101456	-0.150738657296966	0.88018187752381	0.996931366474211	cds-CBV41878.1	HELO_1994	0.65530303030303	528	HELO_1994
HELO_1995	561.336072692117	-0.0367491039806232	0.242037149848617	-0.151832493497829	0.879319053133619	0.996931366474211	cds-CBV41879.1	rpmF	0.631578947368421	171	HELO_1995
HELO_1996	12326.527634194	-0.0197032187467215	0.0905120290180806	-0.217686190006696	0.827673624436748	0.996931366474211	cds-CBV41880.1	plsX	0.689777777777778	1125	HELO_1996
HELO_1997	7543.36701231197	-0.0673628096855119	0.0974209293762102	-0.691461374027515	0.489275646343983	0.996931366474211	cds-CBV41881.1	fabD	0.686213991769547	972	HELO_1997
HELO_1998	9153.9597149748	-0.144983369521891	0.0886600213851949	-1.63527334255867	0.101991759203687	0.830295681727386	cds-CBV41882.1	fabG	0.654569892473118	744	HELO_1998
HELO_1999	12943.1300496934	-0.447372386611771	0.12104873576183	-3.69580387433372	0.000219192136368871	0.0299065750861688	cds-CBV41883.1	acpP	0.55982905982906	234	HELO_1999
HELO_2000	12278.3944581694	0.0924694100870205	0.0822501745307248	1.12424576135675	0.260908780987312	0.976921681592636	cds-CBV41884.1	fabF	0.641646489104116	1239	HELO_2000
HELO_2001	3231.9539714717	0.0590147227919317	0.0926485958062404	0.636973742325803	0.52414194722944	0.996931366474211	cds-CBV41885.1	HELO_2001	0.697508896797153	843	HELO_2001
HELO_2002	2336.53494416047	0.0626453228459956	0.0878101933258568	0.713417434505852	0.475587487803414	0.996931366474211	cds-CBV41886.1	HELO_2002	0.650746268656716	1005	HELO_2002
HELO_2003	898.315183961909	0.0351702680345599	0.123500931028601	0.284777351406485	0.775814725027288	0.996931366474211	cds-CBV41887.1	tmk	0.68960244648318	654	HELO_2003
HELO_2004	1426.30393620928	0.0137404652549841	0.106434925392668	0.129097335336984	0.897280630458884	0.996931366474211	cds-CBV41888.1	holB	0.682828282828283	990	HELO_2004
HELO_2005	2714.41971818391	0.0185192299645697	0.0993831617913238	0.18634172661416	0.85217678734725	0.996931366474211	cds-CBV41889.1	ycfH	0.664251207729469	828	HELO_2005
HELO_2006	2983.09151401064	-0.126150968367805	0.0808775223323503	-1.55977785582269	0.118812386196508	0.854997994338164	cds-CBV41890.1	HELO_2006	0.676216462028195	2199	HELO_2006
HELO_2007	1286.71714022579	-0.012565892296523	0.0926821003707445	-0.135580573231047	0.892152863940489	0.996931366474211	cds-CBV41891.1	HELO_2007	0.695757575757576	825	HELO_2007
HELO_2008	2704.56770521479	-0.0447887347340036	0.0762466623449908	-0.587418955223895	0.556922366348543	0.996931366474211	cds-CBV41892.1	HELO_2008	0.617380025940337	771	HELO_2008
HELO_2009	24.8288606498543	0.151070687384787	0.477844496034757	0.316150313833055	0.751888418748094	NA	cds-CBV41893.1	HELO_2009	0.613333333333333	150	HELO_2009
HELO_2010	153.337239849993	-0.877428952941774	0.213006387880468	-4.11926121874878	3.80089069226083e-05	0.00674094517685041	cds-CBV41894.1	HELO_2010	0.599290780141844	282	HELO_2010
HELO_2011	2185.72464618052	-0.0522673328972105	0.0858077402672774	-0.609121423480052	0.542443958355875	0.996931366474211	cds-CBV41895.1	pdxB	0.673684210526316	1140	HELO_2011
HELO_2012	3642.8915671876	0.113700437012154	0.0737478317180926	1.54174616884716	0.123135287901111	0.856383850952651	cds-CBV41896.1	htpX	0.64	900	HELO_2012
HELO_2013	3026.78214705087	0.0662321510620351	0.0998945244676426	0.663020835376105	0.507317210041057	0.996931366474211	cds-CBV41897.1	alaA	0.635772357723577	1230	HELO_2013
HELO_2014	2522.87515069828	0.0282022825399732	0.0903763251802288	0.31205387565529	0.754999579265122	0.996931366474211	cds-CBV41898.1	rbgA	0.676130389064143	951	HELO_2014
HELO_2015	1995.43313766911	-0.156421006401627	0.108249644253234	-1.44500249844427	0.148457183858859	0.886856978580199	cds-CBV41899.2	msrB1	0.611940298507463	402	HELO_2015
HELO_2016	1468.44042943754	0.0164205045354651	0.137211059051051	0.119673331355571	0.904741926998041	0.996931366474211	cds-CBV41900.1	yadG	0.631138975966562	957	HELO_2016
HELO_2017	689.181886992613	0.0910100265793488	0.117679043841771	0.773374966418992	0.439300500866218	0.996931366474211	cds-CBV41901.1	yadH	0.590439276485788	774	HELO_2017
HELO_2018	1220.85412612779	0.0425660009071836	0.107589481868632	0.395633477993295	0.692375436177144	0.996931366474211	cds-CBV41902.1	queF	0.652329749103943	837	HELO_2018
HELO_2019	1661.21846505843	-0.0954949050326314	0.094396229640628	-1.01163897537207	0.311710703262822	0.992596404777197	cds-CBV41903.1	ydjA	0.680926916221034	561	HELO_2019
HELO_2020	359.83921045446	-0.190809510242015	0.174851630292314	-1.09126526257161	0.275156178263954	0.976921681592636	cds-CBV41904.1	zitB	0.636666666666667	900	HELO_2020
HELO_2021	960.304462973567	-0.0895144092989923	0.0997819990883651	-0.897099778685732	0.36966567681233	0.996931366474211	cds-CBV41905.1	ybiT	0.59874213836478	1590	HELO_2021
HELO_2022	135.618614388821	0.0283365029200725	0.198341190764154	0.142867463943822	0.886394854941063	0.996931366474211	cds-CBV41906.1	umuC1	0.657232704402516	1272	HELO_2022
HELO_2023	46.9406029338631	-0.350825016291753	0.334315587654176	-1.04938276660511	0.294001986580684	0.976921681592636	cds-CBV41907.1	umuD1	0.627039627039627	429	HELO_2023
HELO_2024	7789.3762070975	-0.168641671646821	0.114135660565797	-1.47755461186123	0.139527030600233	0.872695391441461	cds-CBV41908.1	HELO_2024	0.577724358974359	1248	HELO_2024
HELO_2025	85.2488004088776	-0.111795780607268	0.249714522248434	-0.447694349534248	0.654373800174406	0.996931366474211	cds-CBV41909.1	HELO_2025	0.659133709981168	531	HELO_2025
HELO_2026	50.1848191109828	0.0771445469285888	0.321590429795763	0.239884461044385	0.810419827483855	0.996931366474211	cds-CBV41910.1	HELO_2026	0.670194003527337	567	HELO_2026
HELO_2027	446.430558520733	0.0969286521151207	0.156132739678108	0.620809269823576	0.534725123346833	0.996931366474211	cds-CBV41911.1	HELO_2027	0.678921568627451	1632	HELO_2027
HELO_2028	740.037882006166	0.000380464510544708	0.100330911099881	0.00379209663675785	0.996974351891929	0.999458420390936	cds-CBV41912.1	HELO_2028	0.662280701754386	684	HELO_2028
HELO_2029	105.575849994536	0.0840892452777775	0.217426266191019	0.386748329679273	0.698942533018739	0.996931366474211	cds-CBV41913.2	HELO_2029	0.642156862745098	408	HELO_2029
HELO_2030	171.442120322268	0.0456677208689831	0.167850996448745	0.272072980412291	0.785565904645475	0.996931366474211	cds-CBV41914.1	yciC	0.630347054075868	1239	HELO_2030
HELO_2031	113.18447675856	0.015670942886098	0.202149517449894	0.0775215448633575	0.938208652522891	0.996931366474211	cds-CBV41915.1	folE2	0.651111111111111	900	HELO_2031
HELO_2032	540.290827601712	-0.342497956987443	0.152313068526408	-2.24864458644966	0.0245351173238537	0.504152320431717	cds-CBV41916.1	HELO_2032	0.657004830917874	414	HELO_2032
HELO_2033	378.27541068089	0.0758657034590645	0.133805758315091	0.566983845944904	0.570725156833764	0.996931366474211	cds-CBV41917.1	HELO_2033	0.656704980842912	1305	HELO_2033
HELO_2034	86.0865315070679	0.263460487829952	0.238201603376481	1.10603994303745	0.268709231196087	0.976921681592636	cds-CBV41918.1	HELO_2034	0.644927536231884	552	HELO_2034
HELO_2035	538.904729600063	0.0286447215152284	0.126598956823729	0.226263487740361	0.820996494581211	0.996931366474211	cds-CBV41919.1	HELO_2035	0.627680311890838	1026	HELO_2035
HELO_2036	1065.6414842023	0.22186082299393	0.101120098830862	2.19403289315434	0.0282330449281789	0.543483126108003	cds-CBV41920.1	HELO_2036	0.662824207492795	3123	HELO_2036
HELO_2037	407.305313142007	0.183100438062818	0.143469083055698	1.27623620478382	0.201872033917583	0.936081087124702	cds-CBV41921.1	HELO_2037	0.667449139280125	1278	HELO_2037
HELO_2038	1502.3599434641	-0.0506228337810128	0.0918943212200692	-0.55088098055353	0.581715266289079	0.996931366474211	cds-CBV41922.1	yhiN	0.67687074829932	1176	HELO_2038
HELO_2039	504.420309065717	-0.179232946394987	0.114206784081536	-1.56937215101885	0.116561249242687	0.854140520980854	cds-CBV41923.1	HELO_2039	0.680041152263374	972	HELO_2039
HELO_2040	1963.00902156694	0.0490265683372191	0.0896094034892245	0.547114102183645	0.584300344398659	0.996931366474211	cds-CBV41924.1	HELO_2040	0.653061224489796	735	HELO_2040
HELO_2041	695.982298899289	0.00735418525219969	0.177289150813879	0.0414813045154706	0.966912196860041	0.996931366474211	cds-CBV41925.1	HELO_2041	0.65993265993266	297	HELO_2041
HELO_2042	788.651619663638	0.173330616664066	0.190951605299752	0.907720133548892	0.364026103886679	0.996931366474211	cds-CBV41926.1	HELO_2042	0.674185463659148	399	HELO_2042
HELO_2043	2470.34401796587	-0.216759746536583	0.162887580394421	-1.33073218972075	0.183277147293541	0.936081087124702	cds-CBV41927.1	HELO_2043	0.642642642642643	333	HELO_2043
HELO_2044	1921.22583338284	0.00428708515912567	0.101750498323805	0.042133308728206	0.966392427212783	0.996931366474211	cds-CBV41928.1	pldA	0.61531007751938	1032	HELO_2044
HELO_2045	3077.85818167709	0.00237927830520498	0.0759362526808179	0.0313325746426516	0.975004312346373	0.996931366474211	cds-CBV41929.1	mscK	0.639409426462237	3522	HELO_2045
HELO_2046	1287.82583758367	-0.499291081431304	0.590683344058812	-0.84527706164945	0.397956165129177	0.996931366474211	cds-CBV41930.1	HELO_2046	0.508527131782946	1290	HELO_2046
HELO_2047	2066.47030539667	-0.446444376028577	0.58084985735671	-0.768605467272084	0.442127558893047	0.996931366474211	cds-CBV41931.1	HELO_2047	0.519094766619519	2121	HELO_2047
HELO_2048	963.732113238524	0.0175238317544813	0.0917220656557233	0.191053609937837	0.848483591986612	0.996931366474211	cds-CBV41932.1	HELO_2048	0.661375661375661	756	HELO_2048
HELO_2049	759.433946561339	-0.206958322463223	0.179949201460439	-1.15009303060854	0.250105556571146	0.976921681592636	cds-CBV41933.1	HELO_2049	0.66286799620133	1053	HELO_2049
HELO_2050	5849.10870327536	0.0592411680492565	0.076721825468007	0.772155350682578	0.440022422610223	0.996931366474211	cds-CBV41934.1	HELO_2050	0.666178623718887	2049	HELO_2050
HELO_2051	1420.32707931719	0.0105962823087363	0.112926656014959	0.0938333134325052	0.925241568129724	0.996931366474211	cds-CBV41935.1	HELO_2051	0.60702614379085	1224	HELO_2051
HELO_2052	985.338171055884	-0.258842761876441	0.10141921535068	-2.55220631496144	0.0107043111246761	0.365124052462703	cds-CBV41936.1	HELO_2052	0.655414908579465	711	HELO_2052
HELO_2053	2405.00123513328	-0.0853620088706658	0.0811326308150546	-1.05212918665552	0.292740282966346	0.976921681592636	cds-CBV41937.1	aphA	0.654178674351585	1041	HELO_2053
HELO_2054	517.196222135535	-0.0993763482261426	0.130049478262928	-0.764142613669144	0.444782260084202	0.996931366474211	cds-CBV41938.1	HELO_2054	0.651162790697674	1032	HELO_2054
HELO_2055	7983.65962001354	-0.00517070037854757	0.0739164649261844	-0.0699532963827641	0.944230832609549	0.996931366474211	cds-CBV41939.1	dnaX	0.681751824817518	2055	HELO_2055
HELO_2056	2348.70505903107	-0.403372188287729	0.106593973530186	-3.78419318586994	0.000154208010723824	0.0219168135241235	cds-CBV41940.2	ybaB	0.599388379204893	327	HELO_2056
HELO_2057	2818.91026710975	-0.00772140591910927	0.0827645930380078	-0.0932935889090083	0.925670325180518	0.996931366474211	cds-CBV41941.1	recR	0.651815181518152	606	HELO_2057
HELO_2058	3577.13218605464	-0.136323337155673	0.0810038737377845	-1.68292367840286	0.0923898671292892	0.824025761515095	cds-CBV41942.2	rnd	0.656966490299824	1134	HELO_2058
HELO_2059	486.672544421022	-0.0382414780372907	0.11505815390377	-0.332366518493546	0.739612517256017	0.996931366474211	cds-CBV41943.1	HELO_2059	0.613861386138614	303	HELO_2059
HELO_2060	838.287143934244	0.0361654412271887	0.100864021031981	0.358556409482441	0.719926961362624	0.996931366474211	cds-CBV41944.1	HELO_2060	0.608501118568233	447	HELO_2060
HELO_2061	978.309414077282	-0.0133256324018782	0.102773424565997	-0.129660293584175	0.896835198431322	0.996931366474211	cds-CBV41945.1	modA	0.686046511627907	774	HELO_2061
HELO_2062	597.951083019032	0.0634960868417444	0.115312752431024	0.550642366114065	0.581878860405542	0.996931366474211	cds-CBV41946.1	modB	0.688218390804598	696	HELO_2062
HELO_2063	483.464662782692	-0.187337475637811	0.122714185815523	-1.52661629454509	0.126856452758397	0.856383850952651	cds-CBV41947.1	modC	0.680365296803653	1095	HELO_2063
HELO_2064	3432.27013074307	-0.00542126734453626	0.0841899163876304	-0.0643933095214807	0.948657057200866	0.996931366474211	cds-CBV41948.1	HELO_2064	0.676724137931034	2088	HELO_2064
HELO_2065	1179.2713001953	-0.317221041354445	0.109157648263537	-2.90608167545517	0.00365985904196498	0.186325062569292	cds-CBV41949.1	HELO_2065	0.68	450	HELO_2065
HELO_2066	4096.86857707118	-0.161544457672389	0.0764937876103343	-2.11186375677081	0.0346981368241103	0.607012635074649	cds-CBV41950.1	HELO_2066	0.683523654159869	1839	HELO_2066
HELO_2067	83.555893551263	-1.34587597715273	0.307221475707471	-4.38080044389293	1.18244127539926e-05	0.00237253364140405	cds-CBV41951.1	HELO_2067	0.570776255707763	219	HELO_2067
HELO_2068	283.753109325011	-0.697622157594139	0.2041613238784	-3.41701427254482	0.000633119603338136	0.063069094381334	cds-CBV41952.1	HELO_2068	0.655555555555556	360	HELO_2068
HELO_2069	14.8567594706731	-0.751809768024436	0.592699135916042	-1.26845092639199	0.204636964974523	NA	cds-CBV41953.1	HELO_2069	0.631205673758865	423	HELO_2069
HELO_2070	69.9061831866188	-0.298981115528001	0.301280718601706	-0.992367241141823	0.321018413082136	0.996931366474211	cds-CBV41954.1	HELO_2070	0.578472222222222	1440	HELO_2070
HELO_2071	0.151167641531533	-0.905467684517769	4.0804728567969	-0.221902636359783	0.82438967817696	NA	cds-CBV41955.1	HELO_2071	0.595959595959596	198	HELO_2071
HELO_2072	236.742879717942	0.0905544934361481	0.145656608040755	0.621698491089474	0.534140144005468	0.996931366474211	cds-CBV41956.1	HELO_2072	0.610616705698673	6405	HELO_2072
HELO_2073	0	NA	NA	NA	NA	NA	cds-CBV41957.1	HELO_2073	0.642512077294686	414	HELO_2073
HELO_2074	0	NA	NA	NA	NA	NA	cds-CBV41958.1	HELO_2074	0.631687242798354	486	HELO_2074
HELO_2075	2144.8264002171	0.0257620488920368	0.103434155325648	0.249067136584898	0.803308849738894	0.996931366474211	cds-CBV41959.1	HELO_2075	0.560606060606061	594	HELO_2075
HELO_2076	5.76864239496539	0.483833858646914	0.824372171065476	0.586911925983107	0.557262859730477	NA	cds-CBV41960.1	HELO_2076	0.65564738292011	363	HELO_2076
HELO_2077	121.481588570184	0.0832408445230164	0.211861177017162	0.392902775746751	0.694391291365198	0.996931366474211	cds-CBV41961.1	HELO_2077	0.612504978096376	2511	HELO_2077
HELO_2078	126.343619123495	-0.0410926492232705	0.199792551775702	-0.205676582325268	0.83704355206064	0.996931366474211	cds-CBV41962.1	higB	0.569444444444444	288	HELO_2078
HELO_2079	592.769954799052	-0.0938628605319192	0.133494122684548	-0.703123543151942	0.48197876134765	0.996931366474211	cds-CBV41963.1	higA	0.622377622377622	429	HELO_2079
HELO_2080	13.5091465464759	0.436039751329982	0.611698749738276	0.712834138563383	0.475948397985485	NA	cds-CBV41964.1	HELO_2080	0.62962962962963	189	HELO_2080
HELO_2081	13.055357010904	-0.0775981446270215	0.72808169611082	-0.106578897727447	0.915123060388299	NA	cds-CBV41965.1	HELO_2081	0.581740976645435	471	HELO_2081
HELO_2082	24.7123906693283	0.423211089437144	0.43122127253552	0.9814244249796	0.326383486215166	NA	cds-CBV41966.1	HELO_2082	0.588675213675214	936	HELO_2082
HELO_2083	109.453702450654	0.0924744629548991	0.208261642740457	0.444030219574058	0.657020735596812	0.996931366474211	cds-CBV41967.1	HELO_2083	0.608465608465608	378	HELO_2083
HELO_2084	3.9155248783924	0.844591815339102	1.21315289330685	0.696195689759177	0.48630628661371	NA	cds-CBV41968.1	HELO_2084	0.582051282051282	390	HELO_2084
HELO_2085	5.05921586563219	0.0694311591983269	1.05406066081435	0.0658701740606518	0.947481186646245	NA	cds-CBV41969.1	HELO_2085	0.62992125984252	381	HELO_2085
HELO_2086	8.56967156278467	-0.163856369466168	0.761609455341162	-0.215144872896527	0.82965436945084	NA	cds-CBV41970.1	HELO_2086	0.646913580246914	405	HELO_2086
HELO_2087	2.01184501338418	0.278833106365969	1.52338033699478	0.183035778783933	0.854769945401127	NA	cds-CBV41971.1	HELO_2087	0.645299145299145	234	HELO_2087
HELO_2088	42.5546616325614	-0.0946982125509388	0.339291351971273	-0.279105883485521	0.780163568114026	0.996931366474211	cds-CBV41972.1	HELO_2088	0.612836438923395	966	HELO_2088
HELO_2089	12.613984922925	0.802164920063464	0.65630812260169	1.22223829393362	0.221617526463458	NA	cds-CBV41973.1	HELO_2089	0.640845070422535	426	HELO_2089
HELO_2090	20.3599496432395	0.204826793142933	0.509123995175828	0.402312197193133	0.687454279230139	NA	cds-CBV41974.1	HELO_2090	0.617886178861789	1107	HELO_2090
HELO_2091	6.38850087139912	0.454863012460159	0.784018723097363	0.580168558555804	0.561800954225105	NA	cds-CBV41975.1	HELO_2091	0.648745519713262	837	HELO_2091
HELO_2092	19.7789876029813	0.119422985380852	0.461750051585941	0.258631233436095	0.795919782161427	NA	cds-CBV41976.1	HELO_2092	0.639357429718876	1245	HELO_2092
HELO_2093	28.4146931335518	0.424936202160777	0.406279719299865	1.04592029081112	0.295597835310753	0.976921681592636	cds-CBV41977.1	HELO_2093	0.62531328320802	1596	HELO_2093
HELO_2094	7.8101916494704	-1.03888196140232	0.727702720662119	-1.42761863038943	0.153401658237506	NA	cds-CBV41978.1	HELO_2094	0.617597292724196	591	HELO_2094
HELO_2095	4.11286146345274	-0.85819636539318	1.01023640584528	-0.849500533169874	0.39560283364785	NA	cds-CBV41979.1	HELO_2095	0.649038461538462	624	HELO_2095
HELO_2096	26.4499388043998	0.0953351129000613	0.409398750547031	0.232866154996019	0.815865340402138	NA	cds-CBV41980.1	HELO_2096	0.652380952380952	630	HELO_2096
HELO_2097	15.1364003044213	-0.484282423859643	0.568453638416532	-0.851929499842144	0.394253222531558	NA	cds-CBV41981.1	HELO_2097	0.643939393939394	396	HELO_2097
HELO_2098	26.0960529468263	0.108688591822844	0.430619228001404	0.252400693594875	0.800731364086482	NA	cds-CBV41982.1	HELO_2098	0.606896551724138	435	HELO_2098
HELO_2099	32.9269258615467	-0.415005090765356	0.35666479265875	-1.1635717887143	0.244597589687403	0.975553104228952	cds-CBV41983.1	HELO_2099	0.603550295857988	507	HELO_2099
HELO_2100	8.85811664731491	-0.760865613829654	0.693756974096314	-1.09673220196562	0.272758475221488	NA	cds-CBV41984.1	HELO_2100	0.633333333333333	210	HELO_2100
HELO_2101	14.6528828704598	0.118691289526307	0.567874221849949	0.209009821117869	0.834440571795568	NA	cds-CBV41985.1	HELO_2101	0.663945578231293	735	HELO_2101
HELO_2102	16.3308548360673	0.0521600434567231	0.526636081767905	0.0990438089270736	0.921103486589384	NA	cds-CBV41986.1	HELO_2102	0.634069400630915	951	HELO_2102
HELO_2103	18.0980507003078	0.119812678498907	0.530365564540755	0.225905840253134	0.82127465537277	NA	cds-CBV41987.1	HELO_2103	0.624841571609632	789	HELO_2103
HELO_2104	5.2999990479948	-0.0665361826360706	0.867362132752101	-0.0767109608819956	0.938853484714213	NA	cds-CBV41988.1	HELO_2104	0.599128540305011	459	HELO_2104
HELO_2105	9294.52713670142	0.000345596926222392	0.0962761661611593	0.00358964154891553	0.99713588658024	0.999458420390936	cds-CBV41989.1	HELO_2105	0.611111111111111	756	HELO_2105
HELO_2106	0	NA	NA	NA	NA	NA	cds-CBV41990.1	HELO_2106	0.621890547263682	201	HELO_2106
HELO_2107	25.9599409566634	-0.331973163544011	0.405165712602094	-0.819351572007368	0.412585856544428	NA	cds-CBV41991.1	HELO_2107	0.629770992366412	786	HELO_2107
HELO_2108	39.623100263613	-0.112737874224653	0.345897472571713	-0.325928586255512	0.744478386922069	0.996931366474211	cds-CBV41992.1	HELO_2108	0.647457627118644	885	HELO_2108
HELO_2109	58.0675271518308	-0.228277802598434	0.283830624449923	-0.804274743223523	0.421238320789465	0.996931366474211	cds-CBV41993.1	rdgC1	0.650641025641026	936	HELO_2109
HELO_2110	32.5167542976386	0.552000698399258	0.382975803805397	1.4413461448853	0.14948691685805	0.886856978580199	cds-CBV41994.1	ssb2	0.629411764705882	510	HELO_2110
HELO_2111	47.6348806525783	-0.517996449635669	0.32448026200416	-1.59638816375533	0.110402157101405	0.851488586856917	cds-CBV41995.1	HELO_2111	0.674300254452926	1572	HELO_2111
HELO_2112	17.8912185983242	-0.0228854016499833	0.475311233048402	-0.0481482448946306	0.961598096899383	NA	cds-CBV41996.1	HELO_2112	0.610752688172043	465	HELO_2112
HELO_2113	23.0535785526053	-0.259422262201477	0.434832463305256	-0.596602793244901	0.550772605900782	NA	cds-CBV41997.1	HELO_2113	0.626262626262626	396	HELO_2113
HELO_2114	205.484527332047	-0.251888027088866	0.159349687844572	-1.58072494835732	0.113940941401298	0.853528620910079	cds-CBV41998.1	HELO_2114	0.587912087912088	546	HELO_2114
HELO_2115	28.6156392655606	0.0103462476049786	0.430679068290719	0.024023102970945	0.980834180517308	0.996931366474211	cds-CBV41999.1	HELO_2115	0.629834254143646	543	HELO_2115
HELO_2116	1089.51052243514	-0.0928017715769135	0.104750785142638	-0.885929126455198	0.375655719709203	0.996931366474211	cds-CBV42000.1	HELO_2116	0.613254203758655	1011	HELO_2116
HELO_2117	879.1778970163	0.0272315770248701	0.133449914432165	0.204058407536203	0.838307856395817	0.996931366474211	cds-CBV42001.1	yafJ	0.62962962962963	783	HELO_2117
HELO_2118	5686.84694438221	-0.0126031535951443	0.115594741465116	-0.109028779643473	0.913179663544776	0.996931366474211	cds-CBV42002.1	fadD	0.633153800119689	1671	HELO_2118
HELO_2119	10684.0981949722	0.0138504142167469	0.0861496982432337	0.160771476850005	0.872273391137463	0.996931366474211	cds-CBV42003.1	hrpA	0.668152550767707	4038	HELO_2119
HELO_2120	4164.37957628495	0.0733718807576171	0.0825185387476928	0.889156326216072	0.373919070831592	0.996931366474211	cds-CBV42004.1	HELO_2120	0.658645276292335	1122	HELO_2120
HELO_2121	4463.64521615829	-0.0519921096895409	0.116185487322591	-0.44749228916331	0.654519654050961	0.996931366474211	cds-CBV42005.1	mlaA	0.636926889714994	807	HELO_2121
HELO_2122	4485.60664891467	-0.0504120098620776	0.103743042296881	-0.485931477870235	0.627015749445994	0.996931366474211	cds-CBV42006.1	HELO_2122	0.631490787269682	1194	HELO_2122
HELO_2123	1674.89458750183	-0.00260702812947866	0.108435005540836	-0.0240423110274741	0.980818859130794	0.996931366474211	cds-CBV42007.1	HELO_2123	0.627450980392157	510	HELO_2123
HELO_2124	7713.05198390757	0.0266072371797463	0.0961865999080179	0.276621038743344	0.78207110827469	0.996931366474211	cds-CBV42008.1	talA5	0.67199148029819	939	HELO_2124
HELO_2125	2215.86171831215	0.0281678567695913	0.114519898605126	0.245964737243755	0.805709529652361	0.996931366474211	cds-CBV42009.1	HELO_2125	0.644278606965174	1206	HELO_2125
HELO_2126	1661.01135437128	0.0448023811824721	0.125809514250336	0.356112822225229	0.721756075119161	0.996931366474211	cds-CBV42010.1	HELO_2126	0.60916179337232	1026	HELO_2126
HELO_2127	197.702045036811	0.149514133775721	0.193682851324593	0.771953390572249	0.440142033617976	0.996931366474211	cds-CBV42011.1	HELO_2127	0.631662688941925	1257	HELO_2127
HELO_2128	251.827944409591	-0.0710702774019296	0.163036267781109	-0.435916979511257	0.662896965329362	0.996931366474211	cds-CBV42012.1	HELO_2128	0.62382176520994	1167	HELO_2128
HELO_2129	463.10966592581	0.0393172063313576	0.137818035433204	0.285283462413114	0.775426981737252	0.996931366474211	cds-CBV42013.1	HELO_2129	0.600255427841635	783	HELO_2129
HELO_2130	177.092558864691	0.0497664691780483	0.195799712284639	0.254170287572749	0.799364004071243	0.996931366474211	cds-CBV42014.1	HELO_2130	0.626477541371158	423	HELO_2130
HELO_2131	533.244563219511	0.143218916623053	0.123150624863144	1.16295728732364	0.244846832519934	0.975553104228952	cds-CBV42015.1	gapA2	0.643410852713178	1032	HELO_2131
HELO_2132	438.425321699129	-0.162677986706436	0.129395993139614	-1.25721038773521	0.208677462808783	0.939930923414661	cds-CBV42016.1	HELO_2132	0.648780487804878	1230	HELO_2132
HELO_2133	152.271400759156	0.0780065677697963	0.189865017819392	0.410852766168857	0.681180498979744	0.996931366474211	cds-CBV42017.1	arsR	0.638888888888889	360	HELO_2133
HELO_2134	31.9862017401755	0.0178614787693917	0.387549240327419	0.0460882822381526	0.963239885504244	0.996931366474211	cds-CBV42018.1	HELO_2134	0.655875299760192	834	HELO_2134
HELO_2135	5.79345942260492	-0.346890622221729	0.8560767002136	-0.405209745966893	0.685323341732523	NA	cds-CBV42019.1	HELO_2135	0.635802469135803	810	HELO_2135
HELO_2136	7.86604746635673	-0.250157968091701	0.808869664942933	-0.309268574325074	0.757117234006021	NA	cds-CBV42020.1	HELO_2136	0.666666666666667	837	HELO_2136
HELO_2137	2.2659908220474	-1.96844847989991	1.50140669258512	-1.31106947212993	0.189834293487034	NA	cds-CBV42021.1	HELO_2137	0.627206645898235	963	HELO_2137
HELO_2138	1007.43419649556	0.0401156391994167	0.119046894085251	0.336973421336715	0.736136936237968	0.996931366474211	cds-CBV42022.2	HELO_2138	0.669887278582931	621	HELO_2138
HELO_2139	492.218037042475	-0.0698540900758551	0.127118408524842	-0.54951986015624	0.582648739068971	0.996931366474211	cds-CBV42023.1	HELO_2139	0.676616915422886	804	HELO_2139
HELO_2140	2706.85387128479	0.0357509666461777	0.0994669155742704	0.359425708938195	0.719276644975661	0.996931366474211	cds-CBV42024.1	thlA	0.684343434343434	1188	HELO_2140
HELO_2141	682.776696327587	0.0585163030768783	0.129795457648179	0.450834752903999	0.652108651822647	0.996931366474211	cds-CBV42025.1	HELO_2141	0.649395509499136	579	HELO_2141
HELO_2142	769.905772055764	0.177924825075296	0.141378857681071	1.25849669458122	0.208212181865007	0.939433534843304	cds-CBV42026.1	HELO_2142	0.64984984984985	1665	HELO_2142
HELO_2143	699.952930573361	0.0677365277945639	0.106044860258763	0.638753520248676	0.522983289555884	0.996931366474211	cds-CBV42027.1	HELO_2143	0.67051282051282	780	HELO_2143
HELO_2144	1259.99742389268	-0.00995485093245413	0.10660546183396	-0.0933803086746062	0.925601433557509	0.996931366474211	cds-CBV42028.1	HELO_2144	0.647350993377483	1812	HELO_2144
HELO_2145	185.119728485293	-0.169370918297097	0.181867360126578	-0.931288155165483	0.351704527390073	0.996931366474211	cds-CBV42029.1	HELO_2145	0.62004662004662	429	HELO_2145
HELO_2146	359.66394510528	-0.305026343438158	0.188446181669417	-1.61863902327962	0.105524953679636	0.837369711666154	cds-CBV42030.1	HELO_2146	0.631808278867102	459	HELO_2146
HELO_2147	2408.94065378744	-0.133273801883092	0.102956973429129	-1.29446114667339	0.195506181457155	0.936081087124702	cds-CBV42031.1	HELO_2147	0.663576158940397	2265	HELO_2147
HELO_2148	911.694811581269	0.102065888234672	0.108055762633491	0.944566821307481	0.344880072455166	0.996931366474211	cds-CBV42032.1	HELO_2148	0.662893081761006	795	HELO_2148
HELO_2149	405.82954855982	-0.0281510902084853	0.152719654784387	-0.184331808818122	0.853753161626101	0.996931366474211	cds-CBV42033.1	HELO_2149	0.637362637362637	546	HELO_2149
HELO_2150	266.559291157056	4.01918258679012e-06	0.15027552197002	2.67454242321112e-05	0.999978660238936	0.999978660238936	cds-CBV42034.1	HELO_2150	0.605405405405405	555	HELO_2150
HELO_2151	162.127647530888	-0.127124067660675	0.21722984757527	-0.585205343923225	0.55840965207644	0.996931366474211	cds-CBV42035.1	HELO_2151	0.637316561844864	477	HELO_2151
HELO_2152	99.5842846197637	0.159556303330656	0.220031064565977	0.725153530686174	0.468357847307864	0.996931366474211	cds-CBV42036.1	HELO_2152	0.568783068783069	378	HELO_2152
HELO_2153	319.006836758996	0.125319517819157	0.133702220425465	0.937303190779983	0.348602622126514	0.996931366474211	cds-CBV42037.1	HELO_2153	0.612021857923497	549	HELO_2153
HELO_2154	281.013591906495	0.147488683856007	0.159735133652743	0.92333277271762	0.355833814034357	0.996931366474211	cds-CBV42038.1	HELO_2154	0.646864686468647	303	HELO_2154
HELO_2155	1595.66957237449	0.171715568747686	0.0987656770772082	1.73861582109593	0.0821023617431849	0.800056260249406	cds-CBV42039.1	bioA	0.644393241167435	1302	HELO_2155
HELO_2156	94.6229921556968	-0.11119967047232	0.227090389152002	-0.489671407440715	0.62436643777534	0.996931366474211	cds-CBV42040.1	HELO_2156	0.606451612903226	465	HELO_2156
HELO_2157	269.213304576001	-0.145380126319562	0.153365944913376	-0.947929648930049	0.34316526995929	0.996931366474211	cds-CBV42041.1	HELO_2157	0.635318704284222	957	HELO_2157
HELO_2158	36.3951031449876	-0.353626095603404	0.336229976301817	-1.0517387518297	0.292919426467347	0.976921681592636	cds-CBV42042.1	HELO_2158	0.627062706270627	303	HELO_2158
HELO_2159	60.4447309450113	-0.373736803867353	0.301170796556364	-1.24094636047293	0.214625564836276	0.949731259631805	cds-CBV42043.1	HELO_2159	0.611620795107034	327	HELO_2159
HELO_2160	23.3549171974974	-0.294218787544968	0.444690266176757	-0.661626327183923	0.508210730668458	NA	cds-CBV42044.2	HELO_2160	0.621823617339312	669	HELO_2160
HELO_2161	191.465922714433	-0.0879484491194989	0.168317777740729	-0.522514319639911	0.60131227891363	0.996931366474211	cds-CBV42045.1	HELO_2161	0.560109289617486	366	HELO_2161
HELO_2162	168.782153202779	-0.149763593779944	0.185783982247776	-0.806116824324544	0.420175491558581	0.996931366474211	cds-CBV42046.1	HELO_2162	0.576190476190476	420	HELO_2162
HELO_2163	620.860120497282	-0.064340934326536	0.133615484076155	-0.481538010144576	0.630134171774528	0.996931366474211	cds-CBV42047.1	HELO_2163	0.614457831325301	747	HELO_2163
HELO_2164	837.758736700425	0.0764293038236239	0.12824109877329	0.59598135507821	0.551187682439426	0.996931366474211	cds-CBV42048.1	HELO_2164	0.5787728026534	603	HELO_2164
HELO_2165	3522.87075780211	-0.192393294311984	0.0916856942613803	-2.09840036509407	0.0358697930690926	0.615712422068286	cds-CBV42049.2	HELO_2165	0.616760828625235	1062	HELO_2165
HELO_2166	896.000956466469	0.230280418298805	0.0951769342241413	2.41949817123228	0.0155419388805461	0.420742488266211	cds-CBV42050.1	bioD	0.687675070028011	714	HELO_2166
HELO_2167	870.509095930571	0.172818204461214	0.103888223103098	1.66350139889976	0.0962121110658496	0.827165030528318	cds-CBV42051.1	bioC	0.68641975308642	810	HELO_2167
HELO_2168	779.398579509778	0.23430176437911	0.103052841188766	2.27360800222801	0.0229895659016801	0.493191253400195	cds-CBV42052.1	bioH	0.691156462585034	735	HELO_2168
HELO_2169	2226.35623543065	0.164786855964835	0.105347881524546	1.56421613401348	0.117766819502431	0.854140520980854	cds-CBV42053.1	bioF	0.69250645994832	1161	HELO_2169
HELO_2170	4612.29963500454	0.127039970554797	0.0891485516656943	1.42503684222707	0.15414655158693	0.895024953269955	cds-CBV42054.1	bioB	0.645103324348607	1113	HELO_2170
HELO_2171	112.371339851409	-0.134801158982472	0.207045704851616	-0.65106957460953	0.515001575776897	0.996931366474211	cds-CBV42055.2	HELO_2171	0.680851063829787	705	HELO_2171
HELO_2172	1280.60188344163	-0.12305224666158	0.0974062555448561	-1.26328895380763	0.206485354538101	0.937602106277494	cds-CBV42056.1	srkA	0.656534954407295	987	HELO_2172
HELO_2173	2871.79794229472	0.0327452319664368	0.0990964725719298	0.330437916876087	0.74106909545294	0.996931366474211	cds-CBV42057.1	folE1	0.596774193548387	558	HELO_2173
HELO_2174	1647.18789968739	0.268758931599108	0.111847437419998	2.40290647509331	0.0162653467205396	0.42427907358489	cds-CBV42058.1	folX	0.583941605839416	411	HELO_2174
HELO_2175	7464.12636987501	0.0352466076150069	0.0769044687415209	0.458316768736446	0.646724878509505	0.996931366474211	cds-CBV42059.1	gabD2	0.655804480651731	1473	HELO_2175
HELO_2176	11646.7628358809	0.0524407762657905	0.0799455516589509	0.655956149874401	0.511852338623242	0.996931366474211	cds-CBV42060.1	purH	0.659709044908286	1581	HELO_2176
HELO_2177	767.87841185965	0.19670906680438	0.147893318862753	1.33007405822658	0.183493871839909	0.936081087124702	cds-CBV42061.1	fis	0.657575757575758	330	HELO_2177
HELO_2178	3247.08693931363	-0.00585961036632284	0.115463865393737	-0.0507484341212836	0.959525981496833	0.996931366474211	cds-CBV42062.1	dusB	0.658424908424908	1092	HELO_2178
HELO_2179	2733.45225689092	0.11921359740691	0.0867478225993874	1.37425463642418	0.169362644129235	0.921365197966221	cds-CBV42063.1	prmA	0.691803278688525	915	HELO_2179
HELO_2180	11947.050401867	0.0969897523341012	0.0891166856012817	1.08834559633473	0.276442568570772	0.976921681592636	cds-CBV42064.1	accC	0.651006711409396	1341	HELO_2180
HELO_2181	5751.08517124458	0.180063987103804	0.0834073890548547	2.15884934349619	0.0308618569277444	0.569025913408303	cds-CBV42065.1	accB	0.641025641025641	468	HELO_2181
HELO_2182	1309.68673398322	-0.247134161370466	0.114367789291279	-2.16087206810521	0.030705223090304	0.569025913408303	cds-CBV42066.2	dsbD	0.682258064516129	1860	HELO_2182
HELO_2183	2461.88585689792	-0.344220441555011	0.109238447527404	-3.151092397836	0.00162661023475415	0.118050372569072	cds-CBV42067.1	HELO_2183	0.68792270531401	1035	HELO_2183
HELO_2184	9480.29124866265	-0.12593609651407	0.118588339726778	-1.06196019612233	0.288253755537258	0.976921681592636	cds-CBV42068.1	ppa	0.63653483992467	531	HELO_2184
HELO_2185	3903.57938773236	0.116196878792555	0.0820527030211182	1.41612493573367	0.156738928485108	0.895659901592956	cds-CBV42069.1	HELO_2185	0.644057971014493	1725	HELO_2185
HELO_2186	9362.99052547834	0.014923488782628	0.0895404945750992	0.166667482164859	0.867631693079482	0.996931366474211	cds-CBV42070.1	pfkA	0.65952380952381	1260	HELO_2186
HELO_2187	3601.53707790221	-0.033093397885297	0.0805558474247248	-0.410813105978695	0.681209582296851	0.996931366474211	cds-CBV42071.1	mpl	0.674690007293946	1371	HELO_2187
HELO_2188	1092.64213454361	0.0817407066201443	0.0996736054743579	0.820083774747899	0.41216835111386	0.996931366474211	cds-CBV42072.1	ubiX	0.661835748792271	621	HELO_2188
HELO_2189	860.47717962518	-0.149398876126618	0.105106671693698	-1.4214024068995	0.155199807164743	0.895024953269955	cds-CBV42073.1	HELO_2189	0.677884615384615	624	HELO_2189
HELO_2190	899.772553220325	-0.125560296893718	0.0954573123666739	-1.31535545869354	0.188390467574016	0.936081087124702	cds-CBV42074.1	yabI	0.681623931623932	1404	HELO_2190
HELO_2191	311.052684847419	-0.0231944749448871	0.183282007114326	-0.126550747179559	0.899295981460531	0.996931366474211	cds-CBV42075.1	HELO_2191	0.675052410901468	954	HELO_2191
HELO_2192	622.903780078612	0.0670787682413311	0.112789848250274	0.59472345500889	0.552028340810262	0.996931366474211	cds-CBV42076.1	HELO_2192	0.671264367816092	870	HELO_2192
HELO_2193	8061.52348643097	-0.0510898899634357	0.0689899436857995	-0.740541117066484	0.458971721836056	0.996931366474211	cds-CBV42077.1	proA	0.672811059907834	1302	HELO_2193
HELO_2194	2304.92430467865	0.0644837639945276	0.0800627835524806	0.805414964772726	0.420580258973147	0.996931366474211	cds-CBV42078.1	nadD	0.685507246376812	690	HELO_2194
HELO_2195	2454.2018190486	-0.173924713282651	0.094045316587354	-1.84937134132672	0.0644042107119017	0.757904956136524	cds-CBV42079.2	rsfS	0.620967741935484	372	HELO_2195
HELO_2196	1550.04315373537	0.0839115528795464	0.120999938805809	0.693484258816153	0.488005700999522	0.996931366474211	cds-CBV42080.1	rlmH	0.675213675213675	468	HELO_2196
HELO_2197	2321.51222294471	-0.167624231103778	0.103327024162367	-1.6222690284816	0.104745757168101	0.837369711666154	cds-CBV42081.1	mrdA	0.634442683571051	1893	HELO_2197
HELO_2198	1243.6726999894	0.0221884514546485	0.135245903892544	0.164060062567792	0.86968386120277	0.996931366474211	cds-CBV42082.1	rodA	0.635658914728682	1161	HELO_2198
HELO_2199	4717.6302873132	-0.0576598787498393	0.0966418671573859	-0.596634568907256	0.550751386150097	0.996931366474211	cds-CBV42083.1	mltB	0.631628787878788	1056	HELO_2199
HELO_2200	2467.09374514123	-0.099468127956149	0.0830688511791427	-1.19741788340903	0.231143716643099	0.965504737912725	cds-CBV42084.1	HELO_2200	0.66006600660066	909	HELO_2200
HELO_2201	9882.96203786764	0.0517525264705973	0.0805166010323179	0.642755975874152	0.520382453353918	0.996931366474211	cds-CBV42085.1	dacA1	0.629365079365079	1260	HELO_2201
HELO_2202	1197.11081322791	-0.0292044284551889	0.156905443275753	-0.18612756731367	0.852344724044542	0.996931366474211	cds-CBV42086.1	HELO_2202	0.631746031746032	315	HELO_2202
HELO_2203	1584.17059967704	-0.138076133692892	0.0963927250846753	-1.43243313820208	0.152019900430013	0.890961993757344	cds-CBV42087.1	lipB	0.68088467614534	633	HELO_2203
HELO_2204	8896.10475326569	-0.00111068247800068	0.0675270694251469	-0.0164479591289218	0.986877019062046	0.998405245067245	cds-CBV42088.1	lipA	0.65533522190746	1059	HELO_2204
HELO_2205	521.971418137275	-0.133792220387843	0.126078886207527	-1.06117863515719	0.288608726856627	0.976921681592636	cds-CBV42089.2	HELO_2205	0.65959595959596	990	HELO_2205
HELO_2206	513.426158431326	-0.246369790052549	0.118598942401239	-2.0773354725124	0.0377706072774382	0.633008599875421	cds-CBV42090.1	HELO_2206	0.701111111111111	900	HELO_2206
HELO_2207	836.559780477114	-0.188065684709081	0.113045584744858	-1.66362697962545	0.0961869968381297	0.827165030528318	cds-CBV42091.1	HELO_2207	0.655525846702317	2244	HELO_2207
HELO_2208	15793.6182884218	0.0353902494224356	0.0827426610243964	0.427714663563949	0.668858872720467	0.996931366474211	cds-CBV42092.1	topA	0.646188850967008	2637	HELO_2208
HELO_2209	1280.89559346179	-0.0611397219250435	0.101647663439631	-0.601486742106518	0.54751583957367	0.996931366474211	cds-CBV42093.1	HELO_2209	0.708860759493671	474	HELO_2209
HELO_2210	3193.74761052698	0.137351105886678	0.0939766164518869	1.46154555327066	0.143865783824338	0.872695391441461	cds-CBV42094.1	HELO_2210	0.607751937984496	645	HELO_2210
HELO_2211	63198.5026761878	-0.251249909324348	0.0834032332885801	-3.01247205195282	0.00259129295781559	0.15506842594928	cds-CBV42095.1	HELO_2211	0.625	264	HELO_2211
HELO_2212	4449.56117436051	0.172240307545292	0.0748435980151398	2.30133654865779	0.0213726154035429	0.4824366515335	cds-CBV42096.1	HELO_2212	0.64399664147775	1191	HELO_2212
HELO_2213	5759.99203099117	0.0498254756546368	0.0783933116233806	0.635583248402743	0.525048090782806	0.996931366474211	cds-CBV42097.1	mfd	0.666376559326951	3447	HELO_2213
HELO_2214	7016.81266424901	-0.0807310953654505	0.0996398166376165	-0.810229264662984	0.417808420911818	0.996931366474211	cds-CBV42098.1	HELO_2214	0.623545516769336	1461	HELO_2214
HELO_2215	33323.9532782496	-0.0129611523876295	0.113508268329321	-0.114186856855444	0.909089670470372	0.996931366474211	cds-CBV42099.1	nqrA	0.637777777777778	1350	HELO_2215
HELO_2216	27176.42942792	0.00107696134234486	0.0958544070490172	0.0112353868277974	0.99103564691675	0.998920547330092	cds-CBV42100.1	nqrB	0.625816993464052	1224	HELO_2216
HELO_2217	11649.1068277818	-0.133367316475989	0.0888106339486859	-1.50170436293753	0.133173476635181	0.866175285418677	cds-CBV42101.1	nqrC	0.626076260762608	813	HELO_2217
HELO_2218	7836.48559016913	0.0239258027144233	0.0824802321578286	0.290079235817869	0.771755620589045	0.996931366474211	cds-CBV42102.1	nqrD	0.608370702541106	669	HELO_2218
HELO_2219	11333.4075081471	0.0761127886220811	0.07448520378492	1.02185111612047	0.306851371981573	0.985605017908077	cds-CBV42103.1	nqrE	0.610032362459547	618	HELO_2219
HELO_2220	27618.9646255293	-0.066729237242912	0.0743675442852137	-0.897289777204322	0.369564310005626	0.996931366474211	cds-CBV42104.1	nqrF	0.609083536090835	1233	HELO_2220
HELO_2221	1696.17891330081	-0.23192610120624	0.12073549931843	-1.9209437366433	0.0547388010369606	0.735094686366428	cds-CBV42105.1	HELO_2221	0.662745098039216	255	HELO_2221
HELO_2222	875.311171144414	0.0328396792261149	0.117459370489081	0.279583306886253	0.779797215730435	0.996931366474211	cds-CBV42106.1	HELO_2222	0.671264367816092	435	HELO_2222
HELO_2223	1952.77345859646	0.0110709960287383	0.11357572311954	0.0974767822264786	0.922347771512194	0.996931366474211	cds-CBV42107.1	HELO_2223	0.679012345679012	972	HELO_2223
HELO_2224	2192.90457308158	-0.0907791537022745	0.132549030088633	-0.684872259280751	0.493424532565839	0.996931366474211	cds-CBV42108.1	HELO_2224	0.671794871794872	390	HELO_2224
HELO_2225	2614.47091061702	0.0201744014302469	0.0953245566796758	0.211639079508547	0.832388618820216	0.996931366474211	cds-CBV42109.1	holA	0.667610953729934	1059	HELO_2225
HELO_2226	1285.09347501332	0.154686845900048	0.116890780580515	1.32334513579108	0.185720628070315	0.936081087124702	cds-CBV42110.1	lptE	0.666666666666667	492	HELO_2226
HELO_2227	17910.0773653785	-0.00279543529320935	0.0773858324762502	-0.036123347178145	0.971184006118493	0.996931366474211	cds-CBV42111.1	leuS	0.655052264808362	2583	HELO_2227
HELO_2228	3109.35163088935	-0.0365185967018074	0.0909187147404405	-0.401662042914515	0.687932762619681	0.996931366474211	cds-CBV42112.2	HELO_2228	0.636015325670498	522	HELO_2228
HELO_2229	498.0661912252	-0.142132133519556	0.141064082059844	-1.00757139198098	0.313660268532149	0.99393279233674	cds-CBV42113.1	HELO_2229	0.674869500372856	1341	HELO_2229
HELO_2230	1972.55250096911	1.10574573021914	0.751807582847762	1.47078289105665	0.141349840789919	0.872695391441461	cds-CBV42114.1	HELO_2230	0.604938271604938	1296	HELO_2230
HELO_2231	361.319362984623	-0.179469452481579	0.12998939811207	-1.38064684572853	0.167387572124558	0.919418693263874	cds-CBV42115.1	HELO_2231	0.680044593088071	897	HELO_2231
HELO_2232	12497.7614899427	-0.0480832315085125	0.0922083084163677	-0.521463112536368	0.602044195759713	0.996931366474211	cds-CBV42116.2	leuC	0.670138888888889	1440	HELO_2232
HELO_2233	5372.5638768059	0.000794699275142744	0.113812164183458	0.00698255130147373	0.994428775393369	0.998920547330092	cds-CBV42117.1	leuD	0.618604651162791	645	HELO_2233
HELO_2234	11194.3757428094	-0.00219500184858896	0.0814836126321073	-0.0269379544878458	0.978509221188723	0.996931366474211	cds-CBV42118.2	leuB	0.671296296296296	1080	HELO_2234
HELO_2235	18882.6115804348	0.0370308491377467	0.0914977170265155	0.404718831695171	0.685684198139484	0.996931366474211	cds-CBV42119.1	asd	0.650494159928122	1113	HELO_2235
HELO_2236	2107.4139747776	-0.0528075830427157	0.0993359696880157	-0.531605854440928	0.594999009141093	0.996931366474211	cds-CBV42120.1	truA	0.686006825938567	879	HELO_2236
HELO_2237	836.347970787515	0.106541130950227	0.126279806585863	0.843690957649556	0.39884212173321	0.996931366474211	cds-CBV42121.1	trpF	0.707165109034268	642	HELO_2237
HELO_2238	6529.08587471572	-0.0329098727354858	0.0753101473965725	-0.436991213975284	0.662117719879471	0.996931366474211	cds-CBV42122.1	trpB2	0.654320987654321	1215	HELO_2238
HELO_2239	4092.32120509499	0.078148843287757	0.10918805969691	0.715727008105896	0.474159930609371	0.996931366474211	cds-CBV42123.1	trpA2	0.667910447761194	804	HELO_2239
HELO_2240	12661.6610335901	0.0018268422537959	0.0693893735629978	0.0263274066329095	0.978996195152382	0.996931366474211	cds-CBV42124.1	accD	0.66090297790586	1041	HELO_2240
HELO_2241	5248.82942549485	-0.0716294002922852	0.0771629244215205	-0.928287786255908	0.3532583079191	0.996931366474211	cds-CBV42125.2	folC	0.688837920489297	1308	HELO_2241
HELO_2242	2303.08965156996	-0.150934606421493	0.100111644646381	-1.50766283936929	0.131640840888243	0.866084147341244	cds-CBV42126.1	HELO_2242	0.65954415954416	702	HELO_2242
HELO_2243	1630.23106937373	-0.106075245854727	0.100683178722059	-1.05355479635334	0.292086794171645	0.976921681592636	cds-CBV42127.1	HELO_2243	0.664983164983165	594	HELO_2243
HELO_2244	8623.45750572206	-0.0488058319908334	0.0747926163578747	-0.652548799166252	0.514047203074858	0.996931366474211	cds-CBV42128.1	purF	0.617918313570487	1518	HELO_2244
HELO_2245	8753.99104542507	0.0372464456927568	0.0684480160334439	0.544156687822159	0.586333653895033	0.996931366474211	cds-CBV42129.1	metZ	0.659983291562239	1197	HELO_2245
HELO_2246	2168.49444886724	0.094398678184047	0.0885828183386211	1.0656544909555	0.286579856960588	0.976921681592636	cds-CBV42130.1	HELO_2246	0.645045045045045	555	HELO_2246
HELO_2247	2445.77246775902	-0.201542888176606	0.101935235694921	-1.97716605845497	0.0480228628227931	0.694093157154861	cds-CBV42131.1	HELO_2247	0.617094017094017	585	HELO_2247
HELO_2248	276.180247835811	0.701374064542072	0.675437921925391	1.03839900274291	0.299084333661234	0.976921681592636	cds-CBV42132.1	HELO_2248	0.613636363636364	792	HELO_2248
HELO_2249	4096.22773690649	-0.764882015008215	0.569872933536652	-1.34219747946499	0.17953197353207	0.936081087124702	cds-CBV42133.1	HELO_2249	0.614754098360656	1830	HELO_2249
HELO_2250	1078.42806534945	-0.0466307964486952	0.100425204822074	-0.464333595647749	0.642408757746521	0.996931366474211	cds-CBV42134.1	HELO_2250	0.644444444444444	1350	HELO_2250
HELO_2251	798.104144961042	-0.105446686266256	0.168249479792056	-0.62672815628661	0.530837444097306	0.996931366474211	cds-CBV42135.1	dadA	0.632539682539683	1260	HELO_2251
HELO_2252	37788.9216386412	0.0926953450264455	0.0726258194470695	1.27634146825707	0.201834837274155	0.936081087124702	cds-CBV42136.1	phhC	0.658249158249158	1188	HELO_2252
HELO_2253	487.45269355542	-0.0957361675999218	0.203801049077035	-0.469753065715253	0.638531450161782	0.996931366474211	cds-CBV42137.1	phhB	0.604719764011799	339	HELO_2253
HELO_2254	47.1978259934567	-0.134153995644884	0.31497314747008	-0.425922008661477	0.670164677184762	0.996931366474211	cds-CBV42138.1	phhA	0.640192539109507	831	HELO_2254
HELO_2255	1236.47237949774	0.0400203288053785	0.107639523238206	0.371799573255388	0.710042081438712	0.996931366474211	cds-CBV42139.2	phhR	0.65389527458493	1566	HELO_2255
HELO_2256	228.770643546614	0.0075638847441497	0.150622140329996	0.0502176156013857	0.959948974044098	0.996931366474211	cds-CBV42140.1	HELO_2256	0.647154471544715	615	HELO_2256
HELO_2259	450.725784790614	-0.167817655193393	0.139681206440532	-1.20143331712158	0.22958315868719	0.965504737912725	cds-CBV42143.1	cfa1	0.624131944444444	1152	HELO_2259
HELO_2260	320.646976020834	-0.0437854854398571	0.167668727906218	-0.261142826015521	0.793982366767012	0.996931366474211	cds-CBV42144.1	HELO_2260	0.588996763754045	309	HELO_2260
HELO_2261	402.900373093857	0.0303878377785967	0.129733581115028	0.234232629034216	0.814804385194112	0.996931366474211	cds-CBV42145.1	hpd	0.608537693006358	1101	HELO_2261
HELO_2262	7827.91911280894	0.0780273204865818	0.080214748434657	0.972730352076625	0.330687335957136	0.996931366474211	cds-CBV42146.1	HELO_2262	0.639972621492129	1461	HELO_2262
HELO_2263	938.245339725588	-0.205898532322249	0.107445136570518	-1.91631318916994	0.055325243076126	0.738315805639232	cds-CBV42147.1	sirA1	0.66551724137931	870	HELO_2263
HELO_2264	2583.42693048232	0.00401121216029905	0.118512351152023	0.0338463638709997	0.97299966408411	0.996931366474211	cds-CBV42148.1	HELO_2264	0.626190476190476	420	HELO_2264
HELO_2265	318.194417196778	-0.085391501797674	0.137942764787778	-0.619035742317093	0.535892812969092	0.996931366474211	cds-CBV42149.1	HELO_2265	0.692139737991266	1374	HELO_2265
HELO_2266	209.136359681549	-0.036148371560209	0.176256197094657	-0.20508993247367	0.837501861977351	0.996931366474211	cds-CBV42150.1	HELO_2266	0.672699849170437	663	HELO_2266
HELO_2267	437.575613105616	0.079431872193718	0.132121241708717	0.60120440261104	0.547703852483176	0.996931366474211	cds-CBV42151.1	HELO_2267	0.685	600	HELO_2267
HELO_2268	2024.65600251153	0.157599190855527	0.0857533916712404	1.83781874727156	0.0660891181823354	0.757904956136524	cds-CBV42152.1	HELO_2268	0.643363728470111	987	HELO_2268
HELO_2269	144.157852872685	-0.0014277695929277	0.205714731348439	-0.00694053159717251	0.994462301454281	0.998920547330092	cds-CBV42153.1	HELO_2269	0.655629139072848	453	HELO_2269
HELO_2270	1157.64244355543	0.104926930759545	0.0959049804585842	1.09407175996305	0.273923506845506	0.976921681592636	cds-CBV42154.1	HELO_2270	0.633922724296005	1527	HELO_2270
HELO_2271	62.6719048301808	0.0436364513454885	0.272070568544099	0.160386518758701	0.872576608618936	0.996931366474211	cds-CBV42155.1	HELO_2271	0.626515151515151	1320	HELO_2271
HELO_2272	30.3859340215208	-0.0842623236388872	0.369218017093871	-0.228218341840735	0.819476502931305	0.996931366474211	cds-CBV42156.1	HELO_2272	0.681023720349563	1602	HELO_2272
HELO_2273	14.3322774231187	0.73213396289064	0.562271413941497	1.30210063100739	0.192881987495745	NA	cds-CBV42157.1	HELO_2273	0.651555555555556	1125	HELO_2273
HELO_2274	18.0234936650069	-0.260140377861117	0.501228307324478	-0.519005758572832	0.603756725532104	NA	cds-CBV42158.1	HELO_2274	0.651190476190476	840	HELO_2274
HELO_2275	21.9191259011653	0.177701628876268	0.446213911896899	0.398243138858762	0.690450969893124	NA	cds-CBV42159.1	HELO_2275	0.649499284692418	699	HELO_2275
HELO_2276	134.308406644076	-0.184416141780761	0.195259452115895	-0.944467168080046	0.344930971741602	0.996931366474211	cds-CBV42160.1	ureD	0.679012345679012	891	HELO_2276
HELO_2277	40.787461464851	-0.770885778923336	0.361763640825864	-2.13091005266172	0.0330965530569102	0.591059384696966	cds-CBV42161.1	ureA	0.653465346534653	303	HELO_2277
HELO_2278	11.8850804627075	0.186063617961631	0.59961313695406	0.310306106545305	0.756328187852052	NA	cds-CBV42162.1	ureB	0.63963963963964	333	HELO_2278
HELO_2279	322.782238039234	0.00560609995818879	0.15502018583805	0.0361636771874696	0.971151848438228	0.996931366474211	cds-CBV42163.1	ureC	0.66087962962963	1728	HELO_2279
HELO_2280	39.7821706475198	0.0306154064924417	0.344345279900863	0.0889090348537834	0.929154203216025	0.996931366474211	cds-CBV42164.1	ureE	0.687763713080169	474	HELO_2280
HELO_2281	118.882521586654	-0.132587039656274	0.203244854362614	-0.65235127389608	0.514174590068568	0.996931366474211	cds-CBV42165.1	ureF	0.697101449275362	690	HELO_2281
HELO_2282	156.239327934434	0.217437259453998	0.198982266302021	1.09274692411014	0.274504930988673	0.976921681592636	cds-CBV42166.1	ureG	0.639553429027113	627	HELO_2282
HELO_2283	139.127490239237	0.0431996001620746	0.229602577486962	0.188149456486513	0.850759492660808	0.996931366474211	cds-CBV42167.1	ureJ	0.690355329949239	591	HELO_2283
HELO_2284	1554.09256119556	-0.0308273215270065	0.0994457027430001	-0.309991489593817	0.756567428125939	0.996931366474211	cds-CBV42168.1	HELO_2284	0.672097759674134	1473	HELO_2284
HELO_2285	318.982810021759	-0.0913466450281209	0.150999468933452	-0.604946796656477	0.545214347939248	0.996931366474211	cds-CBV42169.1	HELO_2285	0.645161290322581	930	HELO_2285
HELO_2286	6994.4201917716	-0.0764597135141867	0.106618190514087	-0.717135726516428	0.473290353252926	0.996931366474211	cds-CBV42170.1	HELO_2286	0.653921568627451	1020	HELO_2286
HELO_2287	2310.77334326072	-0.161432845377647	0.119857137345415	-1.34687719858031	0.178019786230983	0.936081087124702	cds-CBV42171.1	apbC	0.645600991325898	807	HELO_2287
HELO_2288	2581.07658125542	0.0160669133693671	0.111840487359283	0.143659185941786	0.885769601702634	0.996931366474211	cds-CBV42172.2	dcd	0.597883597883598	567	HELO_2288
HELO_2289	207.478418365103	-0.148868700736955	0.158385525039636	-0.939913547653428	0.347261907569562	0.996931366474211	cds-CBV42173.1	HELO_2289	0.591666666666667	360	HELO_2289
HELO_2290	412.105396049915	-0.186481125529242	0.1479404671557	-1.26051464561742	0.207483767974596	0.937602106277494	cds-CBV42174.1	HELO_2290	0.624615384615385	1950	HELO_2290
HELO_2291	2823.39740402323	0.0719956595763193	0.0860074416156534	0.837086398849655	0.402544005018019	0.996931366474211	cds-CBV42175.1	purN	0.670748299319728	735	HELO_2291
HELO_2292	5500.72352640031	-0.03996931659673	0.100693608537432	-0.396939956540258	0.691411738463041	0.996931366474211	cds-CBV42176.1	purM	0.662942271880819	1074	HELO_2292
HELO_2293	2559.46966375576	-0.0755708728016667	0.102344889884081	-0.738394197182301	0.460274939790377	0.996931366474211	cds-CBV42177.1	HELO_2293	0.625	1080	HELO_2293
HELO_2294	1137.43149131074	-0.108577906124726	0.0980375058023322	-1.10751395841961	0.268071780734475	0.976921681592636	cds-CBV42178.1	hda	0.653846153846154	702	HELO_2294
HELO_2295	551.808644844868	-0.0980185295342571	0.125538492353098	-0.780784663707476	0.434929155576559	0.996931366474211	cds-CBV42179.1	HELO_2295	0.647777777777778	900	HELO_2295
HELO_2296	1136.5035741348	-0.0232756649938994	0.0892992810295454	-0.260647843135472	0.794364091069288	0.996931366474211	cds-CBV42180.1	HELO_2296	0.683333333333333	540	HELO_2296
HELO_2297	73.2571403181965	0.0264097948982903	0.282659190010473	0.0934333495306194	0.925559297294918	0.996931366474211	cds-CBV42181.1	HELO_2297	0.610666666666667	375	HELO_2297
HELO_2298	2285.91719543422	0.0493751862546452	0.131239709046734	0.376221393763247	0.706752311889016	0.996931366474211	cds-CBV42182.1	fumC	0.667391304347826	1380	HELO_2298
HELO_2299	1176.4280574187	-0.21937094179635	0.133374672081208	-1.6447721173236	0.100016814222444	0.827165030528318	cds-CBV42183.1	HELO_2299	0.649214659685864	573	HELO_2299
HELO_2300	433.454762626625	0.0579161006347293	0.137981065536986	0.419739479538988	0.674675780906548	0.996931366474211	cds-CBV42184.1	panE	0.686468646864686	909	HELO_2300
HELO_2301	1651.97130940976	0.0172809036257646	0.0918866405728438	0.188067639844391	0.850823628088541	0.996931366474211	cds-CBV42185.1	topB1	0.704218106995885	1944	HELO_2301
HELO_2302	951.472671798162	0.00292605454456253	0.100588033956691	0.0290894893703	0.976793218519475	0.996931366474211	cds-CBV42186.1	HELO_2302	0.693172690763052	1245	HELO_2302
HELO_2303	5073.31654430168	-0.0963127763545686	0.0794877757158084	-1.21166777516727	0.22563957926818	0.965504737912725	cds-CBV42187.1	HELO_2303	0.684699453551913	1830	HELO_2303
HELO_2304	1051.97547855281	-0.00590347137191053	0.0962786986011197	-0.0613164849305709	0.951107162428269	0.996931366474211	cds-CBV42188.1	HELO_2304	0.654919236417034	1362	HELO_2304
HELO_2305	1215.58972138717	-0.0329583479352848	0.12316162325249	-0.267602415954829	0.789005371107309	0.996931366474211	cds-CBV42189.1	rfaH	0.629834254143646	543	HELO_2305
HELO_2306	679.364074322974	0.00499383623085508	0.101549488322418	0.0491763800424058	0.960778734482713	0.996931366474211	cds-CBV42190.1	slyD2	0.650887573964497	507	HELO_2306
HELO_2307	10155.4085100296	0.00504793838859406	0.075068509916578	0.0672444197201161	0.946387123304648	0.996931366474211	cds-CBV42191.1	proS	0.666085946573751	1722	HELO_2307
HELO_2308	358.084383906021	0.0591977176814533	0.128966287453364	0.459016994676691	0.646221962070139	0.996931366474211	cds-CBV42192.1	HELO_2308	0.675526024363234	903	HELO_2308
HELO_2309	292.479376986648	0.048338737254314	0.158733336572755	0.304527947928306	0.760725703811934	0.996931366474211	cds-CBV42193.1	HELO_2309	0.666666666666667	597	HELO_2309
HELO_2310	429.651050569775	0.178017153099762	0.150241937520698	1.18486992405324	0.236068880509883	0.965504737912725	cds-CBV42194.1	HELO_2310	0.698492462311558	1194	HELO_2310
HELO_2311	1084.03171750853	-0.13041731164935	0.0979163413772785	-1.33192590547111	0.182884537440934	0.936081087124702	cds-CBV42195.1	HELO_2311	0.677083333333333	576	HELO_2311
HELO_2312	233.493765011271	-0.172654838986655	0.151430015305287	-1.14016259351607	0.254218568411424	0.976921681592636	cds-CBV42196.1	amiD	0.67683615819209	885	HELO_2312
HELO_2313	266.033920155403	0.0164420254145777	0.169218733207697	0.0971643334216254	0.922595891792326	0.996931366474211	cds-CBV42197.1	HELO_2313	0.685483870967742	744	HELO_2313
HELO_2314	359.801700423385	-0.0572723062176813	0.155959611053894	-0.367225243963259	0.713451010793023	0.996931366474211	cds-CBV42198.1	HELO_2314	0.677570093457944	642	HELO_2314
HELO_2315	407.5552099486	-0.102570369550224	0.159327372796059	-0.643771172211039	0.519723829941905	0.996931366474211	cds-CBV42199.1	HELO_2315	0.632739609838846	1179	HELO_2315
HELO_2316	688.236111918698	0.0303966115880422	0.114363481394098	0.265789491693552	0.790401336634156	0.996931366474211	cds-CBV42200.1	HELO_2316	0.635933806146572	846	HELO_2316
HELO_2317	132.644916583912	0.0860450589343254	0.21135353460809	0.407114359804191	0.683923997120854	0.996931366474211	cds-CBV42201.1	HELO_2317	0.699546485260771	882	HELO_2317
HELO_2318	1594.18031914177	-0.177205195822138	0.107558966253257	-1.64751672496454	0.0994518813782789	0.827165030528318	cds-CBV42202.2	HELO_2318	0.672926447574335	639	HELO_2318
HELO_2319	708.084120276816	-0.0196792045834313	0.113772696280349	-0.172969484127716	0.862675414184126	0.996931366474211	cds-CBV42203.1	ndpA	0.652610441767068	996	HELO_2319
HELO_2320	339.238792420247	0.105132211930517	0.146128912184447	0.719448399080784	0.471864685067624	0.996931366474211	cds-CBV42204.1	HELO_2320	0.611548556430446	762	HELO_2320
HELO_2321	924.040505074577	0.116000819092426	0.11563562640265	1.0031581330178	0.315784569758634	0.996237019603837	cds-CBV42205.1	HELO_2321	0.640378548895899	951	HELO_2321
HELO_2322	79.5401366348998	-0.263302941705825	0.270578729192684	-0.973110275487774	0.33049849760652	0.996931366474211	cds-CBV42206.1	gfa	0.626582278481013	474	HELO_2322
HELO_2323	4375.39566802613	-0.00777388334500824	0.110128703843506	-0.0705890750884986	0.943724805539155	0.996931366474211	cds-CBV42207.1	nhaD2	0.625672043010753	1488	HELO_2323
HELO_2324	283.817558332075	0.0990235276695664	0.150336372894499	0.658679770989671	0.510101425724116	0.996931366474211	cds-CBV42208.1	HELO_2324	0.643552311435523	822	HELO_2324
HELO_2325	28.8312396491336	0.0569887624026007	0.389014217656175	0.146495320263511	0.883530383954679	0.996931366474211	cds-CBV42209.1	HELO_2325	0.633986928104575	459	HELO_2325
HELO_2326	277.774327909085	-0.0881736483549506	0.162029963130116	-0.544181129536787	0.586316836058271	0.996931366474211	cds-CBV42210.2	HELO_2326	0.670079635949943	879	HELO_2326
HELO_2327	770.116145335722	-0.122696170215204	0.131455012820363	-0.933370037267971	0.350628945085651	0.996931366474211	cds-CBV42211.1	HELO_2327	0.67000835421888	1197	HELO_2327
HELO_2328	205.111712542324	0.0535542203641745	0.164206530755935	0.326139405769272	0.744318884047438	0.996931366474211	cds-CBV42212.1	HELO_2328	0.643312101910828	471	HELO_2328
HELO_2329	4780.82668563615	-0.161910624407356	0.0817525834217792	-1.9804955101177	0.0476478773592801	0.694093157154861	cds-CBV42213.1	ugd1	0.621923937360179	1341	HELO_2329
HELO_2330	1233.35641557724	-0.0490406034041991	0.104019589334501	-0.471455460629602	0.637315518722356	0.996931366474211	cds-CBV42214.1	HELO_2330	0.676549865229111	1113	HELO_2330
HELO_2331	1846.70208092571	0.0298246377323316	0.08525722474352	0.349819476555251	0.726474181288195	0.996931366474211	cds-CBV42215.1	HELO_2331	0.662491301322199	1437	HELO_2331
HELO_2332	178.077395971769	-0.210611666919759	0.165364976304816	-1.27361713239411	0.202799137506114	0.936081087124702	cds-CBV42216.1	HELO_2332	0.620811287477954	567	HELO_2332
HELO_2333	373.137886071433	0.0271568114693713	0.151873261190195	0.178812328493836	0.858085064565926	0.996931366474211	cds-CBV42217.1	HELO_2333	0.653530377668309	609	HELO_2333
HELO_2334	173.027433527691	0.0947308312656687	0.167920906236248	0.564139590411643	0.572659136237524	0.996931366474211	cds-CBV42218.1	bcdA	0.647773279352227	741	HELO_2334
HELO_2335	141.670334637078	0.0892679548892786	0.220766626101268	0.404354392082481	0.685952133182316	0.996931366474211	cds-CBV42219.1	HELO_2335	0.606280193236715	414	HELO_2335
HELO_2336	239.597503668606	-0.540181678483847	0.207130359064172	-2.60793097122228	0.00910913217455883	0.334099460724948	cds-CBV42220.1	HELO_2336	0.634199134199134	462	HELO_2336
HELO_2337	2751.37567225138	-0.19497373391452	0.0835808249784821	-2.33275675329498	0.0196609156407994	0.462506091384598	cds-CBV42221.1	HELO_2337	0.684380032206119	1242	HELO_2337
HELO_2338	603.707408732848	-0.0361462929084172	0.114015980883385	-0.31702830277264	0.751222126610326	0.996931366474211	cds-CBV42222.1	HELO_2338	0.603286384976526	426	HELO_2338
HELO_2340	4628.01775028055	-0.0711026412412544	0.0803821908612317	-0.884557144803417	0.376395528942896	0.996931366474211	cds-CBV42224.2	pyrC	0.65530303030303	1056	HELO_2340
HELO_2341	4084.3537728053	0.0339597492117705	0.0830512734743967	0.408901005259597	0.682612311273337	0.996931366474211	cds-CBV42225.1	pfs	0.647773279352227	741	HELO_2341
HELO_2343	3807.28445910475	-0.0783264827133594	0.0945728825703982	-0.82821291457469	0.407549931218061	0.996931366474211	cds-CBV42227.2	luxS	0.619354838709677	465	HELO_2343
HELO_2344	2529.34407672406	0.0993440690114941	0.100846252198522	0.985104223961933	0.324572878779011	0.996931366474211	cds-CBV42228.1	folD	0.671312427409988	861	HELO_2344
HELO_2345	43236.8656761798	-0.0204894187473355	0.107943222313162	-0.189816630523519	0.849452823544371	0.996931366474211	cds-CBV42229.1	tig	0.62905604719764	1356	HELO_2345
HELO_2346	9670.396322601	0.114517738868367	0.0871089325963616	1.31464977764118	0.188627632570785	0.936081087124702	cds-CBV42230.1	clpP	0.610305958132045	621	HELO_2346
HELO_2347	25361.3145628016	-0.0548080586581275	0.0741694740238352	-0.738957089550268	0.459933054175305	0.996931366474211	cds-CBV42231.1	clpX	0.620500782472613	1278	HELO_2347
HELO_2348	26942.5024655503	-0.0939984533087768	0.0922712254571184	-1.01871903015378	0.308336375400383	0.986618552055072	cds-CBV42232.1	lon1	0.619344126193441	2409	HELO_2348
HELO_2349	11291.6960739686	-1.04177094300321	0.172978200128829	-6.02255626562961	1.71683657094499e-09	5.32375413044851e-07	cds-CBV42233.1	hupB1	0.611721611721612	273	HELO_2349
HELO_2350	13785.44107756	0.00986163496277967	0.0674791813798694	0.146143369867875	0.88380820973038	0.996931366474211	cds-CBV42234.1	HELO_2350	0.653508771929825	1824	HELO_2350
HELO_2351	757.540640189231	-0.0836100807065693	0.10178458765765	-0.821441464082853	0.411394853566696	0.996931366474211	cds-CBV42235.2	HELO_2351	0.661821705426357	1032	HELO_2351
HELO_2352	159.906679666023	0.0578055078650335	0.173004757933157	0.334126694292232	0.738283957358282	0.996931366474211	cds-CBV42236.1	HELO_2352	0.651804670912951	471	HELO_2352
HELO_2353	259.748196700333	-0.0444988193711737	0.150278370323946	-0.296109275574723	0.767146630584837	0.996931366474211	cds-CBV42237.1	HELO_2353	0.656338028169014	1065	HELO_2353
HELO_2354	3125.83534695463	0.147840665583151	0.0898765492266967	1.64493037232939	0.0999841706317506	0.827165030528318	cds-CBV42238.1	lpxH	0.684967320261438	765	HELO_2354
HELO_2355	4096.4759459475	0.0468938560344131	0.0757906076390751	0.618729120865845	0.536094822492484	0.996931366474211	cds-CBV42239.1	ppiB	0.603174603174603	504	HELO_2355
HELO_2356	11839.8179759882	0.00507567396297653	0.106357947460554	0.0477225640788055	0.961937351054004	0.996931366474211	cds-CBV42240.1	glnS	0.632081097197376	1677	HELO_2356
HELO_2357	8427.08344125887	0.0381626817676651	0.0783179682230837	0.487278751396629	0.626060803688884	0.996931366474211	cds-CBV42241.1	cysS	0.644586894586895	1404	HELO_2357
HELO_2358	112.737371486928	-0.406913477019191	0.213425152050635	-1.90658632831922	0.0565741768876474	0.745084111000337	cds-CBV42242.1	HELO_2358	0.629213483146067	267	HELO_2358
HELO_2359	137.536548182898	0.0833538052621227	0.187488266778298	0.444581448719067	0.656622256359835	0.996931366474211	cds-CBV42243.1	HELO_2359	0.655448717948718	624	HELO_2359
HELO_2360	487.658922174941	0.16466709877673	0.129370822424606	1.27283026953542	0.203078277476482	0.936081087124702	cds-CBV42244.1	HELO_2360	0.659817351598174	876	HELO_2360
HELO_2361	463.057518955821	-0.0300506576339303	0.143227591688756	-0.209810534964748	0.833815550358239	0.996931366474211	cds-CBV42245.1	HELO_2361	0.67156862745098	816	HELO_2361
HELO_2362	609.331592022454	0.0114345653941973	0.113735442487741	0.100536518292702	0.919918392286413	0.996931366474211	cds-CBV42246.1	HELO_2362	0.633074935400517	774	HELO_2362
HELO_2363	287.566437948199	0.00325078322245396	0.147046812172323	0.0221071315619165	0.982362497703643	0.996931366474211	cds-CBV42247.1	HELO_2363	0.659751037344398	723	HELO_2363
HELO_2364	267.17753883041	0.209570755813015	0.155801007322955	1.34511810554987	0.1785870971684	0.936081087124702	cds-CBV42248.1	HELO_2364	0.66025641025641	780	HELO_2364
HELO_2365	143.396446745159	-0.101195974114432	0.208761242692737	-0.484745026467274	0.627857222599292	0.996931366474211	cds-CBV42249.1	HELO_2365	0.692307692307692	975	HELO_2365
HELO_2366	1638.01723098162	-0.0278265341297083	0.0948486498894204	-0.293378283846422	0.769233022524401	0.996931366474211	cds-CBV42250.1	osmX	0.661290322580645	930	HELO_2366
HELO_2367	628.14823516018	0.082858110837745	0.109265420593607	0.758319607315851	0.448259672071694	0.996931366474211	cds-CBV42251.1	osmW	0.692373607540703	1167	HELO_2367
HELO_2368	470.830270711148	-0.162717960141073	0.123002484978252	-1.32288351873414	0.185874117017452	0.936081087124702	cds-CBV42252.1	osmV	0.657262277951933	957	HELO_2368
HELO_2369	133.784185349667	-0.264814390810798	0.197204040794823	-1.34284464833213	0.179322282636922	0.936081087124702	cds-CBV42253.1	osmY	0.676075268817204	744	HELO_2369
HELO_2370	447.864314625226	0.0535116920544278	0.151152567002336	0.354024368329787	0.723320621084846	0.996931366474211	cds-CBV42254.1	bkdA1	0.652777777777778	1224	HELO_2370
HELO_2371	274.816384881694	0.077114384797377	0.153801575279213	0.501388783940495	0.616097531861816	0.996931366474211	cds-CBV42255.1	bkdA2	0.640081799591002	978	HELO_2371
HELO_2372	527.77798797355	0.0308686140700813	0.112964936111793	0.273258367884464	0.784654615455627	0.996931366474211	cds-CBV42256.1	bkdB	0.671614100185529	1617	HELO_2372
HELO_2373	35.1152334677695	-0.0465420160254551	0.349456900276158	-0.133183851824575	0.894047981447502	0.996931366474211	cds-CBV42257.1	HELO_2373	0.57843137254902	306	HELO_2373
HELO_2374	117.156757325029	-0.0397299380086914	0.200874140072088	-0.197785230067113	0.843213102593058	0.996931366474211	cds-CBV42258.2	HELO_2374	0.660204631125471	1857	HELO_2374
HELO_2375	563.772811197878	0.0599184050516499	0.131174939742614	0.456782409576244	0.647827450435475	0.996931366474211	cds-CBV42259.1	HELO_2375	0.668794326241135	1410	HELO_2375
HELO_2376	7216.41524080125	0.0322984809524352	0.0787269271281247	0.410259642166279	0.68161549371341	0.996931366474211	cds-CBV42260.1	HELO_2376	0.655256723716381	3681	HELO_2376
HELO_2377	592.437033616084	0.133519014560064	0.111442876495082	1.19809375672349	0.230880519115128	0.965504737912725	cds-CBV42261.1	HELO_2377	0.647527910685805	627	HELO_2377
HELO_2378	1885.09813426883	0.09479785714438	0.0831067394459239	1.14067592804629	0.254004807459453	0.976921681592636	cds-CBV42262.1	HELO_2378	0.655394524959742	1242	HELO_2378
HELO_2379	1302.4547099083	0.0650871680314328	0.0973158621366441	0.668823834084128	0.503607861035296	0.996931366474211	cds-CBV42263.1	HELO_2379	0.670483460559796	786	HELO_2379
HELO_2380	962.819324484592	-0.0174698484008453	0.0977777405650282	-0.178668972098274	0.858197633788349	0.996931366474211	cds-CBV42264.1	HELO_2380	0.673640167364017	717	HELO_2380
HELO_2381	948.296874145029	-0.155035505475343	0.0942971700491409	-1.64411620618677	0.100152200999178	0.827165030528318	cds-CBV42265.1	HELO_2381	0.677316293929712	939	HELO_2381
HELO_2382	85.7548437198258	-0.0395042763658189	0.227577958497275	-0.173585687413098	0.86219108103771	0.996931366474211	cds-CBV42266.1	HELO_2382	0.62037037037037	216	HELO_2382
HELO_2383	808.686578624653	-0.0759458771355662	0.11598305406798	-0.654801494458432	0.51259556832596	0.996931366474211	cds-CBV42267.1	csiR	0.633187772925764	687	HELO_2383
HELO_2384	53.262716349732	0.0221888017307347	0.314005765543417	0.070663676166375	0.943665430758952	0.996931366474211	cds-CBV42268.1	HELO_2384	0.648473034437947	1539	HELO_2384
HELO_2385	5548.14851613458	-0.250063285346478	0.316545040308813	-0.789976949575714	0.429541230071863	0.996931366474211	cds-CBV42269.1	HELO_2385	0.612244897959184	1764	HELO_2385
HELO_2386	14076.9524746544	-0.405524637714901	0.195990147863349	-2.06910725939982	0.0385360226726957	0.633541014537781	cds-CBV42270.1	cysQ	0.609452736318408	804	HELO_2386
HELO_2387	37698.2378757467	-0.204701889303478	0.17296896059015	-1.18346024977579	0.236626791342766	0.965962975780434	cds-CBV42271.1	cysD2	0.58982683982684	924	HELO_2387
HELO_2388	3561.87349882659	-0.27510453471193	0.18227133095045	-1.50931324897559	0.131218750498524	0.866084147341244	cds-CBV42272.1	HELO_2388	0.497175141242938	354	HELO_2388
HELO_2389	57394.3557159385	-0.184618318928593	0.190935337982791	-0.966915401198455	0.333586326814111	0.996931366474211	cds-CBV42273.1	cysNC2	0.610240334378265	1914	HELO_2389
HELO_2390	6041.9259104812	-0.205322155315553	0.325605491352191	-0.630585665072418	0.528311474218114	0.996931366474211	cds-CBV42274.1	HELO_2390	0.634920634920635	441	HELO_2390
HELO_2391	22643.6678317548	-0.291701414335997	0.173173211502351	-1.68444883481321	0.092094959741371	0.824025761515095	cds-CBV42275.1	kpsD	0.617200674536256	1779	HELO_2391
HELO_2392	4360.28702963886	-0.114299349440884	0.144211167465036	-0.792583205933726	0.42802069650073	0.996931366474211	cds-CBV42276.1	HELO_2392	0.498154981549816	813	HELO_2392
HELO_2393	5108.90504809647	-0.141528164220577	0.139948165918179	-1.01128988216481	0.311877707211712	0.992596404777197	cds-CBV42277.1	HELO_2393	0.53030303030303	1056	HELO_2393
HELO_2394	5790.97938189938	-0.157520035333976	0.122104276464412	-1.29004519657333	0.197034966103582	0.936081087124702	cds-CBV42278.1	HELO_2394	0.528162511542013	1083	HELO_2394
HELO_2395	2968.48074234097	-0.355796029122153	0.158033294990823	-2.25139916966747	0.0243602666820786	0.503593149409516	cds-CBV42279.1	HELO_2395	0.53015873015873	945	HELO_2395
HELO_2396	3106.68300068058	-0.578567663872604	0.369342058325079	-1.56648193952332	0.117235833445737	0.854140520980854	cds-CBV42280.1	rffG	0.450094161958569	1062	HELO_2396
HELO_2397	4459.72133896196	-0.360916598407464	0.181431247317534	-1.98927474590858	0.0466708855723281	0.689153206438144	cds-CBV42281.1	rmlA	0.448545861297539	894	HELO_2397
HELO_2398	7631.30456556544	-0.374448378254352	0.174938733199468	-2.14045438312052	0.0323180635723122	0.58019428865872	cds-CBV42282.1	galE2	0.558558558558559	999	HELO_2398
HELO_2399	9098.02211426626	-0.271833961424906	0.168511033691911	-1.61315229910642	0.106711423857431	0.842575617540968	cds-CBV42283.1	HELO_2399	0.581709145427286	2001	HELO_2399
HELO_2400	2193.26265758607	-0.330350948132934	0.196121361534916	-1.68442104188696	0.0921003270664078	0.824025761515095	cds-CBV42284.1	HELO_2400	0.614035087719298	1026	HELO_2400
HELO_2401	1583.62175343303	-0.115007895038416	0.154867457215121	-0.742621446148383	0.457710900627818	0.996931366474211	cds-CBV42285.1	HELO_2401	0.545197740112994	708	HELO_2401
HELO_2402	14231.9475524988	-0.351199704063283	0.498629833296917	-0.704329505800258	0.481227595463743	0.996931366474211	cds-CBV42286.1	HELO_2402	0.603034134007585	2373	HELO_2402
HELO_2403	208735.512187431	-0.461898539318444	1.85386685396253	-0.249154106364846	0.803241577927588	0.996931366474211	cds-CBV42287.1	HELO_2403	0.574346405228758	1224	HELO_2403
HELO_2404	912.568239313082	-0.0443873305394481	0.122296716476882	-0.362947851897879	0.716643839884335	0.996931366474211	cds-CBV42288.1	mntP	0.642361111111111	576	HELO_2404
HELO_2405	285.940861312125	-0.124034569309124	0.14217470078805	-0.872409568099123	0.382984982609988	0.996931366474211	cds-CBV42289.1	HELO_2405	0.66006600660066	909	HELO_2405
HELO_2406	400.64908462717	0.0270928271400998	0.135228071879087	0.200349134344862	0.841207537790784	0.996931366474211	cds-CBV42290.2	HELO_2406	0.670133729569094	2019	HELO_2406
HELO_2407	2880.07025568018	-0.0472974239234902	0.0876609009500956	-0.53954982678556	0.589507525815057	0.996931366474211	cds-CBV42291.1	wcbT	0.674174174174174	1332	HELO_2407
HELO_2408	1634.55855805028	-0.114487198460692	0.121974490327736	-0.938615920042572	0.347927976044518	0.996931366474211	cds-CBV42292.1	wcbQ	0.66031746031746	1575	HELO_2408
HELO_2409	884.77569662325	-0.019965783091882	0.132207137347212	-0.15101895020574	0.879960767240491	0.996931366474211	cds-CBV42293.1	wcbP	0.691503267973856	765	HELO_2409
HELO_2410	1775.86369705115	-0.05038963750175	0.151460421258848	-0.332691782334565	0.739366953282716	0.996931366474211	cds-CBV42294.2	wcbO	0.632768361581921	1239	HELO_2410
HELO_2411	3136.76053208385	-0.116080719879317	0.146305505505677	-0.793413203953651	0.427537120314255	0.996931366474211	cds-CBV42295.1	wcbA	0.66531348669373	2217	HELO_2411
HELO_2412	68.8004809329656	0.660794793180326	1.14544627741697	0.576888507307779	0.564014774742933	0.996931366474211	cds-CBV42296.1	HELO_2412	0.625730994152047	171	HELO_2412
HELO_2413	288.871266228592	0.684874439732173	1.04195539377148	0.657297273785577	0.510989789099176	0.996931366474211	cds-CBV42297.1	hmuR	0.661194029850746	2010	HELO_2413
HELO_2414	154.15720696206	0.745616252073912	0.7901574371345	0.943629986927521	0.345358762957672	0.996931366474211	cds-CBV42298.1	hmuS	0.686496694995279	1059	HELO_2414
HELO_2415	78.5970372095845	0.580068059243521	0.480789675372194	1.20649025750079	0.227628513345745	0.965504737912725	cds-CBV42299.1	hmuT	0.685682326621924	894	HELO_2415
HELO_2416	106.476012504856	0.655391535861248	0.682758053671717	0.959917693151625	0.33709664067548	0.996931366474211	cds-CBV42300.1	hmuU	0.692753623188406	1035	HELO_2416
HELO_2417	51.5239761958539	0.151433296347442	0.532673466718671	0.284289167396094	0.776188786988592	0.996931366474211	cds-CBV42301.1	hmuV	0.675889328063241	759	HELO_2417
HELO_2418	3054.75264006226	-0.216889885192896	0.104448313519925	-2.07652836013978	0.0378451109597162	0.633008599875421	cds-CBV42302.1	HELO_2418	0.616666666666667	840	HELO_2418
HELO_2419	347.187465242134	-0.200495026297327	0.144674793456225	-1.38583246955173	0.165798065223549	0.913846792883545	cds-CBV42303.1	HELO_2419	0.662698412698413	504	HELO_2419
HELO_2420	8661.58708630974	-0.0456404231653624	0.0795356600363303	-0.573835976774629	0.566078800780156	0.996931366474211	cds-CBV42304.1	prfC	0.627044025157233	1590	HELO_2420
HELO_2421	1510.85861674732	0.05972941859649	0.11069997017062	0.539561288990682	0.589499619169156	0.996931366474211	cds-CBV42305.1	HELO_2421	0.63339275103981	1683	HELO_2421
HELO_2422	462.153085466379	-0.0346681443521071	0.13102687772626	-0.264588036849473	0.79132683699565	0.996931366474211	cds-CBV42306.1	HELO_2422	0.605664488017429	459	HELO_2422
HELO_2423	724.179716593298	0.0328260340342881	0.116775520806298	0.281103726257308	0.778630843220403	0.996931366474211	cds-CBV42307.1	HELO_2423	0.653813196229649	1167	HELO_2423
HELO_2424	913.137798900257	0.0106514202299031	0.100893701775068	0.10557071494561	0.915922960961617	0.996931366474211	cds-CBV42308.1	HELO_2424	0.668430335097002	1134	HELO_2424
HELO_2425	617.370409830043	0.107081724963033	0.112897102883705	0.948489573495416	0.342880278280506	0.996931366474211	cds-CBV42309.1	mmsB	0.665559246954596	903	HELO_2425
HELO_2426	1016.10162586396	0.114752401632222	0.103602260945049	1.10762449183505	0.268024021533893	0.976921681592636	cds-CBV42310.1	gcdH	0.653130287648054	1182	HELO_2426
HELO_2427	508.927793590064	-0.151869823563425	0.11927780338479	-1.27324463775958	0.20293124529544	0.936081087124702	cds-CBV42311.1	HELO_2427	0.674958540630182	1206	HELO_2427
HELO_2428	382.448096058364	0.2530122788983	0.635965015502491	0.397839932591873	0.690748179717603	0.996931366474211	cds-CBV42312.1	HELO_2428	0.701465201465201	1092	HELO_2428
HELO_2429	515.619702715182	0.0944825153286769	0.600297840517055	0.157392728994821	0.874935343461027	0.996931366474211	cds-CBV42313.1	HELO_2429	0.670576735092864	1023	HELO_2429
HELO_2430	1059.89149923585	0.114560830582916	0.588807863878165	0.194564029475361	0.84573426516602	0.996931366474211	cds-CBV42314.1	HELO_2430	0.680141843971631	1410	HELO_2430
HELO_2431	3874.85844228685	0.228222979944254	0.756423066596858	0.301713406190835	0.76287054761456	0.996931366474211	cds-CBV42315.1	HELO_2431	0.654984423676013	1284	HELO_2431
HELO_2432	1322.4776703374	1.69638643541963e-05	0.115233399316766	0.000147213086264722	0.999882540951745	0.999978660238936	cds-CBV42316.2	ppsR	0.630695443645084	834	HELO_2432
HELO_2433	5676.91741807117	-0.0575485139172851	0.0947496693396494	-0.607374298172913	0.543602541223857	0.996931366474211	cds-CBV42317.1	ppsA	0.648124736620312	2373	HELO_2433
HELO_2434	318.400668929772	-0.311483643974308	0.135707355351663	-2.29525984915962	0.021718237133913	0.4824366515335	cds-CBV42318.1	HELO_2434	0.696774193548387	465	HELO_2434
HELO_2435	903.574838529406	0.0799818828114259	0.115932539731857	0.689900204001547	0.490256947551617	0.996931366474211	cds-CBV42319.1	HELO_2435	0.6704	1875	HELO_2435
HELO_2436	2169.96932003443	0.0764951805106463	0.0889735494237744	0.8597519263428	0.389925804343435	0.996931366474211	cds-CBV42320.1	HELO_2436	0.652263374485597	486	HELO_2436
HELO_2437	57258.6588428377	0.0372374296338011	0.101368758781647	0.367346212791381	0.713360787093449	0.996931366474211	cds-CBV42321.1	acnB	0.657834101382488	2604	HELO_2437
HELO_2438	786.031677456284	0.0788631795602185	0.122348956061903	0.64457582719641	0.519202103976965	0.996931366474211	cds-CBV42322.1	HELO_2438	0.702460850111857	447	HELO_2438
HELO_2439	1280.80861196386	-0.0937231241715073	0.116399379850792	-0.805185768958972	0.420712487412268	0.996931366474211	cds-CBV42323.1	miaE	0.62200956937799	627	HELO_2439
HELO_2440	17818.3057678473	0.0347333981527846	0.0836029132435607	0.415456792176555	0.677807539243581	0.996931366474211	cds-CBV42324.1	HELO_2440	0.671018945212494	3906	HELO_2440
HELO_2441	59.318763754759	0.0592255527621652	0.324329141047124	0.182609408981723	0.855104501187018	0.996931366474211	cds-CBV42325.1	HELO_2441	0.67037037037037	270	HELO_2441
HELO_2442	830.993294947656	-0.00599795157701929	0.14708874669435	-0.0407777733634715	0.967473058903982	0.996931366474211	cds-CBV42326.1	queD	0.673758865248227	846	HELO_2442
HELO_2443	466.408166439605	-0.0193443068525644	0.16340480491273	-0.118382729705504	0.905764409246593	0.996931366474211	cds-CBV42327.1	queE	0.682170542635659	645	HELO_2443
HELO_2444	958.135319895359	0.0624678490839183	0.149329015119831	0.418323585900505	0.675710547351466	0.996931366474211	cds-CBV42328.1	queC	0.642118863049096	774	HELO_2444
HELO_2445	5376.74178488542	0.00683224844414078	0.0979087945394728	0.0697817645113208	0.94436736160308	0.996931366474211	cds-CBV42329.1	HELO_2445	0.64968152866242	1413	HELO_2445
HELO_2446	1267.7660085676	-0.256514125956518	0.0973898061288051	-2.63389091890438	0.00844126019583815	0.316408115692351	cds-CBV42330.1	HELO_2446	0.615571776155718	411	HELO_2446
HELO_2447	103.840508518475	-0.180548887960643	0.223421430652186	-0.808109085299499	0.419027787941947	0.996931366474211	cds-CBV42331.1	HELO_2447	0.628205128205128	234	HELO_2447
HELO_2448	1190.80918805486	0.0553022554991541	0.111161452758605	0.497494897077737	0.618840100524637	0.996931366474211	cds-CBV42332.1	ansA	0.702247191011236	1068	HELO_2448
HELO_2449	2379.21198503797	0.057211049321517	0.0981108243257253	0.583126782541117	0.559807955337543	0.996931366474211	cds-CBV42333.1	HELO_2449	0.701709401709402	1170	HELO_2449
HELO_2450	2603.61684794774	0.0752641812587079	0.0997403494984011	0.754601138227558	0.450488340525678	0.996931366474211	cds-CBV42334.1	HELO_2450	0.636726546906188	501	HELO_2450
HELO_2451	7396.7050031951	-0.0302457495701253	0.0715364322865375	-0.422802040909402	0.672439698488543	0.996931366474211	cds-CBV42335.1	rhlE	0.680491551459293	1302	HELO_2451
HELO_2452	645.541622894292	0.186502230310791	0.123225537512704	1.51350307797654	0.130151919905437	0.862035337470769	cds-CBV42336.1	HELO_2452	0.703891708967851	591	HELO_2452
HELO_2453	1422.12720305407	-0.0433224320235851	0.0875427070873298	-0.494871971235343	0.620690496874912	0.996931366474211	cds-CBV42337.1	pqiB	0.649373881932022	1677	HELO_2453
HELO_2454	1504.27255452386	-0.152370610742854	0.111863996457135	-1.36210591046817	0.173164463308824	0.928716956519496	cds-CBV42338.2	HELO_2454	0.674140508221226	1338	HELO_2454
HELO_2455	1461.47758957438	-0.0756017357785805	0.100354512390154	-0.75334665056873	0.451241632447141	0.996931366474211	cds-CBV42339.1	HELO_2455	0.633130081300813	984	HELO_2455
HELO_2456	1838.10590780671	-0.147055098596228	0.118544448086709	-1.2405059955964	0.214788297959047	0.949731259631805	cds-CBV42340.1	cydA	0.628450106157112	1413	HELO_2456
HELO_2457	715.837064295066	-0.0604196897651448	0.130691932217314	-0.462306193963674	0.643861758444585	0.996931366474211	cds-CBV42341.1	cydB	0.640796019900498	1005	HELO_2457
HELO_2458	675.758787305352	-0.151236774239573	0.119431611644671	-1.26630439091392	0.205404125534716	0.937602106277494	cds-CBV42342.1	cydD	0.678925861062464	1713	HELO_2458
HELO_2459	642.280114351293	-0.136709011286621	0.128007179880103	-1.06797924471634	0.285529874260618	0.976921681592636	cds-CBV42343.2	cydC	0.68270332187858	1746	HELO_2459
HELO_2460	1597.06844430713	-0.0418235227236152	0.104455009388508	-0.400397481829308	0.688863778681198	0.996931366474211	cds-CBV42344.1	HELO_2460	0.656626506024096	996	HELO_2460
HELO_2461	355.677046694904	0.0912410803103986	0.126244566072053	0.722732733370273	0.469844101005967	0.996931366474211	cds-CBV42345.1	fhs	0.674074074074074	1755	HELO_2461
HELO_2462	552.520948657147	0.0719491694847815	0.123639475639561	0.581927164545171	0.560615742183066	0.996931366474211	cds-CBV42346.1	HELO_2462	0.651245551601424	843	HELO_2462
HELO_2463	1263.3747957198	-0.0800800541491865	0.10884552164696	-0.735722085185332	0.461899846377947	0.996931366474211	cds-CBV42347.1	guaD	0.677753141167775	1353	HELO_2463
HELO_2464	345.047996293389	0.0855380815435705	0.135988618667244	0.629009121365348	0.529343084673772	0.996931366474211	cds-CBV42348.1	HELO_2464	0.713151927437642	882	HELO_2464
HELO_2465	1871.64512741636	-0.024358399241529	0.12639180498657	-0.192721349648557	0.847177202289314	0.996931366474211	cds-CBV42349.1	xdhB	0.675308641975309	2430	HELO_2465
HELO_2466	1143.74715999058	0.034491387712836	0.117694776290096	0.293057931711608	0.769477871360877	0.996931366474211	cds-CBV42350.1	xdhA	0.689243027888446	1506	HELO_2466
HELO_2467	1238.35873029356	-0.0420637627080284	0.0991956127474753	-0.424048620125077	0.671530355325187	0.996931366474211	cds-CBV42351.1	HELO_2467	0.646879756468798	657	HELO_2467
HELO_2468	603.10791709453	0.277486138311252	0.157466596124	1.76219049081838	0.0780371181994464	0.790475955150853	cds-CBV42352.1	HELO_2468	0.646288209606987	1374	HELO_2468
HELO_2469	1941.6749997474	-0.0808351805461753	0.0999515652538822	-0.808743518331601	0.418662690662891	0.996931366474211	cds-CBV42353.2	HELO_2469	0.695848746403617	2433	HELO_2469
HELO_2470	591.669385692863	-0.0403775889849921	0.135533173309897	-0.2979166502113	0.76576677963154	0.996931366474211	cds-CBV42354.1	HELO_2470	0.66887417218543	453	HELO_2470
HELO_2471	754.531040694572	0.00684657739012639	0.140062766451261	0.0488822087668021	0.961013167258342	0.996931366474211	cds-CBV42355.1	HELO_2471	0.548850574712644	348	HELO_2471
HELO_2472	474.020415185208	-0.139921494543101	0.125525246870359	-1.11468806500425	0.264984117230544	0.976921681592636	cds-CBV42356.1	HELO_2472	0.626068376068376	468	HELO_2472
HELO_2473	515.442066946941	0.090091886578831	0.114059450018475	0.789867797576076	0.429604979573845	0.996931366474211	cds-CBV42357.1	HELO_2473	0.59412780656304	579	HELO_2473
HELO_2474	3255.32100392369	0.148993651894868	0.0841961561263841	1.76960159168334	0.0767935335268548	0.786614843423729	cds-CBV42358.1	HELO_2474	0.648689138576779	1335	HELO_2474
HELO_2475	1614.42922861069	0.0826714719892878	0.0957468496352496	0.863438037953491	0.3878966732203	0.996931366474211	cds-CBV42359.2	hutH	0.669265756985055	1539	HELO_2475
HELO_2476	302.651584149616	0.142282181883687	0.144723164860303	0.983133432861471	0.3255417716243	0.996931366474211	cds-CBV42360.1	hutU	0.661904761904762	1680	HELO_2476
HELO_2477	46.1441720757939	0.323901296142383	0.34575479162092	0.936794815261746	0.348864112798748	0.996931366474211	cds-CBV42361.1	hutG	0.711252653927813	942	HELO_2477
HELO_2478	94.9524546901781	-0.0501318483710045	0.224546917773626	-0.223257788920283	0.823334877689252	0.996931366474211	cds-CBV42362.1	hutI	0.684596577017115	1227	HELO_2478
HELO_2479	125.507378959486	0.00921366711448137	0.203776832776536	0.0452144975900435	0.963936338662669	0.996931366474211	cds-CBV42363.1	HELO_2479	0.653122648607976	1329	HELO_2479
HELO_2480	631.411075175871	-0.0763727066920623	0.137743090432165	-0.554457624353028	0.579265698802866	0.996931366474211	cds-CBV42364.1	hutC	0.637130801687764	711	HELO_2480
HELO_2481	775.186480508505	0.0516121843853987	0.114562579015577	0.450515210367089	0.652338989196098	0.996931366474211	cds-CBV42365.2	HELO_2481	0.665071770334928	627	HELO_2481
HELO_2482	749.963055409332	-0.281421410077878	0.102932584698682	-2.73403617427555	0.00625631706369735	0.270130348155337	cds-CBV42366.1	HELO_2482	0.660357518401682	951	HELO_2482
HELO_2483	2746.90244919957	0.0340197874597715	0.135567865665222	0.250942856500977	0.801858289575017	0.996931366474211	cds-CBV42367.1	HELO_2483	0.632341723874905	1311	HELO_2483
HELO_2484	625.294223304825	0.0350469681574111	0.162850049557901	0.215210055216778	0.829603551673193	0.996931366474211	cds-CBV42368.1	HELO_2484	0.630751964085297	891	HELO_2484
HELO_2485	522.355415925773	0.17216951210226	0.1560645488274	1.10319424491895	0.269942820041312	0.976921681592636	cds-CBV42369.1	HELO_2485	0.632536973833902	879	HELO_2485
HELO_2486	901.184695178677	0.0872415749476086	0.131513022838982	0.663368334666165	0.507094680972617	0.996931366474211	cds-CBV42370.1	HELO_2486	0.653543307086614	1143	HELO_2486
HELO_2487	397.64281405988	-0.176371959134286	0.136226464445939	-1.29469673790351	0.195424865720754	0.936081087124702	cds-CBV42371.1	HELO_2487	0.665191740412979	678	HELO_2487
HELO_2488	376.797903789941	-0.208504759854025	0.131888030117426	-1.58092254216235	0.113895749394665	0.853528620910079	cds-CBV42372.1	HELO_2488	0.63963963963964	777	HELO_2488
HELO_2489	310.313067334744	-0.0152274531848788	0.155758304953052	-0.0977633468049656	0.922120212927344	0.996931366474211	cds-CBV42373.1	HELO_2489	0.672985781990521	633	HELO_2489
HELO_2490	827.564774608459	0.0914466085841296	0.120200181881109	0.760785941859725	0.446784932534074	0.996931366474211	cds-CBV42374.1	mtlD	0.642276422764228	1476	HELO_2490
HELO_2491	1532.35135948121	-0.1661687707621	0.0899753262165667	-1.84682598829527	0.0647723640743127	0.757904956136524	cds-CBV42375.1	xylB	0.677376171352075	1494	HELO_2491
HELO_2492	773.13815992395	-0.0521124478932704	0.105347287950512	-0.494672894832856	0.620831037620231	0.996931366474211	cds-CBV42376.1	talA4	0.667718191377497	951	HELO_2492
HELO_2493	190.076320083902	-0.328917476562887	0.168488014949938	-1.95217135569326	0.0509178637685992	0.706019647620699	cds-CBV42377.1	HELO_2493	0.642857142857143	210	HELO_2493
HELO_2494	282.736071780421	-0.129449795012588	0.161995489020069	-0.799095059965228	0.424235293895205	0.996931366474211	cds-CBV42378.1	HELO_2494	0.663841807909605	1062	HELO_2494
HELO_2495	143.705684693199	0.0168027885107747	0.204122142303665	0.0823173239372425	0.934394378662399	0.996931366474211	cds-CBV42379.2	HELO_2495	0.625	1056	HELO_2495
HELO_2496	59.0247248446823	-0.353298973467948	0.268146767557277	-1.31755820398798	0.187651584841984	0.936081087124702	cds-CBV42380.1	HELO_2496	0.640522875816993	306	HELO_2496
HELO_2497	113.800747294815	-0.125004781747647	0.232579750283527	-0.537470616402588	0.590942576383822	0.996931366474211	cds-CBV42381.1	HELO_2497	0.575581395348837	516	HELO_2497
HELO_2498	1581.86431104088	-0.16437161688344	0.119325424838694	-1.37750707450353	0.16835552906648	0.920289598791288	cds-CBV42382.1	pka1	0.600223964165734	2679	HELO_2498
HELO_2499	1600.93177165102	0.0627718320448673	0.0944399662722376	0.664674443698105	0.506258743182377	0.996931366474211	cds-CBV42383.1	HELO_2499	0.579457364341085	1032	HELO_2499
HELO_2500	61.6056958500366	-0.417524393083018	0.311410320125032	-1.34075323166998	0.180000585263103	0.936081087124702	cds-CBV42384.1	HELO_2500	0.637333333333333	375	HELO_2500
HELO_2501	245.365052643138	-0.0287222229857214	0.160001825848051	-0.179511845152305	0.857535817313089	0.996931366474211	cds-CBV42385.1	HELO_2501	0.648907103825137	732	HELO_2501
HELO_2502	897.418303490361	-0.118941602637888	0.134977314525633	-0.881196985255628	0.378211210743582	0.996931366474211	cds-CBV42386.1	ctaC	0.632707774798928	1119	HELO_2502
HELO_2503	327.815682153153	-0.159711520981293	0.165945904663587	-0.96243122905062	0.335833032902358	0.996931366474211	cds-CBV42387.1	ctaD	0.616605616605617	1638	HELO_2503
HELO_2504	45.7595290920326	-0.325861948657078	0.335845974464007	-0.970272009891249	0.331910925240855	0.996931366474211	cds-CBV42388.1	ctaG	0.649659863945578	588	HELO_2504
HELO_2505	256.13606526659	-0.225282359351507	0.172388052738239	-1.30683278668728	0.191269507361553	0.936081087124702	cds-CBV42389.1	ctaE	0.621527777777778	864	HELO_2505
HELO_2506	115.35182892744	-0.181044937008683	0.237985425763573	-0.760739597510236	0.446812618566083	0.996931366474211	cds-CBV42390.1	HELO_2506	0.625641025641026	195	HELO_2506
HELO_2507	182.678656755179	-0.224029022877162	0.180189030412454	-1.24330000757737	0.213757301428378	0.949731259631805	cds-CBV42391.1	HELO_2507	0.676595744680851	705	HELO_2507
HELO_2508	101.275111687628	-0.287910694528592	0.215093038597903	-1.33854027264367	0.180720381324698	0.936081087124702	cds-CBV42392.1	HELO_2508	0.68342644320298	537	HELO_2508
HELO_2509	185.897925485403	-0.283829920378201	0.198508817241065	-1.42981014306041	0.152771517140368	0.893831294967061	cds-CBV42393.1	ctaA	0.656308851224105	1062	HELO_2509
HELO_2510	244.694130404473	0.0687368162068634	0.161217384175257	0.426361068680663	0.669844765025122	0.996931366474211	cds-CBV42394.1	cyoE2	0.646799116997792	906	HELO_2510
HELO_2511	2869.03384353269	0.106282132324286	0.100845471406291	1.05391080870742	0.291923753828996	0.976921681592636	cds-CBV42395.1	sdcS	0.653526970954357	1446	HELO_2511
HELO_2512	1521.88716796025	0.178028165136504	0.103555734795139	1.71915312549993	0.0855864934646918	0.804523013233833	cds-CBV42396.1	HELO_2512	0.587606837606838	468	HELO_2512
HELO_2513	253193.362282328	-0.0641061502015127	0.0747780962948392	-0.857285132651029	0.391287323025644	0.996931366474211	cds-CBV42397.1	HELO_2513	0.648216482164822	813	HELO_2513
HELO_2514	24633.9884504176	-0.0393832459215661	0.0784392993561216	-0.502085641315618	0.61560727999156	0.996931366474211	cds-CBV42398.1	thrS	0.618746708794102	1899	HELO_2514
HELO_2515	17101.2451270713	-0.315170080913309	0.0894560431428866	-3.52318378770558	0.000426395568189231	0.0484811761031155	cds-CBV42399.1	infC	0.577235772357724	492	HELO_2515
HELO_2516	5292.000816964	0.101106239536846	0.326245937283854	0.309908041701918	0.756630887289559	0.996931366474211	cds-CBV42400.1	rpmI	0.558974358974359	195	HELO_2516
HELO_2517	12763.7232874435	-0.189574181849508	0.127149240339642	-1.49095803752438	0.13597251230125	0.866970221136143	cds-CBV42401.1	rplT	0.624293785310734	354	HELO_2517
HELO_2518	13058.4733952044	-0.00746529708383262	0.0797306125075019	-0.0936315029955428	0.925401883764513	0.996931366474211	cds-CBV42402.1	pheS	0.649019607843137	1020	HELO_2518
HELO_2519	23596.6775002621	0.0166553498673735	0.0882479671714577	0.18873352442231	0.850301675065867	0.996931366474211	cds-CBV42403.1	pheT	0.663303909205549	2379	HELO_2519
HELO_2520	2568.78411970618	0.0474294015431178	0.124652702957377	0.380492363325131	0.703579964238733	0.996931366474211	cds-CBV42404.1	ihfA	0.631436314363144	369	HELO_2520
HELO_2521	65.142846376756	0.0600299264141019	0.25251637146667	0.237726869214202	0.812092942382586	0.996931366474211	cds-CBV42405.1	HELO_2521	0.603864734299517	207	HELO_2521
HELO_2522	1822.01982071341	-0.241636499131927	0.114788234091638	-2.10506330238535	0.0352857981286887	0.610963743233285	cds-CBV42406.2	HELO_2522	0.625806451612903	465	HELO_2522
HELO_2523	464.45413325914	-0.0389107306869553	0.126146327332066	-0.308457103031839	0.757734536708544	0.996931366474211	cds-CBV42407.1	HELO_2523	0.674666666666667	375	HELO_2523
HELO_2524	5036.2987797863	-0.0109033363790155	0.111391039241335	-0.0978834244951494	0.922024862111257	0.996931366474211	cds-CBV42408.2	ygdH	0.630690161527166	1362	HELO_2524
HELO_2525	1735.30881630184	-0.110592836777439	0.0920597485968726	-1.20131586782539	0.229628697496333	0.965504737912725	cds-CBV42409.2	HELO_2525	0.645569620253165	948	HELO_2525
HELO_2526	7406.93379507416	0.0758007547435039	0.0995043802674184	0.761783094772202	0.446189471649384	0.996931366474211	cds-CBV42410.1	gcvP	0.651813471502591	2895	HELO_2526
HELO_2527	2471.48780962174	-0.114387291171163	0.104309276356333	-1.09661666887998	0.272808997691269	0.976921681592636	cds-CBV42411.1	gcvH	0.615776081424936	393	HELO_2527
HELO_2528	13890.011862436	0.0484302817346677	0.0898796771849036	0.538834620367353	0.590000972936505	0.996931366474211	cds-CBV42412.1	HELO_2528	0.647058823529412	1377	HELO_2528
HELO_2529	9748.45326961987	0.0530492893891897	0.0828683330310099	0.640163587812708	0.522066252503801	0.996931366474211	cds-CBV42413.1	gcvT	0.63963963963964	1110	HELO_2529
HELO_2530	165.238293141494	0.254602870035027	0.202004439980272	1.26038254436334	0.207531395555411	0.937602106277494	cds-CBV42414.1	alkB	0.669871794871795	624	HELO_2530
HELO_2531	4.34709999431417	0.322533197266865	0.971824264107858	0.331884281118411	0.739976640164202	NA	cds-CBV42415.1	HELO_2531	0.650092081031308	543	HELO_2531
HELO_2532	182.573138943575	-0.0828795744073206	0.20805544237212	-0.39835331132115	0.690369768298372	0.996931366474211	cds-CBV42416.1	HELO_2532	0.662348877374784	1158	HELO_2532
HELO_2533	709.126496037504	-0.0534855246687427	0.126033377682842	-0.424375872900406	0.671291713565459	0.996931366474211	cds-CBV42417.1	HELO_2533	0.692982456140351	912	HELO_2533
HELO_2534	550.169458741263	-0.0489550586003388	0.115401686954217	-0.424214410485704	0.671409452276037	0.996931366474211	cds-CBV42418.2	yihG	0.654022988505747	870	HELO_2534
HELO_2535	1179.56822800453	0.0989429686318133	0.116927407604518	0.846191416185904	0.397445969709734	0.996931366474211	cds-CBV42419.1	HELO_2535	0.67025641025641	1950	HELO_2535
HELO_2536	335.685903072367	0.0183566833090938	0.136346954240623	0.134632147900408	0.892902722655557	0.996931366474211	cds-CBV42420.1	HELO_2536	0.659016393442623	915	HELO_2536
HELO_2537	51.8438809608178	-0.00812584657412743	0.338696795342268	-0.023991507111592	0.98085938310186	0.996931366474211	cds-CBV42421.1	scoA	0.631054131054131	702	HELO_2537
HELO_2538	108.30376630076	0.0322282266036692	0.218857040738808	0.147256978778816	0.882929188177028	0.996931366474211	cds-CBV42422.1	scoB	0.636500754147813	663	HELO_2538
HELO_2539	580.821991402465	-0.0867874101838462	0.130623070584332	-0.664411040068261	0.506427268785874	0.996931366474211	cds-CBV42423.1	HELO_2539	0.66010498687664	762	HELO_2539
HELO_2540	2640.45906163402	-0.26248365402684	0.0984793754675207	-2.66536676111851	0.00769043994756513	0.298091939331189	cds-CBV42424.1	grxA	0.626373626373626	273	HELO_2540
HELO_2541	1200.72392709995	0.0548762811328094	0.0906733614243337	0.605208412600908	0.545040526813219	0.996931366474211	cds-CBV42425.1	HELO_2541	0.661800486618005	822	HELO_2541
HELO_2542	1015.8880562756	-0.0340331702989807	0.0958810200439604	-0.354952109222209	0.722625469351337	0.996931366474211	cds-CBV42426.1	bdh	0.656290531776913	771	HELO_2542
HELO_2543	575.750281249364	-0.0278697397538217	0.114459630213009	-0.24348968891439	0.807626071854146	0.996931366474211	cds-CBV42427.1	yjjV	0.68503937007874	762	HELO_2543
HELO_2544	1902.36127531103	-0.0408361918040612	0.0936465812430107	-0.436067086080721	0.662788056661094	0.996931366474211	cds-CBV42428.2	ygfZ	0.682080924855491	1038	HELO_2544
HELO_2545	1915.30184048324	-0.0618124117788705	0.091061113527596	-0.678801404730663	0.497263703614736	0.996931366474211	cds-CBV42429.1	HELO_2545	0.651851851851852	405	HELO_2545
HELO_2546	4286.14035198668	0.0527057503303178	0.0741009585053063	0.711269481440563	0.476917259509034	0.996931366474211	cds-CBV42430.1	uvrB	0.643422354104847	2022	HELO_2546
HELO_2547	17360.0260402448	-0.0955906072756604	0.166816777280856	-0.573027538559398	0.566626048131151	0.996931366474211	cds-CBV42431.1	fumA	0.655378486055777	1506	HELO_2547
HELO_2548	2211.92163278972	-0.0907041822820631	0.155160455089035	-0.584583115781754	0.55882806333421	0.996931366474211	cds-CBV42432.1	clsA	0.636363636363636	1419	HELO_2548
HELO_2549	1286.15558536672	-0.0382142827902996	0.0981657600101155	-0.389283216330845	0.697066650505274	0.996931366474211	cds-CBV42433.1	HELO_2549	0.642701525054466	918	HELO_2549
HELO_2550	671.024387250246	-0.0520222428771918	0.113848363594249	-0.456943264135063	0.647711825988143	0.996931366474211	cds-CBV42434.1	nadM	0.66027397260274	1095	HELO_2550
HELO_2551	3010.25054672805	0.00392748410292136	0.107079221808829	0.0366783026303011	0.970741508992873	0.996931366474211	cds-CBV42435.1	HELO_2551	0.640812557710065	1083	HELO_2551
HELO_2552	267.685599726524	-0.116958636110452	0.153003810083008	-0.764416494249389	0.444619082480545	0.996931366474211	cds-CBV42436.1	ldh	0.669556840077071	1038	HELO_2552
HELO_2553	206.595794627272	-0.72400562391307	0.24213282812078	-2.99011757113713	0.0027887008613576	0.164004459277427	cds-CBV42437.1	acyP	0.663003663003663	273	HELO_2553
HELO_2554	7398.47907905131	0.0777144057414269	0.0730388140711579	1.06401516412512	0.287321830086935	0.976921681592636	cds-CBV42438.1	HELO_2554	0.669851380042463	942	HELO_2554
HELO_2555	2844.78578936826	0.0248979274521694	0.0847272219449554	0.293859834898692	0.768865010793286	0.996931366474211	cds-CBV42439.1	rbsK	0.666666666666667	900	HELO_2555
HELO_2556	2094.66195040543	0.0182649597248373	0.0839407010393375	0.21759360475531	0.827745767774436	0.996931366474211	cds-CBV42440.1	HELO_2556	0.661272923408846	927	HELO_2556
HELO_2557	1306.65710337084	-0.0963917063521738	0.169838635601932	-0.567548755973857	0.570341411327831	0.996931366474211	cds-CBV42441.2	HELO_2557	0.636015325670498	261	HELO_2557
HELO_2558	20106.5575282897	0.0693875458672679	0.0880586633966341	0.7879695556442	0.43071451390999	0.996931366474211	cds-CBV42442.1	aspS	0.646464646464647	1782	HELO_2558
HELO_2559	1825.08950042444	-0.27025240439856	0.114061991880337	-2.36934670299361	0.017819540472667	0.447111827818277	cds-CBV42443.1	HELO_2559	0.621513944223108	753	HELO_2559
HELO_2560	1372.87620567878	-0.0882399530297208	0.104064488616273	-0.847935296689891	0.39647400593943	0.996931366474211	cds-CBV42444.1	ruvC	0.670349907918969	543	HELO_2560
HELO_2561	3515.0180539625	0.015401137473415	0.0796333625542917	0.19340056704142	0.846645271383527	0.996931366474211	cds-CBV42445.1	ruvA	0.647058823529412	612	HELO_2561
HELO_2562	2430.42273554652	0.0284778090731731	0.0984809562504204	0.289170720486901	0.772450736815986	0.996931366474211	cds-CBV42446.1	ruvB	0.664711632453568	1023	HELO_2562
HELO_2563	1705.12848068043	0.117699925273817	0.087771425154919	1.34098227374198	0.179926207933096	0.936081087124702	cds-CBV42447.2	tolQ	0.644927536231884	690	HELO_2563
HELO_2564	587.513378907019	0.121760000866796	0.130646878215671	0.931977882133509	0.351347956017001	0.996931366474211	cds-CBV42448.1	tolR	0.6281179138322	441	HELO_2564
HELO_2565	1683.08228217767	-0.0738141148917589	0.09980685635809	-0.739569580539902	0.459561205221929	0.996931366474211	cds-CBV42449.1	tolA	0.642297650130548	1149	HELO_2565
HELO_2566	4157.82323158323	0.0791010034640209	0.0927130102332379	0.853181266200145	0.39355879055728	0.996931366474211	cds-CBV42450.1	tolB	0.650387596899225	1290	HELO_2566
HELO_2567	15432.77308917	0.112982560618038	0.0826396418010485	1.36717147068521	0.171571565420821	0.921623007323497	cds-CBV42451.1	pal	0.646408839779006	543	HELO_2567
HELO_2568	7092.49267516983	0.0947654413132096	0.0850277407016098	1.11452380753915	0.265054536754735	0.976921681592636	cds-CBV42452.1	HELO_2568	0.640644361833953	807	HELO_2568
HELO_2569	3973.29501939878	0.0931165762107601	0.075453353189853	1.23409460645789	0.217167653097969	0.949731259631805	cds-CBV42453.1	yciK	0.643044619422572	762	HELO_2569
HELO_2570	1310.92162626481	-0.017341035603517	0.0925502045144241	-0.187368960387488	0.85137135762082	0.996931366474211	cds-CBV42454.1	HELO_2570	0.678571428571429	672	HELO_2570
HELO_2571	1804.13637838221	-0.106732406486178	0.082051546775143	-1.30079700726022	0.193327946641096	0.936081087124702	cds-CBV42455.1	ubiG	0.647382920110193	726	HELO_2571
HELO_2572	15412.8135277191	-0.172257346857734	0.124310358015988	-1.38570389150982	0.165837339429761	0.913846792883545	cds-CBV42456.1	galU	0.623042505592841	894	HELO_2572
HELO_2573	13770.4023990679	-0.0614578729036806	0.127699699454953	-0.481268735682189	0.630325514311096	0.996931366474211	cds-CBV42457.1	ugd2	0.645833333333333	1296	HELO_2573
HELO_2574	787.604959207609	-0.104342906513596	0.120612349096161	-0.865109645036482	0.386978611383073	0.996931366474211	cds-CBV42458.1	sodB	0.601036269430052	579	HELO_2574
HELO_2575	1415.74479162585	-0.167275277576645	0.101829012037928	-1.6427074586007	0.100443474856302	0.82756689066388	cds-CBV42459.1	HELO_2575	0.651851851851852	810	HELO_2575
HELO_2576	3598.26064644607	0.0358683640635835	0.104228773855316	0.344131114056601	0.730747684668266	0.996931366474211	cds-CBV42460.1	tamA	0.643511039310716	1857	HELO_2576
HELO_2577	7560.05907081823	-0.144896764830476	0.0905867641804842	-1.59953571740111	0.109701618887537	0.850436868239518	cds-CBV42461.1	tamB	0.676375404530744	4017	HELO_2577
HELO_2578	2873.0724822344	0.0155626161642605	0.0817995121109125	0.190253166096627	0.849110751327022	0.996931366474211	cds-CBV42462.1	msrA1	0.650406504065041	615	HELO_2578
HELO_2579	92.585167730492	-0.246105222416478	0.216254166150828	-1.13803690720497	0.255105071475502	0.976921681592636	cds-CBV42463.1	yheT	0.681372549019608	1020	HELO_2579
HELO_2580	253.261927237495	-0.0283873311828956	0.143348681658106	-0.19802994247691	0.843021636904202	0.996931366474211	cds-CBV42464.1	HELO_2580	0.646236559139785	930	HELO_2580
HELO_2581	598.716891030892	0.231165449279406	0.12474685870551	1.85307631533327	0.0638714210444393	0.757904956136524	cds-CBV42465.1	HELO_2581	0.639846743295019	1044	HELO_2581
HELO_2582	505.604786683866	0.233083388512165	0.117864712835704	1.97755021757078	0.047979470050374	0.694093157154861	cds-CBV42466.1	HELO_2582	0.641176470588235	1020	HELO_2582
HELO_2583	312.491421363929	-0.00691498245903826	0.151737117756967	-0.0455721221099888	0.96365128941198	0.996931366474211	cds-CBV42467.1	HELO_2583	0.627388535031847	942	HELO_2583
HELO_2584	445.042523553752	0.0872475403921277	0.144071586177092	0.605584645156081	0.54479060112788	0.996931366474211	cds-CBV42468.1	HELO_2584	0.614135625596944	1047	HELO_2584
HELO_2585	5149.3036094131	0.0308338443224467	0.115805342970332	0.266255800739229	0.790042210664536	0.996931366474211	cds-CBV42469.1	HELO_2585	0.61787072243346	1578	HELO_2585
HELO_2586	5784.11655591341	0.185711661033533	0.120639563812814	1.53939267653261	0.123708460841316	0.856383850952651	cds-CBV42470.1	can	0.619266055045872	654	HELO_2586
HELO_2587	3789.67580292805	0.111320973710632	0.0930374061311957	1.19651845789482	0.231494300000742	0.965504737912725	cds-CBV42471.1	gor	0.643906020558003	1362	HELO_2587
HELO_2588	3126.96647834627	-0.0768024315372007	0.0954650373524824	-0.804508474171812	0.421103377261887	0.996931366474211	cds-CBV42472.1	ectA	0.635578583765112	579	HELO_2588
HELO_2589	17731.0260209878	0.103466811008768	0.0775271481627555	1.33458812120313	0.182011187973417	0.936081087124702	cds-CBV42473.1	ectB	0.642969984202212	1266	HELO_2589
HELO_2590	8011.65510793487	0.0296900120990562	0.0870412427660919	0.34110280546939	0.733026189292336	0.996931366474211	cds-CBV42474.1	ectC	0.608695652173913	414	HELO_2590
HELO_2591	1322.43104976992	-0.00108419563053591	0.0906730817092178	-0.0119571940216265	0.990459766835155	0.998920547330092	cds-CBV42475.1	HELO_2591	0.654797230464886	1011	HELO_2591
HELO_2592	530.366101687601	-0.0515441487617389	0.142551727699222	-0.361582069846918	0.717664365520952	0.996931366474211	cds-CBV42476.2	HELO_2592	0.583333333333333	684	HELO_2592
HELO_2593	1200.94442679597	0.0668618714209249	0.0936639613228107	0.713848426616156	0.475320910985835	0.996931366474211	cds-CBV42477.1	HELO_2593	0.644389438943894	1212	HELO_2593
HELO_2594	1118.23349907819	-0.332960112670812	0.133716363499126	-2.49004761988602	0.0127725980647502	0.392498486476243	cds-CBV42478.1	HELO_2594	0.571428571428571	420	HELO_2594
HELO_2595	214.137292409079	-0.135466490122954	0.179155156941454	-0.756140612615594	0.449564894496883	0.996931366474211	cds-CBV42479.1	HELO_2595	0.615776081424936	1179	HELO_2595
HELO_2596	2349.08979531893	-0.105047722012044	0.0926908852690757	-1.13331231767932	0.257083120837642	0.976921681592636	cds-CBV42480.1	HELO_2596	0.614285714285714	840	HELO_2596
HELO_2597	2756.51882491533	-0.0487317458072774	0.0991720006452928	-0.49138613207548	0.623153370825248	0.996931366474211	cds-CBV42481.1	HELO_2597	0.622354497354497	1512	HELO_2597
HELO_2598	2275.61249451739	-0.0690931457608056	0.108514745516223	-0.636716654793019	0.524309423113251	0.996931366474211	cds-CBV42482.1	HELO_2598	0.629405840886203	993	HELO_2598
HELO_2599	1078.79778822226	-0.0391052129083913	0.101137365447592	-0.386654454912168	0.69901203819948	0.996931366474211	cds-CBV42483.1	hisI	0.646666666666667	450	HELO_2599
HELO_2600	133.793955230289	-0.0697922277623782	0.183267023990051	-0.380822617418434	0.703334875359076	0.996931366474211	cds-CBV42484.2	yidD	0.699346405228758	306	HELO_2600
HELO_2601	1405.37409404487	-0.00520972153774939	0.106479053789685	-0.0489271960289911	0.960977315514824	0.996931366474211	cds-CBV42485.1	sufE	0.589201877934272	426	HELO_2601
HELO_2602	925.165175940676	-0.0528433387411824	0.113226555521817	-0.46670446254987	0.64071133655966	0.996931366474211	cds-CBV42486.1	HELO_2602	0.671604938271605	1215	HELO_2602
HELO_2603	783.383304210216	-0.193857524207261	0.104881561129693	-1.84834705089433	0.0645521532556267	0.757904956136524	cds-CBV42487.2	HELO_2603	0.654214559386973	1044	HELO_2603
HELO_2604	2889.2220902174	-0.0843861681650166	0.112386025835841	-0.750859971579357	0.452736932545267	0.996931366474211	cds-CBV42488.2	nfuA	0.641285956006768	591	HELO_2604
HELO_2605	12221.6970388056	0.0308266677351346	0.0825629452712095	0.373371706082827	0.708871814687294	0.996931366474211	cds-CBV42489.1	metH	0.643492320129345	3711	HELO_2605
HELO_2606	908.036132401663	0.0112054334233404	0.106599258640233	0.105117367290125	0.916282678546783	0.996931366474211	cds-CBV42490.1	HELO_2606	0.657266811279826	1383	HELO_2606
HELO_2607	17564.9738128102	-0.0142015643663067	0.129793546753422	-0.109416567476089	0.912872093696025	0.996931366474211	cds-CBV42491.1	HELO_2607	0.635813672111313	1653	HELO_2607
HELO_2608	2969.11261742219	0.103682142953688	0.0982267833278088	1.05553841265139	0.291179151047577	0.976921681592636	cds-CBV42492.1	HELO_2608	0.674418604651163	516	HELO_2608
HELO_2609	347.143276366901	-0.129281729450198	0.138316940197215	-0.934677482496831	0.349954534737136	0.996931366474211	cds-CBV42493.1	smrA	0.651515151515151	594	HELO_2609
HELO_2610	227.13566350863	-0.061661791610296	0.184619017755659	-0.333994798368522	0.738383483815493	0.996931366474211	cds-CBV42494.1	HELO_2610	0.629107981220657	426	HELO_2610
HELO_2611	48.8862721632357	0.132242730211685	0.303697865810166	0.435441750171357	0.663241811313171	0.996931366474211	cds-CBV42495.1	HELO_2611	0.649350649350649	462	HELO_2611
HELO_2612	468.459523715505	0.05066149333047	0.134389872249461	0.376974041886354	0.706192895809175	0.996931366474211	cds-CBV42496.1	HELO_2612	0.652046783625731	342	HELO_2612
HELO_2613	1187.99828745714	0.117292556238591	0.0875950596801824	1.33903163793525	0.180560373524676	0.936081087124702	cds-CBV42497.1	wrbA	0.656957928802589	618	HELO_2613
HELO_2614	806.507430825382	0.118175696985199	0.106671953553187	1.10784224952135	0.267929950050832	0.976921681592636	cds-CBV42498.1	HELO_2614	0.648989898989899	396	HELO_2614
HELO_2615	2427.56821892037	-0.0481417272445171	0.084524430879842	-0.569559909997552	0.568976225964156	0.996931366474211	cds-CBV42499.1	pdxH	0.64797507788162	642	HELO_2615
HELO_2616	1696.83746575349	-0.0783743278737555	0.102438970043524	-0.765083130379538	0.444222044530966	0.996931366474211	cds-CBV42500.1	pka2	0.636132315521629	2751	HELO_2616
HELO_2617	1257.10463962737	-0.0187243359615791	0.118735619374331	-0.157697715818099	0.874695000485396	0.996931366474211	cds-CBV42501.1	HELO_2617	0.64951768488746	933	HELO_2617
HELO_2618	555.45782008654	-0.279827061795589	0.124126016125902	-2.25437882024473	0.0241723465468646	0.503593149409516	cds-CBV42502.1	HELO_2618	0.614533965244866	633	HELO_2618
HELO_2619	403.69326388832	-0.0723703581786699	0.161294183119147	-0.448685481268786	0.653658559587754	0.996931366474211	cds-CBV42503.1	HELO_2619	0.642201834862385	327	HELO_2619
HELO_2620	637.683737792721	0.0402237892381112	0.109495785041622	0.36735468148679	0.713354470930195	0.996931366474211	cds-CBV42504.1	moaB	0.672413793103448	522	HELO_2620
HELO_2621	2570.60380412293	0.0205548800346686	0.0781252721651582	0.263101547873205	0.792472310934775	0.996931366474211	cds-CBV42505.2	moeA	0.67816091954023	1218	HELO_2621
HELO_2622	642.856368787087	-0.138649397251786	0.11900013987644	-1.16511961578993	0.243970577758794	0.975553104228952	cds-CBV42506.1	acpH	0.659574468085106	564	HELO_2622
HELO_2623	321.176576323925	0.119202655774661	0.17352111639612	0.686963398175361	0.492105793851706	0.996931366474211	cds-CBV42507.1	tusE	0.633053221288515	357	HELO_2623
HELO_2624	256.277197405736	0.0365015470354949	0.16906959627706	0.215896576553472	0.829068365690462	0.996931366474211	cds-CBV42508.1	tusB	0.601374570446735	291	HELO_2624
HELO_2625	510.41707686945	0.0644071759325965	0.146212383545033	0.440504247116382	0.659571936907713	0.996931366474211	cds-CBV42509.1	tusC	0.64021164021164	378	HELO_2625
HELO_2626	820.284008980808	0.194187035577703	0.1342072997968	1.44691857947903	0.147919728810547	0.886856978580199	cds-CBV42510.1	tusD	0.615776081424936	393	HELO_2626
HELO_2627	14362.131613706	0.103962660568648	0.0858535899492004	1.2109296842469	0.22592235478809	0.965504737912725	cds-CBV42511.1	yccA	0.588938714499253	669	HELO_2627
HELO_2628	5133.62221227165	-0.368599523174455	0.554027389787297	-0.665309206672921	0.505852743151597	0.996931366474211	cds-CBV42512.1	HELO_2628	0.520417853751187	1053	HELO_2628
HELO_2629	1564.94122534973	-0.25804128671624	0.109012859163766	-2.36707200137366	0.017929444338833	0.447111827818277	cds-CBV42513.1	HELO_2629	0.601542699724518	9075	HELO_2629
HELO_2630	36.8735182537681	-0.37422511584319	0.398810823261533	-0.938352456893527	0.34806331005404	0.996931366474211	cds-CBV42514.1	HELO_2630	0.610350076103501	1314	HELO_2630
HELO_2631	13.2191935519938	0.132511251051896	0.55151488063281	0.240267771016173	0.81012267828714	NA	cds-CBV42515.1	HELO_2631	0.627811860940695	489	HELO_2631
HELO_2632	28.4621809606222	-0.112329058328228	0.379201564416507	-0.29622519754388	0.767058107052754	0.996931366474211	cds-CBV42516.1	HELO_2632	0.629969418960245	654	HELO_2632
HELO_2633	261.768600688359	-0.386342406977866	0.150376651996901	-2.56916483940491	0.0101943952160953	0.351243253354557	cds-CBV42517.1	HELO_2633	0.597701149425287	4959	HELO_2633
HELO_2634	97.1658531111322	-0.191445849635283	0.245518338765374	-0.779761913501035	0.43553102829182	0.996931366474211	cds-CBV42518.1	HELO_2634	0.624695863746959	1644	HELO_2634
HELO_2635	26.0269155680774	-0.0263331176041966	0.419459336414753	-0.0627787137348612	0.949942716406319	NA	cds-CBV42519.1	HELO_2635	0.621621621621622	555	HELO_2635
HELO_2636	32.2184648386728	-0.134689193039945	0.422876885804127	-0.318506869402013	0.750100484736181	0.996931366474211	cds-CBV42520.1	HELO_2636	0.600556715379262	1437	HELO_2636
HELO_2637	0	NA	NA	NA	NA	NA	cds-CBV42521.1	HELO_2637	0.539325842696629	267	HELO_2637
HELO_2638	65.715574446603	-0.0130241600008057	0.322678314243537	-0.0403626752276135	0.967803986839055	0.996931366474211	cds-CBV42522.1	HELO_2638	0.638279569892473	2325	HELO_2638
HELO_2639	4.13701900874418	1.34374909794787	1.06609576570898	1.26043939125323	0.207510899094047	NA	cds-CBV42523.1	HELO_2639	0.607565011820331	423	HELO_2639
HELO_2640	5.56580091755672	0.330463904462611	0.898368635081952	0.367848889150571	0.712985912632008	NA	cds-CBV42524.1	HELO_2640	0.639784946236559	558	HELO_2640
HELO_2641	14.9238096586013	0.858058149749862	0.524081873612596	1.63725973545909	0.101576210223495	NA	cds-CBV42525.1	HELO_2641	0.607843137254902	714	HELO_2641
HELO_2642	5.74207748140651	0.0516017295662301	0.990988992270756	0.0520709412200328	0.958472167090977	NA	cds-CBV42526.1	HELO_2642	0.608585858585859	396	HELO_2642
HELO_2644	18.7652285110207	0.658825180657854	0.491187162006551	1.34129153124948	0.179825818310394	NA	cds-CBV42528.1	HELO_2644	0.64	975	HELO_2644
HELO_2645	24.7449061810923	-0.0800675149309696	0.42859307907104	-0.186814764028652	0.851805870686487	NA	cds-CBV42529.1	HELO_2645	0.639555555555556	2250	HELO_2645
HELO_2646	45.8764574614591	0.198182066263927	0.307534456494333	0.64442231456942	0.51930161833591	0.996931366474211	cds-CBV42530.1	HELO_2646	0.615576323987539	1605	HELO_2646
HELO_2647	4.96222679498418	0.593900797491863	0.953115219743993	0.623115427378638	0.533208672442314	NA	cds-CBV42531.1	HELO_2647	0.629032258064516	558	HELO_2647
HELO_2648	5.90625689086443	-0.42407645464026	0.846070152835664	-0.501230841460295	0.616208671098504	NA	cds-CBV42532.1	HELO_2648	0.596014492753623	552	HELO_2648
HELO_2649	0.4583213868876	-0.81321751403967	3.41714614999108	-0.237981484649638	0.811895454811615	NA	cds-CBV42533.1	HELO_2649	0.589080459770115	348	HELO_2649
HELO_2650	12.0629732767667	-0.89784647956929	0.694662826198868	-1.292492480823	0.196186648221739	NA	cds-CBV42534.1	HELO_2650	0.623423423423423	555	HELO_2650
HELO_2651	39.7413299737604	-1.06187739932598	0.364640895139253	-2.91211823325648	0.00358986725302994	0.186325062569292	cds-CBV42535.1	HELO_2651	0.634146341463415	615	HELO_2651
HELO_2652	4.47416289558756	-0.280245415974175	0.976645333377989	-0.286946966720121	0.774152927677819	NA	cds-CBV42536.1	HELO_2652	0.615646258503401	294	HELO_2652
HELO_2653	6.00481181694536	-0.977580961229122	0.839859648029189	-1.1639813432198	0.244431572603344	NA	cds-CBV42537.1	HELO_2653	0.621031746031746	504	HELO_2653
HELO_2654	3.91636279040894	1.19552764666003	1.07330983215864	1.11387002228013	0.265334951633522	NA	cds-CBV42538.1	HELO_2654	0.637540453074434	309	HELO_2654
HELO_2655	17.6214148992832	0.0754382071960069	0.525322888813767	0.143603503297475	0.885813574102958	NA	cds-CBV42539.1	HELO_2655	0.626811594202899	828	HELO_2655
HELO_2656	25.8587525686064	0.0110036375159358	0.41932731281173	0.0262411657427052	0.979064981662009	NA	cds-CBV42540.1	HELO_2656	0.607476635514019	963	HELO_2656
HELO_2657	34.8158395183613	0.102284440217428	0.363468348158251	0.281412235028768	0.778394234953011	0.996931366474211	cds-CBV42541.1	HELO_2657	0.615803814713896	1101	HELO_2657
HELO_2658	40.6649159034917	-0.023389557998195	0.335552249794487	-0.0697046674922317	0.94442872669917	0.996931366474211	cds-CBV42542.1	HELO_2658	0.619775739041794	981	HELO_2658
HELO_2659	8.94301214830359	1.02170051633489	0.697430389980843	1.46494980862958	0.142934612004197	NA	cds-CBV42543.1	yfdP2	0.568306010928962	366	HELO_2659
HELO_2660	56.7239081117697	0.076019949499423	0.334221944700004	0.227453495214559	0.820071126974955	0.996931366474211	cds-CBV42544.1	yfdQ2	0.592731829573935	798	HELO_2660
HELO_2661	40.352580970143	0.640503792758155	0.329784662131949	1.94218793747869	0.0521143528347337	0.716743722817309	cds-CBV42545.1	HELO_2661	0.666666666666667	1806	HELO_2661
HELO_2662	15.4643123033504	0.128838434707799	0.511229053125556	0.252017043867334	0.801027889804492	NA	cds-CBV42546.1	HELO_2662	0.6002331002331	858	HELO_2662
HELO_2663	5.75593416432149	0.465430830717846	0.84305610107467	0.552075751690246	0.580896454427316	NA	cds-CBV42547.1	HELO_2663	0.609965635738832	582	HELO_2663
HELO_2664	21.3094181146766	0.0733506790639685	0.439134900651291	0.167034501141176	0.867342902274301	NA	cds-CBV42548.1	HELO_2664	0.589531680440771	363	HELO_2664
HELO_2665	131.900919600149	-0.383514836475484	0.21993309631394	-1.74377955343311	0.0811975371278101	0.800056260249406	cds-CBV42549.1	HELO_2665	0.588921282798834	1029	HELO_2665
HELO_2666	7.62489410736088	-0.388812702514931	0.745641105709988	-0.521447516154182	0.602055057969802	NA	cds-CBV42550.2	HELO_2666	0.481481481481482	891	HELO_2666
HELO_2667	421.320204484736	-0.0598464578610163	0.133376887139737	-0.448701863901772	0.653646739889882	0.996931366474211	cds-CBV42551.2	atvA	0.619582664526485	1869	HELO_2667
HELO_2668	114.64158189561	0.205710672342504	0.213557941003263	0.963254615473938	0.335419762949028	0.996931366474211	cds-CBV42552.1	atvX	0.646638054363376	699	HELO_2668
HELO_2669	78.3153570079965	-0.194331606802192	0.240286670213532	-0.80874901062759	0.418659530828026	0.996931366474211	cds-CBV42553.1	atvE	0.648888888888889	675	HELO_2669
HELO_2670	76.5919186358779	0.157370834166332	0.250473239642256	0.628294002150092	0.529811360036523	0.996931366474211	cds-CBV42554.1	atvK	0.633109619686801	447	HELO_2670
HELO_2671	262.686454680759	-0.128465379891431	0.148665848756508	-0.864121659183733	0.387521061918714	0.996931366474211	cds-CBV42555.1	atvI	0.643410852713178	1806	HELO_2671
HELO_2672	64.4136728525565	-0.344231309782056	0.27206354482352	-1.26526069490622	0.205777891371845	0.937602106277494	cds-CBV42556.1	atvD	0.623809523809524	630	HELO_2672
HELO_2673	440.160464827246	0.0186285762476767	0.127320054499549	0.146312977330234	0.883674321676906	0.996931366474211	cds-CBV42557.1	atvB	0.605206073752712	1383	HELO_2673
HELO_2674	298.448107084083	0.128178453898587	0.163693811618957	0.783037871932253	0.433604872778942	0.996931366474211	cds-CBV42558.1	arcC	0.631634819532909	942	HELO_2674
HELO_2675	374.23611111645	0.00336142839165642	0.12644846738594	0.0265833857946007	0.978792024792632	0.996931366474211	cds-CBV42559.1	arcB	0.596019900497512	1005	HELO_2675
HELO_2676	432.77718865537	-0.145203652058656	0.124709812934917	-1.16433220964283	0.244289408259558	0.975553104228952	cds-CBV42560.1	arcA	0.612569610182975	1257	HELO_2676
HELO_2677	171.631518548153	-0.0391551246276335	0.175319004060875	-0.223336453668411	0.823273657748069	0.996931366474211	cds-CBV42561.1	arcD	0.58545197740113	1416	HELO_2677
HELO_2678	89.3887962825957	-0.261863385460587	0.263449116783154	-0.993980881993726	0.320232175046301	0.996931366474211	cds-CBV42562.1	HELO_2678	0.602870813397129	627	HELO_2678
HELO_2679	181.465670090112	-0.298087352212767	0.223111157148601	-1.33604861371513	0.181533384196091	0.936081087124702	cds-CBV42563.1	HELO_2679	0.578616352201258	159	HELO_2679
HELO_2680	472.743149375124	-0.035632282096028	0.132603946244527	-0.268712079128631	0.788151255764705	0.996931366474211	cds-CBV42564.1	HELO_2680	0.600764087870105	1047	HELO_2680
HELO_2681	1504.0496368444	-0.104850464083309	0.158179042100345	-0.662859394589045	0.507420609763789	0.996931366474211	cds-CBV42565.1	HELO_2681	0.578313253012048	249	HELO_2681
HELO_2682	1150.44699130189	-0.192944715233287	0.113876009206163	-1.69434033189535	0.0902006307450931	0.822804688528493	cds-CBV42566.1	nhaP	0.615700058582308	1707	HELO_2682
HELO_2683	881.996581917153	-0.01085931596026	0.127372148768779	-0.0852565970287046	0.93205739640026	0.996931366474211	cds-CBV42567.1	HELO_2683	0.666666666666667	1173	HELO_2683
HELO_2684	2757.21667762024	-0.0312586725947579	0.0976009805823751	-0.320270067044825	0.748763612093816	0.996931366474211	cds-CBV42568.1	HELO_2684	0.644787644787645	777	HELO_2684
HELO_2685	1544.86980872588	-0.0162608815870093	0.142066639504411	-0.114459535635771	0.908873521419235	0.996931366474211	cds-CBV42569.1	HELO_2685	0.62719298245614	684	HELO_2685
HELO_2686	767.92781473419	-0.128743566685264	0.127555378545911	-1.00931507673684	0.312823551784077	0.992596404777197	cds-CBV42570.1	prpE	0.645735217163789	1911	HELO_2686
HELO_2687	132.497378665554	-0.31161351817057	0.218464987747754	-1.42637738606594	0.153759437674327	0.895024953269955	cds-CBV42571.1	HELO_2687	0.638364779874214	318	HELO_2687
HELO_2688	1512.19918424549	-0.241271226581729	0.102601952483075	-2.35152665951	0.0186965497871689	0.449112192422769	cds-CBV42572.1	sohB	0.656007751937985	1032	HELO_2688
HELO_2689	564.69504721977	-0.0395921698521097	0.128407960664974	-0.308331116288098	0.757830391252598	0.996931366474211	cds-CBV42573.1	HELO_2689	0.620915032679739	306	HELO_2689
HELO_2690	1461.57231396235	-0.103228235626725	0.111335305846996	-0.927183294116851	0.353831375086049	0.996931366474211	cds-CBV42574.1	nudC	0.664169787765293	801	HELO_2690
HELO_2691	1798.11266413195	0.0337866149603318	0.0854239920340056	0.395516694500557	0.692461603459756	0.996931366474211	cds-CBV42575.1	dnaQ	0.649739583333333	768	HELO_2691
HELO_2692	1130.33495293911	-0.0441992668382777	0.103701902923844	-0.426214617013697	0.669951467402589	0.996931366474211	cds-CBV42576.1	rnhA	0.64968152866242	471	HELO_2692
HELO_2693	1519.14851246915	-0.00052292101238918	0.0952427126352015	-0.00549040444062184	0.995619313073241	0.99942833339989	cds-CBV42577.1	HELO_2693	0.667953667953668	777	HELO_2693
HELO_2694	3290.37895921145	-0.00620980965867616	0.105069456994117	-0.0591019487140191	0.952870906507727	0.996931366474211	cds-CBV42578.1	gloB	0.635416666666667	768	HELO_2694
HELO_2695	3422.64642933952	0.0788283627173672	0.0879137201198848	0.896655978269055	0.369902517717775	0.996931366474211	cds-CBV42579.1	HELO_2695	0.665020576131687	1215	HELO_2695
HELO_2696	1090.6502406576	-0.0451787575305629	0.110190614159553	-0.410005497066613	0.681801915102728	0.996931366474211	cds-CBV42580.1	HELO_2696	0.650715071507151	1818	HELO_2696
HELO_2697	229.530902882534	-0.0832848571109123	0.163831451915919	-0.508356949394891	0.611203038260886	0.996931366474211	cds-CBV42581.1	HELO_2697	0.61731843575419	1074	HELO_2697
HELO_2698	221.928309200736	0.0617249163586719	0.157068915579319	0.392979833922017	0.69433437585607	0.996931366474211	cds-CBV42582.1	HELO_2698	0.641597028783658	1077	HELO_2698
HELO_2699	786.009454244719	0.144440252273728	0.104214245167373	1.38599336435965	0.165748929706925	0.913846792883545	cds-CBV42583.1	HELO_2699	0.667924528301887	1590	HELO_2699
HELO_2700	351.910746274646	-0.137891816604257	0.133038985069005	-1.03647676305359	0.299979774602453	0.976921681592636	cds-CBV42584.1	HELO_2700	0.617764471057884	1002	HELO_2700
HELO_2701	37.9455860917619	-0.21300882994072	0.33591090530381	-0.634122996834733	0.526000555779438	0.996931366474211	cds-CBV42585.1	HELO_2701	0.598603839441536	1719	HELO_2701
HELO_2702	1126.49571874708	0.0258087757003555	0.0930240732369195	0.27744190081447	0.781440811677313	0.996931366474211	cds-CBV42586.1	rsuA	0.642450142450142	702	HELO_2702
HELO_2703	1185.88565143054	-0.112233426757032	0.100412363762564	-1.11772517398774	0.263684387681235	0.976921681592636	cds-CBV42587.1	HELO_2703	0.639705882352941	816	HELO_2703
HELO_2704	757.765747545489	-0.0601505988085721	0.124365366232769	-0.483660368080217	0.628626924154876	0.996931366474211	cds-CBV42588.1	HELO_2704	0.653465346534653	909	HELO_2704
HELO_2705	1052.49442112891	0.0288265478871975	0.140602824081425	0.205021115866802	0.837555627362311	0.996931366474211	cds-CBV42589.1	HELO_2705	0.663747810858144	1713	HELO_2705
HELO_2706	593.175279929709	-0.0470547027075959	0.142172763418546	-0.330968475087387	0.740668298071607	0.996931366474211	cds-CBV42590.1	HELO_2706	0.640723270440252	1272	HELO_2706
HELO_2707	717.575938898009	-0.0732556966538105	0.126799054135302	-0.577730623886536	0.563446000314958	0.996931366474211	cds-CBV42591.1	HELO_2707	0.637037037037037	540	HELO_2707
HELO_2708	1698.48422456594	-0.0917143425805233	0.108398632183291	-0.846083947124387	0.397505915290616	0.996931366474211	cds-CBV42592.1	HELO_2708	0.632124352331606	579	HELO_2708
HELO_2709	3327.6686785107	0.0464304808661629	0.0915833348355055	0.506975214972871	0.612172209176038	0.996931366474211	cds-CBV42593.1	nagZ	0.668639053254438	1014	HELO_2709
HELO_2710	544.595355232773	0.0670824429347193	0.135788572908715	0.494021267752892	0.621291159564525	0.996931366474211	cds-CBV42594.1	pilD	0.683098591549296	852	HELO_2710
HELO_2711	486.21063224413	0.243992244537903	0.128554271540525	1.89797072951394	0.0576999379654417	0.752316458447653	cds-CBV42595.1	coaE	0.672985781990521	633	HELO_2711
HELO_2712	229.396449771936	0.0152665782578755	0.211835269703196	0.0720681606951742	0.942547664401293	0.996931366474211	cds-CBV42596.1	yacG	0.623931623931624	234	HELO_2712
HELO_2713	921.912129838853	-0.0124295091369582	0.097856603926179	-0.127017581218481	0.898926483454586	0.996931366474211	cds-CBV42597.1	HELO_2713	0.652920962199313	873	HELO_2713
HELO_2714	1949.07757459914	-0.127771158409881	0.105733839969244	-1.20842256790303	0.226884763395573	0.965504737912725	cds-CBV42598.1	HELO_2714	0.576666666666667	300	HELO_2714
HELO_2715	7185.02672555609	-0.45435796211298	0.18354622449545	-2.47544161347892	0.0133071517974213	0.40408562448358	cds-CBV42599.1	HELO_2715	0.567708333333333	384	HELO_2715
HELO_2716	125206.351156828	-0.00707500284318306	0.0706195171610102	-0.10018480906705	0.920197605942612	0.996931366474211	cds-CBV42600.1	rpsA	0.601190476190476	1680	HELO_2716
HELO_2717	18716.4513867659	0.140520436798538	0.135200246094615	1.03935045133128	0.29864177901365	0.976921681592636	cds-CBV42601.1	cmk	0.671014492753623	690	HELO_2717
HELO_2718	14549.4301191047	-0.0246819315005298	0.0823242089872168	-0.299813770507803	0.764319210907876	0.996931366474211	cds-CBV42602.1	aroA	0.670189343901365	2271	HELO_2718
HELO_2719	7150.81640541898	-0.0903161145631907	0.100148204848905	-0.90182459784928	0.367150050901709	0.996931366474211	cds-CBV42603.1	pheA	0.637362637362637	1092	HELO_2719
HELO_2720	6436.26997543778	-0.0351560349535427	0.0714103250143672	-0.492310249903912	0.622500035258299	0.996931366474211	cds-CBV42604.1	serC	0.659498207885305	1116	HELO_2720
HELO_2721	19317.3461533244	0.000907929393291397	0.0793532178419879	0.0114416203650281	0.990871106938872	0.998920547330092	cds-CBV42605.1	gyrA	0.643333333333333	2700	HELO_2721
HELO_2722	236.966115157317	0.0690380932336344	0.145660699886048	0.473965134642657	0.635524770022913	0.996931366474211	cds-CBV42606.1	fadM	0.631205673758865	423	HELO_2722
HELO_2723	3820.89116007412	-0.00382894317610557	0.0811783796398502	-0.0471670313338695	0.962380103448212	0.996931366474211	cds-CBV42607.1	rdgC2	0.67416934619507	933	HELO_2723
HELO_2724	2620.68580634667	0.0461735190138269	0.0811113653263474	0.569260779029549	0.569179179298428	0.996931366474211	cds-CBV42608.1	HELO_2724	0.646907216494845	1164	HELO_2724
HELO_2725	1030.81421945539	0.0743605742916048	0.12682478871923	0.586325236907961	0.557656974812423	0.996931366474211	cds-CBV42609.1	HELO_2725	0.670962199312715	1164	HELO_2725
HELO_2726	1331.13241012235	0.0110877203668442	0.087332457319961	0.12695990364982	0.898972133925227	0.996931366474211	cds-CBV42610.2	HELO_2726	0.574468085106383	282	HELO_2726
HELO_2727	2626.88929470813	-0.0429263836442998	0.0823439505720793	-0.521305856059511	0.602153722184169	0.996931366474211	cds-CBV42611.1	thiI	0.654496281271129	1479	HELO_2727
HELO_2728	9620.22596536817	-0.0264689146797695	0.112007510416594	-0.23631374879526	0.813189219035963	0.996931366474211	cds-CBV42612.1	metG	0.638193421698576	2037	HELO_2728
HELO_2729	2068.31965422886	0.0542474879367961	0.115682861626499	0.468932797599206	0.639117672121876	0.996931366474211	cds-CBV42613.1	rnfB	0.70040899795501	978	HELO_2729
HELO_2730	1411.18256148964	-0.0157950300591851	0.114180053540541	-0.138334407537976	0.889976133628084	0.996931366474211	cds-CBV42614.1	nth	0.630503144654088	636	HELO_2730
HELO_2731	165.934406129332	0.0273445610525308	0.190399609378527	0.143616686724225	0.885803163162616	0.996931366474211	cds-CBV42615.1	HELO_2731	0.61025641025641	195	HELO_2731
HELO_2732	761.439092267118	-0.07914122038576	0.124221138237016	-0.637099462369738	0.524060058743678	0.996931366474211	cds-CBV42616.1	HELO_2732	0.665012406947891	1209	HELO_2732
HELO_2733	853.095711702445	-0.183264599852212	0.127906676401633	-1.43279932688387	0.151915193768257	0.890961993757344	cds-CBV42617.1	HELO_2733	0.651138716356108	966	HELO_2733
HELO_2734	761.617035600691	-0.0170047612565335	0.116060221705226	-0.146516704919993	0.88351350360306	0.996931366474211	cds-CBV42618.2	HELO_2734	0.670634920634921	1008	HELO_2734
HELO_2735	232.003838281798	-0.0399979344063659	0.209794140456617	-0.190653248557421	0.848797268961964	0.996931366474211	cds-CBV42619.1	HELO_2735	0.639455782312925	294	HELO_2735
HELO_2736	2968.46803931464	0.062939846472213	0.0960433350661316	0.655327581334771	0.512256866473339	0.996931366474211	cds-CBV42620.2	HELO_2736	0.645122681029324	1671	HELO_2736
HELO_2738	1242.96947358006	-0.262277795351116	0.136501020200374	-1.92143468939727	0.0546769287373462	0.735094686366428	cds-CBV42622.1	HELO_2738	0.665191740412979	678	HELO_2738
HELO_2739	340.761490155558	-0.108656150791182	0.149136464886491	-0.72856863593945	0.4662655697477	0.996931366474211	cds-CBV42623.1	HELO_2739	0.623655913978495	372	HELO_2739
HELO_2740	1378.34917596615	-0.0200239486426972	0.0861028945330781	-0.232558368116238	0.816104358372758	0.996931366474211	cds-CBV42624.1	HELO_2740	0.69692532942899	2049	HELO_2740
HELO_2741	372.26455966589	-0.176858511652173	0.166287100771262	-1.06357324670332	0.287522067279925	0.976921681592636	cds-CBV42625.1	HELO_2741	0.661220043572985	2754	HELO_2741
HELO_2742	3152.33299597354	-0.0253406980203446	0.0927007765146791	-0.273360148351421	0.784576383525276	0.996931366474211	cds-CBV42626.1	HELO_2742	0.653968253968254	315	HELO_2742
HELO_2743	19148.4999054208	-0.0656614121456013	0.0857544902101185	-0.765690659284611	0.443860386230009	0.996931366474211	cds-CBV42627.1	argG	0.622440622440622	1221	HELO_2743
HELO_2744	2088.7014796975	0.0471150437963418	0.105299106399379	0.44744011043782	0.654557320528218	0.996931366474211	cds-CBV42628.1	rnt	0.66966966966967	666	HELO_2744
HELO_2745	2550.30136929493	-0.263373954905079	0.114607278102589	-2.29805610311523	0.0215585962147732	0.4824366515335	cds-CBV42629.1	grxD	0.617816091954023	348	HELO_2745
HELO_2746	5572.27502285815	0.00956881032680139	0.0947617233086373	0.100977588763724	0.919568250803978	0.996931366474211	cds-CBV42630.1	argF	0.647122692725299	921	HELO_2746
HELO_2747	44.5197777352245	-0.151280628985202	0.31299313337129	-0.483335296706795	0.62885768187645	0.996931366474211	cds-CBV42631.1	HELO_2747	0.664466446644664	909	HELO_2747
HELO_2748	32.6881107546309	0.140169718853569	0.362405358120112	0.386776066393347	0.698921997148973	0.996931366474211	cds-CBV42632.1	lcdH	0.67816091954023	957	HELO_2748
HELO_2749	13.5871285061096	0.188840336543624	0.546543901402466	0.345517233032969	0.729705556997965	NA	cds-CBV42633.1	HELO_2749	0.683870967741935	465	HELO_2749
HELO_2750	66.306631860643	0.113795481097405	0.27099220982762	0.419921595420737	0.674542731171842	0.996931366474211	cds-CBV42634.1	HELO_2750	0.644444444444444	1620	HELO_2750
HELO_2751	23.9956133469017	-0.0844382183136339	0.407243618095927	-0.207340801823798	0.835743711175672	NA	cds-CBV42635.1	HELO_2751	0.692307692307692	819	HELO_2751
HELO_2752	1415.41421054166	-0.0725336516330012	0.46636779401056	-0.155528860621449	0.876404403276145	0.996931366474211	cds-CBV42636.1	HELO_2752	0.621004566210046	1095	HELO_2752
HELO_2753	335.287702613617	0.129896577725632	0.265126710647656	0.489941497815585	0.624175297021211	0.996931366474211	cds-CBV42637.1	ybiX	0.613333333333333	675	HELO_2753
HELO_2754	935.047953603142	-0.0371049741182114	0.104404386913804	-0.355396695627791	0.722292424011488	0.996931366474211	cds-CBV42638.1	cdhR	0.660436137071651	963	HELO_2754
HELO_2755	1808.3982481986	-0.00443631047298204	0.088863334425669	-0.0499228450255021	0.960183872301851	0.996931366474211	cds-CBV42639.1	HELO_2755	0.648562300319489	939	HELO_2755
HELO_2756	199.505245578325	-0.0886320517894395	0.158499541434963	-0.559194373605226	0.576029072591683	0.996931366474211	cds-CBV42640.1	HELO_2756	0.685416666666667	960	HELO_2756
HELO_2757	52.3204332273104	0.290446815724546	0.325495854484816	0.892321090184867	0.372220853087328	0.996931366474211	cds-CBV42641.2	HELO_2757	0.692619626926196	1233	HELO_2757
HELO_2758	388.761888940427	-0.0801284046726616	0.123520108140424	-0.648707371447304	0.516527538838035	0.996931366474211	cds-CBV42642.1	HELO_2758	0.683683683683684	999	HELO_2758
HELO_2759	197.455519643812	-0.0124417913676194	0.165754594225864	-0.0750615174543259	0.940165766034443	0.996931366474211	cds-CBV42643.1	HELO_2759	0.682456140350877	1140	HELO_2759
HELO_2760	53.599127720227	0.165498546713015	0.285086603849902	0.580520250611808	0.56156383459509	0.996931366474211	cds-CBV42644.1	HELO_2760	0.666666666666667	588	HELO_2760
HELO_2761	254.99600297388	0.0961145193568365	0.170949742389335	0.562238456832167	0.573953562990564	0.996931366474211	cds-CBV42645.1	aruI1	0.708020050125313	1596	HELO_2761
HELO_2762	254.536828156341	0.0681351877543629	0.168312391465359	0.404813853342379	0.68561434496848	0.996931366474211	cds-CBV42646.1	HELO_2762	0.657082002129925	939	HELO_2762
HELO_2763	128.456130591035	0.0787978125798697	0.210747883174374	0.373896104639266	0.708481614663574	0.996931366474211	cds-CBV42647.1	HELO_2763	0.682730923694779	747	HELO_2763
HELO_2764	296.809933257572	0.0616790937607255	0.161475807330883	0.381971112454868	0.70248279186784	0.996931366474211	cds-CBV42648.1	aruH	0.694166666666667	1200	HELO_2764
HELO_2765	192.00618477564	0.201431863027368	0.171962642614442	1.17136989735032	0.241450126773531	0.974779839367373	cds-CBV42649.1	HELO_2765	0.686792452830189	795	HELO_2765
HELO_2766	319.943002070076	-0.26202759039132	0.149332529478324	-1.75465848805135	0.0793177406230323	0.792941293777888	cds-CBV42650.1	HELO_2766	0.648922686945501	789	HELO_2766
HELO_2767	141.18626241419	0.284392192480247	0.197849623032743	1.43741589253967	0.150599855689577	0.888747591275342	cds-CBV42651.1	HELO_2767	0.665266106442577	714	HELO_2767
HELO_2768	331.694845350542	0.0874984552141476	0.155418334208911	0.562986700761657	0.573443940005048	0.996931366474211	cds-CBV42652.2	HELO_2768	0.699237699237699	1443	HELO_2768
HELO_2769	145.398252215916	0.0050002396362796	0.18900148720647	0.026456086193741	0.978893559467922	0.996931366474211	cds-CBV42653.1	HELO_2769	0.693376068376068	936	HELO_2769
HELO_2770	32.0365539777987	0.288852528742414	0.40933251666844	0.705667194713449	0.48039512646266	0.996931366474211	cds-CBV42654.1	gspD1	0.706222222222222	2250	HELO_2770
HELO_2771	2.91671399431092	-0.0860557461272173	1.30740420630165	-0.0658218366687451	0.947519670786683	NA	cds-CBV42655.1	gspN	0.787524366471735	513	HELO_2771
HELO_2772	3.40388771939353	0.128206928970691	1.08899518559986	0.117729564525182	0.906281940572397	NA	cds-CBV42656.1	gspM	0.745484400656814	609	HELO_2772
HELO_2773	12.5817409051129	-0.00513974169790494	0.619137688710277	-0.0083014518282864	0.993376475829753	NA	cds-CBV42657.2	gspL	0.744164332399627	1071	HELO_2773
HELO_2774	8.13019105582821	0.373652968270794	0.759138122671515	0.492206829181304	0.622573137188124	NA	cds-CBV42658.1	gspK1	0.754532775453278	717	HELO_2774
HELO_2775	5.01179431403857	0.264415041582891	0.894826361288594	0.295493129194496	0.767617200253999	NA	cds-CBV42659.1	gspJ1	0.745954692556634	618	HELO_2775
HELO_2776	3.80417030389471	0.61938551264076	1.24886729897478	0.495957827664495	0.619924165301747	NA	cds-CBV42660.1	gspH1	0.745098039215686	459	HELO_2776
HELO_2777	12.4409020565954	0.335919111895661	0.587166807831281	0.572101670965341	0.567253097168759	NA	cds-CBV42661.1	gspG1	0.678486997635934	423	HELO_2777
HELO_2778	15.7495123811271	0.00510030433415601	0.501903291256132	0.0101619264567708	0.991892095315826	NA	cds-CBV42662.1	gspF1	0.709166666666667	1200	HELO_2778
HELO_2779	50.0781954244215	-0.255671264758253	0.289273624078719	-0.883838841417072	0.376783215674453	0.996931366474211	cds-CBV42663.1	gspE1	0.72094395280236	1695	HELO_2779
HELO_2780	260.425850781273	-0.0172571212775843	0.160090359399277	-0.10779613052491	0.914157412399084	0.996931366474211	cds-CBV42664.2	HELO_2780	0.675545689974103	2703	HELO_2780
HELO_2781	576.015655779712	0.0250179828406384	0.129075861431563	0.193823868871897	0.846313796756596	0.996931366474211	cds-CBV42665.1	HELO_2781	0.733723958333333	1536	HELO_2781
HELO_2782	557.258796285007	-0.159878491247148	0.125564245311279	-1.27328039005693	0.202918562778056	0.936081087124702	cds-CBV42666.1	HELO_2782	0.687134502923977	684	HELO_2782
HELO_2783	1857.55849457961	0.139506910680764	0.0893505800982708	1.56134308839774	0.118442822170608	0.854140520980854	cds-CBV42667.1	HELO_2783	0.641830065359477	765	HELO_2783
HELO_2784	652.259727934014	-0.135109230328403	0.109319737114736	-1.23590884770058	0.216492447862214	0.949731259631805	cds-CBV42668.1	HELO_2784	0.673289183222958	906	HELO_2784
HELO_2785	441.764559801736	-0.147877462104348	0.124729285432858	-1.18558734294963	0.23578530310924	0.965504737912725	cds-CBV42669.1	araH	0.655818540433925	1014	HELO_2785
HELO_2786	747.698624194083	-0.00059397911741317	0.122980111591602	-0.00482987947990879	0.996146328715352	0.999458420390936	cds-CBV42670.1	araG	0.657622739018088	1548	HELO_2786
HELO_2787	748.559088844391	-0.0112419274111925	0.143076891336526	-0.078572628369111	0.937372559608037	0.996931366474211	cds-CBV42671.1	araF	0.623314065510597	1038	HELO_2787
HELO_2788	136.967715370965	-0.326580081298923	0.186246680742569	-1.75348135063048	0.0795194179405161	0.792941293777888	cds-CBV42672.1	HELO_2788	0.534883720930233	903	HELO_2788
HELO_2789	60.417708349918	0.167809562869838	0.265671413788708	0.631643278728131	0.527619999726467	0.996931366474211	cds-CBV42673.1	HELO_2789	0.505971769815418	921	HELO_2789
HELO_2790	212.31536794081	-0.281048835265376	0.161183725615267	-1.743655162409	0.0812192382410542	0.800056260249406	cds-CBV42674.1	HELO_2790	0.536776212832551	1278	HELO_2790
HELO_2791	48.315874094316	-0.112472344690579	0.294358254559421	-0.382093394523355	0.702392091198361	0.996931366474211	cds-CBV42675.1	HELO_2791	0.536111111111111	1080	HELO_2791
HELO_2792	89.2574501194313	-0.110467983382854	0.23702671585778	-0.466057098175956	0.641174630831277	0.996931366474211	cds-CBV42676.1	abfA	0.508840864440079	1527	HELO_2792
HELO_2793	118.57872883693	-0.0368588632810448	0.208051537058786	-0.177162177228377	0.859381003873357	0.996931366474211	cds-CBV42677.1	HELO_2793	0.537037037037037	1134	HELO_2793
HELO_2794	431.919178535284	0.0668331028047281	0.147296149928398	0.453732856135184	0.650021115633188	0.996931366474211	cds-CBV42678.1	galM	0.592409240924092	1212	HELO_2794
HELO_2795	1388.8593639905	-0.0137757092882996	0.124594122186263	-0.11056468031217	0.911961556741199	0.996931366474211	cds-CBV42679.1	HELO_2795	0.653292181069959	972	HELO_2795
HELO_2796	758.111101980933	-0.00419246110496965	0.130919055753444	-0.0320233069268785	0.974453464187277	0.996931366474211	cds-CBV42680.1	araA	0.654800431499461	927	HELO_2796
HELO_2797	613.906140520371	-0.0543844169639987	0.110052545015914	-0.494167735567901	0.621187723915588	0.996931366474211	cds-CBV42681.1	xylD	0.662222222222222	1800	HELO_2797
HELO_2798	323.443750817895	-0.000103983344289453	0.196798655878145	-0.000528374260614045	0.999578418354747	0.999978660238936	cds-CBV42682.1	HELO_2798	0.599479843953186	2307	HELO_2798
HELO_2799	201.540485060747	-0.00704063897220024	0.166922235618665	-0.0421791557374334	0.966355879082114	0.996931366474211	cds-CBV42683.2	arbA	0.610169491525424	1062	HELO_2799
HELO_2800	699.872596965772	0.0837465796192999	0.112589740859062	0.743820697874529	0.456984956596993	0.996931366474211	cds-CBV42684.1	araC	0.650170648464164	1758	HELO_2800
HELO_2801	232.36968806381	-0.0126038001195892	0.196134322113664	-0.0642610634577516	0.948762356204781	0.996931366474211	cds-CBV42685.1	HELO_2801	0.632352941176471	1020	HELO_2801
HELO_2802	8.27137682781224	-0.965752040357255	0.900632137140457	-1.07230466305983	0.283583213017031	NA	cds-CBV42686.1	HELO_2802	0.678333333333333	600	HELO_2802
HELO_2803	28.3255817946161	-0.0300426637681226	0.401591160571178	-0.0748090762889137	0.940366620221777	0.996931366474211	cds-CBV42687.1	HELO_2803	0.655172413793103	1305	HELO_2803
HELO_2804	315.952808257849	0.119276221249795	0.163335942228005	0.73025091491066	0.46523682570048	0.996931366474211	cds-CBV42688.1	HELO_2804	0.592997811816193	1371	HELO_2804
HELO_2805	269.343260351822	-0.00903274363784802	0.175154513226385	-0.0515701449620846	0.958871208542571	0.996931366474211	cds-CBV42689.1	HELO_2805	0.630879345603272	978	HELO_2805
HELO_2806	518.150848975233	-0.0695680272017028	0.124690388635285	-0.557926139802056	0.576894820984106	0.996931366474211	cds-CBV42690.1	HELO_2806	0.658561296859169	987	HELO_2806
HELO_2807	1291.64947001571	0.0345439969270666	0.107486313030929	0.321380424660456	0.74792211580725	0.996931366474211	cds-CBV42691.1	HELO_2807	0.695183776932826	1578	HELO_2807
HELO_2808	217.549834428022	0.069536100949438	0.156265073983783	0.444988116517031	0.656328341973692	0.996931366474211	cds-CBV42692.1	xylX3	0.668380462724936	1167	HELO_2808
HELO_2809	763.982322193732	-0.0518689086766929	0.0997714099312276	-0.519877475044665	0.603148975873379	0.996931366474211	cds-CBV42693.1	HELO_2809	0.649805447470817	771	HELO_2809
HELO_2810	1479.34359111891	0.0891248902221106	0.0993043609823818	0.897492208201437	0.369456329314678	0.996931366474211	cds-CBV42694.2	uvrY	0.604938271604938	648	HELO_2810
HELO_2811	2445.18508741223	-0.031764870106232	0.0883900410782846	-0.359371595699325	0.719317120757607	0.996931366474211	cds-CBV42695.1	uvrC	0.647933884297521	1815	HELO_2811
HELO_2812	1401.37885485347	0.000426035831778233	0.111317627437256	0.0038272090556221	0.996946336438327	0.999458420390936	cds-CBV42696.1	pgsA	0.632058287795993	549	HELO_2812
HELO_2813	248.685128518746	-0.324003400440984	0.296167414084269	-1.09398733632727	0.273960532303447	0.976921681592636	cds-CBV42697.1	HELO_2813	0.537897310513447	1227	HELO_2813
HELO_2814	546.035279379886	-0.299186463475282	0.159908670571245	-1.87098337073589	0.0613473859885476	0.757904956136524	cds-CBV42698.1	HELO_2814	0.604361370716511	1284	HELO_2814
HELO_2815	419.155242518012	-0.224166909905787	0.137546013060854	-1.62975941590258	0.103152354318541	0.833774124598442	cds-CBV42699.2	HELO_2815	0.623312011371713	1407	HELO_2815
HELO_2816	563.466986391323	-0.0345462743392571	0.121456319425862	-0.284433733070138	0.776078010802381	0.996931366474211	cds-CBV42700.1	agmR	0.605263157894737	684	HELO_2816
HELO_2817	49989.9164980638	-0.452075253563707	0.335165631475655	-1.34881148634879	0.177397524341496	0.936081087124702	cds-CBV42701.1	acoD	0.635765943458251	1521	HELO_2817
HELO_2818	24462.4864532424	-0.487482843418045	0.333415116829536	-1.46208980580589	0.143716601896165	0.872695391441461	cds-CBV42702.1	adh2	0.60932944606414	1029	HELO_2818
HELO_2819	283.790248819613	-0.125777113717137	0.161338570462485	-0.779584902460654	0.435635245310282	0.996931366474211	cds-CBV42703.1	HELO_2819	0.591731266149871	774	HELO_2819
HELO_2820	301.445583196216	-0.0778600939504071	0.175827353094407	-0.442821282241572	0.65789500836197	0.996931366474211	cds-CBV42704.1	HELO_2820	0.625333333333333	750	HELO_2820
HELO_2821	136.908923839973	-0.155353257546577	0.230257401534226	-0.674693870909008	0.499870279369765	0.996931366474211	cds-CBV42705.1	HELO_2821	0.522842639593909	591	HELO_2821
HELO_2822	4.73603605444301	0.659507371765557	0.930770440358513	0.708560718270693	0.478597120265691	NA	cds-CBV42706.1	HELO_2822	0.571794871794872	780	HELO_2822
HELO_2823	8.7602849815433	-0.616470923934657	0.762716255798267	-0.80825722442411	0.418942521539263	NA	cds-CBV42707.1	HELO_2823	0.559322033898305	885	HELO_2823
HELO_2824	222.431469657822	0.508342232533739	0.493548672792995	1.02997386186255	0.303022275703097	0.977870371261367	cds-CBV42708.1	HELO_2824	0.564551422319475	1371	HELO_2824
HELO_2825	499.082322788823	0.534119335531756	0.662749313076427	0.805914581868699	0.420292102749235	0.996931366474211	cds-CBV42709.2	HELO_2825	0.604813315339631	4446	HELO_2825
HELO_2826	46.403245606345	1.32561258580139	1.22461277709326	1.08247489377651	0.27904156534894	0.976921681592636	cds-CBV42710.1	hdc	0.49874686716792	1197	HELO_2826
HELO_2827	326.916781122695	1.68299208437628	1.15509203628026	1.4570199010254	NA	NA	cds-CBV42711.1	HELO_2827	0.505681818181818	2112	HELO_2827
HELO_2828	351.261509399911	1.15039643379039	0.856215032797376	1.34358355053856	0.179083091686879	0.936081087124702	cds-CBV42712.1	HELO_2828	0.575695159629248	2913	HELO_2828
HELO_2829	757.399456324333	0.976310512923101	0.809769575701673	1.20566460165797	0.227946839120948	0.965504737912725	cds-CBV42713.1	fatB	0.539245667686035	981	HELO_2829
HELO_2830	96.9121717728449	0.817827236447641	0.714668444651073	1.1443449652334	0.25248060234295	0.976921681592636	cds-CBV42714.1	fatE	0.553410553410553	777	HELO_2830
HELO_2831	48.9763745640498	0.335105595583126	0.551168124743399	0.60799161007204	0.543193038417552	0.996931366474211	cds-CBV42715.1	fatC	0.546413502109705	948	HELO_2831
HELO_2832	77.2869608186471	0.231625523378383	0.752511324520531	0.307803372296045	0.758231955374275	0.996931366474211	cds-CBV42716.1	fatD	0.600849256900212	942	HELO_2832
HELO_2833	338.902433606161	0.305453620836693	0.650184201516075	0.469795513524394	0.638501120080343	0.996931366474211	cds-CBV42717.1	HELO_2833	0.642248722316865	1761	HELO_2833
HELO_2834	395.901745458028	0.599034171339326	1.13949579102859	0.525701082931245	0.599095911271408	0.996931366474211	cds-CBV42718.1	HELO_2834	0.623691460055096	1815	HELO_2834
HELO_2835	102.120728755393	0.919164643773849	1.31524874462149	0.698852325487961	NA	NA	cds-CBV42719.1	entC	0.635756056808688	1197	HELO_2835
HELO_2836	74.9811682532642	0.981700730227158	1.27586069844685	0.769441939407817	0.44163099949164	0.996931366474211	cds-CBV42720.1	entE	0.633456334563346	1626	HELO_2836
HELO_2837	60.1405051445354	0.92653010126562	1.05292116269752	0.879961514774675	0.378880158428436	0.996931366474211	cds-CBV42721.1	entB	0.610538373424971	873	HELO_2837
HELO_2838	61.514127056405	1.1849629525624	0.540860265364025	2.19088557330952	0.0284600739822119	0.543483126108003	cds-CBV42722.1	entA	0.62037037037037	756	HELO_2838
HELO_2839	215.214138504418	-0.013321032590048	0.170674270644934	-0.0780494478734922	0.937788719210774	0.996931366474211	cds-CBV42723.1	HELO_2839	0.608888888888889	450	HELO_2839
HELO_2840	300.365471975222	-0.076929803851046	0.137188223038318	-0.560760990610388	0.574960483047774	0.996931366474211	cds-CBV42724.1	HELO_2840	0.582786287381473	1371	HELO_2840
HELO_2841	81.4690464288903	-0.297867648271511	0.255345434292819	-1.16652819384242	0.243400956324605	0.975553104228952	cds-CBV42725.1	HELO_2841	0.60844250363901	687	HELO_2841
HELO_2842	80.3692422221501	-0.342469892346257	0.257788070236798	-1.32849395253889	0.184014980071518	0.936081087124702	cds-CBV42726.1	HELO_2842	0.578181818181818	825	HELO_2842
HELO_2843	251.280613570879	0.0118303707596673	0.14961051575226	0.0790744601085206	0.936973397769744	0.996931366474211	cds-CBV42727.1	HELO_2843	0.591908531222515	1137	HELO_2843
HELO_2844	280.514441736982	-0.12055927447695	0.151254069796641	-0.797064665030436	0.425413476604909	0.996931366474211	cds-CBV42728.1	HELO_2844	0.604091456077016	831	HELO_2844
HELO_2845	588.350341982434	0.00765143574117317	0.115926696931018	0.0660023613518993	0.947375945469152	0.996931366474211	cds-CBV42729.2	HELO_2845	0.578299776286353	894	HELO_2845
HELO_2846	346.838974408677	-0.336352712817943	0.230529960987916	-1.45904120825134	0.144553766099216	0.872695391441461	cds-CBV42730.1	HELO_2846	0.594621513944223	3012	HELO_2846
HELO_2847	20.4111935525957	-0.0842779523884851	0.486851888610716	-0.17310799107503	0.86256654381181	NA	cds-CBV42731.1	HELO_2847	0.596899224806202	387	HELO_2847
HELO_2848	103.174858210218	0.0437682059151904	0.218746464717557	0.200086460696421	0.841412962059216	0.996931366474211	cds-CBV42732.1	HELO_2848	0.64026402640264	1212	HELO_2848
HELO_2849	173.337008152297	-0.316851669588604	0.178184425788618	-1.7782231426022	0.0753672134673685	0.779022924658164	cds-CBV42733.2	hemN	0.626984126984127	1386	HELO_2849
HELO_2850	60.997185916384	-0.0145974227338325	0.281648903076795	-0.0518284380814804	0.958665395684912	0.996931366474211	cds-CBV42734.1	HELO_2850	0.678966789667897	813	HELO_2850
HELO_2851	28.5797328291848	0.316786636734091	0.380580996625777	0.832376391734517	0.405196523434646	0.996931366474211	cds-CBV42735.1	narI	0.641592920353982	678	HELO_2851
HELO_2852	41.4552500087056	-0.435859874171354	0.32090753359476	-1.35821016505569	0.174397006018006	0.932395278256144	cds-CBV42736.1	narJ	0.676923076923077	780	HELO_2852
HELO_2853	113.024255250975	-0.278666084872601	0.222756350456693	-1.25099052979312	0.210937932586393	0.943000377525803	cds-CBV42737.1	narH	0.634738186462324	1566	HELO_2853
HELO_2854	865.752076870082	-0.0793753840416433	0.616215886378538	-0.128810999190767	0.897507201946206	0.996931366474211	cds-CBV42738.1	narG	0.641594088149908	3789	HELO_2854
HELO_2855	445.440074576922	-0.0964990827955045	0.180044660959684	-0.53597303180855	0.591977188885581	0.996931366474211	cds-CBV42739.1	narX	0.630760986066452	1866	HELO_2855
HELO_2856	323.312783648767	0.0752100447511559	0.151282172149076	0.497150746071007	0.619082751521315	0.996931366474211	cds-CBV42740.1	narL	0.637878787878788	660	HELO_2856
HELO_2857	197.959811109012	0.082551787630853	0.521612298053446	0.158262732567694	0.874249773097908	0.996931366474211	cds-CBV42741.1	HELO_2857	0.62431941923775	1653	HELO_2857
HELO_2858	53.0259800414552	0.311692466251305	0.384142852097604	0.811397282415422	0.417137559277267	0.996931366474211	cds-CBV42742.1	HELO_2858	0.614533965244866	1266	HELO_2858
HELO_2859	17.6073221971529	0.0703749394578411	0.4956941167152	0.141972513057432	0.887101717134339	NA	cds-CBV42743.1	HELO_2859	0.608465608465608	567	HELO_2859
HELO_2860	611.728724557111	-0.482406666775759	0.769003531468735	-0.627313981061181	0.530453440602442	0.996931366474211	cds-CBV42744.1	HELO_2860	0.525762355415352	951	HELO_2860
HELO_2861	147.662893702998	-0.741447828446692	0.907765262014475	-0.816783654841894	0.414052074660133	0.996931366474211	cds-CBV42745.1	HELO_2861	0.576797385620915	1224	HELO_2861
HELO_2862	137.477629983198	-0.353025747649412	0.237243644119749	-1.48803037046262	0.136742884482921	0.866970221136143	cds-CBV42746.1	HELO_2862	0.593650793650794	315	HELO_2862
HELO_2863	1244.69016030391	0.015023964919238	0.122045996937347	0.123100841455297	0.902027244964453	0.996931366474211	cds-CBV42747.1	HELO_2863	0.640759930915371	1158	HELO_2863
HELO_2864	1745.52202255927	0.0680713715744817	0.0905050434413128	0.752127936589765	0.451974125143585	0.996931366474211	cds-CBV42748.1	nadB	0.686274509803922	1581	HELO_2864
HELO_2865	843.43393285255	0.0761116439751624	0.0980019821106752	0.776633720420148	0.437374901037439	0.996931366474211	cds-CBV42749.1	HELO_2865	0.68922305764411	399	HELO_2865
HELO_2866	660.998638186692	-0.136309606769603	0.172915773692274	-0.788300592010673	0.430520901468598	0.996931366474211	cds-CBV42750.2	HELO_2866	0.612244897959184	294	HELO_2866
HELO_2867	2389.94645536581	0.0678483917190223	0.0822587703223704	0.82481650835681	0.409475772860007	0.996931366474211	cds-CBV42751.1	ihfB	0.602693602693603	297	HELO_2867
HELO_2868	1155.29530141167	0.169205775099219	0.145570972178064	1.162359312214	0.245089543322571	0.975553104228952	cds-CBV42752.1	HELO_2868	0.627450980392157	306	HELO_2868
HELO_2869	1435.35314624547	-0.125122362763054	0.0933176381520246	-1.3408222201168	0.179978180090816	0.936081087124702	cds-CBV42753.1	lapB	0.659052453468697	1182	HELO_2869
HELO_2870	3743.21106291766	-0.192765749048193	0.0835539938013961	-2.30708001231382	0.0210503600024474	0.481897838713745	cds-CBV42754.1	pyrF	0.656695156695157	702	HELO_2870
HELO_2871	9.26883370567611	0.472981614471726	0.661760824830694	0.714731964668254	0.47477468228711	NA	cds-CBV42755.1	HELO_2871	0.642642642642643	333	HELO_2871
HELO_2872	4543.52209093321	-0.0724685539702285	0.0965132590990301	-0.750866302171706	0.452733122257438	0.996931366474211	cds-CBV42756.1	HELO_2872	0.639107611548556	762	HELO_2872
HELO_2873	407.205857803115	-0.140025528686603	0.128911509364166	-1.08621432932757	0.277384179105451	0.976921681592636	cds-CBV42757.1	HELO_2873	0.651685393258427	534	HELO_2873
HELO_2874	7632.48775329634	-0.063374655992099	0.114260613404571	-0.554650059226479	0.579134041620455	0.996931366474211	cds-CBV42758.1	groES	0.602040816326531	294	HELO_2874
HELO_2875	67040.2864967371	-0.069483075674627	0.144224856254403	-0.481769075588908	0.629969999791202	0.996931366474211	cds-CBV42759.1	groEL	0.6381299332119	1647	HELO_2875
HELO_2876	849.490468541178	-0.0986507158390814	0.105992749784857	-0.930730790920342	0.351992837967633	0.996931366474211	cds-CBV42760.1	trmJ2	0.65578231292517	735	HELO_2876
HELO_2877	114.990406437731	-0.00673455625338497	0.235970513833015	-0.0285398211157462	0.977231608295962	0.996931366474211	cds-CBV42761.1	ilvE1	0.647179487179487	975	HELO_2877
HELO_2878	176.379885110181	0.0491645581130976	0.188260137961458	0.261152247339598	0.793975101643714	0.996931366474211	cds-CBV42762.2	HELO_2878	0.675700090334237	1107	HELO_2878
HELO_2879	112.260925556825	-0.0285899595559056	0.20931248991032	-0.136589840234355	0.891355007548763	0.996931366474211	cds-CBV42763.1	HELO_2879	0.687830687830688	945	HELO_2879
HELO_2880	17.2069951175901	0.0549005225020976	0.492310419365484	0.111516068607397	0.91120712416728	NA	cds-CBV42764.1	HELO_2880	0.663865546218487	357	HELO_2880
HELO_2881	72.4256500218531	-0.126595696341117	0.259882176426533	-0.487127274682129	0.626168138945139	0.996931366474211	cds-CBV42765.1	HELO_2881	0.685990338164251	1035	HELO_2881
HELO_2882	70.5501209561605	-0.0227697897762156	0.264077038175063	-0.0862240425504961	0.931288318686567	0.996931366474211	cds-CBV42766.1	HELO_2882	0.630672926447574	1278	HELO_2882
HELO_2883	34.1029714165081	-0.713478884729385	0.39017467605894	-1.8286140247134	0.0674574502046773	0.757904956136524	cds-CBV42767.1	HELO_2883	0.619047619047619	546	HELO_2883
HELO_2884	189.972024868425	-0.0694624602598518	0.18850036628809	-0.368500399376894	0.712500147402296	0.996931366474211	cds-CBV42768.1	HELO_2884	0.631383472609099	1077	HELO_2884
HELO_2885	219.361187155029	-0.0736984538102496	0.180411817706823	-0.408501254225003	0.682905709926396	0.996931366474211	cds-CBV42769.1	HELO_2885	0.643500643500644	777	HELO_2885
HELO_2886	860.339133433548	0.365138233788579	0.103392674921914	3.53156772531851	0.000413104061179126	0.0484811761031155	cds-CBV42770.1	HELO_2886	0.666666666666667	1176	HELO_2886
HELO_2887	787.801982288286	0.265855891214341	0.130213527712829	2.04169179565318	0.0411821131085165	0.646287406287479	cds-CBV42771.1	HELO_2887	0.654460093896714	1065	HELO_2887
HELO_2888	145.91847950936	0.0870213831896527	0.218372442540974	0.398499838977277	0.690261776965969	0.996931366474211	cds-CBV42772.1	qdoI	0.688497061293031	1191	HELO_2888
HELO_2889	50.8171074493038	-0.102160010382737	0.316796636352568	-0.322478204184725	0.747090447106804	0.996931366474211	cds-CBV42773.1	HELO_2889	0.742150968603874	1497	HELO_2889
HELO_2890	660.26508002256	-0.0376063037284276	0.11256198970827	-0.334094162922075	0.738308504578477	0.996931366474211	cds-CBV42774.2	HELO_2890	0.723872387238724	909	HELO_2890
HELO_2891	284.92818024065	-0.0597151850890449	0.159195830810769	-0.375105207120823	0.707582224590557	0.996931366474211	cds-CBV42775.1	HELO_2891	0.636111111111111	1080	HELO_2891
HELO_2892	1160.86813895244	-0.118572479871159	0.110019532222345	-1.07774026553329	0.281149683804028	0.976921681592636	cds-CBV42776.1	HELO_2892	0.660875160875161	1554	HELO_2892
HELO_2893	30.8143032074101	-0.171481914293445	0.374825300839306	-0.457498236937219	0.647312969235194	0.996931366474211	cds-CBV42777.1	hmp	0.643881856540084	1185	HELO_2893
HELO_2894	853.905350028659	-0.108795653206371	0.122007746513994	-0.891711029134473	0.372547840394322	0.996931366474211	cds-CBV42778.1	HELO_2894	0.629262926292629	909	HELO_2894
HELO_2895	258.293049804817	0.104947257042289	0.150088343721751	0.699236559215091	0.48440420659473	0.996931366474211	cds-CBV42779.1	HELO_2895	0.64037558685446	1065	HELO_2895
HELO_2896	64.6157284967743	-0.0943723063354153	0.27698185857985	-0.340716561074735	0.733316969956528	0.996931366474211	cds-CBV42780.1	HELO_2896	0.651282051282051	1170	HELO_2896
HELO_2897	17.8928691503676	0.242773244006151	0.488044850264387	0.497440437850403	0.618878495396542	NA	cds-CBV42781.1	HELO_2897	0.635198135198135	858	HELO_2897
HELO_2898	10.4653019413519	0.204855325155948	0.642959961056195	0.318612880371945	0.75002008498924	NA	cds-CBV42782.1	HELO_2898	0.61803084223013	843	HELO_2898
HELO_2899	32.5230921590986	-0.219084182842578	0.36527427699093	-0.599779937003387	0.54865290599109	0.996931366474211	cds-CBV42783.1	HELO_2899	0.629090909090909	825	HELO_2899
HELO_2900	49.3970217869462	-0.223557584685439	0.316817835398025	-0.705634467846733	0.480415483638119	0.996931366474211	cds-CBV42784.1	HELO_2900	0.630655586334257	1083	HELO_2900
HELO_2901	101.825618578408	-0.0828933156443783	0.216393520903272	-0.383067456448623	0.701669748554321	0.996931366474211	cds-CBV42785.1	HELO_2901	0.6484375	768	HELO_2901
HELO_2902	464.104660306939	-0.0968026835119531	0.138562560603729	-0.698620775266965	0.484789056794389	0.996931366474211	cds-CBV42786.1	HELO_2902	0.634228187919463	894	HELO_2902
HELO_2903	76.3051841386368	0.274034858916205	0.243125731075809	1.12713227721157	0.259686558338741	0.976921681592636	cds-CBV42787.1	HELO_2903	0.641025641025641	741	HELO_2903
HELO_2904	3178.00463691137	0.0119734079986211	0.126921907087095	0.0943368112992885	0.924841609101356	0.996931366474211	cds-CBV42788.1	HELO_2904	0.574626865671642	1206	HELO_2904
HELO_2905	9045.27608672055	-0.165221772684296	0.118918227389418	-1.3893729860541	0.164719360397067	0.913846792883545	cds-CBV42789.2	HELO_2905	0.60797342192691	3612	HELO_2905
HELO_2906	1282.28632898529	-0.183917444573846	0.185569210830913	-0.991098920722514	0.321637279962769	0.996931366474211	cds-CBV42790.1	HELO_2906	0.616915422885572	804	HELO_2906
HELO_2907	5209.00831609191	-0.0469928027491721	0.102928290340889	-0.456558664226679	0.647988295766912	0.996931366474211	cds-CBV42791.1	vgr1	0.694083694083694	2079	HELO_2907
HELO_2908	680.452185293155	0.198537881548051	0.225061744395622	0.882148505874251	0.377696504375025	0.996931366474211	cds-CBV42792.1	HELO_2908	0.697916666666667	288	HELO_2908
HELO_2909	1806.85254175003	0.00141725207322207	0.161074431798757	0.00879874016872368	0.992979711647556	0.998920547330092	cds-CBV42793.1	HELO_2909	0.717073170731707	615	HELO_2909
HELO_2910	18677.6401755614	-0.0269038086602384	0.122750727117236	-0.219174332340559	0.826514249217062	0.996931366474211	cds-CBV42794.1	vasK	0.670224411603722	3654	HELO_2910
HELO_2911	5004.83913567561	-0.0745816634610827	0.116166559688391	-0.642023519170603	0.520857912315161	0.996931366474211	cds-CBV42795.1	vasJ	0.693055555555556	1440	HELO_2911
HELO_2912	1210.70405944399	-0.0966442185341337	0.137788836169084	-0.70139367760926	0.483057366510714	0.996931366474211	cds-CBV42796.1	vasI	0.7	660	HELO_2912
HELO_2913	5520.37676424325	-0.15807275450235	0.135997124885801	-1.16232423762698	0.245103784908886	0.975553104228952	cds-CBV42797.1	vasH	0.693726937269373	1626	HELO_2913
HELO_2914	16199.4882891888	-0.182228095951387	0.121034599693896	-1.50558680255277	0.132173278472645	0.866175285418677	cds-CBV42798.1	clpV	0.681922196796339	2622	HELO_2914
HELO_2915	4769.35416615024	0.0188610406399754	0.118840830265509	0.158708421994671	0.873898602493591	0.996931366474211	cds-CBV42799.1	vasF	0.645833333333333	816	HELO_2915
HELO_2916	10964.6225248019	0.0479426665303638	0.118822940000614	0.403479888059629	0.686595227236336	0.996931366474211	cds-CBV42800.1	vasE	0.668164794007491	1335	HELO_2916
HELO_2917	2764.44304067878	-0.010052644741178	0.118905696831754	-0.0845430034811704	0.932624713370164	0.996931366474211	cds-CBV42801.1	vasD	0.61981981981982	555	HELO_2917
HELO_2918	9835.15083363606	-0.0631361134281018	0.100039816027511	-0.631109851408957	0.527968700190438	0.996931366474211	cds-CBV42802.1	vasC	0.663643235071806	1323	HELO_2918
HELO_2919	2804.27045512714	-0.0275974163634097	0.126861106180908	-0.217540404574865	0.827787222535369	0.996931366474211	cds-CBV42803.1	vasB	0.651960784313726	1020	HELO_2919
HELO_2920	9999.87301985809	-0.0379506928306718	0.120339887353644	-0.315362542422412	0.752486403660105	0.996931366474211	cds-CBV42804.1	vasA	0.649092970521542	1764	HELO_2920
HELO_2921	1574.36944913929	0.0126523710914614	0.170964417622886	0.0740058736629633	0.941005711572316	0.996931366474211	cds-CBV42805.1	sciD	0.636781609195402	435	HELO_2921
HELO_2922	28280.7642275916	-0.0528368370430964	0.0964041523146771	-0.548076361593112	0.5836394709137	0.996931366474211	cds-CBV42806.1	vipB	0.601478494623656	1488	HELO_2922
HELO_2923	10569.8280432948	-0.0868710136039615	0.131621988829204	-0.660003806177765	0.509251386816389	0.996931366474211	cds-CBV42807.1	vipA	0.626204238921002	519	HELO_2923
HELO_2924	271.312847737964	-0.269686480053602	0.216006804182136	-1.24850918967443	0.211844645157467	0.945814246900679	cds-CBV42808.1	HELO_2924	0.54320987654321	1053	HELO_2924
HELO_2925	1192.90249707523	-0.140486476941547	0.11467572301928	-1.2250760077434	0.220546583928785	0.960771900103559	cds-CBV42809.1	HELO_2925	0.554192229038855	978	HELO_2925
HELO_2926	5133.81483026897	-0.296958094928343	0.12448510123553	-2.38549105058354	0.0170563373716998	0.440461874099631	cds-CBV42810.2	HELO_2926	0.623097582811101	3351	HELO_2926
HELO_2927	1020.88340135029	-0.0674622624519748	0.166442897025838	-0.405317761571418	0.68524395232166	0.996931366474211	cds-CBV42811.1	HELO_2927	0.664375715922108	873	HELO_2927
HELO_2928	2666.81681530293	-0.0794668036735171	0.107344950621641	-0.740293821118925	0.459121729355068	0.996931366474211	cds-CBV42812.2	vgr2	0.690201729106628	2082	HELO_2928
HELO_2929	432.174175959807	-0.480341008844039	0.153508899072943	-3.12907598025177	0.00175356958178945	0.122069915173139	cds-CBV42813.1	hcp1	0.616570327552986	519	HELO_2929
HELO_2930	372.214186564521	-0.0859573657786062	0.162273512751781	-0.529706692860527	0.596315306829499	0.996931366474211	cds-CBV42814.1	HELO_2930	0.669503546099291	705	HELO_2930
HELO_2931	245.799871677525	0.352118988245011	0.156393987327581	2.25148673719449	0.0243547259801454	0.503593149409516	cds-CBV42815.1	ivd	0.642735042735043	1170	HELO_2931
HELO_2932	229.869513264851	0.107519854301174	0.174641256951251	0.615661248539836	0.538118118208508	0.996931366474211	cds-CBV42816.1	mccB	0.669776119402985	1608	HELO_2932
HELO_2933	113.96958832209	0.0640892904660825	0.208385433821625	0.307551680991974	0.758423492042166	0.996931366474211	cds-CBV42817.1	HELO_2933	0.658092175777063	933	HELO_2933
HELO_2934	318.33327519402	0.181561117238787	0.141317642708954	1.28477318018045	0.198871557049109	0.936081087124702	cds-CBV42818.1	mccA	0.681394207167403	2037	HELO_2934
HELO_2935	257.304721322092	0.0655215508826627	0.162962793349015	0.402064480708404	0.687636572324563	0.996931366474211	cds-CBV42819.1	hmgL1	0.663333333333333	900	HELO_2935
HELO_2936	2751.48973150796	0.0581304608514387	0.0915494538603106	0.634962399012628	0.525452938658927	0.996931366474211	cds-CBV42820.1	HELO_2936	0.628070175438596	1140	HELO_2936
HELO_2937	343.331601520844	-0.00177045596542517	0.131704541981865	-0.0134426340867497	0.989274652826224	0.998920547330092	cds-CBV42821.1	HELO_2937	0.661904761904762	630	HELO_2937
HELO_2938	107.303774127976	0.147913119130093	0.224347272737683	0.659304288949566	0.50970038880994	0.996931366474211	cds-CBV42822.1	HELO_2938	0.643809523809524	525	HELO_2938
HELO_2939	306.333276342508	0.0735039061982429	0.153530418412718	0.478757935776942	0.632110844599599	0.996931366474211	cds-CBV42823.1	HELO_2939	0.670489296636086	1308	HELO_2939
HELO_2940	1117.54540028439	-0.0470028105172565	0.107123608790329	-0.438771724067418	0.660826950650738	0.996931366474211	cds-CBV42824.1	HELO_2940	0.673092369477912	1245	HELO_2940
HELO_2941	8252.4911348663	-0.069384822452642	0.0896362886241923	-0.774070675143007	0.438888997907437	0.996931366474211	cds-CBV42825.1	HELO_2941	0.607629427792916	2202	HELO_2941
HELO_2942	244.743293024659	0.00579169318471225	0.174384454915008	0.0332122102714662	0.973505361106374	0.996931366474211	cds-CBV42826.1	HELO_2942	0.568475452196382	387	HELO_2942
HELO_2943	2545.58321810003	-0.143434127181311	0.14240549719716	-1.00722324632403	0.313827504352585	0.99393279233674	cds-CBV42827.1	dhaK	0.651705565529623	1671	HELO_2943
HELO_2944	320.040612371557	-0.151779845647542	0.174808094945616	-0.868265543965583	0.385248980145485	0.996931366474211	cds-CBV42828.1	HELO_2944	0.511737089201878	426	HELO_2944
HELO_2945	470.409624005195	0.0566345787812387	0.128036585158447	0.442331218933656	0.658249543107201	0.996931366474211	cds-CBV42829.1	HELO_2945	0.66600790513834	1518	HELO_2945
HELO_2946	23.4554803420905	-0.177784320371706	0.482113999134785	-0.368759921285759	0.712306680650252	NA	cds-CBV42830.1	HELO_2946	0.641025641025641	234	HELO_2946
HELO_2947	331.570088251269	-0.0313623656009433	0.138818142669172	-0.225924111920193	0.821260444015239	0.996931366474211	cds-CBV42831.1	HELO_2947	0.676680972818312	1398	HELO_2947
HELO_2948	406.976230607215	0.0302674664583991	0.147160312731435	0.205676828871904	0.837043359462015	0.996931366474211	cds-CBV42832.1	HELO_2948	0.665559246954596	903	HELO_2948
HELO_2949	396.009375212701	0.158022098982702	0.125983406646483	1.25430882676574	0.209729776874852	0.940063428278738	cds-CBV42833.1	HELO_2949	0.658385093167702	483	HELO_2949
HELO_2950	192.344307254891	-0.189747414335541	0.172584028282625	-1.09944944629992	0.271572073175922	0.976921681592636	cds-CBV42834.1	HELO_2950	0.664723032069971	1029	HELO_2950
HELO_2951	18.7430323273802	-0.422101401860669	0.523561132486508	-0.80621225616198	0.420120473016191	NA	cds-CBV42835.1	HELO_2951	0.663888888888889	1080	HELO_2951
HELO_2952	30.8397212984124	-0.0727005566737878	0.362615246855285	-0.200489519688624	0.841097753681959	0.996931366474211	cds-CBV42836.1	HELO_2952	0.643605870020964	477	HELO_2952
HELO_2953	65.1802834852674	-0.114887449859923	0.268002124834465	-0.428681115610126	0.668155305389372	0.996931366474211	cds-CBV42837.1	HELO_2953	0.598870056497175	354	HELO_2953
HELO_2954	686.296200211522	-0.0281585336320695	0.113315208490815	-0.248497390660071	0.803749588729793	0.996931366474211	cds-CBV42838.1	HELO_2954	0.622516556291391	906	HELO_2954
HELO_2955	209.273963846444	-0.0464847919260339	0.18004380706469	-0.258186008638064	0.796263355451191	0.996931366474211	cds-CBV42839.1	HELO_2955	0.632850241545894	414	HELO_2955
HELO_2956	351.223312973211	-0.103992932534803	0.160563535456128	-0.647674655639468	0.517195399889036	0.996931366474211	cds-CBV42840.1	HELO_2956	0.646666666666667	600	HELO_2956
HELO_2957	956.685527035177	-0.0728944815167318	0.117547219324193	-0.620129356830556	0.535172625965587	0.996931366474211	cds-CBV42841.1	HELO_2957	0.700358422939068	1395	HELO_2957
HELO_2958	107.319170859862	-0.115940922160953	0.223074033295891	-0.51974190114349	0.60324347820228	0.996931366474211	cds-CBV42842.1	clcB1	0.695334457560427	1779	HELO_2958
HELO_2959	20.2760372162469	-0.342517500245422	0.456648910275315	-0.750067486285945	0.453214060488664	NA	cds-CBV42843.1	HELO_2959	0.662186379928315	1116	HELO_2959
HELO_2960	473.347492820491	-0.0454058079104096	0.121859843922162	-0.372606811636921	0.709441102414399	0.996931366474211	cds-CBV42844.1	kduI	0.589008363201912	837	HELO_2960
HELO_2961	280.569414638721	-0.341085252192417	0.164920700096441	-2.06817732396818	0.0386233517477897	0.633541014537781	cds-CBV42845.1	kduD	0.604743083003953	759	HELO_2961
HELO_2962	2026.1945276964	-0.0150262332576649	0.0998405453649261	-0.150502315494598	0.880368324045682	0.996931366474211	cds-CBV42846.1	kdgR	0.553086419753086	810	HELO_2962
HELO_2963	46.8529961752052	-0.0715351718617996	0.306800726114303	-0.233164936627784	0.815633332020313	0.996931366474211	cds-CBV42847.1	HELO_2963	0.488067744418784	1299	HELO_2963
HELO_2964	144.111840343532	-0.0633952212107416	0.215208404878438	-0.294575954161971	0.768317833283448	0.996931366474211	cds-CBV42848.1	HELO_2964	0.508771929824561	1140	HELO_2964
HELO_2965	269.57951254748	0.0712245299251883	0.14615413154331	0.487324779485158	0.626028190102157	0.996931366474211	cds-CBV42849.2	HELO_2965	0.48969696969697	825	HELO_2965
HELO_2966	331.734648726473	-0.0108081986864991	0.149014776921187	-0.0725310530258052	0.942179293799425	0.996931366474211	cds-CBV42850.1	HELO_2966	0.635714285714286	420	HELO_2966
HELO_2967	542.628223132558	-0.0266011882290185	0.134401271534479	-0.197923635136102	0.843104811801145	0.996931366474211	cds-CBV42851.1	HELO_2967	0.637377963737796	717	HELO_2967
HELO_2968	59.2573149560274	-0.487118345714939	0.271811586498224	-1.79211766499925	0.0731141197818639	0.762667469651186	cds-CBV42852.1	pilA	0.564270152505447	459	HELO_2968
HELO_2969	13.4821197127983	-0.172082417421015	0.58928110514791	-0.292020931806089	0.7702706198947	NA	cds-CBV42853.1	pilB	0.645901639344262	1830	HELO_2969
HELO_2970	16.7575305830597	-0.203620404537	0.487762180362695	-0.417458369539004	0.676343168531691	NA	cds-CBV42854.1	pilC	0.664221678891606	1227	HELO_2970
HELO_2971	2277.93594717888	-0.052171271065659	0.0823185941381234	-0.633772619805924	0.526229224319639	0.996931366474211	cds-CBV42855.1	HELO_2971	0.620328849028401	669	HELO_2971
HELO_2972	1766.94079353114	-0.0964608037099373	0.0906687194391371	-1.063881836058	0.287382232448506	0.976921681592636	cds-CBV42856.1	lexA	0.674174174174174	666	HELO_2972
HELO_2973	640.874728320123	0.0738593255198098	0.11568339593272	0.638460903782296	0.523173696162945	0.996931366474211	cds-CBV42857.1	dinB	0.653295128939828	1047	HELO_2973
HELO_2974	3763.76397478853	-0.0298871708328604	0.0762460048317713	-0.391983434395064	0.695070453792062	0.996931366474211	cds-CBV42858.2	purU1	0.6	855	HELO_2974
HELO_2975	3054.1360274497	-0.0176220781375189	0.0912342253071781	-0.193152055362851	0.846839885871954	0.996931366474211	cds-CBV42859.1	HELO_2975	0.658288450029922	1671	HELO_2975
HELO_2976	8812.02397195489	-0.745433658201679	0.142744988311855	-5.22213541096891	1.7687155258571e-07	4.64083742976812e-05	cds-CBV42860.1	HELO_2976	0.566666666666667	300	HELO_2976
HELO_2977	2193.12856798724	0.0227121627131548	0.0908888835028889	0.249889335613116	0.802672930597979	0.996931366474211	cds-CBV42861.1	moaA	0.580060422960725	993	HELO_2977
HELO_2978	690.749957316351	0.0733347458558719	0.107025234386466	0.685209859864092	0.49321150288369	0.996931366474211	cds-CBV42862.1	moaE	0.620614035087719	456	HELO_2978
HELO_2979	2181.35215470195	-0.0686946516869027	0.0849612045084681	-0.808541405272284	0.418778980372208	0.996931366474211	cds-CBV42863.2	moaC	0.650617283950617	810	HELO_2979
HELO_2980	1444.20679602531	0.0602816693526886	0.134123112371841	0.449450272116893	0.653106873035852	0.996931366474211	cds-CBV42864.1	mobB	0.668384879725086	582	HELO_2980
HELO_2981	2679.21753436242	0.0524323992247668	0.104521715093736	0.501641206114392	0.615919928460974	0.996931366474211	cds-CBV42865.2	mobA	0.671617161716172	606	HELO_2981
HELO_2982	785.820791369537	-0.158325869579481	0.105553555566699	-1.499957710846	0.133625357264257	0.866175285418677	cds-CBV42866.1	puuR2	0.661691542288557	603	HELO_2982
HELO_2983	858.499235163978	-0.121773391507243	0.102096922429208	-1.19272342995136	0.232977706420268	0.965504737912725	cds-CBV42867.1	HELO_2983	0.657004830917874	1242	HELO_2983
HELO_2984	983.838573765483	-0.0021235199776246	0.119730754937356	-0.0177357937710795	0.985849625833492	0.997843642052831	cds-CBV42868.1	HELO_2984	0.63030303030303	1650	HELO_2984
HELO_2985	15527.2712069718	0.0810536515897393	0.134586680478767	0.602241256723222	0.547013556854855	0.996931366474211	cds-CBV42869.1	HELO_2985	0.628094415659182	1737	HELO_2985
HELO_2986	220.264463198257	-0.0867020390236199	0.1884644517297	-0.46004452419478	0.645484262225532	0.996931366474211	cds-CBV42870.1	HELO_2986	0.604395604395604	273	HELO_2986
HELO_2987	1076.0837496274	0.0994342882498598	0.11744626688534	0.846636431168437	0.39719780111563	0.996931366474211	cds-CBV42871.1	HELO_2987	0.596196868008949	894	HELO_2987
HELO_2988	1155.94447470186	0.0164136866892316	0.104889037140285	0.156486198526915	0.875649797205123	0.996931366474211	cds-CBV42872.1	HELO_2988	0.611111111111111	882	HELO_2988
HELO_2989	2369.95188799616	-0.00778677194219356	0.111983027356216	-0.0695352869629427	0.944563545682156	0.996931366474211	cds-CBV42873.1	HELO_2989	0.626593806921676	1098	HELO_2989
HELO_2990	2827.12654839478	0.0780876759119175	0.095158733323207	0.820604406814584	0.411871636726819	0.996931366474211	cds-CBV42874.1	HELO_2990	0.620752984389348	1089	HELO_2990
HELO_2991	2136.46479283231	-0.0305628024543068	0.105387619245789	-0.290003727885978	0.771813385662379	0.996931366474211	cds-CBV42875.1	upp	0.619047619047619	630	HELO_2991
HELO_2992	1882.30365091499	-0.0927724732730695	0.112682626014624	-0.823307696618903	0.410333037898595	0.996931366474211	cds-CBV42876.1	ung	0.621345029239766	684	HELO_2992
HELO_2993	1215.02217452443	-0.148771756102723	0.108624690390412	-1.36959429359952	0.170813581905717	0.921623007323497	cds-CBV42877.1	gpt	0.608333333333333	480	HELO_2993
HELO_2994	1951.75178625304	-0.0712157632286553	0.123459336356543	-0.576835785209378	0.564050393000933	0.996931366474211	cds-CBV42878.1	apt	0.619047619047619	546	HELO_2994
HELO_2995	4226.82608105287	-0.00818210589767991	0.0916099048580166	-0.0893146424544498	0.928831857580511	0.996931366474211	cds-CBV42879.1	HELO_2995	0.626053639846743	1305	HELO_2995
HELO_2996	2130.85165524877	-0.108506709452763	0.0979543219160497	-1.1077276360073	0.267979460345882	0.976921681592636	cds-CBV42880.1	ribC	0.653968253968254	630	HELO_2996
HELO_2997	1385.91994983643	-0.166936264950491	0.154105803110573	-1.08325748661594	0.278694149797219	0.976921681592636	cds-CBV42881.1	metN	0.630783758262512	1059	HELO_2997
HELO_2998	617.719822775273	0.0159099680437862	0.141275442184314	0.112616657203801	0.910334478524482	0.996931366474211	cds-CBV42882.1	metI	0.625382262996942	654	HELO_2998
HELO_2999	8733.79672144254	0.083859878825352	0.109281049034965	0.767378054712129	0.442856772404669	0.996931366474211	cds-CBV42883.1	metQ	0.640050697084918	789	HELO_2999
HELO_3000	620.936122593741	0.198631599905944	0.117150093090595	1.69553087552681	0.08997475823566	0.822804688528493	cds-CBV42884.2	msrC	0.657836644591612	453	HELO_3000
HELO_3001	2508.12838385787	-0.0598066536901536	0.115251530031908	-0.518922860925107	0.603814535045666	0.996931366474211	cds-CBV42885.1	glpK1	0.648111332007952	1509	HELO_3001
HELO_3002	1179.26351184437	0.0238209207445593	0.105813835362104	0.225121040769784	0.821885112897765	0.996931366474211	cds-CBV42886.1	glpR	0.604743083003953	759	HELO_3002
HELO_3003	347.524523243023	-0.0381073467029318	0.138645914259577	-0.274853730140119	0.783428616457589	0.996931366474211	cds-CBV42887.2	glpD	0.650197628458498	1518	HELO_3003
HELO_3004	906.806475663939	-0.249823673651779	0.128858117429118	-1.93874998825124	0.0525317885383545	0.716743722817309	cds-CBV42888.2	HELO_3004	0.643097643097643	594	HELO_3004
HELO_3005	4576.99239536378	0.116831398313162	0.158362662336712	0.737745858709766	0.460668899187283	0.996931366474211	cds-CBV42889.1	HELO_3005	0.606243705941591	993	HELO_3005
HELO_3006	620.2036613196	0.104167021378054	0.134342585792008	0.775383477725577	0.438113095224167	0.996931366474211	cds-CBV42890.1	HELO_3006	0.638271604938272	810	HELO_3006
HELO_3007	311.592170395314	0.19533202635537	0.158141558580962	1.23517200733398	0.216766494925395	0.949731259631805	cds-CBV42891.1	HELO_3007	0.640449438202247	801	HELO_3007
HELO_3008	307.605345752391	-0.0518690446834065	0.135797456656253	-0.381958881709424	0.702491864050831	0.996931366474211	cds-CBV42892.1	HELO_3008	0.64329643296433	813	HELO_3008
[truncated: 1,645 more rows]
