# Supplementary material for: Adaptation to Varying Salinity in Halomonas elongata: Much More Than Ectoine Accumulation
Source: Front Microbiol. 2022 Mar 30;13:846677. doi: 10.3389/fmicb.2022.846677 (PMC9006882; doi:10.3389/fmicb.2022.846677)
Supplement: Supplementary file 4 [file Data_Sheet_4.CSV]

baseMean	log2FoldChange	lfcSE	stat	pvalue	padj	Alternative	Gene_Name	gcContent	geneLength	locus_tag
HELO_1001	8568.43384859822	0.110712334132671	0.0873708573930901	1.26715403094381	0.205100219066362	0.351867278661421	cds-CBV40884.1	dnaA	0.608043626448534	1467	HELO_1001
HELO_1002	8666.79017282025	-0.110248161348687	0.0968417368021022	-1.1384364323616	0.254938288399056	0.41056569960703	cds-CBV40885.1	dnaN	0.631340579710145	1104	HELO_1002
HELO_1003	6207.41813886572	0.0685004570933195	0.0878362597342822	0.779865368818568	0.435470124599961	0.598638979072939	cds-CBV40886.1	recF	0.611111111111111	1116	HELO_1003
HELO_1004	17647.8467886439	-0.0110606170770049	0.0751236063954521	-0.147232243068598	0.882948711623315	0.924682153970664	cds-CBV40887.1	gyrB	0.605534902932672	2421	HELO_1004
HELO_1005	620.239158650774	0.458044544939798	0.123683343830246	3.7033648246805	0.000212758571115876	0.00106222615034289	cds-CBV40888.1	gmhB	0.602495543672014	561	HELO_1005
HELO_1006	2374.86285702586	-0.151417700300406	0.111359072407261	-1.35972487043214	0.173917004820261	0.310467954892408	cds-CBV40889.1	HELO_1006	0.61377245508982	1002	HELO_1006
HELO_1007	2720.81096785803	0.0750272396007915	0.085547321710045	0.877026166349072	0.380472425786329	0.543761181878438	cds-CBV40890.1	HELO_1007	0.612338858195212	1086	HELO_1007
HELO_1008	878.366757444409	0.0893632910672891	0.126145310583909	0.708415482538659	0.478687280558123	0.637122057751095	cds-CBV40891.1	HELO_1008	0.583333333333333	1140	HELO_1008
HELO_1009	12808.7731307653	0.136165830637867	0.0761096918761652	1.78907347121332	0.0736029839291903	0.163294578219866	cds-CBV40892.1	glyS	0.671490593342981	2073	HELO_1009
HELO_1010	6013.22816878422	0.18568420843441	0.0982137429806597	1.89061329707162	0.0586759839175824	0.137369879475555	cds-CBV40893.2	glyQ	0.637590861889927	963	HELO_1010
HELO_1011	4730.96625346737	-0.0066567528798886	0.0928145653398332	-0.0717209939573107	0.942823948423994	0.964154806985623	cds-CBV40894.1	hldD	0.620689655172414	957	HELO_1011
HELO_1012	2420.5834207136	-0.125207849550043	0.0927043316169011	-1.3506148781425	0.176818832319649	0.314323986137184	cds-CBV40895.1	waaF	0.693215339233038	1017	HELO_1012
HELO_1013	2503.95493938784	-0.0309048339827071	0.0820481680883292	-0.376666959211525	0.706421120084599	0.807134343473809	cds-CBV40896.1	opgB	0.662462462462462	1665	HELO_1013
HELO_1014	979.290737581391	-0.122805016174145	0.111242785681056	-1.10393690181617	0.269620509877766	0.42671033075893	cds-CBV40897.1	HELO_1014	0.640625	768	HELO_1014
HELO_1015	1884.80603956295	-0.0872786069851359	0.105313370034144	-0.828751439222192	0.407245071859417	0.568834278369767	cds-CBV40898.1	HELO_1015	0.686003683241252	1086	HELO_1015
HELO_1016	1781.36025951436	-0.0411430071575924	0.0878646005707396	-0.468254642829318	0.639602500093895	0.761859618875018	cds-CBV40899.2	HELO_1016	0.679964539007092	1128	HELO_1016
HELO_1017	3105.1899999126	0.317697897377932	0.0892729591931228	3.558724839519	0.000372659695940188	0.00175704641062203	cds-CBV40900.2	opsX	0.667577413479053	1098	HELO_1017
HELO_1018	4203.53022360903	-0.0389049706549975	0.085487250922395	-0.455096756945844	0.649039631062017	0.767973594869193	cds-CBV40901.1	hldE	0.672257162823201	1431	HELO_1018
HELO_1019	1911.40871491272	-0.0892021493539467	0.0825439882726201	-1.0806619745503	0.279847503649111	0.43859594885367	cds-CBV40902.1	waaA	0.697530864197531	1296	HELO_1019
HELO_1020	3104.0625335917	-0.178556508355887	0.0966621108989581	-1.84722335044529	0.0647147765080946	0.14773272212959	cds-CBV40903.1	rpiA	0.65037037037037	675	HELO_1020
HELO_1021	6373.71053409098	0.163581810601712	0.0733362014235468	2.23057381520157	0.0257093728892959	0.0705706672831684	cds-CBV40904.1	ilvA	0.638943894389439	1515	HELO_1021
HELO_1022	2468.25359845039	-0.270866665140195	0.122341108609291	-2.21402820539445	0.0268268387310116	0.0731052920402968	cds-CBV40905.1	HELO_1022	0.689210950080515	621	HELO_1022
HELO_1023	931.760908057909	0.446169727871882	0.150641831358049	2.96179171382626	0.00305854610019594	0.0118226582436308	cds-CBV40906.1	zapA	0.653333333333333	300	HELO_1023
HELO_1024	1653.68784117579	-0.0465953085803391	0.0948125146097114	-0.491446817671119	0.623110458034372	0.750922308118209	cds-CBV40907.1	HELO_1024	0.652920962199313	582	HELO_1024
HELO_1025	2207.22513846757	-0.120369841935248	0.0880453123124327	-1.36713515772549	0.171582945100148	0.30775988565582	cds-CBV40908.1	pepP	0.665920954511559	1341	HELO_1025
HELO_1026	1862.10752537298	-0.105939634246636	0.085869655715148	-1.233726085942	0.21730499008477	0.366135147309826	cds-CBV40909.1	ubiH	0.694444444444444	1224	HELO_1026
HELO_1027	2203.48544065982	-0.354762342925694	0.0832532144031216	-4.26124499178968	2.03291228851958e-05	0.000127858490873495	cds-CBV40910.1	ubiF	0.703883495145631	1236	HELO_1027
HELO_1028	4489.63340407482	0.268529078583519	0.0944236069137997	2.84387651944563	0.00445683164303058	0.016298445814319	cds-CBV40911.1	ctpA	0.665165165165165	1332	HELO_1028
HELO_1029	2680.56019279877	-0.197525827420318	0.0903402021065014	-2.18646652115585	0.0287814914557369	0.0772651853952398	cds-CBV40912.2	HELO_1029	0.677029360967185	1158	HELO_1029
HELO_1030	10239.643189599	-0.136762137264717	0.0910315579496316	-1.50235962500377	0.133004257611981	0.257354128598524	cds-CBV40913.1	gpmI	0.672380952380952	1575	HELO_1030
HELO_1031	3632.05558915984	0.265870358988457	0.111844419555112	2.37714460896682	0.0174472466368542	0.0514762107040345	cds-CBV40914.1	yibN	0.628841607565012	423	HELO_1031
HELO_1032	5735.02973324458	0.0106421866996332	0.108567784904302	0.0980234303298519	0.921913688248419	0.948493900807934	cds-CBV40915.1	secB	0.637596899224806	516	HELO_1032
HELO_1033	4778.92705634799	-0.025479776053882	0.0866751232717256	-0.293968731650986	0.76878179675603	0.845198113620502	cds-CBV40916.1	rsmE	0.692101740294511	747	HELO_1033
HELO_1034	535.439914780454	-0.335327776780569	0.162887726413972	-2.05864360785753	0.0395283920431048	0.0988939107203876	cds-CBV40917.1	HELO_1034	0.585695006747638	741	HELO_1034
HELO_1035	310.212154980276	-0.137853316216813	0.191916109346325	-0.718299869074815	0.472572410887399	0.631711542944907	cds-CBV40918.1	HELO_1035	0.58974358974359	975	HELO_1035
HELO_1036	63.8247067694999	0.08482829394994	0.334164269522877	0.25385207721657	0.799609839043056	0.86964303957522	cds-CBV40919.1	HELO_1036	0.603559870550162	618	HELO_1036
HELO_1037	171.261856406698	0.204976594228276	0.227510094152118	0.900956043256807	0.367611691576612	0.529623304056403	cds-CBV40920.1	HELO_1037	0.588602654176425	1281	HELO_1037
HELO_1038	230.94644232213	-0.350508154601089	0.175269811416134	-1.99982045834977	0.0455196546319417	0.111416338774211	cds-CBV40921.1	pdxA2	0.626937984496124	1032	HELO_1038
HELO_1039	493.647845536613	-0.136023843990844	0.131437960339345	-1.0348901005437	0.300720238299995	0.462134482801244	cds-CBV40922.1	HELO_1039	0.616368286445013	1173	HELO_1039
HELO_1040	291.290921342082	-0.146337117227921	0.172491213562861	-0.848374327047052	0.396229535618674	0.557963414552224	cds-CBV40923.1	HELO_1040	0.625377643504532	993	HELO_1040
HELO_1041	2446.38818651218	0.389458312092973	0.0890210558471497	4.37490106567235	1.21487564976717e-05	7.92005471675136e-05	cds-CBV40924.1	HELO_1041	0.5875	960	HELO_1041
HELO_1042	423.909385036272	-0.116841803604788	0.16960413448644	-0.688908934670633	0.490880576507838	0.645995789736635	cds-CBV40925.2	HELO_1042	0.611111111111111	1134	HELO_1042
HELO_1043	1597.19409815783	1.80946005921931	0.166284528635592	10.8817102472876	1.4089432501851e-27	4.87379348788519e-26	cds-CBV40926.1	HELO_1043	0.595092024539877	978	HELO_1043
HELO_1044	138.854541619159	1.81445839888346	0.338224036441488	5.36466425619447	8.10999290340574e-08	7.35103634827418e-07	cds-CBV40927.1	HELO_1044	0.578494623655914	465	HELO_1044
HELO_1045	358.013519745653	1.53691331969267	0.22167723647426	6.93311295348599	4.11679229393651e-12	6.67747649590659e-11	cds-CBV40928.1	HELO_1045	0.559075907590759	1515	HELO_1045
HELO_1046	685.197965734012	0.557118265507631	0.122828068857558	4.5357569380474	5.73972533796946e-06	3.9532811486919e-05	cds-CBV40929.1	HELO_1046	0.610795454545455	1056	HELO_1046
HELO_1047	842.946885014057	0.0806164188506926	0.126831943464138	0.635616049465388	0.525026706074467	0.673741485128374	cds-CBV40930.1	glxR2	0.629877369007804	897	HELO_1047
HELO_1048	945.294051407719	0.461119514911379	0.112954343435707	4.08235310733179	4.45819906489154e-05	0.000259678605326157	cds-CBV40931.2	HELO_1048	0.579218106995885	972	HELO_1048
HELO_1049	781.795007799106	1.66698169230436	0.171810177087726	9.70246187135468	2.94310007760942e-22	8.38412543117305e-21	cds-CBV40932.1	HELO_1049	0.600653594771242	1530	HELO_1049
HELO_1050	223.666925338738	0.28832108033436	0.157676897483298	1.82855627511887	0.067466108026338	0.152169066007509	cds-CBV40933.1	HELO_1050	0.613026819923372	1305	HELO_1050
HELO_1051	1649.30059339847	-0.792585332481491	0.143804855582916	-5.51153387184829	3.55719953582782e-08	3.42160062537914e-07	cds-CBV40934.1	HELO_1051	0.574548907882241	1053	HELO_1051
HELO_1052	209.367289459382	-1.0129457867322	0.252713408778761	-4.0082787519161	6.11629019006842e-05	0.000348474348644234	cds-CBV40935.1	HELO_1052	0.578189300411523	486	HELO_1052
HELO_1053	439.766755657103	-0.74478112380538	0.183580547555544	-4.05697190537052	4.97130593288252e-05	0.000287316550849198	cds-CBV40936.1	HELO_1053	0.580747812251392	1257	HELO_1053
HELO_1054	667.351700812365	-0.798311275435777	0.122467586716939	-6.51855153544362	7.09895480394174e-11	9.74309991310222e-10	cds-CBV40937.1	HELO_1054	0.595238095238095	1428	HELO_1054
HELO_1055	720.957096803284	-0.624456839321484	0.136476944629614	-4.57554820718037	4.74974575302953e-06	3.31639799306944e-05	cds-CBV40938.1	xylX2	0.621483375959079	1173	HELO_1055
HELO_1056	1618.02661878906	-1.09921380645661	0.0993817495287576	-11.0605197802292	1.9496439445276e-28	7.03116273611548e-27	cds-CBV40939.1	HELO_1056	0.683776932826363	1578	HELO_1056
HELO_1057	1738.73579440735	-0.0500349852359285	0.104324869932959	-0.47960745379392	0.631506545214088	0.756936469729611	cds-CBV40940.1	HELO_1057	0.662618083670715	741	HELO_1057
HELO_1058	4645.11016507025	0.124973583739118	0.0861489471393945	1.45066873001829	0.146872126805796	0.276148923944342	cds-CBV40941.1	gshB	0.663541666666667	960	HELO_1058
HELO_1059	3749.2848161145	0.0932243091726079	0.0795508057062623	1.1718839092194	0.2412436681116	0.394698858541661	cds-CBV40942.1	algH	0.621863799283154	558	HELO_1059
HELO_1060	1256.27152605604	0.179040515613514	0.103571696499095	1.72866257544674	0.0838695030933858	0.179720363771541	cds-CBV40943.1	yqgF	0.664351851851852	432	HELO_1060
HELO_1061	814.963438491905	-0.373479133369556	0.130215594406172	-2.86815980123388	0.00412866943831471	0.0153298898092956	cds-CBV40944.1	HELO_1061	0.629457364341085	645	HELO_1061
HELO_1062	2947.83503837477	0.0759605969965143	0.0799161598367445	0.950503592160701	0.34185642952876	0.50342888623045	cds-CBV40945.1	pyrB	0.645286686103013	1029	HELO_1062
HELO_1063	329.166598964377	0.155833874801367	0.148430124600457	1.04988037449163	0.293773115741852	0.45425124384685	cds-CBV40946.1	HELO_1063	0.672176308539945	1452	HELO_1063
HELO_1064	950.165406311625	-0.557438602434065	0.124329672369126	-4.48355241200242	7.34105610770677e-06	4.96730143814889e-05	cds-CBV40947.1	HELO_1064	0.671264367816092	870	HELO_1064
HELO_1065	556.071842307814	0.196111579601117	0.147193230311559	1.33234102673074	0.182748151381505	0.322328945464778	cds-CBV40948.1	HELO_1065	0.660098522167488	1218	HELO_1065
HELO_1066	246.168192208377	-0.198884005404654	0.156473826058736	-1.27103689105166	0.203715524743667	0.350023126650295	cds-CBV40949.1	maiA	0.652713178294574	645	HELO_1066
HELO_1067	251.898839956778	-0.101745804900677	0.171974296814987	-0.591633789380381	0.554095842209842	0.700821384050616	cds-CBV40950.1	HELO_1067	0.665686274509804	1020	HELO_1067
HELO_1068	232.167623977163	0.0901819515928446	0.190086100218102	0.474426859667125	0.635195543100309	0.7592781703491	cds-CBV40951.1	hmgA	0.643730886850153	1308	HELO_1068
HELO_1069	278.273446272877	0.0903579107797246	0.166975590903922	0.541144428898693	0.588408037053747	0.727993885259928	cds-CBV40952.1	HELO_1069	0.636165577342048	459	HELO_1069
HELO_1070	7228.12024225238	-1.25907483081119	0.0709229339655341	-17.75271777988	1.64211334161548e-70	1.0705315823224e-68	cds-CBV40953.1	iclR	0.683393070489845	837	HELO_1070
HELO_1071	3692.31910016269	-1.00205588871952	0.0951810818833935	-10.5278892495374	6.42592037641491e-26	2.15681881941055e-24	cds-CBV40954.1	HELO_1071	0.656521739130435	1380	HELO_1071
HELO_1072	1089.44662757984	-1.10445011189752	0.100048465810978	-11.039150904964	2.47359542009678e-28	8.8268299727664e-27	cds-CBV40955.2	HELO_1072	0.656218905472637	2010	HELO_1072
HELO_1073	1864.66395445928	-1.61120241348412	0.400533340814017	-4.02264243523303	5.75488300475719e-05	0.000330102426161199	cds-CBV40956.1	HELO_1073	0.634427173287277	1737	HELO_1073
HELO_1074	1263.09879888613	0.390262628132672	0.122720132486591	3.18010272825702	0.00147222851255099	0.00610875723078073	cds-CBV40957.1	HELO_1074	0.666666666666667	1347	HELO_1074
HELO_1075	376.832945206332	0.100210599423588	0.156787425853487	0.639149465450324	0.52272570321704	0.67238361794685	cds-CBV40958.1	HELO_1075	0.682153392330384	1356	HELO_1075
HELO_1076	4396.16259114722	1.10320663725412	1.46615315295218	0.752449793551752	0.4517806117734	0.612124809716957	cds-CBV40959.1	HELO_1076	0.596774193548387	558	HELO_1076
HELO_1077	606.410037279081	1.32451087017487	1.33721692142753	0.990498137550416	0.321930699037205	0.483323768705105	cds-CBV40960.1	HELO_1077	0.624031007751938	516	HELO_1077
HELO_1078	906.743819752126	1.20431388522381	1.16842806881713	1.03071290168766	0.302675472765099	0.464495180024304	cds-CBV40961.1	HELO_1078	0.641830065359477	765	HELO_1078
HELO_1079	1646.39232554371	0.915980774028676	0.956539636293726	0.957598346449916	0.338265333302126	0.499921995983027	cds-CBV40962.1	HELO_1079	0.643401015228426	2364	HELO_1079
HELO_1080	290.605394018953	0.195908685499751	0.632970958458793	0.309506594073076	0.756936196911636	0.839115012272873	cds-CBV40963.1	HELO_1080	0.62215628090999	1011	HELO_1080
HELO_1081	40785.0840050369	0.948532232707394	0.0953808998178089	9.9446769166492	2.6603588132012e-23	7.98107643960361e-22	cds-CBV40964.1	serA	0.638689048760991	1251	HELO_1081
HELO_1082	516.064545080003	0.071922349675456	0.168073936405331	0.427920897277055	0.668708712227589	0.781825242654577	cds-CBV40965.1	xseB	0.649122807017544	285	HELO_1082
HELO_1083	2643.84087302554	0.0606739416875989	0.0811604800413714	0.747579877012439	0.454713606194004	0.613890531659767	cds-CBV40966.1	ispA	0.704209328782708	879	HELO_1083
HELO_1084	6651.88475758758	0.0535429640098739	0.0768178576396056	0.697011940388562	0.485795321331437	0.641796030966725	cds-CBV40967.1	dxs	0.683434959349594	1968	HELO_1084
HELO_1085	1894.12860822082	0.0137235867411284	0.0907620578234448	0.151204006059716	0.879814790251528	0.92336689360833	cds-CBV40968.1	djlA	0.673151750972763	771	HELO_1085
HELO_1086	3253.4734723821	0.160062304394782	0.0878463778761061	1.82207062220056	0.0684442706266393	0.153863446567843	cds-CBV40969.1	HELO_1086	0.640926640926641	1554	HELO_1086
HELO_1087	260.47497906382	1.04673043556675	0.221292253386595	4.73008168857193	2.24429512921783e-06	1.6648053584351e-05	cds-CBV40970.1	HELO_1087	0.690721649484536	291	HELO_1087
HELO_1088	3026.03581357928	-0.369856242955166	0.102142962717197	-3.62096646813726	0.000293504557103902	0.00141533491974712	cds-CBV40971.1	ribA	0.64622641509434	636	HELO_1088
HELO_1089	4223.87088748997	-0.0481111517779341	0.0756271525484135	-0.636162412000575	0.524670569667774	0.673741485128374	cds-CBV40972.1	hemE	0.657381615598886	1077	HELO_1089
HELO_1090	3501.87621743573	-0.0594948852471549	0.088326785575419	-0.673576932066145	0.500580322983225	0.654946852533051	cds-CBV40973.1	speE	0.64808362369338	861	HELO_1090
HELO_1091	656.230618928255	-0.19078345093389	0.114569360562749	-1.66522227231424	0.095868419052643	0.200119421544618	cds-CBV40974.1	HELO_1091	0.707317073170732	492	HELO_1091
HELO_1092	412.19281833206	0.157728751442042	0.134968449084261	1.16863424387112	0.242551025289603	0.395691999870912	cds-CBV40975.1	HELO_1092	0.652642934196332	927	HELO_1092
HELO_1093	5982.28556709394	0.54380790030836	0.1514799545351	3.58996609140355	0.000330720980503842	0.00157907623085637	cds-CBV40976.1	fpr	0.612612612612613	777	HELO_1093
HELO_1094	2270.0729773569	-0.644217861894424	0.10630636310936	-6.06001224246289	1.36111188480957e-09	1.64791760339444e-08	cds-CBV40977.1	HELO_1094	0.620481927710843	996	HELO_1094
HELO_1095	84.6050149608711	0.0681424322394321	0.282294889413967	0.241387410097622	0.809254869588052	0.875481645882408	cds-CBV40978.1	HELO_1095	0.603809523809524	525	HELO_1095
HELO_1096	220.906162227263	-0.268640043996427	0.193182968588162	-1.39059900549064	0.164347058103461	0.298421137136606	cds-CBV40979.1	HELO_1096	0.619707467282525	1299	HELO_1096
HELO_1097	1144.59996327817	-0.513112909750428	0.112694323382262	-4.55313891907347	5.28513475562179e-06	3.65645037174651e-05	cds-CBV40980.1	HELO_1097	0.634599156118143	2370	HELO_1097
HELO_1098	3621.27504333246	0.0890632427929077	0.0806148295502709	1.10479974081405	0.269246372865868	0.426558210334054	cds-CBV40981.1	glnK1	0.601769911504425	339	HELO_1098
HELO_1099	291.34811969645	0.0953022807322931	0.187337870256444	0.508718715558339	0.610949401967368	0.74140432282248	cds-CBV40982.1	HELO_1099	0.648953301127214	1242	HELO_1099
HELO_1100	62.5313296230143	-0.318225449425014	0.332438294320985	-0.957246667610899	0.338442767192049	0.499921995983027	cds-CBV40983.1	glnK2	0.640117994100295	339	HELO_1100
HELO_1101	609.237761715993	-0.134826802459814	0.153495688012926	-0.87837517916764	0.379740149595335	0.542943528944828	cds-CBV40984.1	HELO_1101	0.681286549707602	342	HELO_1101
HELO_1102	847.197873713481	-0.0199448190802574	0.134335453555081	-0.148470255263474	0.881971658628842	0.924233093448742	cds-CBV40985.1	comM	0.683266932270916	1506	HELO_1102
HELO_1103	363.460293447569	0.389458024113307	0.141704517293823	2.74838114938685	0.00598903432908496	0.0210391983166819	cds-CBV40986.2	cas1	0.560327198364008	978	HELO_1103
HELO_1104	1223.52312034822	-0.0786924374525903	0.111270739139733	-0.707215913734239	0.479432310589191	0.637555645708825	cds-CBV40987.1	cas3	0.597546379413525	3342	HELO_1104
HELO_1105	1599.05944198991	0.164735672327888	0.119892196663537	1.37403164603113	0.169431858094534	0.305141487566893	cds-CBV40988.1	csy1	0.522875816993464	1377	HELO_1105
HELO_1106	968.778418876445	0.107631933334424	0.120177645187461	0.89560694226062	0.370462726632145	0.53201321043409	cds-CBV40989.1	csy2	0.557291666666667	960	HELO_1106
HELO_1107	2973.12219485055	-0.0563745099114835	0.0798523988321739	-0.70598392454015	0.480198134503053	0.637555645708825	cds-CBV40990.1	csy3	0.555232558139535	1032	HELO_1107
HELO_1108	2369.75517667882	-0.580241580980962	0.101866061919451	-5.69612263444302	1.22562734182262e-08	1.25905354205415e-07	cds-CBV40991.1	glpQ	0.657082002129925	939	HELO_1108
HELO_1109	1863.93598944333	0.0898994468906423	0.106352797634995	0.845294612739562	0.397946368183841	0.558962899926247	cds-CBV40992.1	HELO_1109	0.657004830917874	621	HELO_1109
HELO_1110	436.910831766949	0.243531558130947	0.146821823690576	1.65868773462577	0.0971787322181603	0.202231984174072	cds-CBV40993.1	HELO_1110	0.627240143369176	279	HELO_1110
HELO_1111	1427.58467954074	0.928077785588748	0.112555635259653	8.24550262141724	1.64467420986069e-16	3.50656954177846e-15	cds-CBV40994.1	HELO_1111	0.648369132856006	1257	HELO_1111
HELO_1112	411.053227322202	-0.832044545840771	0.134358451247068	-6.1927220663682	5.91339495798577e-10	7.45219661991516e-09	cds-CBV40995.1	HELO_1112	0.681102362204724	762	HELO_1112
HELO_1113	5646.80385491607	-0.235110893874162	0.141508229445985	-1.66146445895506	0.0966202012303307	0.201316829852994	cds-CBV40996.1	HELO_1113	0.65453074433657	1236	HELO_1113
HELO_1114	732.199560733727	0.3668125077872	0.126481374130263	2.90013063432896	0.00373007168516628	0.014049936680793	cds-CBV40997.1	HELO_1114	0.662121212121212	1320	HELO_1114
HELO_1115	500.59981320627	0.607150276173469	0.15506006285782	3.91558125918075	9.01866618209696e-05	0.000494713242027649	cds-CBV40998.1	HELO_1115	0.637896825396825	1008	HELO_1115
HELO_1116	363.403545942911	0.732780569351133	0.193081490507639	3.79518807020055	0.000147531578120077	0.000771988055677799	cds-CBV40999.1	HELO_1116	0.64822695035461	705	HELO_1116
HELO_1117	502.25037426461	0.612529488310193	0.144952927023248	4.22571313935561	2.38185257339318e-05	0.000148427945290494	cds-CBV41000.1	HELO_1117	0.634292565947242	834	HELO_1117
HELO_1118	461.122264826941	0.651712270313818	0.185273773324987	3.51756354187625	0.000435528063406141	0.00200876208836302	cds-CBV41001.2	HELO_1118	0.65076071922545	1446	HELO_1118
HELO_1119	474.867822550348	-0.22141385795811	0.137161421762363	-1.61425753038429	0.106471577906448	0.216649849401476	cds-CBV41002.1	HELO_1119	0.644859813084112	321	HELO_1119
HELO_1120	638.07888758501	-0.0581680875465183	0.173540345688768	-0.335184808556499	0.737485680899694	0.825925490006595	cds-CBV41003.1	HELO_1120	0.68695652173913	345	HELO_1120
HELO_1121	32327.949841819	-0.130686600858452	0.127959298601562	-1.0213138262455	0.307105777882952	0.468958822983427	cds-CBV41004.2	typA	0.638204707170224	1827	HELO_1121
HELO_1122	767.689500364022	0.229753092302079	0.114759330755103	2.00204280375575	0.0452801281516202	0.110910140486989	cds-CBV41005.1	HELO_1122	0.638418079096045	885	HELO_1122
HELO_1123	105.19141715436	0.333241851824044	0.228431661244036	1.45882514713247	0.14461323936913	0.272506326548833	cds-CBV41006.1	HELO_1123	0.612040133779264	897	HELO_1123
HELO_1124	148.89383692213	0.221158216870463	0.188090013486009	1.17581052163045	0.239670600949795	0.393645027722774	cds-CBV41007.1	HELO_1124	0.61150512214342	1269	HELO_1124
HELO_1125	701.98220518043	-0.21658383144294	0.132160805997288	-1.63879018297894	0.10125696440518	0.208163195472141	cds-CBV41008.1	HELO_1125	0.597701149425287	870	HELO_1125
HELO_1126	44624.2443808219	-0.109289981648548	0.0879593075964746	-1.24250616148471	0.214049868582596	0.362090346554392	cds-CBV41009.1	glnA	0.621890547263682	1407	HELO_1126
HELO_1127	193.607574885506	0.147501699986036	0.174504319497838	0.845261025116703	0.397965116781977	0.558962899926247	cds-CBV41010.1	HELO_1127	0.68213058419244	582	HELO_1127
HELO_1128	796.95153566493	0.0673764933944659	0.113231950224352	0.595030759966329	0.551822909882486	0.698937936705166	cds-CBV41011.1	ntrB	0.64756446991404	1047	HELO_1128
HELO_1129	1227.35481564024	-0.0275106741313416	0.102141757617621	-0.269338170528952	0.787669461232876	0.860244675766575	cds-CBV41012.1	ntrC	0.675195451314854	1407	HELO_1129
HELO_1130	1458.79814626259	-0.377417561572414	0.0986599457331641	-3.82543856848633	0.000130539484510158	0.000691451332014742	cds-CBV41013.1	HELO_1130	0.65891472868217	2193	HELO_1130
HELO_1131	3396.51444146609	-0.168688329393065	0.100599301353169	-1.67683400504799	0.0935749461365675	0.19739829956625	cds-CBV41014.1	HELO_1131	0.697469746974697	1818	HELO_1131
HELO_1132	450.441943381315	0.722269545277985	0.125831406766763	5.73997830777465	9.46886791211114e-09	9.87675760678669e-08	cds-CBV41015.1	HELO_1132	0.666666666666667	1572	HELO_1132
HELO_1133	9331.81966990154	-0.710156143391343	0.105462684753355	-6.73371956206292	1.65379790398654e-11	2.43755430196277e-10	cds-CBV41016.1	hmgL2	0.683333333333333	960	HELO_1133
HELO_1134	8659.15340861951	-0.939367310954756	0.090412853241626	-10.3897540811407	2.76063972229413e-25	8.82883835714822e-24	cds-CBV41017.1	HELO_1134	0.666666666666667	1206	HELO_1134
HELO_1135	9890.65772770848	-1.2591462079598	0.0756046149861788	-16.6543564594567	2.81354330234343e-62	1.58965196582404e-60	cds-CBV41018.1	HELO_1135	0.654654654654655	999	HELO_1135
HELO_1136	1042.42436170514	-1.17831679579904	0.121983912693594	-9.65960813831901	4.47572679896213e-22	1.2643928207068e-20	cds-CBV41019.1	HELO_1136	0.705376344086021	465	HELO_1136
HELO_1137	3145.86094500973	-1.14870624058742	0.104079372928915	-11.0368289917732	2.53833668861858e-28	8.96350143168435e-27	cds-CBV41020.1	HELO_1137	0.656646626586506	1497	HELO_1137
HELO_1138	2656.23013049867	-0.379056354888213	0.0793750926261887	-4.77550755969951	1.79254556689417e-06	1.36249539725813e-05	cds-CBV41021.1	HELO_1138	0.660687593423019	1338	HELO_1138
HELO_1139	858.879007598258	-0.109778321148792	0.108379778824523	-1.01290408911549	0.311105975042571	0.47230150263964	cds-CBV41022.1	HELO_1139	0.654320987654321	810	HELO_1139
HELO_1140	755.742101356567	-0.184972029417405	0.109595101208302	-1.68777643688505	0.0914541524256065	0.193889666493312	cds-CBV41023.2	rna	0.683060109289617	732	HELO_1140
HELO_1141	833.620712030135	0.0737020107813526	0.159350346350163	0.462515535544533	0.643711664106342	0.764872955247283	cds-CBV41024.1	HELO_1141	0.667766776677668	909	HELO_1141
HELO_1142	860.487472658663	-0.0277656998670646	0.109891165113819	-0.252665442561343	0.800526754388921	0.870081980563784	cds-CBV41025.1	npdA2	0.680318543799773	879	HELO_1142
HELO_1143	814.972385688713	-0.37823223471072	0.120191437758765	-3.14691496968251	0.00165002938542119	0.00675555509248529	cds-CBV41026.1	yciH	0.664	375	HELO_1143
HELO_1144	95.8564218800969	0.34710212243818	0.261570617729577	1.32699202017036	0.184511322368634	0.324931627443985	cds-CBV41027.1	HELO_1144	0.673434856175973	1182	HELO_1144
HELO_1145	248.212109051687	0.247659357238855	0.162839225413309	1.52088267805414	0.128289281585974	0.250374591005442	cds-CBV41028.1	rspR	0.649051490514905	738	HELO_1145
HELO_1146	492.505231804211	-0.0835563842184847	0.133057589016438	-0.627971578593404	0.530022558719979	0.677527499248518	cds-CBV41029.1	rspA	0.655940594059406	1212	HELO_1146
HELO_1147	526.357733326859	0.0562971254147297	0.121510190110445	0.463311968844417	0.64314076788742	0.764462553695076	cds-CBV41030.1	rspB	0.672531769305963	1023	HELO_1147
HELO_1148	1880.44210545095	-0.238602632042933	0.104665436040565	-2.27966978468859	0.0226272806471475	0.0632891760675166	cds-CBV41031.1	HELO_1148	0.634674922600619	969	HELO_1148
HELO_1149	348.200325637666	-0.0806278124358761	0.154742503487731	-0.521045030412533	0.602335402545901	0.738315071134755	cds-CBV41032.1	HELO_1149	0.651282051282051	585	HELO_1149
HELO_1150	620.969887608797	-0.0510388561209292	0.14216554780109	-0.359010019729533	0.719587593627071	0.81426737491513	cds-CBV41033.1	HELO_1150	0.643247462919594	1281	HELO_1150
HELO_1151	525.706905559367	-0.234948532114321	0.123376730368498	-1.9043180299282	0.0568687774549735	0.134345056147986	cds-CBV41034.1	rspD	0.701683501683502	1485	HELO_1151
HELO_1152	597.423126062224	-0.139691659788699	0.121336167190537	-1.15127799915864	0.249617885276455	0.404373922075928	cds-CBV41035.1	uxuA	0.692111959287532	1179	HELO_1152
HELO_1153	509.348961179928	2.06937357402282	1.03635578462406	1.99677910301189	NA	NA	cds-CBV41036.1	HELO_1153	0.575374531835206	2136	HELO_1153
HELO_1154	352.468880791243	0.949967928741047	0.661631924542893	1.43579518082861	0.151060631535053	0.280908140923658	cds-CBV41037.1	HELO_1154	0.627860696517413	1005	HELO_1154
HELO_1155	766.630494764956	0.0722735669888715	0.117062977087412	0.617390474657961	0.536977203314698	0.683828970412031	cds-CBV41038.1	xylX1	0.65970409051349	1149	HELO_1155
HELO_1156	1851.86408911307	0.0627115576226718	0.0895399301498817	0.700375324368673	0.483692942218833	0.640515263328845	cds-CBV41039.1	HELO_1156	0.661666666666667	1200	HELO_1156
HELO_1157	82.7531289322502	0.51741741922362	0.244617682827353	2.11520857054641	0.0344121748041856	0.0885108289728294	cds-CBV41040.1	galD	0.621271076523995	771	HELO_1157
HELO_1158	244.027935700295	0.455048751109814	0.18325787153384	2.48310616783403	0.013024226362476	0.0402480650581529	cds-CBV41041.1	HELO_1158	0.612403100775194	1290	HELO_1158
HELO_1159	82.5459598137118	0.601448909941335	0.27688692855004	2.1721823890023	0.029841908495129	0.0793443684694017	cds-CBV41042.1	HELO_1159	0.572649572649573	936	HELO_1159
HELO_1160	46.8485039228565	0.805590024008137	0.378629589764548	2.12764677084296	0.0333663812943195	0.0868756010658549	cds-CBV41043.1	HELO_1160	0.569193742478941	831	HELO_1160
HELO_1161	251.220044230352	0.418827412963757	0.154791317277753	2.7057552085575	0.00681492609554123	0.0235260687004936	cds-CBV41044.1	xynB	0.638681592039801	1608	HELO_1161
HELO_1162	190.511786625966	0.141607527502868	0.192883356722022	0.734161463743858	0.462850336981038	0.622396922794812	cds-CBV41045.1	HELO_1162	0.602119460500963	1038	HELO_1162
HELO_1163	101.936597545476	0.653396356051349	0.251743351988196	2.59548604120432	0.00944572396447849	0.0309980679957232	cds-CBV41046.1	lamB2	0.558779761904762	1344	HELO_1163
HELO_1164	130.463698764552	0.114124914601995	0.220847123660951	0.51675979614388	0.605323848347131	0.739476701224063	cds-CBV41047.1	HELO_1164	0.601990049751244	1407	HELO_1164
HELO_1165	114.977814698325	0.105697860989422	0.23952263968465	0.441285471505244	0.659006342681294	0.775381108179068	cds-CBV41048.1	HELO_1165	0.655480984340045	894	HELO_1165
HELO_1166	2705.95895851253	0.109399456676358	0.101686047457558	1.07585513855299	0.281992048024485	0.441499040396474	cds-CBV41049.1	HELO_1166	0.680555555555556	720	HELO_1166
HELO_1167	847.734655296945	-0.00829530441295757	0.117418912645579	-0.0706470893491949	0.943678632131299	0.964737805465954	cds-CBV41050.1	HELO_1167	0.644495412844037	1308	HELO_1167
HELO_1168	539.649980823262	-0.0171862569978848	0.130904658615607	-0.131288352757186	0.895547205192548	0.93326314958584	cds-CBV41051.1	HELO_1168	0.640132669983416	603	HELO_1168
HELO_1169	2402.35729710715	0.0512093297886871	0.101160084922091	0.506220707783376	0.612701719514324	0.742071750322814	cds-CBV41052.1	HELO_1169	0.640718562874252	1002	HELO_1169
HELO_1170	902.196209593102	-0.04618321941088	0.103159443132019	-0.447687754108724	0.654378560763	0.771866152048216	cds-CBV41053.1	ghrB	0.678936605316973	978	HELO_1170
HELO_1171	594.746173591833	0.274028006769659	0.112159408875569	2.44320123935093	0.0145576172558158	0.0443797864183592	cds-CBV41054.2	kguK	0.677710843373494	996	HELO_1171
HELO_1172	328.749681919347	0.426525490820743	0.139608956232368	3.05514418509673	0.00224952347813077	0.00895056876861892	cds-CBV41055.2	ptxS	0.68844696969697	1056	HELO_1172
HELO_1173	632.775913618821	-0.594144541333481	0.121585536921717	-4.88663829906037	1.02572283757315e-06	8.0490750448449e-06	cds-CBV41056.1	HELO_1173	0.606498194945848	831	HELO_1173
HELO_1174	141.767785483057	-0.632632076009631	0.227615673568129	-2.7793871401403	0.00544615748206353	0.0193933548993649	cds-CBV41057.1	HELO_1174	0.578910120311394	1413	HELO_1174
HELO_1175	374.18719699538	-0.32048149722757	0.144678107734762	-2.21513470313772	0.0267508200998037	0.0729567820903737	cds-CBV41058.1	HELO_1175	0.611347517730496	1410	HELO_1175
HELO_1176	358.84571427958	0.0322542530612543	0.238556701117048	0.135205814425765	0.892449150062622	0.931466323495163	cds-CBV41059.1	HELO_1176	0.653333333333333	675	HELO_1176
HELO_1177	165.83240179173	-0.21534648053205	0.185060637421181	-1.16365361933743	0.24456441248636	0.398210066440326	cds-CBV41060.2	HELO_1177	0.653846153846154	858	HELO_1177
HELO_1178	183.052096866649	-0.39549268642603	0.185382489525171	-2.13338750298922	0.0328929513709493	0.0858407275962418	cds-CBV41061.1	HELO_1178	0.654135338345865	1197	HELO_1178
HELO_1179	149.258605613249	0.133937976436543	0.192865466709437	0.694463237622154	0.487391747716652	0.642651896055796	cds-CBV41062.1	HELO_1179	0.624444444444444	450	HELO_1179
HELO_1180	14110.8731527968	0.166263201927835	0.0814247848497702	2.04192374882651	0.0411590956112531	0.102144461290006	cds-CBV41063.1	fbaA	0.651643192488263	1065	HELO_1180
HELO_1181	8072.97010295807	-0.0712264169163866	0.0851352988829477	-0.836626145100114	0.40280274468297	0.564023669754345	cds-CBV41064.1	pgk	0.681196581196581	1170	HELO_1181
HELO_1182	2985.53437106225	0.424389886185761	0.0946378800395603	4.48435537660352	7.31346885503945e-06	4.95853188371675e-05	cds-CBV41065.1	epd	0.673429951690821	1035	HELO_1182
HELO_1183	12240.7228277016	0.178220451628219	0.198611688441297	0.897331134068147	0.369542247843471	0.531501154089676	cds-CBV41066.1	fbaB	0.638176638176638	1053	HELO_1183
HELO_1184	2618.20865614981	-0.293783127998253	0.108383626916431	-2.71058587312983	0.00671644542440987	0.0232334183558668	cds-CBV41067.1	tktA2	0.689450222882615	2019	HELO_1184
HELO_1185	115.857375600628	-1.2847060064522	0.243446277541731	-5.27716430674107	1.3119824318968e-07	1.1582344906589e-06	cds-CBV41068.1	talA1	0.655063291139241	948	HELO_1185
HELO_1186	675.624619007624	-1.14241152127636	0.113505064933017	-10.0648506033677	7.90071927934857e-24	2.43485803245379e-22	cds-CBV41069.1	HELO_1186	0.657492354740061	654	HELO_1186
HELO_1187	1047.51642455502	-1.04516304720521	0.112228099002367	-9.31284639494046	1.24451569372146e-20	3.34833984263156e-19	cds-CBV41070.1	HELO_1187	0.663636363636364	990	HELO_1187
HELO_1188	97.014070966222	-0.649590964960822	0.250655279415007	-2.59157104720425	0.00955388121867581	0.0312019820147505	cds-CBV41071.1	rpiB	0.656626506024096	498	HELO_1188
HELO_1189	1998.80435782111	-0.347080646150352	0.0996361882826442	-3.48347976907513	0.000494940526998668	0.00224912652349261	cds-CBV41072.1	HELO_1189	0.635162601626016	984	HELO_1189
HELO_1190	2009.93843183074	-0.570045128299016	0.0937807636231508	-6.07848674158475	1.21322011723094e-09	1.47412766932362e-08	cds-CBV41073.1	HELO_1190	0.608265947888589	1113	HELO_1190
HELO_1191	465.338442441761	-0.538963618667771	0.134090655680439	-4.01939729456027	5.83472096559104e-05	0.000334116622860703	cds-CBV41074.1	HELO_1191	0.662037037037037	648	HELO_1191
HELO_1192	1405.53945102576	-0.642332626133984	0.0909156570830267	-7.0651485865343	1.60444220537195e-12	2.76094369350807e-11	cds-CBV41075.1	HELO_1192	0.644316730523627	1566	HELO_1192
HELO_1193	949.22305653178	-0.590209833832846	0.105952323742454	-5.57052278784855	2.53976094013437e-08	2.52486498154121e-07	cds-CBV41076.1	HELO_1193	0.646544181977253	1143	HELO_1193
HELO_1194	4082.51657756298	-0.654026824408647	0.110052517492524	-5.94286109314195	2.80089771889937e-09	3.19698426500635e-08	cds-CBV41077.1	HELO_1194	0.621734587251829	957	HELO_1194
HELO_1195	1561.36665973019	-0.722623085136176	0.163734161447967	-4.4133922862873	1.01763359640148e-05	6.71163013969072e-05	cds-CBV41078.1	ribH2	0.63768115942029	483	HELO_1195
HELO_1196	1216.52439336529	0.0401499085900976	0.142371551577076	0.282007944321387	0.77793741874907	0.852361942326874	cds-CBV41079.1	tktA3	0.689945517582962	2019	HELO_1196
HELO_1197	9235.39182676884	0.0146194047942138	0.0886102729022276	0.164985439220404	0.868955442815063	0.915685095164148	cds-CBV41080.1	metK	0.649467649467649	1221	HELO_1197
HELO_1198	4658.40836299011	-0.071100075339705	0.0854116082876334	-0.832440423089416	0.405160393213983	0.566389168245526	cds-CBV41081.1	ligB	0.681494661921708	1686	HELO_1198
HELO_1199	2066.41553965997	-0.755461350004798	0.109094588980855	-6.92482878447231	4.36503126599767e-12	7.04640761511053e-11	cds-CBV41082.1	ahcY	0.636170212765957	1410	HELO_1199
HELO_1200	137.968674092144	-0.528921406670641	0.195766397797761	-2.70179873880629	0.00689654943396692	0.0237594538426299	cds-CBV41083.1	HELO_1200	0.65222623345367	831	HELO_1200
HELO_1201	416.171354489608	-0.235082859690818	0.133879602896992	-1.75592737507365	0.0791008100019303	0.171892144811887	cds-CBV41084.2	HELO_1201	0.655737704918033	549	HELO_1201
HELO_1202	277.254922912745	-0.610501582248811	0.147247898491081	-4.14608010372244	3.38215545771158e-05	0.000202929327462695	cds-CBV41085.1	HELO_1202	0.657575757575758	660	HELO_1202
HELO_1203	986.26051023044	0.560744425597741	0.123607724594911	4.53648368203054	5.71999130151245e-06	3.94924043016848e-05	cds-CBV41086.1	HELO_1203	0.685959271168274	933	HELO_1203
HELO_1204	8450.63125392893	1.63187130568932	0.0947650519030428	17.2201805720419	1.87402591854376e-66	1.13445497568988e-64	cds-CBV41087.1	metF	0.64650059311981	843	HELO_1204
HELO_1205	1523.66312632199	0.400311209943074	0.105480224553545	3.79513042977893	0.000147565858430447	0.000771988055677799	cds-CBV41088.1	HELO_1205	0.649725274725275	2184	HELO_1205
HELO_1206	5150.8824133106	0.191290388800862	0.097790347158679	1.95612751522873	0.0504501345681793	0.121900182598808	cds-CBV41089.1	HELO_1206	0.640081799591002	978	HELO_1206
HELO_1207	102.64931475428	0.650245409325017	0.228394600577691	2.84702618923703	0.00441297317674496	0.0162079946578173	cds-CBV41090.2	HELO_1207	0.537990196078431	816	HELO_1207
HELO_1208	47.6409375137698	0.409831695626004	0.361371000348572	1.13410233591154	0.256751623914715	0.411920494591048	cds-CBV41091.1	HELO_1208	0.533333333333333	900	HELO_1208
HELO_1209	720.1119343101	-0.10747235744401	0.167777401590425	-0.640565156124956	0.521805243986416	0.671962903980121	cds-CBV41092.1	lacA	0.580664294187426	1686	HELO_1209
HELO_1210	162.722794159124	-0.319794465712048	0.20355852629977	-1.57101975301739	0.116178060631717	0.231264606894609	cds-CBV41093.1	HELO_1210	0.610810810810811	555	HELO_1210
HELO_1211	720.943993855677	-0.369970756645615	0.125706149029911	-2.9431396912619	0.00324901777838263	0.0124594686297705	cds-CBV41094.1	HELO_1211	0.624681933842239	786	HELO_1211
HELO_1212	625.530028046281	-0.0407302302104495	0.135953766255709	-0.299588833264404	0.764490802923218	0.842703126594755	cds-CBV41095.1	HELO_1212	0.635294117647059	255	HELO_1212
HELO_1213	6891.17766573354	0.152698164226259	0.0924821281474118	1.6511099742738	0.0987161210076127	0.204427397810511	cds-CBV41096.1	prlC	0.664714494875549	2049	HELO_1213
HELO_1214	3282.55123715973	-0.019571398997447	0.0874369521883311	-0.223834414485217	0.82288615040162	0.884739628880905	cds-CBV41097.1	HELO_1214	0.656972408650261	1341	HELO_1214
HELO_1215	2317.9108529627	-0.165264460103495	0.102172481683807	-1.61750460965545	0.1057694014574	0.21586891688175	cds-CBV41098.1	yrdA	0.652094717668488	549	HELO_1215
HELO_1216	878.29025373458	0.0715881181992721	0.140937789456905	0.507941258871253	0.611494538823496	0.74140432282248	cds-CBV41099.1	HELO_1216	0.665178571428571	672	HELO_1216
HELO_1217	653.653811795321	-0.415094335599786	0.123952568421546	-3.34881592923599	0.000811576944319252	0.00355458119023548	cds-CBV41100.2	HELO_1217	0.665943600867679	1383	HELO_1217
HELO_1218	630.308548708026	-0.0289159381219548	0.134021596957624	-0.215755809349873	0.829178096004114	0.888839047162674	cds-CBV41101.1	HELO_1218	0.66875	1920	HELO_1218
HELO_1219	1068.61650277524	-0.291520242022961	0.109426156731485	-2.6640818861829	0.00771987681469311	0.026092106083559	cds-CBV41102.1	lldR	0.664082687338501	774	HELO_1219
HELO_1220	2556.28004019817	0.052275467224402	0.087877968776184	0.594864309592114	0.551934175976321	0.698937936705166	cds-CBV41103.1	lldD	0.61991341991342	1155	HELO_1220
HELO_1221	3516.70962461997	-0.537440525466987	0.0979219084111538	-5.48846049047967	4.05451932746927e-08	3.86090464048338e-07	cds-CBV41104.2	birA	0.646341463414634	984	HELO_1221
HELO_1222	2020.73592163958	-0.70900765422588	0.127739588011819	-5.55041444286075	2.84993160737503e-08	2.80036757942068e-07	cds-CBV41105.1	coaX	0.636904761904762	840	HELO_1222
HELO_1223	6028.22480443403	-0.00930262571633102	0.145477313362412	-0.063945542444521	0.949013588831404	0.967942582608877	cds-CBV41106.1	secE	0.607046070460705	369	HELO_1223
HELO_1224	6722.6711027699	0.195542102021966	0.153967653914549	1.27002066375897	0.204077269656616	0.350467043635222	cds-CBV41107.1	nusG	0.588014981273408	534	HELO_1224
HELO_1225	19970.7688115859	0.194805722980098	0.0984110021384922	1.9795116272259	0.0477584318553783	0.116141380193495	cds-CBV41108.1	rplK	0.625	432	HELO_1225
HELO_1226	56265.5397457269	0.217984503510678	0.0782873087602529	2.78441687372641	0.00536240643612412	0.0191554876906857	cds-CBV41109.1	rplA	0.626262626262626	693	HELO_1226
HELO_1227	77111.5305349654	0.18638408577139	0.0726835933797593	2.56432128771572	0.0103377801247739	0.0330613911537582	cds-CBV41110.1	rplJ	0.615079365079365	504	HELO_1227
HELO_1228	54017.2740804999	0.133581254066021	0.0987455313405868	1.35278277662288	0.176125036655969	0.313748751583675	cds-CBV41111.1	rplL	0.626666666666667	375	HELO_1228
HELO_1229	98006.1974433055	-0.0634655580818493	0.104581929715038	-0.606850134194107	0.543950373566833	0.690633620371372	cds-CBV41112.1	rpoB	0.629166666666667	4080	HELO_1229
HELO_1230	99561.3509621958	-0.123529364176175	0.110044425171185	-1.12254086460093	0.261632542724093	0.417774055503851	cds-CBV41113.1	rpoC	0.635846372688478	4218	HELO_1230
HELO_1231	25534.9956267839	0.132079072865242	0.0833069536613966	1.58545075843345	0.112863956408221	0.22608192964498	cds-CBV41114.1	rpsL	0.626666666666667	375	HELO_1231
HELO_1232	27767.3437298458	0.116839649980271	0.102850924116845	1.13600972459454	0.255952494423625	0.4110054681232	cds-CBV41115.1	rpsG	0.613588110403397	471	HELO_1232
HELO_1233	189173.979753399	-0.0198708902836534	0.0798911931439379	-0.248724415066032	0.803573961720334	0.872275289859729	cds-CBV41116.1	fusA	0.609146628948609	2121	HELO_1233
HELO_1234	244329.591831921	-0.152860307866913	0.0719123859473077	-2.12564644954095	0.0335327089096916	0.087041258195907	cds-CBV41117.1	tuf	0.619765494137353	1194	HELO_1234
HELO_1235	20219.9690290066	0.0556531875053762	0.111632109604637	0.498541035392784	0.618102753580015	0.746479634711882	cds-CBV41118.1	rpsJ	0.586538461538462	312	HELO_1235
HELO_1236	66220.0544436035	0.0253499976344001	0.0850388193908463	0.298099124799571	0.765627509531057	0.843234976384108	cds-CBV41119.1	rplC	0.621283255086072	639	HELO_1236
HELO_1237	27667.7784567959	0.0656923343608652	0.102807347431935	0.638984819682831	0.522832807347462	0.67238361794685	cds-CBV41120.1	rplD	0.642036124794745	609	HELO_1237
HELO_1238	4427.39829928358	0.221148375329607	0.318259302999129	0.694868534071453	0.487137693658878	0.642566841051984	cds-CBV41121.1	rplW	0.606060606060606	297	HELO_1238
HELO_1239	51379.5547736874	0.0728465723527231	0.0790739101735405	0.92124661842129	0.356921684191438	0.518338697114666	cds-CBV41122.1	rplB	0.640192539109507	831	HELO_1239
HELO_1240	8772.20115163453	0.237251232834648	0.185718070751072	1.27748060205002	0.201432624512111	0.347332958848452	cds-CBV41123.1	rpsS	0.557971014492754	276	HELO_1240
HELO_1241	15726.6561321305	0.159237671560329	0.124074532256966	1.28340335976877	0.199350797415076	0.344971517732061	cds-CBV41124.1	rplV	0.612612612612613	333	HELO_1241
HELO_1242	40222.3933420049	0.0203730015331205	0.0894922986188884	0.227650891166411	0.819917653114097	0.882807944739136	cds-CBV41125.1	rpsC	0.608011444921316	699	HELO_1242
HELO_1243	14141.3842955087	0.0216892088644917	0.130203343210094	0.166579508096765	0.867700918562239	0.91464742348445	cds-CBV41126.1	rplP	0.615942028985507	414	HELO_1243
HELO_1244	296.779075435715	0.139627427046141	0.594062172282133	0.235038407696878	0.814178923053632	0.878722237870682	cds-CBV41127.1	rpmC	0.5625	192	HELO_1244
HELO_1245	3716.20806067957	0.0564713637960806	0.187524783896135	0.301140801886531	0.763307128819794	0.84232134332653	cds-CBV41128.1	rpsQ	0.593869731800766	261	HELO_1245
HELO_1246	8689.8774949541	0.107559914712888	0.192969691756029	0.557392789168547	0.577259091095564	0.719716189339449	cds-CBV41129.1	rplN	0.56989247311828	372	HELO_1246
HELO_1247	6775.16463994676	0.208635979343372	0.332984823803797	0.626563027588025	0.530945710129466	0.678136460779808	cds-CBV41130.1	rplX	0.572327044025157	318	HELO_1247
HELO_1248	23778.398548191	0.0222348392168842	0.148199497331523	0.150033162171561	0.880738451742095	0.923794353776517	cds-CBV41131.1	rplE	0.57037037037037	540	HELO_1248
HELO_1249	4081.36587441215	-0.0856785736613189	0.206544476587008	-0.414819002072062	0.67827440797817	0.78926944824682	cds-CBV41132.1	rpsN	0.604575163398693	306	HELO_1249
HELO_1250	8714.40531548954	-0.171534357632199	0.133065783891105	-1.28909440591111	0.197365268124449	0.342760378556292	cds-CBV41133.1	rpsH	0.592875318066158	393	HELO_1250
HELO_1251	25821.8901395425	-0.0872383372237111	0.105026705511518	-0.830630045937636	0.406182655784217	0.567584172757006	cds-CBV41134.1	rplF	0.610169491525424	531	HELO_1251
HELO_1252	12698.4948345622	-0.079250160814131	0.150645413382268	-0.526070850979254	0.598838980537707	0.73579708010976	cds-CBV41135.1	rplR	0.652421652421652	351	HELO_1252
HELO_1253	25039.1253272094	-0.243492983293181	0.130967309048325	-1.85918902253184	0.0630003502590411	0.144500126778179	cds-CBV41136.1	rpsE	0.634730538922156	501	HELO_1253
HELO_1254	420.729584835056	0.117050342720349	0.565897216934754	0.206840286924126	0.836134592016439	0.893599075326522	cds-CBV41137.1	rpmD	0.579234972677596	183	HELO_1254
HELO_1255	13051.780811971	-0.0153791447229464	0.128295884827262	-0.119872470918712	0.904584172222621	0.93806679224065	cds-CBV41138.1	rplO	0.652873563218391	435	HELO_1255
HELO_1256	78607.4543668156	-0.0707050025388423	0.0915620856079419	-0.772208300732606	0.439991065994327	0.601941860869684	cds-CBV41139.1	secY	0.613363363363363	1332	HELO_1256
HELO_1257	4092.64021285676	0.270622933590983	0.185399347498612	1.45967576068739	0.144379206714294	0.272506326548833	cds-CBV41140.1	rpmJ	0.570175438596491	114	HELO_1257
HELO_1258	23745.3896504875	0.288619107194119	0.127760278649595	2.2590676088435	0.0238791796395049	0.0662442053829147	cds-CBV41141.1	rpsM	0.582633053221289	357	HELO_1258
HELO_1259	22774.7541677473	0.115832988428115	0.112422770534253	1.03033387166724	0.302853303973675	0.464557783018442	cds-CBV41142.1	rpsK	0.591731266149871	387	HELO_1259
HELO_1260	40691.3995308897	0.0287536759351285	0.0905173275566833	0.317659355520881	0.750743345015271	0.834405330588182	cds-CBV41143.1	rpsD	0.589371980676328	621	HELO_1260
HELO_1261	49784.625201859	0.103797457005657	0.0740845719219629	1.40106710901958	0.161194006048253	0.29489891014764	cds-CBV41144.1	rpoA	0.617617617617618	999	HELO_1261
HELO_1262	12639.0137694289	0.234340961798342	0.0921153678327544	2.54399420326708	0.0109592903304729	0.0347539702715651	cds-CBV41145.1	rplQ	0.625	384	HELO_1262
HELO_1263	8354.65742798166	-0.367447541583406	0.0710509440527609	-5.17160674614749	2.32089625701418e-07	1.96695957781952e-06	cds-CBV41146.1	uvrA	0.659678546470999	2862	HELO_1263
HELO_1264	5265.02174548508	-0.00136601470379395	0.0895064001795859	-0.0152616427546317	0.987823443564759	0.992042454792806	cds-CBV41147.1	HELO_1264	0.665232974910394	1395	HELO_1264
HELO_1265	8015.43967316459	-0.0946297953519617	0.0856580625402249	-1.10473891827198	0.269272734547161	0.426558210334054	cds-CBV41148.1	ssb1	0.66504854368932	618	HELO_1265
HELO_1266	214.394236191489	-0.0450440435216659	0.206511141073422	-0.218119193412674	0.827336243238768	0.887553754613741	cds-CBV41149.1	nhoA	0.673521850899743	1167	HELO_1266
HELO_1267	1813.89552790096	-0.0434709316483224	0.0855333670000639	-0.50823360722243	0.61128952481732	0.74140432282248	cds-CBV41150.2	HELO_1267	0.647651006711409	894	HELO_1267
HELO_1268	833.672054567248	-0.0240643449703495	0.133389172072994	-0.180407034516871	0.856833032187585	0.906939380325857	cds-CBV41151.1	HELO_1268	0.669281045751634	765	HELO_1268
HELO_1269	17157.4791803813	0.293785613920036	0.0795873434289853	3.69136097854776	0.000223057304267529	0.00110712190551526	cds-CBV41152.1	fabB	0.65679012345679	1215	HELO_1269
HELO_1270	11334.9723860145	0.37177530643837	0.0724563941188491	5.13102136753525	2.88174191311897e-07	2.41809531818647e-06	cds-CBV41153.1	fabA	0.622093023255814	516	HELO_1270
HELO_1271	961.623995229383	0.0565997205071064	0.118419532179626	0.477959332091029	0.632679150565255	0.757605906187289	cds-CBV41154.1	phrB	0.678595096090126	1509	HELO_1271
HELO_1272	1743.06658606033	-0.038721204996941	0.0833847394579695	-0.46436800364962	0.642384109963341	0.763830983085138	cds-CBV41155.1	HELO_1272	0.683870967741935	930	HELO_1272
HELO_1273	595.698945304552	0.279383578219839	0.130310872944105	2.14397748942774	0.0320346905023745	0.0838377787486268	cds-CBV41156.1	HELO_1273	0.67479674796748	369	HELO_1273
HELO_1274	3635.07818615315	-0.404717212071055	0.103747209459228	-3.90099371521029	9.57986382341584e-05	0.000520444525022111	cds-CBV41157.1	HELO_1274	0.661166116611661	909	HELO_1274
HELO_1275	1383.5356183483	-0.320462761279984	0.119508142039451	-2.6815140442414	0.00732898380166364	0.0249974768740181	cds-CBV41158.1	HELO_1275	0.689873417721519	474	HELO_1275
HELO_1276	1457.21398576251	-0.378418558279678	0.105640141452438	-3.5821474022737	0.000340781406901053	0.00162482274176452	cds-CBV41159.1	HELO_1276	0.616113744075829	633	HELO_1276
HELO_1277	4486.53906142276	1.051023999881	0.100097038889475	10.5000508660553	8.63335925224767e-26	2.84146484127375e-24	cds-CBV41160.1	rapA	0.673142467620995	2934	HELO_1277
HELO_1278	588.126763341284	0.423884298994792	0.114510803377347	3.70169701454255	0.000214162267827949	0.00106766189402463	cds-CBV41161.1	resA	0.675405742821473	801	HELO_1278
HELO_1279	919.574995517263	0.0874004035182978	0.113568560969477	0.769582732863787	0.44154745093375	0.602353895822939	cds-CBV41162.2	HELO_1279	0.675925925925926	216	HELO_1279
HELO_1280	27.4926639405139	-0.322662269583172	0.440103982215281	-0.733150079576737	0.46346689866096	NA	cds-CBV41163.1	HELO_1280	0.660033167495854	603	HELO_1280
HELO_1281	136.420193058807	-0.529097470797477	0.20850206474682	-2.53761261999947	0.0111611450893194	0.0351965412584118	cds-CBV41164.1	HELO_1281	0.640192539109507	831	HELO_1281
HELO_1282	71.0265089813455	-0.407464257001297	0.269759021949239	-1.51047499378156	0.130922265421264	0.254341822222398	cds-CBV41165.1	HELO_1282	0.68976897689769	606	HELO_1282
HELO_1283	170.020120579461	-0.15199861447912	0.199293154525942	-0.762688587275758	0.44564913849987	0.605754041505437	cds-CBV41166.1	HELO_1283	0.688679245283019	954	HELO_1283
HELO_1284	389.786769708046	-0.398034835274418	0.145920922092512	-2.7277434213448	0.00637691879985282	0.0222176307620771	cds-CBV41167.1	HELO_1284	0.663390663390663	1221	HELO_1284
HELO_1285	108.310318970488	-0.261205748912601	0.255904911309372	-1.02071409093365	0.307389916528375	0.469050572384013	cds-CBV41168.1	HELO_1285	0.641165755919854	549	HELO_1285
HELO_1286	1465.93834969649	-0.371571472754674	0.129757369658253	-2.86358665972727	0.00418874216342887	0.0155359255295666	cds-CBV41169.1	HELO_1286	0.659856630824373	2790	HELO_1286
HELO_1287	941.314889841836	-0.173012398554665	0.117585311513466	-1.47137764341298	0.141189016050141	0.267928518449818	cds-CBV41170.1	dkgB	0.638480392156863	816	HELO_1287
HELO_1288	15.4204039168761	0.0929844826688947	0.54064979240252	0.171986531717128	0.863448117358615	NA	cds-CBV41171.1	HELO_1288	0.66025641025641	1248	HELO_1288
HELO_1289	345.774223819464	0.184421536108815	0.14112239310114	1.30681978994392	0.191273922371066	0.334236390122636	cds-CBV41172.1	HELO_1289	0.662162162162162	888	HELO_1289
HELO_1290	773.782909963903	0.214821473904952	0.107027098544885	2.00716899575541	0.0447316716853501	0.109804755259476	cds-CBV41173.1	HELO_1290	0.640295358649789	948	HELO_1290
HELO_1291	203.543616908701	-0.127391799536808	0.186103174317425	-0.684522443016062	0.493645322444052	0.648626993443928	cds-CBV41174.1	HELO_1291	0.631696428571429	1344	HELO_1291
HELO_1292	418.359801882355	-0.141459370290112	0.162797253548299	-0.868929709850068	0.384885578142254	0.547529211037449	cds-CBV41175.1	mmsA2	0.650570087189805	1491	HELO_1292
HELO_1293	1821.2458853555	0.447731399953771	0.12589789394333	3.55630571672078	0.000376106385718393	0.00176437647723058	cds-CBV41176.1	HELO_1293	0.574349442379182	3228	HELO_1293
HELO_1294	201.635326672888	-0.0619770031371683	0.16733895281343	-0.37036805893167	0.711108269604634	0.809223946573141	cds-CBV41177.1	HELO_1294	0.668732782369146	1452	HELO_1294
HELO_1295	78.6869013663894	0.205601840570964	0.252924483724143	0.812898132848253	0.41627646512769	0.577641103881649	cds-CBV41178.1	HELO_1295	0.617424242424242	1320	HELO_1295
HELO_1296	96.5969425930675	0.129372951285997	0.235152394663864	0.550166420677655	0.582205232903526	0.723488174319264	cds-CBV41179.2	aruI2	0.698383084577114	1608	HELO_1296
HELO_1297	67.8148154851549	0.402154021565571	0.299173672125031	1.34421594891379	0.178878565723392	0.31731990465845	cds-CBV41180.1	HELO_1297	0.6529284164859	1383	HELO_1297
HELO_1298	35.540432007047	0.441603726535747	0.366430284632267	1.20515073414011	0.228145117166144	0.380152291216869	cds-CBV41181.1	gbuA	0.674027339642482	951	HELO_1298
HELO_1299	893.309886736167	0.157258953235399	0.149201015436601	1.05400725843063	0.291879593992707	0.452433389865238	cds-CBV41182.1	HELO_1299	0.668073136427567	1422	HELO_1299
HELO_1300	1571.22860677387	-0.76968870493082	0.0879028001494165	-8.75613408927258	2.02061317280666e-18	4.89277046843897e-17	cds-CBV41183.1	HELO_1300	0.62922966162707	1389	HELO_1300
HELO_1301	609.548545652059	-0.715633743456281	0.124664721951884	-5.74046716867093	9.44157249096353e-09	9.87675760678669e-08	cds-CBV41184.2	HELO_1301	0.686524822695035	705	HELO_1301
HELO_1302	1276.808179805	-0.750598762061928	0.101730887051039	-7.37827796277198	1.60349928741216e-13	2.98673768369627e-12	cds-CBV41185.1	HELO_1302	0.672275641025641	1248	HELO_1302
HELO_1303	822.731725890363	0.131648884306924	0.108205649225665	1.21665444687059	0.223735717694523	0.374920456245395	cds-CBV41186.1	HELO_1303	0.652	750	HELO_1303
HELO_1304	1030.24004601269	-0.527071298405119	0.113882429298691	-4.62820561214684	3.6884771508741e-06	2.64353859227552e-05	cds-CBV41187.1	HELO_1304	0.613084112149533	1605	HELO_1304
HELO_1305	172.751810196351	-0.342360888796239	0.186376538105176	-1.83693125903561	0.0662200439548026	0.150358261476934	cds-CBV41188.1	HELO_1305	0.595583160800552	1449	HELO_1305
HELO_1306	63.4934080031114	-0.791374959512821	0.288966199584696	-2.73864196106739	0.00616935191705736	0.0216054783045707	cds-CBV41189.1	HELO_1306	0.604873803307224	1149	HELO_1306
HELO_1307	122.610986662966	-0.924653648161778	0.202537813248767	-4.56533835993416	4.98689326367097e-06	3.4713692328223e-05	cds-CBV41190.1	HELO_1307	0.598712446351931	1398	HELO_1307
HELO_1308	90.0904390500303	-0.160664248473087	0.340984325404143	-0.471177812301676	0.637513761863792	0.760871878988301	cds-CBV41191.1	HELO_1308	0.659722222222222	144	HELO_1308
HELO_1309	6242.10361437179	0.148943497391632	0.0937847382161216	1.58814216710186	0.11225419508789	0.225439408381484	cds-CBV41192.1	ispB	0.67065868263473	1002	HELO_1309
HELO_1310	4875.61148060673	0.00285208868549819	0.143473537613966	0.0198788482735549	0.984140018444008	0.990274462014006	cds-CBV41193.1	rplU	0.602564102564103	312	HELO_1310
HELO_1311	2257.2617410088	0.0780424719488036	0.179806562201228	0.434035727024597	0.664262497314167	0.779562175844968	cds-CBV41194.1	rpmA	0.627906976744186	258	HELO_1311
HELO_1312	5914.84239412025	-0.0153873164608772	0.0880940003955525	-0.174669289529211	0.861339500165422	0.909638911389651	cds-CBV41195.1	obgE	0.663299663299663	1188	HELO_1312
HELO_1313	3049.11240446621	0.119146017410167	0.0808104045838833	1.47438956683468	0.140376731917142	0.266796278886315	cds-CBV41196.1	proB	0.681578947368421	1140	HELO_1313
HELO_1314	9762.04497443054	0.262416407077222	0.124204271246705	2.1127808604584	0.0346195285832556	0.0889092438615427	cds-CBV41197.1	rpsT	0.617977528089888	267	HELO_1314
HELO_1315	2864.17568422472	0.139033595464253	0.0961029698279998	1.44671486961421	0.147976798097049	0.277303120812048	cds-CBV41198.1	murJ	0.676506765067651	1626	HELO_1315
HELO_1316	3753.37971616609	0.130854714323329	0.102272043505534	1.27947687205691	0.200729178920581	0.346472462597134	cds-CBV41199.1	ribF	0.670542635658915	1032	HELO_1316
HELO_1317	20976.418926144	-0.0136469828867124	0.0750990952115474	-0.181719671166079	0.855802727643104	0.906616014596913	cds-CBV41200.2	ileS	0.646913580246914	2835	HELO_1317
HELO_1318	1155.16763542467	0.0546471663814271	0.131971406616505	0.414083382017941	0.678813042615373	0.78926944824682	cds-CBV41201.2	lspA	0.672101449275362	552	HELO_1318
HELO_1319	1661.44153161548	0.179659676930214	0.106739797903765	1.68315549081508	0.0923449945901872	0.195533748695025	cds-CBV41202.1	HELO_1319	0.623376623376623	462	HELO_1319
HELO_1320	4823.60512249979	-0.0271631965697092	0.0827369416619487	-0.328307960435546	0.742678825901195	0.828729828770589	cds-CBV41203.1	ispH	0.656184486373166	954	HELO_1320
HELO_1321	337.290237956648	-0.0138588327590973	0.143641568758339	-0.0964820481904741	0.923137730874451	0.949177102718953	cds-CBV41204.1	HELO_1321	0.659313725490196	408	HELO_1321
HELO_1322	111.952808897302	0.17719106775564	0.250905563607903	0.70620621243992	0.480059907551478	0.637555645708825	cds-CBV41205.1	HELO_1322	0.676767676767677	396	HELO_1322
HELO_1323	83.8493260200576	0.0761110959836562	0.25397978215822	0.299673837566494	0.764425956545912	0.842703126594755	cds-CBV41206.1	HELO_1323	0.694092827004219	474	HELO_1323
HELO_1324	266.359337220015	-0.231250407125914	0.148050495059698	-1.56196983355353	0.118295095576569	0.234514838599162	cds-CBV41207.1	HELO_1324	0.68007662835249	1044	HELO_1324
HELO_1325	11.8480616960148	0.395180241431746	0.625630009089375	0.631651672219087	0.527614513855346	NA	cds-CBV41208.1	HELO_1325	0.677477477477477	555	HELO_1325
HELO_1326	1774.80950494018	0.0172658014721502	0.0850578804722675	0.202988851547736	0.839143745994238	0.895638066184453	cds-CBV41209.2	thiO	0.683195592286501	1089	HELO_1326
HELO_1327	437.911043875734	0.239717210642598	0.128368841728163	1.86740962538424	0.0618444066727025	0.142426996345422	cds-CBV41210.1	HELO_1327	0.586206896551724	261	HELO_1327
HELO_1328	7166.74840862782	-0.0518567842160264	0.0784134044526181	-0.661325503949536	0.508403589076557	0.661353862996749	cds-CBV41211.2	nadE	0.653822629969419	1635	HELO_1328
HELO_1329	6641.61452658882	0.0439535421863005	0.0818959836046132	0.53669960664377	0.591475127801561	0.730021171882468	cds-CBV41212.1	bamD	0.640740740740741	810	HELO_1329
HELO_1330	2801.31311458717	-0.200755738230325	0.0849429466438695	-2.36341857873157	0.0181072050415046	0.0531458225893512	cds-CBV41213.2	rluD	0.667708333333333	960	HELO_1330
HELO_1331	1055.63479693895	-0.223545550075896	0.0964625752644788	-2.31743294705729	0.0204801593314217	0.058737512803316	cds-CBV41214.1	HELO_1331	0.695767195767196	756	HELO_1331
HELO_1332	10360.8190180187	-0.543658185057774	0.0778056666800286	-6.98738547275146	2.80056015547616e-12	4.60868879954572e-11	cds-CBV41215.1	clpB	0.641860465116279	2580	HELO_1332
HELO_1333	22663.4795634117	0.545299906917813	0.0787745197994113	6.92228792135256	4.44406826542855e-12	7.13999593355582e-11	cds-CBV41216.2	ilvI	0.626666666666667	1725	HELO_1333
HELO_1334	2604.79433481107	0.573587055127123	0.10928827028208	5.24838625084522	1.53437333472056e-07	1.33715311174877e-06	cds-CBV41217.1	ilvH	0.619918699186992	492	HELO_1334
HELO_1335	830.8767429317	-0.0367677687848809	0.110517513692408	-0.332687259751543	0.739370367508593	0.826951793992468	cds-CBV41218.1	HELO_1335	0.662698412698413	1008	HELO_1335
HELO_1336	290.679834258339	-0.186394450059763	0.162505936090043	-1.1470008699035	0.251381261396248	0.406381724431703	cds-CBV41219.1	ilvY	0.648709315375982	891	HELO_1336
HELO_1337	24757.4687729393	0.390072189024465	0.101480310367473	3.84382140350146	0.000121133175240102	0.000646679470966843	cds-CBV41220.1	ilvC	0.626352015732547	1017	HELO_1337
HELO_1338	3616.72506667695	0.141198201707883	0.0813544454806309	1.73559294607324	0.0826358340962318	0.177525651195327	cds-CBV41221.1	pssA	0.615292712066906	837	HELO_1338
HELO_1339	16383.3682076094	0.0388160619763652	0.326360891594186	0.118936009111751	0.905326053081984	0.938549027507011	cds-CBV41222.1	HELO_1339	0.637080867850099	507	HELO_1339
HELO_1340	5332.17379742204	0.382832282692738	0.0919427849349831	4.16380994945341	3.12980660938881e-05	0.000189127351262532	cds-CBV41223.1	HELO_1340	0.647130647130647	819	HELO_1340
HELO_1341	363.785620805919	-0.26153254641382	0.16825505298622	-1.5543815283529	0.120093436660066	0.23738586022019	cds-CBV41224.1	HELO_1341	0.659722222222222	576	HELO_1341
HELO_1342	2968.62303629226	-0.13567855119579	0.0910529683464306	-1.49010574459881	0.136196433971045	0.261441625799457	cds-CBV41225.1	HELO_1342	0.618135376756066	783	HELO_1342
HELO_1343	5768.16386926298	-0.0832274147645607	0.097295088049223	-0.855412297098233	0.392322938248593	0.554849712416658	cds-CBV41226.1	tas	0.654069767441861	1032	HELO_1343
HELO_1344	6691.72023670356	0.0888447116698135	0.0893053791365045	0.994841660478404	0.319813280606991	0.482066261119475	cds-CBV41227.1	HELO_1344	0.651162790697674	516	HELO_1344
HELO_1345	708.245391067978	-0.301735988986646	0.14018898436116	-2.15235162992053	0.0313696702832468	0.0827573402803163	cds-CBV41228.1	HELO_1345	0.631901840490798	489	HELO_1345
HELO_1346	2568.92549441046	-0.241076556215552	0.0978546316204469	-2.46361927098787	0.0137542125460699	0.0423110531135906	cds-CBV41229.1	HELO_1346	0.690402476780186	969	HELO_1346
HELO_1347	1057.15810901463	-0.0238094468093527	0.108447903754265	-0.219547321664264	0.826223721538125	0.88692160101781	cds-CBV41230.1	HELO_1347	0.666666666666667	561	HELO_1347
HELO_1348	578.776232807695	0.232928646749098	0.138960253032429	1.67622497560321	0.0936941338561047	0.197526812047385	cds-CBV41231.2	HELO_1348	0.668582375478927	522	HELO_1348
HELO_1349	1459.51275050579	-0.0399985560037444	0.0969079917733771	-0.412747754563757	0.679791433074901	0.789750842400244	cds-CBV41232.1	ybaK	0.697722567287785	483	HELO_1349
HELO_1350	651.515039232672	0.334246043747791	0.117280348604692	2.84997484850943	0.00437226864287083	0.0161351459984565	cds-CBV41233.1	HELO_1350	0.608272506082725	411	HELO_1350
HELO_1351	590.665908240855	0.182964526096438	0.150955219620009	1.21204504592159	0.225495137883754	0.376565772130998	cds-CBV41234.1	HELO_1351	0.693726937269373	813	HELO_1351
HELO_1352	881.669257199051	-0.0301636588697707	0.0975908986456839	-0.309082704313275	0.757258615437562	0.83919800795467	cds-CBV41235.2	HELO_1352	0.691954022988506	435	HELO_1352
HELO_1353	2544.05034300101	0.0371616704555641	0.101555334260185	0.365925342339534	0.714420785448109	0.811080530029836	cds-CBV41236.1	patB	0.700507614213198	1182	HELO_1353
HELO_1354	16123.6844913188	-0.0727334372339531	0.0760372717714739	-0.956549801688699	0.338794536138532	0.500005867439976	cds-CBV41237.1	valS	0.649104320337197	2847	HELO_1354
HELO_1355	2136.12114467541	-0.131910696092152	0.105202352428176	-1.25387591672163	0.209887109904937	0.357726145086845	cds-CBV41238.1	holC	0.664473684210526	456	HELO_1355
HELO_1356	3682.64473862586	-0.0954344739427749	0.0764658388138533	-1.24806678934234	0.212006599166552	0.360251815125118	cds-CBV41239.1	ygfF	0.668016194331984	741	HELO_1356
HELO_1357	11719.3535272298	-0.0907439978427204	0.0759176836702452	-1.1952946066805	0.231971946231742	0.385293923432438	cds-CBV41240.1	ilvE2	0.671207992733878	1101	HELO_1357
HELO_1358	19566.0336475945	0.041244452353871	0.0758045768346684	0.544089210389316	0.586380084877829	0.726545499903451	cds-CBV41241.1	pepA	0.673898750821828	1521	HELO_1358
HELO_1359	947.677394733961	-0.143690085825921	0.132804230461133	-1.08196919124481	0.279266217899501	0.438292814203384	cds-CBV41242.1	lptF	0.640883977900553	1086	HELO_1359
HELO_1360	1032.90633262871	-0.218371549250053	0.109514346395974	-1.99399947528775	0.0461521118602313	0.112801484647573	cds-CBV41243.1	lptG	0.653521126760563	1065	HELO_1360
HELO_1361	239.315212420166	-0.472614181841568	0.242156999455557	-1.95168499322403	0.0509756153679446	0.122994545265005	cds-CBV41244.1	HELO_1361	0.664570230607966	477	HELO_1361
HELO_1362	630.28642795646	0.908935818212033	0.642922008810664	1.41375750986261	0.157433113184732	0.289738465633139	cds-CBV41245.1	bfd	0.628019323671498	207	HELO_1362
HELO_1363	4881.92110283171	0.0589754977617296	0.184097246310258	0.320349700735549	0.748703250883227	0.833258050063735	cds-CBV41246.1	bfr	0.547169811320755	477	HELO_1363
HELO_1364	163.514893985541	-0.333024373317991	0.221496585214536	-1.50351922128024	0.132705204123371	0.256977674714298	cds-CBV41247.1	HELO_1364	0.608888888888889	225	HELO_1364
HELO_1365	923.043986635869	0.0147651443116152	0.133678034351663	0.11045303279051	0.912050096289335	0.942924619219532	cds-CBV41248.1	tcdA	0.684782608695652	828	HELO_1365
HELO_1366	975.657254426605	0.127145941142219	0.133133545524812	0.955025577070078	0.339564762693139	0.500706631374398	cds-CBV41249.1	truC	0.695201037613489	771	HELO_1366
HELO_1367	775.705293919418	0.325306413295197	0.111522896765109	2.91694730616943	0.00353475483400881	0.0133736817938503	cds-CBV41250.1	npdA1	0.681632653061224	735	HELO_1367
HELO_1368	742.710552817835	0.364115545817259	0.124467892140135	2.92537729655863	0.00344038822724658	0.0130457674388881	cds-CBV41251.1	HELO_1368	0.647727272727273	792	HELO_1368
HELO_1369	484.889115138781	0.185071052025422	0.122922450737442	1.50559194772911	0.132171956838964	0.256328909430257	cds-CBV41252.1	HELO_1369	0.591859185918592	909	HELO_1369
HELO_1370	2784.24504841146	0.172495357625157	0.077305696995535	2.23134082388676	0.0256585614461031	0.0704882684783546	cds-CBV41253.1	HELO_1370	0.67558799675588	1233	HELO_1370
HELO_1371	914.319382851927	0.159638622797597	0.113761657319039	1.40327265407095	0.16053554945528	0.294329644485342	cds-CBV41254.1	trkH	0.652864044168392	1449	HELO_1371
HELO_1372	3039.27707515709	0.0785786953310046	0.101912828404443	0.771038313441405	0.440684222301872	0.601941860869684	cds-CBV41255.1	trkA	0.663027656477438	1374	HELO_1372
HELO_1373	451.948251680841	-0.24642617759212	0.154613240084717	-1.59382325509184	0.110975627377782	0.22393296238731	cds-CBV41256.2	HELO_1373	0.632352941176471	204	HELO_1373
HELO_1374	2170.02372946737	-0.101111777775403	0.0816668969446306	-1.2380999102238	0.215679017181227	0.363757148380279	cds-CBV41257.1	rsmB	0.691220238095238	1344	HELO_1374
HELO_1375	1609.44128095995	0.0638310456073923	0.0865641828621705	0.737384025319404	0.460888847259097	0.620497693490206	cds-CBV41258.1	fmt	0.698267074413863	981	HELO_1375
HELO_1376	3016.52379415243	0.179191191018927	0.0978229944134765	1.83179008262132	0.0669827013622214	0.15138090507862	cds-CBV41259.1	def	0.654970760233918	513	HELO_1376
HELO_1377	1056.65091257648	-0.450456257096195	0.107935885690202	-4.17336879403663	3.00128530974762e-05	0.000182992035972022	cds-CBV41260.1	dprA	0.716621253405995	1101	HELO_1377
HELO_1378	2121.77428534474	-0.175863888272648	0.118601077642828	-1.48281863679408	0.138122603121235	0.263646185011817	cds-CBV41261.2	tsaC	0.695340501792115	558	HELO_1378
HELO_1379	1228.01419272295	-0.117715555035414	0.100648177944074	-1.16957462559156	0.242172193625026	0.395275867508163	cds-CBV41262.2	hemF	0.663461538461538	936	HELO_1379
HELO_1380	1535.52831442743	-0.317279670455895	0.0969223439706928	-3.27354516469219	0.00106207416020739	0.00455750810519375	cds-CBV41263.1	aroE	0.703567035670357	813	HELO_1380
HELO_1381	1844.72991694218	0.0318836665031829	0.115493775126819	0.276063939101242	0.782498957204018	0.856806028721454	cds-CBV41264.1	HELO_1381	0.659147869674185	798	HELO_1381
HELO_1382	2113.6343543219	0.195856539060549	0.109831875403242	1.78323950439226	0.0745473243508867	0.164396252412192	cds-CBV41265.2	HELO_1382	0.677083333333333	864	HELO_1382
HELO_1383	8679.54582990915	0.0884083475456228	0.0756982200571934	1.16790523580114	0.242844991951149	0.395981011406635	cds-CBV41266.1	der	0.66025641025641	1404	HELO_1383
HELO_1384	7271.16829306459	0.0939152536924589	0.0730342577543242	1.28590686864204	0.19847556627455	0.344335808429235	cds-CBV41267.1	bamB	0.676240208877285	1149	HELO_1384
HELO_1385	4091.72133116084	0.177978371413021	0.0861413085417767	2.06612105650455	0.038817050483643	0.0976185468394286	cds-CBV41268.1	HELO_1385	0.674242424242424	660	HELO_1385
HELO_1386	8193.18290035282	0.00300982377905181	0.0819253502300896	0.0367386135133831	0.970693420281369	0.980819879211279	cds-CBV41269.2	hisS	0.661290322580645	1302	HELO_1386
HELO_1387	5085.16017083536	-0.023065408437595	0.075952137087553	-0.303683468590313	0.76136905371495	0.841375535471136	cds-CBV41270.1	ispG	0.653225806451613	1116	HELO_1387
HELO_1388	3854.30815523634	-0.0474695548276913	0.0885304397113957	-0.536194725593133	0.59182397838994	0.730021171882468	cds-CBV41271.1	HELO_1388	0.691394658753709	1011	HELO_1388
HELO_1389	2238.19626444908	-0.137292290417961	0.0985035535073084	-1.39378007726163	0.163384026106807	0.297460713481244	cds-CBV41272.1	HELO_1389	0.687413554633472	723	HELO_1389
HELO_1390	8303.88779995575	-0.197239320152751	0.107588363805201	-1.83327743983422	0.0667613226171702	0.151082031823903	cds-CBV41273.2	rlmN	0.637411347517731	1128	HELO_1390
HELO_1391	12299.7120484999	0.000444166840835141	0.124229413282176	0.00357537582364859	0.997147268909136	0.998030481724822	cds-CBV41274.1	ndk	0.631455399061033	426	HELO_1391
HELO_1392	1549.09553430191	0.0933772030575986	0.105724410218411	0.883213279361835	0.377121048112819	0.539964373684159	cds-CBV41275.1	iscA	0.62691131498471	327	HELO_1392
HELO_1393	2622.62509707562	0.363814476390601	0.095950456086545	3.7916909541571	0.000149625037125826	0.000781554508253544	cds-CBV41276.1	iscS	0.67449956483899	1149	HELO_1393
HELO_1394	1262.46341236832	0.347114082536739	0.134662078347155	2.57766764628338	0.00994696177675313	0.0320534224555067	cds-CBV41277.2	iscR	0.664529914529915	468	HELO_1394
HELO_1395	2523.2429206954	0.224621422672881	0.0839317242711983	2.67623982020302	0.00744533484337086	0.0253156320150724	cds-CBV41278.1	cysE	0.648648648648649	888	HELO_1395
HELO_1396	1730.87923923764	0.0275704973275029	0.0888975161365972	0.310137994014804	0.756456020678335	0.838857019986769	cds-CBV41279.1	trmJ1	0.678763440860215	744	HELO_1396
HELO_1397	4855.24860511646	-0.00148812095634904	0.111705226642974	-0.0133218561124745	0.989371011078604	0.992802208799384	cds-CBV41280.1	HELO_1397	0.646540880503145	795	HELO_1397
HELO_1398	6860.33492797934	-0.0642396803906314	0.115466895474628	-0.556347168827683	0.577973547617914	0.720342031773798	cds-CBV41281.1	HELO_1398	0.605263157894737	342	HELO_1398
HELO_1399	6477.94082549012	-0.0484393794422787	0.0903348002047243	-0.53622058533922	0.59180610814784	0.730021171882468	cds-CBV41282.1	secF	0.627831715210356	927	HELO_1399
HELO_1400	16084.7373893001	0.062176108758299	0.0780251679577871	0.796872475711136	0.425525097707116	0.587891540555272	cds-CBV41283.1	secD	0.642895732036737	1851	HELO_1400
HELO_1401	10250.9168093988	0.0877738733968642	0.0750488291315813	1.16955686601016	0.242179344193054	0.395275867508163	cds-CBV41284.1	yajC	0.619469026548673	339	HELO_1401
HELO_1402	2988.88333763956	0.180245540795106	0.0921346898293115	1.95632655983353	0.0504266973451754	0.121900182598808	cds-CBV41285.1	tgt	0.643799472295514	1137	HELO_1402
HELO_1403	2678.63243753002	0.277072602898832	0.107309983276215	2.5819834691955	0.0098234290175795	0.0317458764247803	cds-CBV41286.1	queA	0.64537037037037	1080	HELO_1403
HELO_1404	1310.93025028087	0.33088702862482	0.14549134426525	2.27427294933483	0.0229495805339929	0.0639269334513032	cds-CBV41287.1	rnk	0.637469586374696	411	HELO_1404
HELO_1405	1421.35159930885	0.0992302949994617	0.110630345094098	0.896953678622805	0.369743634944903	0.531565276701959	cds-CBV41288.1	HELO_1405	0.665056360708535	621	HELO_1405
HELO_1406	466.802061550599	0.0794970061187116	0.159324613688999	0.498962490967587	0.617805808752623	0.746386917915678	cds-CBV41289.1	HELO_1406	0.64	525	HELO_1406
HELO_1407	855.790449146557	-0.441232617424878	0.106373820801466	-4.14794367731121	3.35474900256711e-05	0.000201641828345789	cds-CBV41290.1	aidB	0.680606060606061	1650	HELO_1407
HELO_1408	957.400493318906	0.0242198765332504	0.142529825775974	0.169928479189464	0.865066383677105	0.912437784899	cds-CBV41291.1	yfcD	0.661261261261261	555	HELO_1408
HELO_1409	1987.95571361368	-0.202796374781213	0.130645275025476	-1.55226719635798	0.120598303556503	0.237715796963169	cds-CBV41292.1	HELO_1409	0.642276422764228	492	HELO_1409
HELO_1410	795.877551583998	-0.126793523327603	0.109864615175491	-1.15408881308209	0.24846375929435	0.402817859401171	cds-CBV41293.1	HELO_1410	0.638461538461538	390	HELO_1410
HELO_1411	11133.0860607592	-0.149267144768356	0.082284281311596	-1.81404203073863	0.069671255133592	0.15631075771203	cds-CBV41294.1	fabV	0.641604010025063	1197	HELO_1411
HELO_1412	3823.12395608087	-0.268947347273377	0.0915947981688999	-2.93627315797389	0.0033218167166252	0.0126859598543092	cds-CBV41295.1	HELO_1412	0.690040650406504	984	HELO_1412
HELO_1413	289.720310054054	-0.210057144609386	0.162369693139804	-1.29369675182254	0.195770187759793	0.340164498465247	cds-CBV41296.1	HELO_1413	0.648745519713262	558	HELO_1413
HELO_1414	226.03125212743	-0.373695536614885	0.182800208614522	-2.04428397236083	0.0409255016726124	0.101666544042697	cds-CBV41297.1	HELO_1414	0.669734151329243	978	HELO_1414
HELO_1415	3968.20146985363	-0.356978622488042	0.14853077780443	-2.40339832433972	0.0162434834031551	0.0487718544446758	cds-CBV41298.1	aruC	0.670781893004115	1215	HELO_1415
HELO_1416	2015.19652076988	0.1001022202737	0.0846288398895014	1.18283814837119	0.236873298431234	0.390564436615702	cds-CBV41299.1	aruF	0.679738562091503	1071	HELO_1416
HELO_1417	2124.4474322373	0.193882381345542	0.0845586701440876	2.29287406028462	0.0218552566235438	0.061702910385795	cds-CBV41300.1	aruG	0.64756446991404	1047	HELO_1417
HELO_1418	3234.05163258338	-0.0431492107629315	0.0885166083975076	-0.487470222188794	0.62592514026734	0.752145227268852	cds-CBV41301.1	aruD	0.696598639455782	1470	HELO_1418
HELO_1419	2870.04804119562	0.146289593495911	0.0895070235992631	1.6343923371966	0.102176496206373	0.20967210783269	cds-CBV41302.1	aruB	0.677655677655678	1365	HELO_1419
HELO_1420	778.258691577635	0.253678050687207	0.126672364147784	2.00263137420606	0.0452168697207547	0.110835277189702	cds-CBV41303.2	HELO_1420	0.644012944983819	927	HELO_1420
HELO_1421	560.512001837816	-0.0218175274095749	0.135050263664405	-0.161551164859557	0.871659316801645	0.917678597502353	cds-CBV41304.1	HELO_1421	0.672972972972973	1110	HELO_1421
HELO_1422	3400.35116896628	-0.0212769702090592	0.105500814735177	-0.20167588527603	0.840170115980199	0.896216706473529	cds-CBV41305.1	HELO_1422	0.619047619047619	1050	HELO_1422
HELO_1423	436.957558679748	0.361118734409111	0.123342993652041	2.9277604160302	0.00341413015612887	0.0129606956654836	cds-CBV41306.1	HELO_1423	0.649462365591398	465	HELO_1423
HELO_1424	580.320595055922	-0.0229739757375665	0.12809838729374	-0.179346330761256	0.857665769864342	0.907455355755344	cds-CBV41307.2	HELO_1424	0.676190476190476	735	HELO_1424
HELO_1425	310.533529184687	-0.104190219865494	0.156044121678041	-0.667697179137999	0.504326911011075	0.657817710014446	cds-CBV41308.1	HELO_1425	0.656453110492108	1077	HELO_1425
HELO_1426	618.259066331443	0.124752535130709	0.109043465156174	1.14406246125833	0.252597734190353	0.40769487571256	cds-CBV41309.1	HELO_1426	0.599025974025974	1848	HELO_1426
HELO_1427	10575.7402998488	-1.25409940649608	0.0781714933721551	-16.042925015205	6.40645603695406e-58	3.29058878261731e-56	cds-CBV41310.1	nhaD1	0.640509725016767	1491	HELO_1427
HELO_1428	3882.3938424684	0.340058408696805	0.0863177396576801	3.93961206636565	8.16134719855704e-05	0.000456550610612349	cds-CBV41311.2	HELO_1428	0.599721059972106	717	HELO_1428
HELO_1429	1835.4789795871	0.256834361217444	0.105351417542521	2.43788234851025	0.0147735814092699	0.0449169874236996	cds-CBV41312.1	HELO_1429	0.597523219814242	969	HELO_1429
HELO_1430	512.068381101877	-0.820211068510655	0.142442024536047	-5.7582098484081	8.50106343463699e-09	8.97775858050448e-08	cds-CBV41313.1	HELO_1430	0.634703196347032	438	HELO_1430
HELO_1431	709.840857975707	0.161500087887221	0.120484754452541	1.34041928060563	0.180109070854317	0.319001959350123	cds-CBV41314.1	HELO_1431	0.622222222222222	495	HELO_1431
HELO_1432	277.074011400072	0.278904474421934	0.159705033559199	1.74637247309146	0.0807462499587849	0.174464373554127	cds-CBV41315.1	HELO_1432	0.650943396226415	954	HELO_1432
HELO_1433	690.659689127036	0.100777239022594	0.122970652187436	0.819522684721444	0.412488264836575	0.573793688057443	cds-CBV41316.1	HELO_1433	0.652448657187994	633	HELO_1433
HELO_1434	35.3741526483491	-0.380958952229422	0.448877331442792	-0.848692784295733	0.396052262375748	0.557963414552224	cds-CBV41317.1	aqpZ	0.641231593038822	747	HELO_1434
HELO_1435	663.823968456124	-0.0918870165911673	0.118100486864706	-0.778040963509586	0.436544864470196	0.598924952717362	cds-CBV41318.1	HELO_1435	0.642725598526704	543	HELO_1435
HELO_1436	428.196819659747	-0.121613439016626	0.164370659432807	-0.739873158848888	0.459376962433499	0.618953856378999	cds-CBV41319.1	HELO_1436	0.58695652173913	552	HELO_1436
HELO_1437	242.170434715237	-0.630946800819961	0.159129427594157	-3.964991330385	7.33986147286393e-05	0.000413324425133035	cds-CBV41320.1	HELO_1437	0.672897196261682	642	HELO_1437
HELO_1438	267.707180981368	0.0168122577185999	0.166967517196081	0.100691787246595	0.919795131066554	0.947819552280338	cds-CBV41321.1	HELO_1438	0.705159705159705	1221	HELO_1438
HELO_1439	139.912237513799	-0.444259597236521	0.189248991208724	-2.34748726743036	0.0189005191334138	0.0549980771349982	cds-CBV41322.1	HELO_1439	0.626923076923077	780	HELO_1439
HELO_1440	96.0249344852959	-0.936974277220958	0.247995486126235	-3.77819085281262	0.000157971797533522	0.000820105847896579	cds-CBV41323.2	HELO_1440	0.608272506082725	411	HELO_1440
HELO_1441	567.541869484711	0.137143260930891	0.12491508077354	1.09789194452445	0.272251675908336	0.429296216455147	cds-CBV41324.1	arfB	0.611111111111111	414	HELO_1441
HELO_1442	185.24474009214	0.3828523910827	0.302262967437807	1.2666202357769	0.205291113263527	0.352016628206047	cds-CBV41325.1	HELO_1442	0.612612612612613	222	HELO_1442
HELO_1443	164.728354608899	0.20296030516873	0.178210436813015	1.13888001622309	0.254753201720527	0.41056569960703	cds-CBV41326.1	ampR	0.655844155844156	924	HELO_1443
HELO_1444	701.975735755439	-0.59557637071799	0.114587132364532	-5.19758509029881	2.01894132817794e-07	1.72398264547185e-06	cds-CBV41327.2	blaA	0.668881506090808	903	HELO_1444
HELO_1445	493.543658254868	0.187286570391545	0.11974939695894	1.56398758697517	0.117820483555876	0.233984440102179	cds-CBV41328.1	HELO_1445	0.663507109004739	633	HELO_1445
HELO_1446	216.101641240005	0.190753494738946	0.198823503355175	0.959411193948167	0.337351638107718	0.499616449622177	cds-CBV41329.1	HELO_1446	0.696476964769648	369	HELO_1446
HELO_1447	288.489835775704	-0.0478434013382511	0.157901088973211	-0.30299601889616	0.761892895543128	0.841375535471136	cds-CBV41330.1	HELO_1447	0.630769230769231	780	HELO_1447
HELO_1448	248.001452023723	-0.114111259749224	0.180873300499178	-0.630890570550196	0.528112077743371	0.676069039700972	cds-CBV41331.1	HELO_1448	0.670886075949367	474	HELO_1448
HELO_1449	648.741430789795	0.0538187977248017	0.121531798079826	0.442837171630191	0.6578835145214	0.775150394105067	cds-CBV41332.2	HELO_1449	0.703125	768	HELO_1449
HELO_1450	2418.20152844617	0.4302525162895	0.133499525439023	3.22287674712386	0.00126910149195721	0.00535106226086434	cds-CBV41333.1	trkI	0.630831643002028	1479	HELO_1450
HELO_1451	29.5547060770855	-0.2475887768155	0.404331549688134	-0.612340978601516	0.540312182717322	NA	cds-CBV41334.1	HELO_1451	0.68153980752406	1143	HELO_1451
HELO_1452	20.7543739541057	0.0296023736627896	0.49428001107581	0.0598898862981722	0.952243335001744	NA	cds-CBV41335.1	HELO_1452	0.716204869857263	1191	HELO_1452
HELO_1453	58.7862700140431	0.221315497734881	0.280482283835119	0.789053392994263	0.43008080064992	0.592672322846841	cds-CBV41336.2	puuC3	0.688277668631303	1527	HELO_1453
HELO_1454	741.402196577043	0.0750787551113049	0.108929984850157	0.689238644571399	0.490673101584611	0.6459735201444	cds-CBV41337.1	HELO_1454	0.670011148272018	897	HELO_1454
HELO_1455	496.910313329022	0.321673841279539	0.119119338799764	2.7004334016684	0.00692491998831364	0.0238329733607952	cds-CBV41338.1	HELO_1455	0.677248677248677	945	HELO_1455
HELO_1456	95.4423726481541	-0.211495460909199	0.230174474965545	-0.918848455897892	0.358174843367893	0.519552146831134	cds-CBV41339.1	HELO_1456	0.648769574944072	894	HELO_1456
HELO_1457	119.280894574005	0.085849749513222	0.209062718995679	0.410641122078759	0.681335705739717	0.790410677134406	cds-CBV41340.1	HELO_1457	0.65224358974359	1248	HELO_1457
HELO_1458	1296.27298089567	0.145839946125267	0.110541409185281	1.31932410849604	0.187060781321604	0.328014424359531	cds-CBV41341.1	HELO_1458	0.620689655172414	870	HELO_1458
HELO_1459	703.792827278725	-1.89389505783251	0.704077326935443	-2.68989638691513	0.00714742069397809	0.0244992478792576	cds-CBV41342.1	HELO_1459	0.567610062893082	636	HELO_1459
HELO_1460	1374.59765227446	0.404488183146961	0.0988993271385321	4.08989823136389	4.31562503359838e-05	0.000252676491604465	cds-CBV41343.1	HELO_1460	0.623306233062331	738	HELO_1460
HELO_1461	205.688391529101	-0.00814854569326402	0.176594072021824	-0.0461428042287682	0.963196429482019	0.975722123005116	cds-CBV41344.1	HELO_1461	0.604236343366778	897	HELO_1461
HELO_1462	51.6042052275903	0.331066086475256	0.300648484720923	1.10117330803303	0.270821236346652	0.428011184715687	cds-CBV41345.1	HELO_1462	0.606263982102908	894	HELO_1462
HELO_1463	132.56210589699	-0.0767967693005183	0.210163123538324	-0.365415054780122	0.714801605020507	0.811101295984814	cds-CBV41346.1	HELO_1463	0.636835278858625	771	HELO_1463
HELO_1464	635.153807246715	-0.641291891009074	0.114344762068281	-5.60840636168474	2.04198127766605e-08	2.05409986091629e-07	cds-CBV41347.1	HELO_1464	0.613060428849903	1026	HELO_1464
HELO_1465	337.610848334595	-0.117488769825545	0.140997537612211	-0.83326823868852	0.404693464829533	0.566206604155237	cds-CBV41348.1	HELO_1465	0.663063063063063	555	HELO_1465
HELO_1466	100.88663314666	0.55830824856642	0.244574774010485	2.28277119267617	0.0224438496883919	0.0629839821553383	cds-CBV41349.1	HELO_1466	0.650793650793651	1197	HELO_1466
HELO_1467	726.782165232011	1.10118848395262	0.118875859034291	9.26334827691946	1.98119868706315e-20	5.16635657626467e-19	cds-CBV41350.1	HELO_1467	0.603100775193798	645	HELO_1467
HELO_1468	707.008621843451	0.155174131304965	0.117686285969864	1.31854047416112	0.187322785374768	0.32817790305967	cds-CBV41351.1	HELO_1468	0.656737588652482	1410	HELO_1468
HELO_1469	224.107857873984	-0.267165580688548	0.163756628026823	-1.6314794943432	0.1027891832008	0.210674323488943	cds-CBV41352.1	HELO_1469	0.623931623931624	351	HELO_1469
HELO_1470	140.885506612231	-0.258070275956293	0.197979611957679	-1.30351945538442	0.192397478690175	0.336026508376967	cds-CBV41353.1	HELO_1470	0.62962962962963	1755	HELO_1470
HELO_1471	52.6625844241229	0.139220705712043	0.304698681377476	0.456912727953585	0.64773377515778	0.767518369983439	cds-CBV41354.1	HELO_1471	0.61037037037037	1350	HELO_1471
HELO_1472	127.286486139421	-0.369760699078027	0.224061528750475	-1.65026410888149	0.098888929686536	0.204635525983818	cds-CBV41355.1	HELO_1472	0.66073546856465	1686	HELO_1472
HELO_1473	214.095709942927	-0.118430552495385	0.187100799749303	-0.632977264950608	0.526748489707296	0.674856712156204	cds-CBV41356.1	HELO_1473	0.624436244362444	2439	HELO_1473
HELO_1474	360.081870537681	0.290304286855123	0.171227850306717	1.69542680314626	0.0899944848957477	0.191273544700053	cds-CBV41357.1	HELO_1474	0.650714729645743	4827	HELO_1474
HELO_1476	324.080603441373	0.855004998843373	0.147066185286351	5.81374295646958	6.10911983449721e-09	6.55377096169162e-08	cds-CBV41359.1	HELO_1476	0.582600195503421	1023	HELO_1476
HELO_1477	369.144749677312	0.13789399554284	0.165551737050853	0.832935963097038	0.404880845798209	0.566231875930664	cds-CBV41360.1	HELO_1477	0.588526211671612	1011	HELO_1477
HELO_1478	110.874028415515	0.0556607249773104	0.231772599764837	0.240152308917385	0.810212183828882	0.875556041816994	cds-CBV41361.1	HELO_1478	0.602794411177645	501	HELO_1478
HELO_1479	100.300667300477	-0.0240183137641705	0.237630505962597	-0.101074202013234	0.919491556961734	0.947819552280338	cds-CBV41362.1	HELO_1479	0.613458528951487	1278	HELO_1479
HELO_1480	169.123136429876	-0.359526277078362	0.175878656296302	-2.04417229838662	0.040936528795953	0.101666544042697	cds-CBV41363.1	HELO_1480	0.593406593406593	546	HELO_1480
HELO_1481	392.205000290958	-0.543713219131761	0.135905131149027	-4.00068205324455	6.31601738041261e-05	0.000358048476916367	cds-CBV41364.1	HELO_1481	0.6412092283214	1257	HELO_1481
HELO_1482	421.904845910559	-0.576861525179215	0.146823392994019	-3.92894833320407	8.53181662711996e-05	0.000474145219113716	cds-CBV41365.1	HELO_1482	0.63739837398374	1230	HELO_1482
HELO_1483	314.014035519646	-0.172772465427927	0.142421165419439	-1.21310947652409	0.225087967328651	0.376330302906025	cds-CBV41366.1	HELO_1483	0.647590361445783	996	HELO_1483
HELO_1484	980.141134478042	-0.0290454554134555	0.117512577849519	-0.247168906894798	0.804777507564467	0.872535870986607	cds-CBV41367.1	HELO_1484	0.669710806697108	657	HELO_1484
HELO_1485	485.461294749085	0.271214950632246	0.166142065345922	1.63242794693537	0.102589365782163	0.21039198427195	cds-CBV41368.1	HELO_1485	0.56989247311828	372	HELO_1485
HELO_1486	1159.74290563785	-0.157958176549556	0.119409530480188	-1.32282721416247	0.185892844858091	0.3262887614915	cds-CBV41369.1	recD	0.696844993141289	2187	HELO_1486
HELO_1487	2504.17718233118	-0.0756632660043439	0.0938621306085668	-0.806110680780115	0.420179033591383	0.582103360798852	cds-CBV41370.1	recB	0.692800788954635	4056	HELO_1487
HELO_1488	2346.60590121093	0.116225431662292	0.103818599718053	1.11950490545945	0.262924799324786	0.419442385746364	cds-CBV41371.1	recC	0.697605595910681	3717	HELO_1488
HELO_1489	356.263221827836	0.142354018968083	0.152364507218215	0.93429908032456	0.350149638600693	0.511641066748426	cds-CBV41372.1	HELO_1489	0.655172413793103	870	HELO_1489
HELO_1490	135.997547920259	0.0431869969164953	0.194662646458758	0.221855593264243	0.824426300485748	0.885552965350661	cds-CBV41373.1	HELO_1490	0.627450980392157	1173	HELO_1490
HELO_1491	43.3604109235767	0.0214631372492017	0.359916163743382	0.0596337131013232	0.952447366967039	0.968971437482282	cds-CBV41374.1	HELO_1491	0.539792387543253	867	HELO_1491
HELO_1492	340.675495379945	0.702495114658313	0.136055412158306	5.16330150718981	2.42631849569578e-07	2.05117698264556e-06	cds-CBV41375.2	HELO_1492	0.668650793650794	504	HELO_1492
HELO_1493	447.174174199848	0.120607991614774	0.157666997728071	0.764953943137723	0.444298970598998	0.604646130200965	cds-CBV41376.1	HELO_1493	0.639593908629442	591	HELO_1493
HELO_1494	226.397562404885	0.813602141119604	0.702936882591264	1.1574327102035	0.247095616405938	0.401175354222284	cds-CBV41377.1	HELO_1494	0.607638888888889	576	HELO_1494
HELO_1495	682.185359310846	1.06749305768416	0.5954283149812	1.79281540838021	0.0730024448858847	0.162280844697147	cds-CBV41378.1	HELO_1495	0.538847117794486	399	HELO_1495
HELO_1496	203.852199902086	-0.0853519039871287	0.215348685726375	-0.396342813513049	0.691852147137726	0.797205567232118	cds-CBV41379.1	HELO_1496	0.676891615541922	489	HELO_1496
HELO_1497	507.477522953194	0.234940186202853	0.139050364200252	1.68960496834447	0.0911035547988926	0.193388259717123	cds-CBV41380.1	arsB	0.665903890160183	1311	HELO_1497
HELO_1498	532.758322393231	0.0541686907070165	0.126630196542268	0.427770722830203	0.668818054188281	0.781825242654577	cds-CBV41381.2	HELO_1498	0.652719665271967	717	HELO_1498
HELO_1499	182.138355705381	0.121809210288898	0.187255259806171	0.650498204509626	0.515370461154027	0.66664303060991	cds-CBV41382.1	HELO_1499	0.641456582633053	357	HELO_1499
HELO_1500	1067.80546720624	-0.803705985130427	0.130132749358194	-6.17604706804591	6.57264000608115e-10	8.22186332864026e-09	cds-CBV41383.1	matB	0.666666666666667	1518	HELO_1500
HELO_1501	545.601804120483	-0.350424590707831	0.14156277071994	-2.47540076339062	0.013308674158697	0.0410896224025343	cds-CBV41384.1	HELO_1501	0.651917404129793	1356	HELO_1501
HELO_1502	404.131544338791	-0.054755109196437	0.177921851946951	-0.307748084888205	0.758274027729267	0.839774241751785	cds-CBV41385.1	HELO_1502	0.647940074906367	1335	HELO_1502
HELO_1503	200.127063698166	-0.010072128037371	0.201749820279525	-0.0499238513492407	0.960183070371641	0.973391330310964	cds-CBV41386.1	HELO_1503	0.645593869731801	522	HELO_1503
HELO_1504	1684.12209356149	0.296625779511803	0.175924816074014	1.68609401522414	0.0917776925491998	0.194453986088617	cds-CBV41387.1	HELO_1504	0.648756218905473	1005	HELO_1504
HELO_1505	670.390577726604	-0.396972373913255	0.15309585124717	-2.59296624094895	0.00951521101705642	0.0311657636210833	cds-CBV41388.1	HELO_1505	0.665185185185185	675	HELO_1505
HELO_1506	386.03537146854	-0.600010556082458	0.134301568713163	-4.46763624454707	7.90886402502949e-06	5.33022843833996e-05	cds-CBV41389.1	ogt	0.660531697341513	489	HELO_1506
HELO_1507	420.954974953379	-0.369677914255186	0.146363737806144	-2.52574797416568	0.0115452271120853	0.0362391851018233	cds-CBV41390.1	HELO_1507	0.688746438746439	1404	HELO_1507
HELO_1508	822.608152826846	0.117791209350999	0.115446369018096	1.02031107909974	0.307580950563322	0.469050572384013	cds-CBV41391.1	kynU	0.66260162601626	1230	HELO_1508
HELO_1509	302.167526761548	0.0108904110107179	0.178382616178668	0.0610508537435623	0.951318709123511	0.96816884537037	cds-CBV41392.1	kynA	0.559814169570267	861	HELO_1509
HELO_1510	2682.04036279607	-0.0542835983597521	0.135119869237587	-0.401744011935823	0.687872430334307	0.794781028913872	cds-CBV41393.1	HELO_1510	0.649476831091181	1338	HELO_1510
HELO_1511	1767.98747030906	-0.12831215887463	0.107237023191322	-1.19652854076066	0.231490367750126	0.384879274661545	cds-CBV41394.1	HELO_1511	0.676132521974307	1479	HELO_1511
HELO_1512	195.09007496	-0.889948641953031	0.239746247793078	-3.71204408888657	0.000205592163334364	0.00103100212086315	cds-CBV41395.1	HELO_1512	0.632183908045977	870	HELO_1512
HELO_1513	9360.91694702847	-0.681761191603201	0.0975001405704608	-6.99241239668275	2.70199233464153e-12	4.46817268996819e-11	cds-CBV41396.1	katG	0.655405405405405	2220	HELO_1513
HELO_1514	1290.24462230295	-0.296973656257102	0.108459258506929	-2.73811254424285	0.00617929254114318	0.0216179584256712	cds-CBV41397.1	HELO_1514	0.668776371308017	948	HELO_1514
HELO_1515	1954.22429033959	-1.81954780521362	0.104530955350581	-17.4067844220033	7.3286358993081e-68	4.60075475901009e-66	cds-CBV41398.1	mmsA1	0.663333333333333	1500	HELO_1515
HELO_1516	298.928570041432	0.395898084384683	0.148104171888949	2.67310555357977	0.00751525994335502	0.025519415922246	cds-CBV41399.1	HELO_1516	0.670690811535882	1491	HELO_1516
HELO_1517	505.474040050806	0.547683301458513	0.131512525302685	4.16449536040755	3.12041971898621e-05	0.000188896836560058	cds-CBV41400.1	HELO_1517	0.674300254452926	393	HELO_1517
HELO_1518	452.661817380162	0.647537496655097	0.156262802835817	4.14390043506038	3.41448036395248e-05	0.00020414618049028	cds-CBV41401.1	HELO_1518	0.697031039136302	1482	HELO_1518
HELO_1519	303.861696624715	0.953363013456333	0.144793023508325	6.58431594531568	4.56984436387551e-11	6.3752149767646e-10	cds-CBV41402.1	HELO_1519	0.668981481481482	864	HELO_1519
HELO_1520	1616.91499043537	0.220094231530053	0.0871313305768921	2.52600562935077	0.0115367632629342	0.0362391851018233	cds-CBV41403.1	HELO_1520	0.683993399339934	1212	HELO_1520
HELO_1521	4246.62460112579	0.0901352148557763	0.0809521369276922	1.11343836341574	0.265520206295389	0.422192072861805	cds-CBV41404.1	HELO_1521	0.695095948827292	1407	HELO_1521
HELO_1522	4816.15871687771	-0.184284474235938	0.0849084029929834	-2.17039147763934	0.0299772018717826	0.0795792594716859	cds-CBV41405.1	ilvD2	0.670811130846655	1689	HELO_1522
HELO_1523	4218.24775260953	-0.37926318772291	0.0848652676692626	-4.46900361171282	7.85848039573092e-06	5.30682241863104e-05	cds-CBV41406.1	HELO_1523	0.654970760233918	684	HELO_1523
HELO_1524	1932.41631532193	-0.211879174617378	0.152247399399263	-1.39167680665424	0.164020288730412	0.298138755386647	cds-CBV41407.1	HELO_1524	0.627659574468085	282	HELO_1524
HELO_1525	2866.81260319882	0.681816025239572	0.106035826500615	6.43005338611299	1.27559136577518e-10	1.69578616861877e-09	cds-CBV41408.1	HELO_1525	0.653333333333333	1425	HELO_1525
HELO_1526	1379.76140101014	0.222713097171091	0.102694485129417	2.16869578624816	0.0301057875119845	0.0798580748557336	cds-CBV41409.1	lhgO	0.663324979114453	1197	HELO_1526
HELO_1527	14978.8136956859	-0.284160214511567	0.0752477164871688	-3.77633007056131	0.000159156053270615	0.000824983211907316	cds-CBV41410.1	HELO_1527	0.639667705088266	963	HELO_1527
HELO_1528	2425.11591305956	-0.277036904087369	0.0882116378210159	-3.14059358754323	0.0016860582752456	0.00688643078684647	cds-CBV41411.1	HELO_1528	0.664983164983165	594	HELO_1528
HELO_1529	5536.70806904562	-0.245569305280633	0.0812432335359719	-3.0226431739931	0.00250577516786958	0.00991987412322195	cds-CBV41412.1	HELO_1529	0.661185849526657	2007	HELO_1529
HELO_1530	2391.63709311372	0.142021519258072	0.129691875961369	1.09506874046895	0.273486522288309	0.430417507222547	cds-CBV41413.1	HELO_1530	0.647058823529412	663	HELO_1530
HELO_1531	1835.90169006324	0.153179894559137	0.123877687207561	1.23654144674561	0.216257369444679	0.364551209556172	cds-CBV41414.1	purE	0.682352941176471	510	HELO_1531
HELO_1532	5750.66428044401	0.0505999364735326	0.0778683778025389	0.649813671498917	0.515812586811149	0.66664303060991	cds-CBV41415.1	purK	0.656783468104223	1113	HELO_1532
HELO_1533	24.3856983121407	-1.20721005525198	0.523882452614945	-2.30435291204396	0.0212028409927266	NA	cds-CBV41416.1	HELO_1533	0.677744209466264	993	HELO_1533
HELO_1534	148.625064808009	-0.539854200905589	0.231300222357884	-2.3339977601504	0.0195958392039346	0.0566807976973877	cds-CBV41417.2	HELO_1534	0.682326621923937	894	HELO_1534
HELO_1535	334.907826261779	-0.240755375331751	0.144330527551255	-1.66808352617053	0.0952991469513236	0.199668793674281	cds-CBV41418.1	HELO_1535	0.652083333333333	960	HELO_1535
HELO_1536	203.41644424556	-0.455266126712081	0.175430977823823	-2.59512961940669	0.00945552523639843	0.0310002229703972	cds-CBV41419.1	HELO_1536	0.648299319727891	1470	HELO_1536
HELO_1537	520.047967019416	-0.513705098120302	0.147155761515906	-3.49089354591649	0.000481408028374082	0.0021964646247485	cds-CBV41420.1	HELO_1537	0.63412870571222	1383	HELO_1537
HELO_1538	863.375208950059	-0.343779346554132	0.114661677549398	-2.99820614787384	0.00271573907674998	0.0106678510662601	cds-CBV41421.1	HELO_1538	0.652205350686913	1383	HELO_1538
HELO_1539	664.341797010355	-0.551142232021414	0.130595549332668	-4.2202221655922	2.44061678203733e-05	0.000151255774974525	cds-CBV41422.1	HELO_1539	0.654040404040404	1188	HELO_1539
HELO_1540	316.475881097052	-0.539697883668312	0.157803415744772	-3.42006464892502	0.0006260625539285	0.00279548624556202	cds-CBV41423.1	HELO_1540	0.619246861924686	717	HELO_1540
HELO_1541	217.685993172751	0.0125448203584781	0.161816996408505	0.0775247386671845	0.938206111882029	0.960591579365774	cds-CBV41424.1	HELO_1541	0.677944862155389	798	HELO_1541
HELO_1542	805.393985575871	-0.433143756390198	0.1360453378184	-3.18381918363405	0.00145345772564125	0.00603826187490666	cds-CBV41425.1	HELO_1542	0.694406548431105	2199	HELO_1542
HELO_1543	322.584964669681	0.170152293037958	0.147882380342947	1.15059206271475	0.249900099913878	0.40456606433049	cds-CBV41426.1	HELO_1543	0.664459161147903	453	HELO_1543
HELO_1544	119.396200217888	0.458494241217567	0.308400020969439	1.4866868029915	0.137097549809572	0.262115881581489	cds-CBV41427.1	HELO_1544	0.623529411764706	1020	HELO_1544
HELO_1545	13.4288535072324	0.0320975582871689	0.699792348132767	0.0458672610136618	0.963416048627577	NA	cds-CBV41428.1	HELO_1545	0.57843137254902	510	HELO_1545
HELO_1546	61.4183801411603	0.0996530380759648	0.304245823242229	0.327541186971776	0.743258596651083	0.828931351376984	cds-CBV41429.1	HELO_1546	0.637140637140637	1287	HELO_1546
HELO_1547	106.474272758062	-0.224087775539257	0.2337539209707	-0.95864819981927	0.337736002100755	0.499921995983027	cds-CBV41430.1	HELO_1547	0.611111111111111	1044	HELO_1547
HELO_1548	11985.9784990607	0.218390403127197	0.105597936411058	2.06813135322147	0.0386276731620195	0.0973422696649306	cds-CBV41431.1	HELO_1548	0.622395833333333	768	HELO_1548
HELO_1549	1251.96987304882	0.714980318573547	0.108746442725092	6.57474672878264	4.87360531483886e-11	6.74347837440968e-10	cds-CBV41432.1	HELO_1549	0.62568306010929	732	HELO_1549
HELO_1550	796.684164662981	0.65722476456579	0.121646424905048	5.4027462383608	6.56282735808704e-08	6.11208372085579e-07	cds-CBV41433.1	HELO_1550	0.635460992907801	705	HELO_1550
HELO_1551	1502.09163665527	0.867990207695259	0.104822753699653	8.2805514743707	1.22606157276704e-16	2.64735588005112e-15	cds-CBV41434.1	HELO_1551	0.647211413748379	771	HELO_1551
HELO_1552	1961.84529141303	0.0588192348938005	0.163863064293469	0.358953588152475	0.719629809807	0.81426737491513	cds-CBV41435.1	aruE	0.671717171717172	990	HELO_1552
HELO_1553	1335.16110115417	-1.29724789505521	0.114277114402103	-11.3517732911125	7.26736614260544e-30	2.79958763902641e-28	cds-CBV41436.1	gnl	0.646078431372549	1020	HELO_1553
HELO_1554	1023.83542515503	-0.0449473899673505	0.114490847092436	-0.392585006651767	0.694626015226372	0.799006512279695	cds-CBV41437.1	HELO_1554	0.677524429967427	921	HELO_1554
HELO_1555	463.513760207142	0.669098130722162	0.130989951235312	5.10801114445936	3.25567453462083e-07	2.71840804738045e-06	cds-CBV41438.1	lhpA	0.65814696485623	939	HELO_1555
HELO_1556	449.654303086245	1.18904996493309	0.155456065821217	7.64878461738871	2.02887733720214e-14	3.95281274316969e-13	cds-CBV41439.1	HELO_1556	0.689992475545523	1329	HELO_1556
HELO_1557	1211.99944784341	0.98855755934923	0.117571479791926	8.40814082716951	4.16560815193283e-17	9.22968080722373e-16	cds-CBV41440.1	mleN	0.622733612273361	1434	HELO_1557
HELO_1558	1551.71723275966	1.0648590625535	0.131278413123328	8.11145592956801	5.00168015214483e-16	1.05973098223569e-14	cds-CBV41441.1	HELO_1558	0.56315289648623	1053	HELO_1558
HELO_1558A	116.439097322132	0.891767459827955	0.244023971186988	3.65442565125957	0.000257758341095165	0.00126271788484481	cds-CBV41442.1	HELO_1558A	0.513888888888889	504	HELO_1558A
HELO_1559	393.609312318722	0.643516973841353	0.135906477850087	4.73499853738533	2.19056678764815e-06	1.62851346713316e-05	cds-CBV41443.1	HELO_1559	0.551515151515152	1320	HELO_1559
HELO_1560	18526.060322856	0.0827426790983659	0.140985550108271	0.586887656464246	0.557279160367039	0.702557215933158	cds-CBV41444.1	HELO_1560	0.617424242424242	1584	HELO_1560
HELO_1561	1321.07414702662	-0.544697952019803	0.116531126541648	-4.67427002711698	2.95000987609806e-06	2.15065236128439e-05	cds-CBV41445.1	HELO_1561	0.638888888888889	684	HELO_1561
HELO_1562	1338.05837238451	0.229216409858785	0.123308893253183	1.85887979213428	0.0630441790450159	0.144502885032187	cds-CBV41446.1	lhpC	0.650943396226415	954	HELO_1562
HELO_1563	2062.91062554675	0.113216975761923	0.13780141333424	0.821595171069201	0.411307338534255	0.57332725231543	cds-CBV41447.1	HELO_1563	0.688846641318124	1578	HELO_1563
HELO_1564	372.789845105912	-0.407331435011855	0.143981586254744	-2.82905228097133	0.00466860716749142	0.0169631064285058	cds-CBV41448.1	dmlA	0.675046554934823	1074	HELO_1564
HELO_1565	812.384709603441	0.239921560961532	0.108219844059872	2.21698305930653	0.026624249191987	0.0727872619038999	cds-CBV41449.1	HELO_1565	0.672975814931651	951	HELO_1565
HELO_1566	2390.80973707467	-0.0580855555198889	0.113408366385524	-0.512180515169676	0.608524678591802	0.740717651858603	cds-CBV41450.1	HELO_1566	0.667420814479638	1326	HELO_1566
HELO_1567	879.23147949952	0.167658514881442	0.100379667565427	1.67024377493742	0.0948711423217041	0.199141283263515	cds-CBV41451.2	HELO_1567	0.672566371681416	678	HELO_1567
HELO_1568	201.275192163991	0.0360700526062372	0.169593455179979	0.212685404445345	0.831572351876192	0.890407540385437	cds-CBV41452.1	HELO_1568	0.665601703940362	939	HELO_1568
HELO_1569	87.8175229017098	-0.0922910717161994	0.234976013823296	-0.392768054128295	0.694490801488329	0.799006512279695	cds-CBV41453.1	HELO_1569	0.678510998307953	1182	HELO_1569
HELO_1570	564.741139083136	0.0380450720364977	0.113088774231013	0.336417759368237	0.736555859104966	0.825656999724404	cds-CBV41454.1	HELO_1570	0.701030927835051	873	HELO_1570
HELO_1571	5822.7089366726	-1.46962140140242	0.335765875599272	-4.37692305324194	1.20366443045839e-05	7.86208558623113e-05	cds-CBV41455.1	HELO_1571	0.605442176870748	441	HELO_1571
HELO_1572	187.18966080225	-0.636744153568702	0.223485646534229	-2.84915010625158	0.0043836193110851	0.0161351459984565	cds-CBV41456.1	HELO_1572	0.646491228070175	1140	HELO_1572
HELO_1573	193.455602999382	-0.344769904456987	0.17098028605444	-2.01643073837888	0.0437549539657475	0.107797451994102	cds-CBV41457.1	HELO_1573	0.629305312317571	1713	HELO_1573
HELO_1574	20.5837836255203	-0.106800207100243	0.504608432774813	-0.211649667669949	0.832380357796594	NA	cds-CBV41458.1	HELO_1574	0.623655913978495	279	HELO_1574
HELO_1575	589.900413721306	0.0347301109714057	0.128519552240364	0.270232119284478	0.786981683957848	0.859770515184371	cds-CBV41459.1	HELO_1575	0.61236802413273	663	HELO_1575
HELO_1576	676.179359849163	-0.110469724349573	0.138463280266968	-0.797826861652988	0.42497097091494	0.587541432056136	cds-CBV41460.1	HELO_1576	0.630977872947894	1401	HELO_1576
HELO_1577	583.73385298956	-0.0505152216277872	0.146069411060844	-0.345830254677659	0.72947028652157	0.820161073701828	cds-CBV41461.1	HELO_1577	0.681265206812652	822	HELO_1577
HELO_1578	3909.00679540395	-0.122801290984798	0.103275708594659	-1.18906268139756	0.234415002168277	0.387526102620275	cds-CBV41462.1	HELO_1578	0.633713561470216	1578	HELO_1578
HELO_1579	559.485179114819	0.315870204984739	0.121353800877063	2.60288678806797	0.00924424741894258	0.0303665814777814	cds-CBV41463.1	HELO_1579	0.675352877307275	921	HELO_1579
HELO_1580	649.225170630616	0.186754718260519	0.108462829214254	1.72183152157694	0.085100042681623	0.182012078669213	cds-CBV41464.1	betG	0.639393939393939	1650	HELO_1580
HELO_1581	96.5905086059878	0.469447406395025	0.228214642359459	2.05704332351998	0.0396820587062299	0.0992051467655748	cds-CBV41465.1	betC	0.611872146118721	1533	HELO_1581
HELO_1582	617.553057769331	0.153853417164284	0.136785416930345	1.12477938523688	0.260682532107104	0.416846124454285	cds-CBV41466.1	HELO_1582	0.62876254180602	897	HELO_1582
HELO_1583	660.329924658443	-0.755364465463163	0.122785128246452	-6.15192146028476	7.6549786774186e-10	9.47094077242666e-09	cds-CBV41467.1	HELO_1583	0.692883895131086	267	HELO_1583
HELO_1584	1037.06452605253	-1.40884626259997	0.11812742571734	-11.9264959347469	8.61229449345712e-33	3.43478568621408e-31	cds-CBV41468.1	glcG	0.666666666666667	402	HELO_1584
HELO_1585	551.390091629592	-1.00263067646295	0.12763909348143	-7.85520054331017	3.99133006398476e-15	8.2003690405505e-14	cds-CBV41469.1	glcF	0.680454176804542	1233	HELO_1585
HELO_1586	502.618427830681	-1.09287270022592	0.132378269630307	-8.25568050766933	1.51039162984075e-16	3.24065039567098e-15	cds-CBV41470.1	glcE	0.705936073059361	1095	HELO_1586
HELO_1587	1187.75821295415	-0.987987829704673	0.100900700270683	-9.79168456764157	1.22242030249835e-22	3.54188446621316e-21	cds-CBV41471.1	glcD	0.690666666666667	1500	HELO_1587
HELO_1588	5710.7193378348	-0.198896010637757	0.0753882890709075	-2.63828789708548	0.00833258076330876	0.0278299988055337	cds-CBV41472.1	HELO_1588	0.648305084745763	708	HELO_1588
HELO_1589	260.099366944697	-0.499340918701657	0.167136328187987	-2.98762647304315	0.00281152940370251	0.0110058714532927	cds-CBV41473.1	HELO_1589	0.671474358974359	624	HELO_1589
HELO_1590	307.073008228123	-0.00405861229571466	0.140597667408375	-0.0288668537005394	0.976970781514162	0.984837669057445	cds-CBV41474.1	HELO_1590	0.67047619047619	525	HELO_1590
HELO_1591	192.22189959969	-0.105809595329605	0.200888146346758	-0.526709003262764	0.59839568246189	0.735785768424305	cds-CBV41475.1	HELO_1591	0.629943502824859	354	HELO_1591
HELO_1592	1104.91458618767	0.112174584328199	0.0955004391340545	1.17459757615081	0.240155753488204	0.393869377999522	cds-CBV41476.1	HELO_1592	0.642800318217979	1257	HELO_1592
HELO_1593	2567.11564484198	0.0943463584814537	0.0830694496435062	1.13575278139367	0.256060043857286	0.4110054681232	cds-CBV41477.1	HELO_1593	0.641025641025641	741	HELO_1593
HELO_1594	275.422386808497	0.390417645055863	0.167973226011689	2.32428497282474	0.0201102256714182	0.0578232951875383	cds-CBV41478.1	HELO_1594	0.619047619047619	1449	HELO_1594
HELO_1595	257.473110598012	0.521756012285909	0.18027895149639	2.89415934558704	0.0038017517833158	0.0142881802055882	cds-CBV41479.1	HELO_1595	0.624005784526392	1383	HELO_1595
HELO_1596	104.286261543184	0.224658024016135	0.253745768279215	0.885366583804175	0.375958949085958	0.539128949831386	cds-CBV41480.1	HELO_1596	0.658569500674764	741	HELO_1596
HELO_1597	795.236594126343	0.047511838966371	0.123761764599018	0.383897556085331	0.70105437779652	0.802625579442824	cds-CBV41481.1	puuE	0.647435897435897	936	HELO_1597
HELO_1598	2685.81282885296	-1.35106997828985	0.134798314314175	-10.0228996568971	1.20902781063691e-23	3.69243628653975e-22	cds-CBV41482.1	HELO_1598	0.597653554175293	1449	HELO_1598
HELO_1599	891.269804343493	-0.610587195441067	0.126985029000491	-4.80834000863762	1.52188758642571e-06	1.16723957420433e-05	cds-CBV41483.1	allA	0.631284916201117	537	HELO_1599
HELO_1600	2388.0294098608	-0.686083308865729	0.0952376819821517	-7.20390600218836	5.85117100328324e-13	1.03850626707488e-11	cds-CBV41484.1	allE	0.632629107981221	852	HELO_1600
HELO_1601	929.824806756781	-3.11272578087153	0.123249408125895	-25.2555028718028	9.85410722929369e-141	9.02849283981233e-139	cds-CBV41485.1	gcl	0.636261261261261	1776	HELO_1601
HELO_1602	909.475288615178	-2.31249559694757	0.122469579077549	-18.8822041715622	1.59776943287442e-79	1.10539558723352e-77	cds-CBV41486.1	hyi	0.629343629343629	777	HELO_1602
HELO_1603	1817.00275726068	-2.02377081461283	0.116579111883229	-17.3596348601449	1.66780722912911e-67	1.02797572849958e-65	cds-CBV41487.1	glxR1	0.649774774774775	888	HELO_1603
HELO_1604	808.69053984491	-0.873859743383287	0.113421106092567	-7.70456023123332	1.3129464247302e-14	2.61816963519727e-13	cds-CBV41488.1	gckA	0.682503770739065	1326	HELO_1604
HELO_1606	2710.11627583523	-0.0567782820260743	0.0845821960177097	-0.671279355458991	0.502042583651323	0.656353397060542	cds-CBV41490.1	HELO_1606	0.651639344262295	732	HELO_1606
HELO_1607	176.814759885569	-0.244528855314474	0.182219526521835	-1.34194649707408	0.179613344033705	0.318290243739812	cds-CBV41491.1	azoR2	0.652421652421652	702	HELO_1607
HELO_1608	394.049318476538	0.12724605253695	0.137445824883407	0.925790598913359	0.354554813737894	0.516519475105914	cds-CBV41492.1	HELO_1608	0.649006622516556	906	HELO_1608
HELO_1609	1742.15682371996	-0.150085094129104	0.0992829418710989	-1.51169064192278	0.130612580391397	0.254177179980963	cds-CBV41493.1	HELO_1609	0.637931034482759	522	HELO_1609
HELO_1610	179.035053718167	0.378218939332398	0.174487167180519	2.16760318505891	0.0301888912164931	0.0799607320579689	cds-CBV41494.1	pgpA2	0.648373983739837	492	HELO_1610
HELO_1611	104.201597360422	-0.424037157346193	0.226631877731478	-1.87103933299537	0.0613396293859095	0.14174597383656	cds-CBV41495.1	HELO_1611	0.669166666666667	1200	HELO_1611
HELO_1612	495.062468067252	-0.132186854038218	0.124075033117799	-1.0653783498306	0.286704750049654	0.446453423366251	cds-CBV41496.1	HELO_1612	0.643589743589744	780	HELO_1612
HELO_1613	1120.62649821907	-0.0616911403762388	0.12300051100323	-0.501551903102411	0.615982759192633	0.745392439285255	cds-CBV41497.1	HELO_1613	0.632768361581921	885	HELO_1613
HELO_1614	1309.22576507831	0.00719091830767624	0.112847286599847	0.0637225628045007	0.949191138735474	0.967942582608877	cds-CBV41498.1	ygiF	0.688581314878893	867	HELO_1614
HELO_1615	2974.7148313459	-0.0395073171564744	0.106765190901859	-0.370039306095472	0.71135320377226	0.809223946573141	cds-CBV41499.2	HELO_1615	0.60352422907489	681	HELO_1615
HELO_1616	4566.31472630862	-0.0708494009460013	0.0945511840136344	-0.749323254754639	0.45366239482806	0.613693343362779	cds-CBV41500.1	HELO_1616	0.644549763033175	1266	HELO_1616
HELO_1617	2271.30450339519	-0.0818744566383404	0.104506308062756	-0.783440331555629	0.433368579987746	0.59623355769418	cds-CBV41501.1	argA	0.648401826484018	1314	HELO_1617
HELO_1618	1633.39122769025	0.0311121150949992	0.108716071315236	0.286177698647568	0.774742023671125	0.849409915991305	cds-CBV41502.2	glrK	0.620553359683794	1518	HELO_1618
HELO_1619	968.82986881736	0.26601762199796	0.12513435160725	2.12585607853621	0.0335152449604193	0.087041258195907	cds-CBV41503.1	HELO_1619	0.641304347826087	552	HELO_1619
HELO_1620	2992.97604163674	-0.00856552383166584	0.0856413872572772	-0.100016173324399	0.920331485371683	0.947819552280338	cds-CBV41504.1	glrR	0.65301724137931	1392	HELO_1620
HELO_1621	1711.35481609772	0.0272278770938131	0.122325189848584	0.222586019506826	0.823857718316024	0.885255549411844	cds-CBV41505.1	xseA	0.68208516886931	1362	HELO_1621
HELO_1622	31.437618900779	-0.785866107253476	0.391178569146795	-2.00897024846617	0.0445402890202571	0.109559660796784	cds-CBV41506.1	HELO_1622	0.683473389355742	1071	HELO_1622
HELO_1623	146.581163259979	-0.835768556108409	0.196846516305647	-4.24578789502527	2.17826618421718e-05	0.000136493943890873	cds-CBV41507.1	HELO_1623	0.65602129075183	1503	HELO_1623
HELO_1624	16.7476445296622	-1.69896116261639	0.611111981269643	-2.78011430750652	0.00543397671280028	NA	cds-CBV41508.1	HELO_1624	0.655480984340045	447	HELO_1624
HELO_1625	237.552174800694	-2.00336695007798	0.172171828126045	-11.6358580371891	2.70852611741506e-31	1.05539121126863e-29	cds-CBV41509.1	HELO_1625	0.651469098277609	987	HELO_1625
HELO_1626	1315.19598825698	0.16339063668866	0.0956821994873171	1.70763880391689	0.0877033835909986	0.186872702937451	cds-CBV41510.1	HELO_1626	0.683109118086697	669	HELO_1626
HELO_1627	1072.27426825115	0.11169090189891	0.0982574879957733	1.13671643939966	0.255656844718914	0.410998207809923	cds-CBV41511.1	HELO_1627	0.678800856531049	1401	HELO_1627
HELO_1628	241.222481693118	0.013589750594521	0.155927264257525	0.0871544220263913	0.93054876739349	0.95534837112778	cds-CBV41512.1	HELO_1628	0.664723032069971	1029	HELO_1628
HELO_1629	11680.4903997616	0.046343816255319	0.0745288126997006	0.621824158692188	0.534057498914937	0.680878120090875	cds-CBV41513.1	guaB	0.650340136054422	1470	HELO_1629
HELO_1630	7846.64723790803	-0.0420764216737553	0.0783529178508153	-0.537011547596341	0.591259637564588	0.730021171882468	cds-CBV41514.2	guaA	0.641318124207858	1578	HELO_1630
HELO_1631	37.6890943382751	-0.384763720535072	0.390759818618899	-0.984655284913839	0.324793423768917	0.486544280413888	cds-CBV41515.1	HELO_1631	0.548223350253807	591	HELO_1631
HELO_1632	1457.79903656115	-0.0155153390835648	0.155747007013531	-0.0996188586931684	0.920646921230558	0.947819552280338	cds-CBV41516.1	rlmA	0.666666666666667	864	HELO_1632
HELO_1633	85.0318797171472	0.723547518609305	0.279920780332243	2.58482959982647	0.00974271344070808	0.031575333235182	cds-CBV41517.1	HELO_1633	0.575757575757576	990	HELO_1633
HELO_1634	249.705999422309	-0.35333941567827	0.188168377143664	-1.87778319100079	0.0604108306539074	0.140365124000511	cds-CBV41518.1	anr	0.62431693989071	732	HELO_1634
HELO_1635	65.678650755327	-0.341297747230626	0.319449362235822	-1.06839389141956	0.285342871343483	0.445072066256169	cds-CBV41519.1	yhbV	0.653637350705755	921	HELO_1635
HELO_1636	59.8084768274006	-0.121355066098649	0.287136834299385	-0.422638448302029	0.672559070131882	0.78430521078331	cds-CBV41520.1	HELO_1636	0.64859437751004	996	HELO_1636
HELO_1637	5.51015943683049	-0.596403005253548	0.944454744204673	-0.631478648302814	0.527727605804829	NA	cds-CBV41521.1	HELO_1637	0.683195592286501	726	HELO_1637
HELO_1638	0.68020260461915	2.79036888449674	3.17082946913451	0.880012284375035	0.378852654800168	NA	cds-CBV41522.1	HELO_1638	0.642857142857143	168	HELO_1638
HELO_1639	11.692071847185	-0.484859613685695	0.645917139698458	-0.750652961325734	0.452861538866475	NA	cds-CBV41523.1	HELO_1639	0.644752018454441	1734	HELO_1639
HELO_1640	68.2100448123402	-0.131573514722037	0.273144013275436	-0.481700159356448	0.630018962857806	0.755487896741408	cds-CBV41524.1	HELO_1640	0.682373472949389	573	HELO_1640
HELO_1641	201.64891717288	-0.268710261107123	0.18585663052316	-1.44579324585161	0.148235201091406	0.277633884917053	cds-CBV41525.1	HELO_1641	0.615711252653928	471	HELO_1641
HELO_1642	977.616131281238	-0.124828321731482	0.104326490396388	-1.19651606468498	0.231495233343626	0.384879274661545	cds-CBV41526.1	HELO_1642	0.668224299065421	1284	HELO_1642
HELO_1643	2775.49782625735	-0.122262890116567	0.102882840656332	-1.18837008520178	0.234687636778592	0.387526102620275	cds-CBV41527.1	yghU	0.631034482758621	870	HELO_1643
HELO_1644	3721.05792081453	1.01281389835702	0.122228367204427	8.28624255990504	1.16882292570262e-16	2.53994212700762e-15	cds-CBV41528.1	cspA1	0.565217391304348	207	HELO_1644
HELO_1645	57.5619951665642	-0.0472540926314817	0.299890657385745	-0.157571072881739	0.874794799264272	0.919918437978971	cds-CBV41529.1	HELO_1645	0.671623296158612	807	HELO_1645
HELO_1646	272.002246540203	-0.240369627318744	0.172206550229921	-1.39582162814258	0.162768215699407	0.296975571620016	cds-CBV41530.1	HELO_1646	0.671604938271605	810	HELO_1646
HELO_1647	560.4643138419	0.0470125073254648	0.113570757288772	0.413949052095584	0.67891141919992	0.78926944824682	cds-CBV41531.2	ldcA	0.713963963963964	888	HELO_1647
HELO_1648	228.017284713377	0.220130705763441	0.164508400456869	1.33811224929608	0.180859848295883	0.319971888994395	cds-CBV41532.1	argP	0.658620689655172	870	HELO_1648
HELO_1649	69.5603810898396	-0.0927672828433839	0.281775927604049	-0.329223591355683	0.741986692643251	0.828502927556199	cds-CBV41533.1	argO	0.655339805825243	618	HELO_1649
HELO_1650	3617.0427120876	-0.537933503797906	0.0859585315797547	-6.25805832081713	3.89800059975356e-10	5.02441902401695e-09	cds-CBV41534.1	HELO_1650	0.607709750566893	441	HELO_1650
HELO_1651	3900.62000359175	-0.430699363548086	0.099455153391482	-4.33058870114793	1.48711225850897e-05	9.53828250096626e-05	cds-CBV41535.1	HELO_1651	0.616279069767442	774	HELO_1651
HELO_1652	4005.77871844946	0.0462549803291097	0.104294408378658	0.443503933223086	0.657401274908233	0.774892323344544	cds-CBV41536.1	HELO_1652	0.601388888888889	720	HELO_1652
HELO_1653	636.082791860599	-0.47687647953959	0.13883339561716	-3.43488306556011	0.000592809569827273	0.00266175422743636	cds-CBV41537.1	HELO_1653	0.665831244778613	1197	HELO_1653
HELO_1654	716.368490163674	-0.117193984491972	0.114484985850585	-1.02366247959294	0.305994723158208	0.468101737791093	cds-CBV41538.1	HELO_1654	0.622727272727273	1980	HELO_1654
HELO_1655	76.9772358994724	-0.112733029287975	0.283671258178222	-0.397407301719473	0.691067131916894	0.796782045168613	cds-CBV41539.1	HELO_1655	0.636150234741784	426	HELO_1655
HELO_1656	88.7034024537798	-0.209883853761282	0.255188002510969	-0.82246755997967	0.410810842161989	0.572870734236587	cds-CBV41540.1	HELO_1656	0.510869565217391	276	HELO_1656
HELO_1657	1850.4519684905	0.0334764718400321	0.106421196813314	0.314565827508567	0.753091328561476	0.836128803672901	cds-CBV41541.2	HELO_1657	0.588709677419355	744	HELO_1657
HELO_1658	456.920231935222	0.16360416527623	0.16607029377554	0.985150092510565	0.324550350968794	0.486395088321932	cds-CBV41542.1	HELO_1658	0.614890885750963	2337	HELO_1658
HELO_1659	669.694040757014	0.224634820512904	0.180157236036146	1.24688203180378	0.212440756028209	0.360607864600038	cds-CBV41543.1	HELO_1659	0.624012638230648	1266	HELO_1659
HELO_1660	1327.79494032252	-0.935000845765663	0.431407331847536	-2.16732720271918	0.0302099137072476	0.0799607320579689	cds-CBV41544.2	HELO_1660	0.639583333333333	1440	HELO_1660
HELO_1661	816.973560107234	-0.211728563058476	0.415658125116993	-0.509381509140191	0.610484834763655	0.74140432282248	cds-CBV41545.1	HELO_1661	0.525537634408602	744	HELO_1661
HELO_1662	1246.67607918574	-0.0491615426599515	0.144062940225004	-0.341250446389397	0.73291504925419	0.822436947028039	cds-CBV41546.1	npd	0.649717514124294	1062	HELO_1662
HELO_1663	25.0061830113013	-0.0218156359574544	0.448817764224932	-0.0486068905831481	0.961232578566749	NA	cds-CBV41547.1	ibpA	0.512345679012346	486	HELO_1663
HELO_1664	2032.71745915691	-0.191749749794974	0.11563334772932	-1.65825649399886	0.0972657062872122	0.202288800192423	cds-CBV41548.1	HELO_1664	0.65117994100295	1356	HELO_1664
HELO_1665	25.8303162260617	-0.779701869422385	0.440843927844013	-1.76865738683435	0.0769510676823806	NA	cds-CBV41549.1	HELO_1665	0.657142857142857	315	HELO_1665
HELO_1666	74.4270178783819	-0.355403544366674	0.277453861440338	-1.28094646988035	0.20021246891657	0.345932859137193	cds-CBV41550.1	HELO_1666	0.598076923076923	1560	HELO_1666
HELO_1667	142.887940120855	-0.0803504275195956	0.207718065646201	-0.386824454915027	0.698886171501145	0.800954740158513	cds-CBV41551.1	HELO_1667	0.557319223985891	567	HELO_1667
HELO_1668	375.993009480365	-0.203471364883318	0.158516746976109	-1.28359538512347	0.199283565319393	0.344971517732061	cds-CBV41552.1	HELO_1668	0.630252100840336	1428	HELO_1668
HELO_1669	1505.37749789169	-0.104003294593704	0.089718609581793	-1.15921652239704	0.246367938313841	0.400185582598908	cds-CBV41553.1	tesB	0.659367396593674	822	HELO_1669
HELO_1670	622.501139920775	-0.299929817880764	0.108513180870176	-2.76399434129203	0.00570985294994455	0.0202472819040921	cds-CBV41554.1	tadA	0.675213675213675	468	HELO_1670
HELO_1671	1502.24274423916	0.063064595199749	0.0925391953694566	0.681490636999466	0.495561089249756	0.649884755341073	cds-CBV41555.1	mltF	0.653005464480874	1464	HELO_1671
HELO_1672	30677.0489158084	-0.0616650783828142	0.0824338798567616	-0.748055028951257	0.45442696598682	0.613890531659767	cds-CBV41556.1	purL	0.670992366412214	3930	HELO_1672
HELO_1673	2311.48715238045	0.224914922921111	0.109488440405775	2.05423442043336	0.0399530084746381	0.0996620299698477	cds-CBV41557.1	HELO_1673	0.665557404326123	1803	HELO_1673
HELO_1674	913.090041173367	-0.0127327430113167	0.135506505800907	-0.093964071585052	0.925137697142917	0.950945055583532	cds-CBV41558.1	HELO_1674	0.667929292929293	792	HELO_1674
HELO_1675	2006.1877810054	0.362752191870059	0.111909969888768	3.24146447569071	0.00118917254349003	0.005039118653039	cds-CBV41559.1	scpA	0.633652822151225	939	HELO_1675
HELO_1676	919.244392527014	0.15240350447065	0.13278321072276	1.14776185664659	0.251066887636436	0.406067151282213	cds-CBV41560.1	scpB	0.671067106710671	909	HELO_1676
HELO_1677	3803.53028661452	0.217430952634141	0.0763113133107354	2.84926235968151	0.00438207283375468	0.0161351459984565	cds-CBV41561.1	rluB	0.652777777777778	864	HELO_1677
HELO_1678	7048.55289134932	-0.232039835747283	0.101075692592874	-2.29570364342616	0.0216928319930424	0.0614358399802957	cds-CBV41562.2	nadA	0.661807580174927	1029	HELO_1678
HELO_1679	14043.5014167196	0.219610041084666	0.0718481376691701	3.05658640862587	0.00223872943594085	0.0089238509728076	cds-CBV41563.1	ilvD1	0.652574525745257	1845	HELO_1679
HELO_1680	5379.57046751157	-0.0784922895998641	0.0814995988766573	-0.963100318059915	0.335497182181467	0.497957726617852	cds-CBV41564.1	HELO_1680	0.663963963963964	1110	HELO_1680
HELO_1681	1330.23158474761	0.0959063598433779	0.0966223387679595	0.992589923472034	0.320909837340742	0.48328935965576	cds-CBV41565.1	nudE	0.644444444444444	585	HELO_1681
HELO_1682	2469.36101469449	0.112430699457792	0.0933699405914679	1.20414234758617	0.228534564594252	0.380516784859781	cds-CBV41566.2	HELO_1682	0.654919236417034	681	HELO_1682
HELO_1683	699.924226854171	0.252289803586556	0.138718338900045	1.81871990096671	0.0689541739628515	0.154906991208792	cds-CBV41567.1	hslR	0.638461538461538	390	HELO_1683
HELO_1684	3445.52403007431	-0.00685469917424478	0.0767743937708677	-0.0892836639609627	0.928856476486482	0.954188925845204	cds-CBV41568.1	hslO	0.64041095890411	876	HELO_1684
HELO_1685	30958.4963161666	-3.89800233393675	0.111082051094283	-35.0911987628698	9.18257484785992e-270	1.29703869726021e-267	cds-CBV41569.1	pckA	0.635673624288425	1581	HELO_1685
HELO_1686	430.640292913739	-2.34684413498265	0.155265076179011	-15.1150805624626	1.28813456013718e-51	6.23825165552151e-50	cds-CBV41570.1	msrB2	0.622489959839357	498	HELO_1686
HELO_1687	13165.0738193583	0.279865841318241	0.0950174749876807	2.94541442355237	0.0032252235212337	0.0123822284677036	cds-CBV41571.1	yhgF	0.671762208067941	2355	HELO_1687
HELO_1688	6472.65018653756	0.0986313612193103	0.102744333458412	0.959968865428803	0.337070884845161	0.49941883724873	cds-CBV41572.1	gshA	0.637254901960784	1632	HELO_1688
HELO_1689	1233.80024940727	0.0414857329548335	0.130718295360452	0.317367456792776	0.750964797529364	0.834405330588182	cds-CBV41573.1	dsbB	0.670289855072464	552	HELO_1689
HELO_1690	3569.63009415974	-0.289765948870144	0.11417612187499	-2.53788571648461	0.0111524396468436	0.0351965412584118	cds-CBV41574.1	HELO_1690	0.633720930232558	516	HELO_1690
HELO_1691	1324.64128855845	0.222912990221675	0.107231665993339	2.07879816243386	0.0376359058708516	0.095284332264516	cds-CBV41575.1	HELO_1691	0.660149885956338	3069	HELO_1691
HELO_1692	701.698743953746	0.258483007719684	0.141731948494709	1.82374553137067	0.0681905519180949	0.153496660692126	cds-CBV41576.1	HELO_1692	0.693766937669377	1107	HELO_1692
HELO_1693	48695.7778306557	-0.412771442499733	0.0758144801804958	-5.44449347297541	5.19530089174788e-08	4.89224167306258e-07	cds-CBV41577.1	mdh	0.641025641025641	975	HELO_1693
HELO_1694	2599.76873386403	0.52587176012674	0.107681618521342	4.8835796429129	1.04177043171718e-06	8.13733125235305e-06	cds-CBV41578.1	HELO_1694	0.654490106544901	657	HELO_1694
HELO_1695	3252.73578559581	0.235090255830557	0.0925884436370037	2.5390885362782	0.0111141693354039	0.035113731637483	cds-CBV41579.1	rppH	0.624242424242424	495	HELO_1695
HELO_1696	9521.06866668172	-0.213118778930132	0.0719270178379848	-2.96298644565218	0.00304669984730713	0.0117903110529351	cds-CBV41580.1	ptsP	0.660035366931919	2262	HELO_1696
HELO_1697	555.173198401986	-0.086844081857664	0.13692931159627	-0.634225651507839	0.525933569301483	0.674324810866878	cds-CBV41581.2	HELO_1697	0.698039215686274	765	HELO_1697
HELO_1698	2342.34413216541	-0.0476539480104035	0.108784769048154	-0.43805716946744	0.661344841460512	0.776854707493654	cds-CBV41582.1	HELO_1698	0.649219467401286	1089	HELO_1698
HELO_1699	1252.27792066373	-0.154188325111839	0.12193101410008	-1.26455378272571	0.206031329555629	0.353107283717686	cds-CBV41583.1	HELO_1699	0.677987421383648	795	HELO_1699
HELO_1700	1463.73269248044	-0.223672271882052	0.146633807708727	-1.52537996098658	0.127164353991548	0.248956209311419	cds-CBV41584.1	lgt	0.635897435897436	780	HELO_1700
HELO_1701	3448.00380389354	0.257300995175516	0.0895737875366264	2.87250324287455	0.00407233899449278	0.0151373127097922	cds-CBV41585.1	thyA	0.624561403508772	855	HELO_1701
HELO_1702	1300.74036522685	0.211853145631028	0.0924013635401516	2.29274912744086	0.0218624523873361	0.061702910385795	cds-CBV41586.1	folA	0.624074074074074	540	HELO_1702
HELO_1703	7863.55828642745	-0.0317866797447884	0.106289455797245	-0.299057695858599	0.76489602375577	0.842703126594755	cds-CBV41587.1	HELO_1703	0.69047619047619	1134	HELO_1703
HELO_1704	541606.207841217	0.0549333899680293	0.1080913608146	0.508212585668636	0.611304265505476	0.74140432282248	cds-CBV41588.1	hopP	0.567665758401453	1101	HELO_1704
HELO_1705	15404.8736053879	-0.268136180210341	0.0883971279689573	-3.03331325769434	0.0024188436595341	0.00959050293078432	cds-CBV41589.2	HELO_1705	0.636015325670498	1044	HELO_1705
HELO_1706	9446.0145637682	-0.0307884469564108	0.077521541112337	-0.397159892781221	0.691249556000263	0.796782045168613	cds-CBV41590.2	HELO_1706	0.6238023197176	1983	HELO_1706
HELO_1707	2099.99976255441	0.161649156503135	0.0983400570956264	1.6437773301875	0.100222205702059	0.206286142884019	cds-CBV41591.1	cmoM	0.646060606060606	825	HELO_1707
HELO_1708	1951.80876665348	0.0508138327025363	0.112363615589661	0.452226750054951	0.651105639205314	0.768808121527696	cds-CBV41592.1	rsmC	0.671717171717172	990	HELO_1708
HELO_1709	264.916556790081	0.0299509907548877	0.173702299564081	0.172427140170579	0.863101736934492	0.910932406042319	cds-CBV41593.2	greB	0.655555555555556	540	HELO_1709
HELO_1710	832.862271055901	0.0609404744653668	0.138273624522308	0.440723779939212	0.659412978902823	0.775381108179068	cds-CBV41594.1	HELO_1710	0.668238993710692	636	HELO_1710
HELO_1711	1484.66305660533	-0.0329702032692729	0.124730342835287	-0.264331857989132	0.791524213873498	0.863064356716359	cds-CBV41595.1	nudF	0.665191740412979	678	HELO_1711
HELO_1712	639.426794604273	-0.111135342486407	0.170691869562192	-0.651087499196407	0.514990005605492	0.666596456282023	cds-CBV41596.1	HELO_1712	0.635346756152125	447	HELO_1712
HELO_1713	1041.42209503837	-0.134977090213451	0.10596142184917	-1.27383238029387	0.20272282692113	0.3488479102856	cds-CBV41597.2	cpdA	0.684426229508197	732	HELO_1713
HELO_1714	9868.55684608415	0.483440741349157	0.122656963671895	3.94140476722015	8.10057963781244e-05	0.000453900247474119	cds-CBV41598.1	cysD1	0.635346756152125	894	HELO_1714
HELO_1715	12422.1248644533	0.85206410159631	0.0707484028534809	12.0435807344079	2.09653747111189e-33	8.66739271593819e-32	cds-CBV41599.1	cysN1	0.63375350140056	1428	HELO_1715
HELO_1716	1110.13758236512	0.0480228323234159	0.0932387295954204	0.515052409356022	0.606516397322216	0.739600930547594	cds-CBV41600.1	cmoB	0.679563492063492	1008	HELO_1716
HELO_1717	1397.97898767485	0.138014917812789	0.103375916706383	1.33507805502505	0.181850801029789	0.320913178287863	cds-CBV41601.1	cmoA	0.645161290322581	744	HELO_1717
HELO_1718	13659.9349588973	0.260753142657694	0.147764811947854	1.76464977839049	0.0776226439386805	0.169222355596223	cds-CBV41602.1	pgi2	0.658956109134045	1686	HELO_1718
HELO_1719	3423.71934917231	0.203771952467783	0.147081101446588	1.38543939679281	0.165918151435236	0.300619600040284	cds-CBV41603.2	yqiA	0.696969696969697	627	HELO_1719
HELO_1720	9884.90923237495	0.219596820734234	0.104625426514016	2.09888578762274	0.0358269699978708	0.0915248140864975	cds-CBV41604.1	parE	0.651249335459862	1881	HELO_1720
HELO_1721	9875.61698630624	0.0255675660850488	0.0802536304973702	0.318584541616303	0.750041577110246	0.834062373039948	cds-CBV41605.1	parC	0.662682602921647	2259	HELO_1721
HELO_1722	3693.92973353675	-0.0519492676721893	0.0895239418377724	-0.580283515289433	0.561723442179744	0.706313694236775	cds-CBV41606.1	serB	0.656765676567657	1212	HELO_1722
HELO_1723	1071.33069597695	0.358568672259811	0.107263490601148	3.34287715466136	0.000829145965275742	0.00361750942378992	cds-CBV41607.1	HELO_1723	0.557491289198606	861	HELO_1723
HELO_1724	1653.93692287395	-0.00769611335152716	0.111663769405092	-0.0689222063031684	0.945051542473825	0.964977328007911	cds-CBV41608.1	prtS	0.662835249042146	1044	HELO_1724
HELO_1725	243.136028243574	-0.0721370779745763	0.225498440446671	-0.319900562645516	0.749043711338115	0.833363367717824	cds-CBV41609.1	HELO_1725	0.672268907563025	357	HELO_1725
HELO_1726	9606.16319812348	-0.284552516234142	0.113703817095184	-2.50257663729915	0.0123292929102449	0.0384510606860444	cds-CBV41610.1	leuA	0.644991212653779	1707	HELO_1726
HELO_1727	650.307609904767	-0.129408585044213	0.108895030699995	-1.1883791593827	0.234684063353145	0.387526102620275	cds-CBV41611.2	epmB	0.660766961651917	1017	HELO_1727
HELO_1728	2234.8179508015	-0.142622584467548	0.0905128317445055	-1.57571674334678	0.115091097022239	0.22938894354014	cds-CBV41612.1	epmA	0.661538461538462	975	HELO_1728
HELO_1729	1704.82865113838	-0.0162096983074945	0.0854356211243573	-0.189729975555514	0.849520730335247	0.902237096774652	cds-CBV41613.1	psd	0.647522522522523	888	HELO_1729
HELO_1730	2312.87182784772	-0.0188102492209566	0.0835859871765572	-0.225040701872959	0.821947610728337	0.884291463144736	cds-CBV41614.1	rhdA	0.649819494584838	831	HELO_1730
HELO_1731	1515.4508574189	0.143090299751257	0.111789499632038	1.27999767618826	0.200545953182747	0.346332542684418	cds-CBV41615.1	rsgA	0.664783427495292	1062	HELO_1731
HELO_1732	1462.15381867106	-0.144492667724207	0.113010763802073	-1.27857438409381	0.201046975262415	0.346844400071036	cds-CBV41616.1	orn	0.632996632996633	594	HELO_1732
HELO_1733	2612.49732736911	0.223612788036701	0.214966293670598	1.04022255870193	0.298236513188688	0.459427984393394	cds-CBV41617.1	HELO_1733	0.65717674970344	843	HELO_1733
HELO_1734	1579.71259653604	0.135685021431219	0.0912930523398213	1.48625791288209	0.137210914429842	0.262115881581489	cds-CBV41618.1	HELO_1734	0.617383512544803	1116	HELO_1734
HELO_1735	4869.46574851023	-0.00490964465896785	0.117137666483298	-0.0419134579539185	0.966567687930448	0.977816909007526	cds-CBV41619.1	trxA	0.611111111111111	324	HELO_1735
HELO_1736	5410.01046081082	-0.400596061976465	0.129598152899901	-3.09106305153807	0.00199441278646275	0.00803930956731119	cds-CBV41620.1	cysB	0.611111111111111	972	HELO_1736
HELO_1737	7268.12135905157	0.403167915273594	0.134881747201264	2.989047247972	0.00279848853145126	0.0109674868458032	cds-CBV41621.1	HELO_1737	0.642512077294686	621	HELO_1737
HELO_1738	1227.51955576122	0.114709164111467	0.0951943704780792	1.2049994504442	0.228203514049064	0.380152291216869	cds-CBV41622.1	pabB	0.663710273466371	1353	HELO_1738
HELO_1739	1621.81129638329	-1.00713554028167	0.115911279259086	-8.68884845995446	3.66131653327279e-18	8.73227250780808e-17	cds-CBV41623.1	HELO_1739	0.655737704918033	732	HELO_1739
HELO_1740	3879.12784442967	-1.35918249686597	0.0833606856968767	-16.3048382520311	9.1179984140253e-60	4.90635152754695e-58	cds-CBV41624.1	prpB	0.638608305274972	891	HELO_1740
HELO_1741	11369.9358748421	-1.42802621999504	0.0851082463187738	-16.7789407226928	3.47988088762593e-63	1.99945698458507e-61	cds-CBV41625.1	prpC	0.61613475177305	1128	HELO_1741
HELO_1742	16274.5832833016	-1.42818693739261	0.0782743136834844	-18.2459209181664	2.22947773082043e-74	1.51158590149625e-72	cds-CBV41626.2	prpD	0.624915824915825	1485	HELO_1742
HELO_1743	282.333136640255	0.839096462946937	0.170390205759588	4.92455807073124	8.45512179982308e-07	6.72837157309865e-06	cds-CBV41627.1	HELO_1743	0.622018348623853	1635	HELO_1743
HELO_1744	1209.78754756073	0.247545419640407	0.0901628694212992	2.74553617502694	0.00604121067470449	0.0211785979185607	cds-CBV41628.1	rlmM	0.649267399267399	1092	HELO_1744
HELO_1745	560.680202083066	0.15367237165514	0.120825911566824	1.27184947055127	0.203426608006934	0.349703955955125	cds-CBV41629.1	HELO_1745	0.604166666666667	288	HELO_1745
HELO_1746	702.816174342409	0.137820883004156	0.141351836772818	0.975020106924133	0.329550286271026	0.491931074618573	cds-CBV41630.1	tusA	0.554263565891473	258	HELO_1746
HELO_1747	1335.89459455064	0.0957883633485467	0.145954210575165	0.65629051036672	0.511637222183485	0.663825687987864	cds-CBV41631.1	HELO_1747	0.646892655367232	708	HELO_1747
HELO_1748	258.61606476285	0.223381550571549	0.21154683724336	1.05594370250298	0.290993936188448	0.4514734296013	cds-CBV41632.1	HELO_1748	0.674351585014409	1041	HELO_1748
HELO_1749	1657.39808499066	0.347775945756728	0.135094189293566	2.57432201618232	0.0100436746884089	0.0322730399940344	cds-CBV41633.1	HELO_1749	0.665977961432507	1452	HELO_1749
HELO_1750	1075.87377588831	-0.0325674811313503	0.0965600635620678	-0.337276923087527	0.735908154295798	0.825249303031014	cds-CBV41634.1	epmC	0.672101449275362	552	HELO_1750
HELO_1751	795.700041759068	-0.311364430019441	0.133578406469462	-2.33094882809987	0.0197560581342303	0.056949861458368	cds-CBV41635.1	HELO_1751	0.6375	480	HELO_1751
HELO_1752	1379.87461952082	0.166881519820101	0.0943870594193122	1.76805507923214	0.0770516961381288	0.168316389909727	cds-CBV41636.1	tatD	0.675675675675676	888	HELO_1752
HELO_1753	8360.33498415039	0.257496738530994	0.091856837880494	2.80323974210824	0.00505920462861009	0.0182066918163357	cds-CBV41637.1	HELO_1753	0.664609053497942	1944	HELO_1753
HELO_1754	3411.02547935417	-0.0684748890238104	0.0936625671440065	-0.731080634577632	0.464729902106565	0.624181603859451	cds-CBV41638.1	HELO_1754	0.625541125541126	462	HELO_1754
HELO_1755	984.97309267342	-0.0271187352602946	0.0965316329402295	-0.280931073413893	0.778763266856726	0.85299110650866	cds-CBV41639.1	HELO_1755	0.679417122040073	549	HELO_1755
HELO_1756	1948.52073320375	0.246304319585297	0.0904009554073645	2.72457651000923	0.00643840109845417	0.0224038497574934	cds-CBV41640.1	HELO_1756	0.646258503401361	441	HELO_1756
HELO_1757	799.510831692538	-0.0737562795418268	0.112393504984229	-0.656232578138536	0.511674490475601	0.663825687987864	cds-CBV41641.1	HELO_1757	0.656981436642454	1239	HELO_1757
HELO_1758	4814.37167973269	-0.206730099171512	0.10718674116653	-1.92869096421475	0.053769238651003	0.128274256880296	cds-CBV41642.1	fadB	0.652472527472527	2184	HELO_1758
HELO_1759	2730.13151125121	-0.453937450605059	0.107456176874802	-4.2243960636525	2.39582388477353e-05	0.000149024641640042	cds-CBV41643.1	fadA	0.663273960983885	1179	HELO_1759
HELO_1760	216.620612582424	-0.0480204535054743	0.181172400243948	-0.265053912410582	0.790967930417416	0.862735290899305	cds-CBV41644.1	HELO_1760	0.645021645021645	462	HELO_1760
HELO_1761	2062.21856572672	-0.0507968968336366	0.0926543666923929	-0.54824072137128	0.583526624519838	0.724509927378252	cds-CBV41645.1	HELO_1761	0.649895178197065	477	HELO_1761
HELO_1762	1737.78588824237	-0.0765487109207115	0.0867720139135924	-0.882182024689881	0.377678380904516	0.540223506863422	cds-CBV41646.1	HELO_1762	0.607329842931937	573	HELO_1762
HELO_1763	878.981238254013	-0.329364483709579	0.156774149500141	-2.10088515714947	0.0356510486707876	0.0912817635906117	cds-CBV41647.1	HELO_1763	0.636612021857924	366	HELO_1763
HELO_1764	1223.39266711013	0.0473060307722941	0.110408269126768	0.428464562903151	0.668312928258335	0.781825242654577	cds-CBV41648.1	HELO_1764	0.64968152866242	942	HELO_1764
HELO_1765	45.4558103830191	-0.528070440313856	0.331035161267362	-1.59520951880806	0.110665390865377	0.223573107886548	cds-CBV41649.1	HELO_1765	0.642371234207969	1029	HELO_1765
HELO_1766	29.0805700918619	0.051204703703449	0.418943982404888	0.12222327054208	0.902722197389892	NA	cds-CBV41650.1	HELO_1766	0.656357388316151	1164	HELO_1766
HELO_1767	289.029323009816	0.0754677394645665	0.150519795559574	0.501380826249509	0.616103131232237	0.745392439285255	cds-CBV41651.2	soxR	0.654320987654321	486	HELO_1767
HELO_1768	2883.08299489328	-0.126472588089126	0.0880512949823883	-1.43635125541791	0.150902416046442	0.280895448263977	cds-CBV41652.1	HELO_1768	0.661512027491409	582	HELO_1768
HELO_1769	1472.33553186958	1.20142078987228	0.10833778216063	11.0895826544701	1.40943780989511e-28	5.13762814574669e-27	cds-CBV41653.1	HELO_1769	0.64344262295082	1464	HELO_1769
HELO_1770	763.921112788621	-0.228335709236528	0.120684895957877	-1.8919990560892	0.0584911065693998	0.13703168712527	cds-CBV41654.1	HELO_1770	0.638344226579521	459	HELO_1770
HELO_1771	169.272999156607	-0.072407495182539	0.209976701333558	-0.344835854276596	0.730217776647207	0.820224739176287	cds-CBV41655.1	HELO_1771	0.638364779874214	318	HELO_1771
HELO_1772	532.558486668352	0.8812760852101	0.160533691466661	5.4896643636524	4.02698228796877e-08	3.84548449470821e-07	cds-CBV41656.1	phnA	0.581120943952802	339	HELO_1772
HELO_1773	501.469024809864	0.117096417229331	0.115870708369393	1.01057824602254	0.312218332002595	0.473566060621386	cds-CBV41657.2	HELO_1773	0.679955703211517	903	HELO_1773
HELO_1774	3733.61823668046	0.149051368334424	0.101260259336748	1.4719631305579	0.141030834088377	0.267840071461959	cds-CBV41658.1	HELO_1774	0.647704590818363	1002	HELO_1774
HELO_1775	828.479096463918	1.30331429144685	0.11877083770684	10.9733526900248	5.13329557284223e-28	1.79400742184899e-26	cds-CBV41659.1	HELO_1775	0.645363408521303	798	HELO_1775
HELO_1776	5919.28130352394	0.864386474524739	0.119145508188664	7.25488092388681	4.02015345506295e-13	7.28787177147776e-12	cds-CBV41660.1	HELO_1776	0.609803921568628	1020	HELO_1776
HELO_1777	593.264739423083	0.885407885363986	0.115290489574835	7.67979985711889	1.59337331135701e-14	3.12227487023136e-13	cds-CBV41661.1	HELO_1777	0.671691792294807	597	HELO_1777
HELO_1778	346.134965450838	1.00209933076802	0.14595711183648	6.8657108801296	6.61609497079493e-12	1.04318892795325e-10	cds-CBV41662.1	HELO_1778	0.652873563218391	1305	HELO_1778
HELO_1779	2751.84006672005	0.887292192917947	0.0799422670637296	11.0991622518111	1.2662519484018e-28	4.71713637921111e-27	cds-CBV41663.1	dgoD	0.649260226283725	1149	HELO_1779
HELO_1780	1044.37072794675	0.968914662374991	0.0989048575603511	9.7964315027072	1.16633450722883e-22	3.40851205129804e-21	cds-CBV41664.1	dgoA	0.68348623853211	654	HELO_1780
HELO_1781	1374.413305938	0.836698985346884	0.098169820829755	8.52297557716722	1.55505586328863e-17	3.51442625103231e-16	cds-CBV41665.1	dgoK	0.657836644591612	906	HELO_1781
HELO_1782	958.927213187259	0.664868135554657	0.107830247253565	6.16587787275686	7.00931688866873e-10	8.72223496097024e-09	cds-CBV41666.1	gntK	0.599229287090559	519	HELO_1782
HELO_1783	1029.60603518006	0.0464821599047383	0.155091434165352	0.299708105446888	0.764399815419681	0.842703126594755	cds-CBV41667.2	HELO_1783	0.662337662337662	462	HELO_1783
HELO_1784	6343.07269117483	-0.0136820475426771	0.119460773368817	-0.114531717457043	0.908816304922907	0.941016271743633	cds-CBV41668.1	sufB	0.627858627858628	1443	HELO_1784
HELO_1785	3487.61120599103	0.11517052248184	0.103426109493227	1.113553657255	0.265470717021419	0.422192072861805	cds-CBV41669.1	sufC	0.636122177954847	753	HELO_1785
HELO_1786	6369.58586664459	0.201631309964013	0.0729303601702477	2.76471019056162	0.00569733884139783	0.0202452606628288	cds-CBV41670.1	sufD	0.664439495174462	1347	HELO_1786
HELO_1787	5123.94065136337	0.253847198591393	0.0898783810160066	2.82434102307856	0.00473779453881916	0.0171776721781785	cds-CBV41671.1	sufS	0.656199677938808	1242	HELO_1787
HELO_1788	1844.21901101774	0.312709587685922	0.0896165492189048	3.48941786323497	0.000484073796483923	0.00220565883075336	cds-CBV41672.1	HELO_1788	0.638743455497382	573	HELO_1788
HELO_1789	1024.95784626619	0.384701146192291	0.101966783271289	3.77280849557418	0.000161420187538867	0.00083416834719018	cds-CBV41673.1	sanA	0.652230971128609	762	HELO_1789
HELO_1790	2917.25786110503	-0.215073121109832	0.111776836236817	-1.92412961710748	0.0543383385401144	0.129268047474377	cds-CBV41674.1	HELO_1790	0.612975391498881	447	HELO_1790
HELO_1791	2425.15096301152	-0.263637550720639	0.1002471044296	-2.62987696473349	0.00854157749923881	0.0284160429071831	cds-CBV41675.2	rimK	0.631463146314632	909	HELO_1791
HELO_1792	995.439724265821	0.115766175966536	0.115193851381036	1.00496836053868	0.314912085192035	0.476373033824631	cds-CBV41676.1	HELO_1792	0.648401826484018	438	HELO_1792
HELO_1793	3748.15286625897	0.194010024323742	0.0808592202708941	2.39935561675923	0.0164239554960166	0.0491848137204032	cds-CBV41677.1	HELO_1793	0.680311890838207	1026	HELO_1793
HELO_1794	4434.10135827731	0.0782291421361774	0.156245958999847	0.500679458444453	0.61659673122894	0.745723481579061	cds-CBV41678.1	HELO_1794	0.617760617760618	777	HELO_1794
HELO_1795	1246.01227786935	0.418208902734008	0.124529830580206	3.3583029928291	0.000784226002452516	0.00344815324035542	cds-CBV41679.1	HELO_1795	0.626666666666667	675	HELO_1795
HELO_1796	1445.47904908516	0.590435319815225	0.140841369675083	4.19220092205396	2.7626115452136e-05	0.000169660382939748	cds-CBV41680.1	HELO_1796	0.652173913043478	759	HELO_1796
HELO_1797	487.780074338595	0.270036882739857	0.128838073521282	2.09594008478598	0.0360875062683768	0.0920516525581621	cds-CBV41681.1	HELO_1797	0.654654654654655	333	HELO_1797
HELO_1798	741.744769448711	0.266724677196481	0.121880857149859	2.18840500004467	0.0286401143960687	0.0771167496446964	cds-CBV41682.1	HELO_1798	0.648702594810379	501	HELO_1798
HELO_1799	2300.96187465088	0.943435544927242	0.151072884341235	6.24490324018878	4.24062548462527e-10	5.44534863366654e-09	cds-CBV41683.1	HELO_1799	0.612794612794613	594	HELO_1799
HELO_1800	90.6964595764931	-0.35102777120989	0.256513644963816	-1.36845652502971	0.171169221426976	0.307180339141052	cds-CBV41684.1	HELO_1800	0.646258503401361	294	HELO_1800
HELO_1801	14156.860048963	-1.8899900109988	0.107456851577817	-17.5883620564681	3.0249538947006e-69	1.93482900057265e-67	cds-CBV41685.1	putP	0.600268276324614	1491	HELO_1801
HELO_1802	7547.53126801502	-2.68750140827824	0.0936823294621271	-28.6873887926187	5.48108761552638e-181	5.63057182322255e-179	cds-CBV41686.1	putA	0.651629072681704	3192	HELO_1802
HELO_1803	769.868993521455	-0.643993964424679	0.113888157188024	-5.65461748021327	1.56193734164558e-08	1.59486975547545e-07	cds-CBV41687.1	HELO_1803	0.65792759051186	801	HELO_1803
HELO_1804	642.674551047143	0.189189737888978	0.138961187137123	1.36145740970312	0.173369184129568	0.309816306905237	cds-CBV41688.1	HELO_1804	0.612903225806452	372	HELO_1804
HELO_1805	573.480796982288	-0.975215653535278	0.166896360396916	-5.84324098629832	5.11948731147769e-09	5.56251986727864e-08	cds-CBV41689.2	HELO_1805	0.629901960784314	408	HELO_1805
HELO_1806	1186.84277425363	0.621547103154208	0.104386944921704	5.95426088597957	2.61249780106288e-09	3.03683439848642e-08	cds-CBV41690.1	HELO_1806	0.655132641291811	867	HELO_1806
HELO_1807	2714.0793932948	0.0445661197611363	0.113042504550382	0.394242147574443	0.693402270982685	0.798448946545959	cds-CBV41691.1	nadK	0.634920634920635	882	HELO_1807
HELO_1808	1172.77905482189	0.0228038579295562	0.120375994358515	0.189438584088781	0.849749086184365	0.902237096774652	cds-CBV41692.1	HELO_1808	0.639800995024876	1005	HELO_1808
HELO_1809	539.806492874021	0.0315372156250738	0.134822739433588	0.233916146175094	0.815050078077991	0.879102693186252	cds-CBV41693.1	HELO_1809	0.65962441314554	852	HELO_1809
HELO_1810	1469.27238922071	0.0805449846775	0.113625127331264	0.708865957462718	0.47840766232459	0.637122057751095	cds-CBV41694.2	HELO_1810	0.66547192353644	837	HELO_1810
HELO_1811	1564.27659116767	0.0805750470524132	0.127267489761141	0.633115709311454	0.526658084376232	0.674856712156204	cds-CBV41695.1	dcmA	0.678311499272198	687	HELO_1811
HELO_1812	1846.7092192517	0.0513213391626253	0.127498915597358	0.402523730669979	0.687298627376495	0.794702453351356	cds-CBV41696.1	HELO_1812	0.658836689038031	894	HELO_1812
HELO_1813	89.4641356782567	0.369597449112877	0.250636695443288	1.4746342248855	0.140310908378171	0.266796278886315	cds-CBV41697.1	HELO_1813	0.690807799442897	1077	HELO_1813
HELO_1814	736.137607703224	-0.0697382841212081	0.202221835781438	-0.34486030577124	0.730199393397778	0.820224739176287	cds-CBV41698.2	opgD	0.654872749844817	1611	HELO_1814
HELO_1815	969.55965066644	-0.117774072598067	0.116036362412832	-1.01497556584075	0.310117474994479	0.471222877737016	cds-CBV41699.1	cobT	0.705128205128205	1092	HELO_1815
HELO_1816	515.839629313822	0.020388436289297	0.132636079075059	0.153717121551513	0.877832784190772	0.922173268796628	cds-CBV41700.2	cbiB	0.695121951219512	984	HELO_1816
HELO_1817	501.164842807526	-0.0809883067368739	0.118829198145123	-0.681552244743461	0.495522120482452	0.649884755341073	cds-CBV41701.1	cobD	0.691528545119705	1086	HELO_1817
HELO_1818	191.951584439992	-0.163966589720527	0.187133879657099	-0.876199382073284	0.380921652401953	0.544030405957621	cds-CBV41702.1	cobU	0.696461824953445	537	HELO_1818
HELO_1819	307.858952965191	0.0372997050124215	0.149932112216708	0.248777293009181	0.803533056550709	0.872275289859729	cds-CBV41703.1	cobS	0.700922266139657	759	HELO_1819
HELO_1820	370.940811740104	0.0220354368935396	0.144107972206467	0.152909214918165	0.878469868917729	0.922556646725868	cds-CBV41704.1	HELO_1820	0.68075117370892	639	HELO_1820
HELO_1821	455.559148924584	-0.253893311783221	0.138354726491394	-1.83508954281381	0.0664924231053239	0.150714074435466	cds-CBV41705.1	HELO_1821	0.716216216216216	444	HELO_1821
HELO_1822	9628.56691516395	-0.123868303093733	0.0927284628589387	-1.33581749631895	0.181608932774755	0.320653271930427	cds-CBV41706.1	btuB	0.666666666666667	1824	HELO_1822
HELO_1823	1944.76051567	0.0199478856453955	0.100128084690032	0.199223681419138	0.842087775615711	0.897255192030531	cds-CBV41707.1	btuF	0.683673469387755	882	HELO_1823
HELO_1824	1558.49173955485	-0.0318431518249091	0.106429866897167	-0.299193757854419	0.764792211796368	0.842703126594755	cds-CBV41708.1	btuC	0.708708708708709	999	HELO_1824
HELO_1825	1316.35637199781	-0.166223140973374	0.100888159823023	-1.64759810531742	0.0994351694988684	0.205539771098271	cds-CBV41709.1	btuD	0.688802083333333	768	HELO_1825
HELO_1826	937.633253867956	-0.216020846384887	0.104904224708066	-2.05921970240992	0.0394731965826054	0.0988287565842189	cds-CBV41710.1	HELO_1826	0.662745098039216	765	HELO_1826
HELO_1827	776.500813336738	0.158417400404647	0.134135178385782	1.18102799214258	0.237591603413286	0.391178016304536	cds-CBV41711.1	HELO_1827	0.679775280898876	1068	HELO_1827
HELO_1828	1368.86308157892	0.46711153236472	0.111186241498612	4.20116307619368	2.65547218472529e-05	0.000163673649203977	cds-CBV41712.1	HELO_1828	0.571288102261554	1017	HELO_1828
HELO_1829	23282.0598098272	-0.144489065953009	0.0804013791230666	-1.7970968598915	0.0723202441478162	0.161199771824132	cds-CBV41713.1	chlD	0.725862068965517	1740	HELO_1829
HELO_1830	7898.52649825422	-0.104369021578988	0.0859428560986617	-1.21440019935075	0.224594939338261	0.375802983394228	cds-CBV41714.1	cobB	0.711062590975255	1374	HELO_1830
HELO_1831	7947.76036899215	-0.00311511817063686	0.0809886848606475	-0.0384636221219898	0.969318035349374	0.979722164530226	cds-CBV41715.1	cobW	0.678346810422282	1113	HELO_1831
HELO_1832	15723.6345654359	-0.0605347024026729	0.0734677240204622	-0.823963219356201	0.409960457091041	0.572155598821996	cds-CBV41716.2	cobN	0.694832041343669	3870	HELO_1832
HELO_1833	2437.32826088317	0.00205721432142416	0.0952132303233263	0.0216063914063019	0.982761935117988	0.989627319509571	cds-CBV41717.1	cobG	0.724894514767933	1185	HELO_1833
HELO_1834	1474.22832378019	-0.0601488054787995	0.104610692489535	-0.574977605514052	0.565306442704821	0.708723683716472	cds-CBV41718.1	cobH	0.704761904761905	630	HELO_1834
HELO_1835	1792.2856802173	0.0116026632136709	0.0967082497220036	0.119975940491362	0.904502206976897	0.93806679224065	cds-CBV41719.1	cobI	0.68732782369146	726	HELO_1835
HELO_1836	3881.0749103694	-0.102387827090078	0.0770289991373433	-1.3292114429206	0.183778220902522	0.323808819573571	cds-CBV41720.1	cobJ	0.708333333333333	816	HELO_1836
HELO_1837	277.173109801902	-0.00606664080813239	0.149891684052237	-0.0404734982230113	0.96771563507825	0.97868615838761	cds-CBV41721.1	cobK	0.721774193548387	744	HELO_1837
HELO_1838	4071.1040216143	-0.0658312634118676	0.099462571898328	-0.661869707925522	0.508054726850415	0.661153752024148	cds-CBV41722.2	cobL	0.711601307189543	1224	HELO_1838
HELO_1839	378.55714034368	0.0320920906628303	0.16809059029384	0.190921399030904	0.848587174545019	0.901790132196745	cds-CBV41723.1	HELO_1839	0.7265625	384	HELO_1839
HELO_1840	1547.27435010593	-0.0233975415706387	0.0932544523662883	-0.250899994337396	0.801891428790384	0.871006710541301	cds-CBV41724.1	cobM	0.692883895131086	801	HELO_1840
HELO_1841	1503.82396868629	-0.0978734006188126	0.0877316862220035	-1.11559921886313	0.264593726637792	0.421656371811908	cds-CBV41725.1	cobF	0.696153846153846	780	HELO_1841
HELO_1842	1267.99732081345	-0.00922537488578725	0.102311587670847	-0.0901694040314067	0.928152597305981	0.953754866586019	cds-CBV41726.1	cobO1	0.653465346534653	606	HELO_1842
HELO_1843	1130.58880122231	-0.059115785337113	0.102577089590919	-0.576305933155918	0.56440841322796	0.707859608154933	cds-CBV41727.1	bluB	0.693502824858757	708	HELO_1843
HELO_1844	3975.74620694407	-0.127824391181052	0.0924849180029752	-1.38211066129658	0.166937725447709	0.301939365816708	cds-CBV41728.1	cobQ	0.665286404416839	1449	HELO_1844
HELO_1845	2777.41076714398	-0.0603715997331883	0.0866769046288983	-0.696513102211777	0.48610755485619	0.641879834549445	cds-CBV41729.1	HELO_1845	0.640449438202247	801	HELO_1845
HELO_1846	262.342636090716	-0.516299762217945	0.197121684139336	-2.61919313682911	0.00881380306300715	0.0291785081871038	cds-CBV41730.1	ugpQ	0.702099737532808	762	HELO_1846
HELO_1847	151.023221915264	-1.47313992969948	0.247150417528553	-5.96049945790315	2.51468138108179e-09	2.93957582133354e-08	cds-CBV41731.1	upgC	0.663978494623656	1116	HELO_1847
HELO_1848	46.0134257476289	-1.06362219393097	0.362605359399226	-2.9332776429262	0.00335403807812018	0.0127754933537387	cds-CBV41732.1	ugpE	0.644208037825059	846	HELO_1848
HELO_1849	84.2262866620421	-0.861879168906926	0.273743267618453	-3.14849448684242	0.00164113818981352	0.00674253757912411	cds-CBV41733.1	ugpA	0.640589569160998	882	HELO_1849
HELO_1850	702.634038274555	-1.27587910599968	0.135550572962627	-9.41256888933593	4.84156525992239e-21	1.32362147025298e-19	cds-CBV41734.1	ugpB	0.646924829157175	1317	HELO_1850
HELO_1851	2256.33065023965	0.421962273427992	0.107641509149772	3.92007021046941	8.85231750923941e-05	0.000490930231482258	cds-CBV41735.1	HELO_1851	0.659685863874346	573	HELO_1851
HELO_1852	5166.16290129238	-0.339259741595021	0.08681586535695	-3.9078080970584	9.3137234708261e-05	0.000507612902991969	cds-CBV41736.1	azu	0.643162393162393	468	HELO_1852
HELO_1853	4434.93490805348	-0.0818076197502215	0.0839460215473236	-0.974526466440144	0.32979520456322	0.49204058771549	cds-CBV41737.1	qorA	0.658486707566462	978	HELO_1853
HELO_1854	856.544135484502	-0.130080322517991	0.122522410424091	-1.06168595661593	0.288378276784323	0.448647250251884	cds-CBV41738.1	HELO_1854	0.666666666666667	906	HELO_1854
HELO_1855	142.509401078762	0.0339873665442077	0.235484794349788	0.144329346776093	0.885240405535509	0.926223757643635	cds-CBV41739.1	HELO_1855	0.669676448457487	1329	HELO_1855
HELO_1856	43.0218418985245	-0.277625730205054	0.343587679621122	-0.808020038760398	0.419079046552943	0.580816830668224	cds-CBV41740.1	HELO_1856	0.687719298245614	570	HELO_1856
HELO_1857	851.255270536979	0.172950557120927	0.115428589496829	1.49833379992638	0.134046546596651	0.258632779147778	cds-CBV41741.1	HELO_1857	0.658888888888889	1800	HELO_1857
HELO_1858	2210.57924613482	-0.355171871334153	0.123567906107944	-2.8743051696926	0.00404917508160795	0.0150842895897263	cds-CBV41742.1	fadE	0.677287581699346	2448	HELO_1858
HELO_1859	3850.10354889869	-0.321350576576321	0.0898842109600974	-3.57516156779726	0.00035001167805041	0.0016641508956394	cds-CBV41743.1	betA	0.654846335697399	1692	HELO_1859
HELO_1860	3605.49224445079	-0.2544672704822	0.0764157972140737	-3.33003488492474	0.000868351040840668	0.00375952749482741	cds-CBV41744.1	betB	0.656462585034014	1470	HELO_1860
HELO_1861	744.414968098559	0.169744715390636	0.104095007569601	1.63067105093527	0.102959748140166	0.210896402534842	cds-CBV41745.1	betI	0.655608214849921	633	HELO_1861
HELO_1862	13066.262795994	-0.614886179455878	0.0933294129042925	-6.58834294914543	4.44762369829894e-11	6.23034889968323e-10	cds-CBV41746.1	HELO_1862	0.614814814814815	945	HELO_1862
HELO_1863	596.624131604519	-1.62310656103862	0.211106009413412	-7.68858530152055	1.48770816165702e-14	2.93216899303332e-13	cds-CBV41747.1	pcoB	0.546044098573281	771	HELO_1863
HELO_1864	1748.73883889942	-1.59768860343389	0.186980535957299	-8.54467870280766	1.28894368972088e-17	2.93256315983475e-16	cds-CBV41748.1	pcoA	0.568559954102123	1743	HELO_1864
HELO_1865	299.238759132505	-1.07815378314777	0.222038230453867	-4.8557123741435	1.19954713083742e-06	9.2841661496321e-06	cds-CBV41749.2	HELO_1865	0.548579970104634	1338	HELO_1865
HELO_1866	1126.21378728948	-1.11989045617622	0.195217615750507	-5.73662603075469	9.65811875833462e-09	1.00125451347873e-07	cds-CBV41750.1	HELO_1866	0.548048048048048	666	HELO_1866
HELO_1867	1662.24211086337	-1.17146764155245	0.174326680482707	-6.71995610946458	1.81779307690631e-11	2.64477190159331e-10	cds-CBV41751.1	HELO_1867	0.583838383838384	495	HELO_1867
HELO_1868	67.6315440338995	0.176063465725083	0.324706017291062	0.54222421621236	0.58766405491364	0.727338863146126	cds-CBV41752.1	HELO_1868	0.611522633744856	1215	HELO_1868
HELO_1869	449.470367622442	-0.337357362545668	0.136422522158263	-2.47288612766081	0.0134026840811954	0.0413422193223407	cds-CBV41753.1	HELO_1869	0.597122302158273	834	HELO_1869
HELO_1870	17.3486818096412	-0.230251895851942	0.536637175509703	-0.42906437786992	0.667876375005036	NA	cds-CBV41754.1	HELO_1870	0.59866220735786	897	HELO_1870
HELO_1871	536.541617960598	-1.13480997994802	0.158830682099926	-7.1447781054927	9.01413824122786e-13	1.5833123646509e-11	cds-CBV41755.1	HELO_1871	0.621960784313725	1275	HELO_1871
HELO_1872	8126.30935908487	-0.226029853609074	0.126802759593823	-1.78253102955408	0.0746626757714299	0.164396252412192	cds-CBV41756.2	prc	0.638228438228438	2145	HELO_1872
HELO_1873	6289.97267656666	0.410521158611262	0.0896377313598731	4.57978077293279	4.6546355378621e-06	3.26016827961829e-05	cds-CBV41757.1	apeB	0.670524691358025	1296	HELO_1873
HELO_1874	5365.45975365602	0.367326271565604	0.097437353786017	3.76987117663615	0.000163331831987808	0.000840204719937282	cds-CBV41758.1	ychF	0.624542124542125	1092	HELO_1874
HELO_1875	2661.3182740176	0.201102850138527	0.104145352258955	1.93098247570846	0.0534852196104016	0.127809143421903	cds-CBV41759.1	pth	0.665	600	HELO_1875
HELO_1876	28724.4462042306	0.0240814007544564	0.0771249329481425	0.312238854984138	0.754859005122897	0.837634051511169	cds-CBV41760.1	rplY	0.619266055045872	654	HELO_1876
HELO_1877	14196.9356186332	0.0462414591196205	0.0935950872400106	0.494058614433909	0.621264784607522	0.748964302923009	cds-CBV41761.1	prs	0.64755838641189	942	HELO_1877
HELO_1878	5973.02738501158	0.221793004387037	0.147355834443971	1.50515251210749	0.132284870911306	0.25640120776977	cds-CBV41762.1	ispE	0.671328671328671	858	HELO_1878
HELO_1879	1019.69247935321	0.0990059485406876	0.118816998012164	0.833264181026959	0.404695752763463	0.566206604155237	cds-CBV41763.1	lolB	0.684294871794872	624	HELO_1879
HELO_1880	3674.25269881611	0.31603569348886	0.0766534699589762	4.12291437893155	3.74108784494911e-05	0.000222887307458304	cds-CBV41764.2	HELO_1880	0.678756476683938	1737	HELO_1880
HELO_1881	4883.27385872386	0.0692167731357767	0.0843078353783806	0.821000477893022	0.411645996005263	0.573563471622623	cds-CBV41765.2	hemA	0.67612293144208	1269	HELO_1881
HELO_1882	2750.40220183133	0.0205755443604691	0.0855919274762153	0.240391179018451	0.810027015872854	0.875556041816994	cds-CBV41766.1	prfA	0.656593406593407	1092	HELO_1882
HELO_1883	1181.10115774057	0.0866862844456556	0.100575517404719	0.861902445868878	0.388741202965262	0.551856230340133	cds-CBV41767.1	prmC	0.704358068315665	849	HELO_1883
HELO_1884	1604.49401979489	0.334716954606809	0.097204693730605	3.44342378706989	0.000574398461783956	0.0025859372980712	cds-CBV41768.1	lrp	0.604790419161677	501	HELO_1884
HELO_1885	1587.44389542216	0.264775403345379	0.0891962802689511	2.9684579059464	0.00299298093182081	0.011608930616559	cds-CBV41769.2	HELO_1885	0.677248677248677	756	HELO_1885
HELO_1886	1451.79939335708	0.459631895445508	0.107119658342364	4.29082674980614	1.78009154098809e-05	0.000112794585494385	cds-CBV41770.1	HELO_1886	0.650425367362722	1293	HELO_1886
HELO_1887	1269.43345060297	-0.028220623906363	0.0984884723672703	-0.286537329984431	0.774466606269267	0.849409915991305	cds-CBV41771.1	spuF	0.662292213473316	1143	HELO_1887
HELO_1888	859.434451167692	0.0801169250425043	0.110198465734823	0.727023960889747	0.467211277619718	0.626294911641964	cds-CBV41772.1	spuG	0.652551574375679	921	HELO_1888
HELO_1889	582.65805670122	0.0397275275310192	0.127712983346303	0.311068823936992	0.755748301090006	0.83834644656254	cds-CBV41773.1	spuH	0.607769423558897	798	HELO_1889
HELO_1890	4039.52659698023	-0.140762862569138	0.12106230306364	-1.16273075108394	0.244938760962151	0.398628132338786	cds-CBV41774.1	spuE1	0.589671361502347	1065	HELO_1890
HELO_1891	4171.73388035875	0.040598324411774	0.113784327838274	0.356800670031448	0.72124103462563	0.815546066504632	cds-CBV41775.1	spuB	0.618421052631579	1368	HELO_1891
HELO_1892	1421.33421895627	-0.56141802137192	0.0914323330597018	-6.14025698114184	8.238808736802e-10	1.01562042246396e-08	cds-CBV41776.1	spuE2	0.645892351274788	1059	HELO_1892
HELO_1893	1231.21988803672	-0.506955617671605	0.107064255014809	-4.73505949862988	2.18990845678593e-06	1.62851346713316e-05	cds-CBV41777.1	puuB	0.645784996133024	1293	HELO_1893
HELO_1894	548.554957020485	0.173280665956174	0.115437039715363	1.50108376291906	0.133333897919704	0.257697784462827	cds-CBV41778.1	HELO_1894	0.679078014184397	564	HELO_1894
HELO_1895	67.1258912387847	0.727932406365956	0.298172158895195	2.44131581252634	0.0146338511016662	0.0445320962609051	cds-CBV41779.1	HELO_1895	0.58008658008658	231	HELO_1895
HELO_1896	183.201525961233	0.933132264356935	0.172135075065273	5.42093041759847	5.92896362666701e-08	5.53696603151547e-07	cds-CBV41780.1	fdhD	0.681159420289855	828	HELO_1896
HELO_1897	1471.40201547391	0.946252793629423	0.10891289414292	8.68816131529581	3.68352498116978e-18	8.73227250780808e-17	cds-CBV41781.1	HELO_1897	0.659382587582379	2883	HELO_1897
HELO_1898	790.684347490183	1.35404566716739	0.10622814964676	12.7465805595786	3.25721725991776e-37	1.38024581389015e-35	cds-CBV41782.1	HELO_1898	0.673842139595564	1533	HELO_1898
HELO_1899	223.111163938356	1.96636803482484	0.180810439097496	10.8753014739627	1.51155269327972e-27	5.1759228588063e-26	cds-CBV41783.1	HELO_1899	0.650406504065041	492	HELO_1899
HELO_1900	394.096465850219	0.150037838862573	0.133509692758312	1.12379734956159	0.261099006146109	0.417315243203823	cds-CBV41784.1	HELO_1900	0.661016949152542	1062	HELO_1900
HELO_1901	1170.79897186911	-0.859184999318957	0.12775710301355	-6.72514466164616	1.75418076130195e-11	2.57431722113143e-10	cds-CBV41785.1	HELO_1901	0.64983164983165	1485	HELO_1901
HELO_1902	1430.77033397106	-0.640142468023806	0.0942960549745952	-6.78864527467528	1.13191365525894e-11	1.72846274384135e-10	cds-CBV41786.1	puuA	0.660856935366739	1377	HELO_1902
HELO_1903	976.021708122886	-0.211211730050961	0.107862858748834	-1.95815067856473	0.0502123345689105	0.121498796708499	cds-CBV41787.1	puuD	0.674479166666667	768	HELO_1903
HELO_1904	1868.69270572839	-0.286007727376958	0.105172552168281	-2.71941415778645	0.0065397667282552	0.0226917187398005	cds-CBV41788.1	spuC	0.653679653679654	1386	HELO_1904
HELO_1906	1911.2053563412	-0.064338941759654	0.0973599094170243	-0.660836088949809	0.508717436053258	0.661508288538759	cds-CBV41790.2	puuR1	0.668478260869565	552	HELO_1906
HELO_1907	10587.0183185304	-0.0113530548322083	0.0763624306617334	-0.148673303531936	0.881811427779254	0.924233093448742	cds-CBV41791.1	gatB	0.652233676975945	1455	HELO_1907
HELO_1908	8389.51844958204	-0.0104570843863325	0.0867970890152475	-0.120477362835239	0.904105010858046	0.93806679224065	cds-CBV41792.1	gatA	0.687200547570157	1461	HELO_1908
HELO_1909	1633.92086110931	0.0254413926663669	0.126402665409865	0.201272596458882	0.840485428943256	0.896271029920615	cds-CBV41793.1	gatC	0.663194444444444	288	HELO_1909
HELO_1910	19979.6621520519	0.211419156103736	0.0833771424965644	2.53569683216773	0.0112223841416611	0.0353567678812558	cds-CBV41794.1	mreB	0.639691714836224	1038	HELO_1910
HELO_1911	3209.23368037512	0.172855924229809	0.115573810720637	1.49563229897848	0.134749501473863	0.259427833115733	cds-CBV41795.2	mreC	0.66887417218543	906	HELO_1911
HELO_1912	742.792411887043	0.0987110452171002	0.148102952724551	0.66650288465678	0.505089720479082	0.658286190980835	cds-CBV41796.1	mreD	0.632113821138211	492	HELO_1912
HELO_1913	928.618722896693	0.057618903917298	0.133409815125662	0.431894039153155	0.665818427318211	0.780471807955994	cds-CBV41797.1	yhdE	0.700167504187605	597	HELO_1913
HELO_1914	4386.70595464012	-0.145465670234514	0.111711376044335	-1.30215628332054	0.192862966126756	0.336161961057525	cds-CBV41798.1	rng	0.634562841530055	1464	HELO_1914
HELO_1915	4682.39362391945	-0.0463028689007997	0.0802112881313172	-0.57726125561025	0.563762982495222	0.70731181001436	cds-CBV41799.1	HELO_1915	0.68497035318381	3879	HELO_1915
HELO_1916	7536.93202410395	0.196574155058565	0.0801873383761283	2.45143633695024	0.0142287353903926	0.0434553270030909	cds-CBV41800.2	tldD	0.674914089347079	1455	HELO_1916
HELO_1917	1433.37182761032	-0.211497214533445	0.0994412522934107	-2.12685590392007	0.0334320576729839	0.0869130947173432	cds-CBV41801.1	HELO_1917	0.658777120315582	507	HELO_1917
HELO_1918	5246.33394666599	0.00440256742942105	0.0805508403674864	0.0546557603786106	0.95641271474977	0.971020995208661	cds-CBV41802.1	tldE	0.675615212527964	1341	HELO_1918
HELO_1919	198.152021189897	-0.392672425778606	0.170232163553555	-2.3066876293038	0.0210722403885304	0.0599286031183875	cds-CBV41803.1	ptsO	0.666666666666667	270	HELO_1919
HELO_1920	2294.66490824252	-0.0545928047757573	0.0950346905628552	-0.57445133405943	0.565662423730856	0.708907806450131	cds-CBV41804.1	HELO_1920	0.642857142857143	924	HELO_1920
HELO_1921	2550.68775035392	-0.0686714610938653	0.105637406266859	-0.650067656151924	0.515648520438617	0.66664303060991	cds-CBV41805.1	ptsN	0.660416666666667	480	HELO_1921
HELO_1922	244.739057746321	-0.0112188706057721	0.209395475350345	-0.053577426097682	0.95727184203831	0.971203359178615	cds-CBV41806.1	hpf	0.608974358974359	312	HELO_1922
HELO_1923	1452.15657029328	0.212422747000865	0.0863791818133368	2.45918915346878	0.0139251228408014	0.0427205126066216	cds-CBV41807.1	rpoN	0.658227848101266	1422	HELO_1923
HELO_1924	1452.16871071648	-0.169639644953922	0.100201266792324	-1.69298902483454	0.090457556297704	0.192137290632341	cds-CBV41808.1	lptB	0.643250688705234	726	HELO_1924
HELO_1925	882.513020474451	-0.0457855632710226	0.137433559803827	-0.333146891751746	0.739023404587146	0.826951793992468	cds-CBV41809.1	lptA	0.677966101694915	531	HELO_1925
HELO_1926	1079.7949259978	0.142278016225651	0.0996480450806803	1.42780539357752	0.153347879977588	0.284225977651188	cds-CBV41810.1	lptC	0.682051282051282	585	HELO_1926
HELO_1927	1892.13013200895	-0.0221724559138963	0.0897050213144333	-0.247170733466275	0.804776094016422	0.872535870986607	cds-CBV41811.1	kdsC	0.655913978494624	558	HELO_1927
HELO_1928	5464.22562065112	0.0526045106055639	0.0999709249366346	0.526198098486201	0.598750575056919	0.73579708010976	cds-CBV41812.1	kdsD	0.691995947315096	987	HELO_1928
HELO_1929	2488.15681300805	0.378810405809562	0.0842782291259684	4.49475991294697	6.96484847845736e-06	4.731630529453e-05	cds-CBV41813.1	mlaF	0.639479905437352	846	HELO_1929
HELO_1930	2623.04889996843	0.335147769132429	0.0910938809534259	3.67914689356338	0.00023401545605375	0.00115981344447692	cds-CBV41814.1	mlaE	0.650063856960409	783	HELO_1930
HELO_1931	983.410010849311	0.143218373383789	0.114806449598318	1.2474767217772	0.212222750445055	0.360438438882133	cds-CBV41815.1	mlaD	0.627956989247312	465	HELO_1931
HELO_1932	3131.57383865705	0.0118206705596434	0.0950783457222652	0.124325580865416	0.901057493825869	0.936013738867993	cds-CBV41816.1	mlaC	0.602739726027397	657	HELO_1932
HELO_1933	686.686964983531	0.0732832252376688	0.136169087706566	0.538178131850222	0.590454075848554	0.729992457011889	cds-CBV41817.1	HELO_1933	0.727536231884058	345	HELO_1933
HELO_1934	834.091827372843	0.271839679290701	0.148151692084575	1.83487394214516	0.0665243694445058	0.150714074435466	cds-CBV41818.1	HELO_1934	0.615686274509804	255	HELO_1934
HELO_1935	8555.28002063068	0.146459873825778	0.0830652788884949	1.76319005709212	0.077868440179084	0.169649108102246	cds-CBV41819.1	murA	0.654790182106097	1263	HELO_1935
HELO_1936	2434.79178289014	0.204315742371586	0.109268790607579	1.86984537154212	0.0615052936954006	0.141757385423971	cds-CBV41820.1	hisG	0.640672782874618	654	HELO_1936
HELO_1937	5473.27890958809	-0.0757739752011711	0.074419882748444	-1.01819530483949	0.308585150303555	0.470158948102944	cds-CBV41821.1	hisD	0.682539682539683	1323	HELO_1937
HELO_1938	1603.23658601966	-0.152218792310209	0.105094132285742	-1.44840429241414	0.147504015045527	0.276570028210363	cds-CBV41822.1	degP2	0.650717703349282	1254	HELO_1938
HELO_1939	1391.1005015569	-0.136879081970484	0.120483015019125	-1.13608612756541	0.255920520272998	0.4110054681232	cds-CBV41823.1	ybgI	0.656167979002625	762	HELO_1939
HELO_1940	2438.52889189691	0.23314607892214	0.0963118838851597	2.42074051007183	0.015488929377981	0.0468398488772128	cds-CBV41824.1	zapE	0.646039603960396	1212	HELO_1940
HELO_1941	25593.7200058674	0.233983363353124	0.0915792325532255	2.55498279281969	0.0106193047462675	0.033802293981077	cds-CBV41825.1	rplM	0.599067599067599	429	HELO_1941
HELO_1942	15830.0131464973	0.0301962465215148	0.127234268688553	0.237327937141133	0.812402390414102	0.877084109396117	cds-CBV41826.1	rpsI	0.630769230769231	390	HELO_1942
HELO_1943	1065.50945417264	-0.34893863210557	0.122691529921558	-2.84403195826689	0.00445465795990875	0.016298445814319	cds-CBV41827.1	petA	0.646864686468647	606	HELO_1943
HELO_1944	694.159876955391	-0.558338183258037	0.133848925024944	-4.17140580810778	3.02726189587776e-05	0.000184244485224876	cds-CBV41828.1	petB	0.611904761904762	1260	HELO_1944
HELO_1945	410.799533522659	-0.788929147595609	0.136872383155353	-5.7639761170824	8.2155045961937e-09	8.7033001815927e-08	cds-CBV41829.1	petC	0.609103078982597	747	HELO_1945
HELO_1946	8982.47598493076	0.302507845631803	0.0737012733288122	4.1045131511119	4.05167223906246e-05	0.000238872502442117	cds-CBV41830.1	sspA	0.604465709728868	627	HELO_1946
HELO_1947	4437.83745521736	0.332924959635036	0.081007660236751	4.10979602005585	3.96008769896771e-05	0.000234287910986048	cds-CBV41831.1	sspB	0.60625	480	HELO_1947
HELO_1948	2049.35014976667	-0.122409345232551	0.102741399382823	-1.19143155502918	0.233484211408857	0.386858004240482	cds-CBV41832.1	HELO_1948	0.622103386809269	561	HELO_1948
HELO_1949	1995.772308626	-0.113635232775708	0.109176712050389	-1.04083765339316	0.297950901423772	0.459324036301312	cds-CBV41833.1	gmhA	0.622895622895623	594	HELO_1949
HELO_1950	137.076014903299	-0.134650884051589	0.208347986606567	-0.646278786969304	0.518098823324494	0.668600299613357	cds-CBV41834.1	HELO_1950	0.666666666666667	366	HELO_1950
HELO_1951	7694.25297100583	-0.0934358048144388	0.111555301603376	-0.837573862214461	0.402270077672429	0.563510563351047	cds-CBV41835.1	HELO_1951	0.68316268486917	1758	HELO_1951
HELO_1952	1404.24503051526	-0.387396336198481	0.130051876485312	-2.97878313383839	0.00289395522562341	0.0112764462239809	cds-CBV41836.1	rsmI	0.687645687645688	858	HELO_1952
HELO_1953	5543.55833010621	-0.103781568538851	0.101574194262202	-1.02173164446622	0.306907929546924	0.468867904986062	cds-CBV41837.1	rsmH	0.666666666666667	957	HELO_1953
HELO_1954	288.473504720261	-0.0989710876293	0.263543310431309	-0.375540124571275	0.707258811206146	0.807547110134333	cds-CBV41838.1	HELO_1954	0.660660660660661	333	HELO_1954
HELO_1955	2811.21354299246	0.101586600005611	0.102870567688051	0.987518609926077	0.323388464313217	0.485297429845863	cds-CBV41839.1	ftsI	0.652729384436701	1722	HELO_1955
HELO_1956	5192.8139258159	0.0745763640369537	0.0926970687387079	0.804516961018127	0.42109847789611	0.583138823557113	cds-CBV41840.1	murE	0.703703703703704	1512	HELO_1956
HELO_1957	3491.52462472085	0.0375337335873266	0.107417760202626	0.349418322598844	0.72677527972348	0.819368976618735	cds-CBV41841.1	murF	0.690789473684211	1368	HELO_1957
HELO_1958	3103.90727433868	0.308220914337548	0.102525371117913	3.00628918458697	0.00264457359816864	0.0104245401137113	cds-CBV41842.1	mraY	0.647276084949215	1083	HELO_1958
HELO_1959	3257.11458234236	-0.0932154999927255	0.0918352006325603	-1.01503017743368	0.31009144265952	0.471222877737016	cds-CBV41843.2	murD	0.692584593232541	1389	HELO_1959
HELO_1961	1429.64476305627	0.0869996795334622	0.130947974442253	0.664383545480716	0.50644486151915	0.659311858890138	cds-CBV41845.1	ftsW	0.645675902602855	1191	HELO_1961
HELO_1962	2329.81599318641	-0.0206402824197588	0.103679797357481	-0.199077187126365	0.842202366088835	0.897255192030531	cds-CBV41846.1	murG	0.704419889502762	1086	HELO_1962
HELO_1963	4937.68800705178	0.342611784563371	0.0771790457172475	4.43918140447811	9.03016810783304e-06	5.99065946879726e-05	cds-CBV41847.2	murC	0.649797570850202	1482	HELO_1963
HELO_1964	2355.07203190551	0.0419660225235861	0.0855334371572116	0.490638794819528	0.623681942583785	0.751077010784735	cds-CBV41848.1	ddl	0.65359477124183	918	HELO_1964
HELO_1965	1616.77367723457	0.0490072458231108	0.119244661698427	0.410980626931977	0.6810867402981	0.790410677134406	cds-CBV41849.1	HELO_1965	0.629476584022039	726	HELO_1965
HELO_1966	13342.4243507111	0.126489658680973	0.0853909779163134	1.48130003622793	0.138526638858832	0.264268601987306	cds-CBV41850.1	ftsA	0.626356589147287	1290	HELO_1966
HELO_1967	22330.0655198488	-0.138917889388746	0.0779379900953635	-1.78241560012991	0.074681483396689	0.164396252412192	cds-CBV41851.1	ftsZ	0.654040404040404	1188	HELO_1967
HELO_1968	12268.5218547682	-0.0967527022904706	0.0826602144972806	-1.1704869492403	0.241805063098283	0.395045380194304	cds-CBV41852.1	lpxC	0.616228070175439	912	HELO_1968
HELO_1969	657.958769143701	-0.387872234305326	0.109165284596003	-3.55307308308458	0.00038075866747726	0.00178283409219325	cds-CBV41853.2	HELO_1969	0.657894736842105	456	HELO_1969
HELO_1970	1712.78977666311	0.164188997899244	0.109783271719861	1.49557391874977	0.134764723928261	0.259427833115733	cds-CBV41854.1	HELO_1970	0.73224043715847	366	HELO_1970
HELO_1971	20726.7153254753	-0.18569105899352	0.103073682652418	-1.80153705790936	0.0716182718235063	0.16014903791668	cds-CBV41855.1	secA	0.638399412628488	2724	HELO_1971
HELO_1972	9334.96765074718	0.0320100425280944	0.0862591513049657	0.371091554273751	0.710569341356444	0.809223946573141	cds-CBV41856.1	argJ	0.669918699186992	1230	HELO_1972
HELO_1973	7942.92293810314	0.382849625960431	0.0771833635614432	4.96026097198598	7.03985377605667e-07	5.65523798597918e-06	cds-CBV41857.1	HELO_1973	0.649789029535865	948	HELO_1973
HELO_1974	1030.02482455094	0.2979636661398	0.112762784945009	2.64239364330269	0.00823223157987278	0.0275763488693367	cds-CBV41858.1	aguB	0.673311184939092	903	HELO_1974
HELO_1975	1077.08339700602	0.548540260248292	0.110941988932632	4.94438819355748	7.63833637730464e-07	6.09269654566182e-06	cds-CBV41859.1	HELO_1975	0.68932955618508	1059	HELO_1975
HELO_1976	3746.12395409848	0.434039725703018	0.104368703702067	4.15871530743579	3.20042480425443e-05	0.000192707639190453	cds-CBV41860.1	lolC	0.640096618357488	1242	HELO_1976
HELO_1977	1871.28563606832	0.353655982137419	0.0965852973916505	3.66159230947289	0.000250652514897632	0.00122968455210271	cds-CBV41861.1	lolD	0.683195592286501	726	HELO_1977
HELO_1978	324.552272734772	-0.15429262474606	0.170618969440513	-0.90431108130597	0.365830472511405	0.528855139366168	cds-CBV41862.1	HELO_1978	0.683333333333333	660	HELO_1978
HELO_1979	831.958481985036	-0.472468714598701	0.114005197242161	-4.14427347198144	3.40892742134508e-05	0.00020414618049028	cds-CBV41863.1	HELO_1979	0.705555555555556	2340	HELO_1979
HELO_1980	2344.14371094399	0.0323271197888052	0.102470785708645	0.31547645082688	0.752399928381787	0.835726001708472	cds-CBV41864.1	msbA	0.642611683848797	1746	HELO_1980
HELO_1981	1906.69666842433	-0.166797814192835	0.0858039500573417	-1.94394097336272	0.0519025695270074	0.124787028862805	cds-CBV41865.1	lpxK	0.694864048338369	993	HELO_1981
HELO_1982	473.475075327402	-0.0714867703752976	0.150236772830625	-0.475827382526986	0.634197360115831	0.758619989693954	cds-CBV41866.1	HELO_1982	0.633333333333333	210	HELO_1982
HELO_1983	1870.87863126917	-0.00894276181163671	0.0901478583043929	-0.0992010457025015	0.920978644605142	0.947819552280338	cds-CBV41867.1	kdsB	0.660206718346253	774	HELO_1983
HELO_1984	1783.51121964026	-0.0112842496977517	0.086873947613028	-0.129892217492134	0.896651701665602	0.934127003271786	cds-CBV41868.2	murB	0.673489278752437	1026	HELO_1984
HELO_1985	285.236608417887	0.00207768635829389	0.144834411252843	0.0143452535921646	0.988554536192632	0.992360046696187	cds-CBV41869.1	HELO_1985	0.613707165109034	963	HELO_1985
HELO_1986	59.1338823298846	0.116143260043343	0.301465651239323	0.385262001046818	0.700043311510659	0.802009741811807	cds-CBV41870.1	HELO_1986	0.640229885057471	870	HELO_1986
HELO_1987	284.02789022371	-0.0859871854389229	0.165286616130087	-0.520230781246363	0.602902733673655	0.738315071134755	cds-CBV41871.1	ycaC	0.584935897435897	624	HELO_1987
HELO_1988	323.549312342235	-0.149480474570283	0.14386030891154	-1.03906682601522	0.298773658089111	0.459756105729499	cds-CBV41872.1	HELO_1988	0.612526539278132	942	HELO_1988
HELO_1989	33334.9924740757	-0.0552296072073311	0.0791239529001426	-0.6980137516263	0.485168594093281	0.641485938668945	cds-CBV41873.1	rne	0.65819209039548	3540	HELO_1989
HELO_1990	2264.79237404326	0.248291675394127	0.0951611011945162	2.60917194397111	0.00907616245693959	0.0299010599893345	cds-CBV41874.1	rluC	0.684599156118143	948	HELO_1990
HELO_1991	1494.33179017718	0.187366406665671	0.113935938531967	1.64448907938826	0.100075218240297	0.20610874230535	cds-CBV41875.1	HELO_1991	0.675883256528418	651	HELO_1991
HELO_1992	2030.47226945106	0.0203447841965269	0.110462629713344	0.184177981723979	0.853873832033055	0.90542142339445	cds-CBV41876.1	HELO_1992	0.660220994475138	1086	HELO_1992
HELO_1993	482.722042647235	0.0324510910364388	0.126879198353363	0.255763682759575	0.798133318309435	0.868739018145968	cds-CBV41877.1	yceF	0.675257731958763	582	HELO_1993
HELO_1994	3932.27757347567	0.301248746684496	0.135463967389178	2.22382935101133	0.0261599278347688	0.0716913139530042	cds-CBV41878.1	HELO_1994	0.65530303030303	528	HELO_1994
HELO_1995	507.517334070081	0.254300831389124	0.262045757536989	0.970444374979923	0.331825038799675	0.493804601198813	cds-CBV41879.1	rpmF	0.631578947368421	171	HELO_1995
HELO_1996	11729.0901958793	0.141635069369843	0.0937363710580699	1.51099373456755	0.130790047191716	0.254230653658209	cds-CBV41880.1	plsX	0.689777777777778	1125	HELO_1996
HELO_1997	6944.18947417418	0.191522114226202	0.103971489185642	1.84206377850602	0.0654658212827398	0.148945727616435	cds-CBV41881.1	fabD	0.686213991769547	972	HELO_1997
HELO_1998	8497.58737427484	0.126197163631548	0.0881025802056013	1.43238896451212	0.152032535007487	0.28209649352785	cds-CBV41882.1	fabG	0.654569892473118	744	HELO_1998
HELO_1999	10887.7697058853	0.160698911004124	0.115179308263509	1.39520642576247	0.162953599866269	0.29699607717562	cds-CBV41883.1	acpP	0.55982905982906	234	HELO_1999
HELO_2000	12641.9561037447	0.0347938872346963	0.0737439439174272	0.471820265995752	0.63705508420051	0.76069627877412	cds-CBV41884.1	fabF	0.641646489104116	1239	HELO_2000
HELO_2001	3274.75891145736	0.0354543133094059	0.088022870609914	0.402785242786807	0.687106218255136	0.794702453351356	cds-CBV41885.1	HELO_2001	0.697508896797153	843	HELO_2001
HELO_2002	2369.03861771922	0.188301206194383	0.0948069723460302	1.98615356586976	0.0470162749768564	0.114751827472979	cds-CBV41886.1	HELO_2002	0.650746268656716	1005	HELO_2002
HELO_2003	938.499044104805	-0.0755655230114624	0.130749391483999	-0.577941680292332	0.56330349393639	0.706996980542156	cds-CBV41887.1	tmk	0.68960244648318	654	HELO_2003
HELO_2004	1445.2464068419	0.157116310278774	0.105040302387453	1.49577168674965	0.134713161941577	0.259427833115733	cds-CBV41888.1	holB	0.682828282828283	990	HELO_2004
HELO_2005	2743.32242510146	0.0254475716079093	0.102920411657101	0.247254856429188	0.804710993587572	0.872535870986607	cds-CBV41889.1	ycfH	0.664251207729469	828	HELO_2005
HELO_2006	2961.37491707835	0.0693994741227481	0.0849859691779569	0.816599196244131	0.414157514572595	0.574936107453357	cds-CBV41890.1	HELO_2006	0.676216462028195	2199	HELO_2006
HELO_2007	1447.48708249715	-0.320561565583761	0.0954797004216149	-3.35737925620042	0.000786851019790707	0.00345521367498769	cds-CBV41891.1	HELO_2007	0.695757575757576	825	HELO_2007
HELO_2008	2569.94331299824	0.309098265543107	0.0833298651423392	3.70933356264436	0.000207805508134982	0.00104056229331993	cds-CBV41892.1	HELO_2008	0.617380025940337	771	HELO_2008
HELO_2009	24.6833605260739	0.308901426675641	0.485833303683396	0.635817726643424	0.52489523209517	NA	cds-CBV41893.1	HELO_2009	0.613333333333333	150	HELO_2009
HELO_2010	112.929443385035	-0.0021664469936962	0.23999114583177	-0.0090271955083495	0.99279743789978	0.995316532494703	cds-CBV41894.1	HELO_2010	0.599290780141844	282	HELO_2010
HELO_2011	2506.3672378942	-0.25996449672664	0.0777116310614741	-3.34524566240276	0.000822097195749398	0.00359417745530583	cds-CBV41895.1	pdxB	0.673684210526316	1140	HELO_2011
HELO_2012	3704.59295621902	0.0924030570484559	0.0831364440097894	1.11146270626604	0.266369234108624	0.422946933783716	cds-CBV41896.1	htpX	0.64	900	HELO_2012
HELO_2013	3090.68762288044	-0.00593416577737878	0.103552968714508	-0.0573056074687639	0.954301753581567	0.969749084125153	cds-CBV41897.1	alaA	0.635772357723577	1230	HELO_2013
HELO_2014	2508.07967773831	0.231213521303678	0.0826051253634773	2.79902149274996	0.00512577255209846	0.0184260790753579	cds-CBV41898.1	rbgA	0.676130389064143	951	HELO_2014
HELO_2015	1867.24798892284	0.160926282767931	0.120311755705993	1.33757737823383	0.181034242799779	0.319971888994395	cds-CBV41899.2	msrB1	0.611940298507463	402	HELO_2015
HELO_2016	1386.66364611603	0.175461841070763	0.116709406424359	1.50340787813434	0.132733896290483	0.256977674714298	cds-CBV41900.1	yadG	0.631138975966562	957	HELO_2016
HELO_2017	651.135031277351	0.411072057812086	0.124638582228359	3.29811243406903	0.000973371501146103	0.00418747384376306	cds-CBV41901.1	yadH	0.590439276485788	774	HELO_2017
HELO_2018	1165.72521637482	0.357570509579496	0.111595678071941	3.20416091158105	0.00135456747152828	0.00566212543585803	cds-CBV41902.1	queF	0.652329749103943	837	HELO_2018
HELO_2019	1615.84585646582	0.163265299368019	0.0979305302158356	1.6671542470789	0.0954837377453873	0.199861364861074	cds-CBV41903.1	ydjA	0.680926916221034	561	HELO_2019
HELO_2020	364.657620668797	-0.237409891990175	0.1895319460224	-1.25261148303789	0.21034713379351	0.358330041989949	cds-CBV41904.1	zitB	0.636666666666667	900	HELO_2020
HELO_2021	780.032904925858	0.726119237483356	0.129640626997042	5.60101608811196	2.13098955739363e-08	2.13729426022615e-07	cds-CBV41905.1	ybiT	0.59874213836478	1590	HELO_2021
HELO_2022	126.43924459976	0.301522678274493	0.21979485050303	1.37183686325871	0.170114228718455	0.305772659255335	cds-CBV41906.1	umuC1	0.657232704402516	1272	HELO_2022
HELO_2023	42.7829302369612	0.0863968877907803	0.374447248101385	0.230731800617714	0.817523166702581	0.881209391135691	cds-CBV41907.1	umuD1	0.627039627039627	429	HELO_2023
HELO_2024	7876.61593124151	-0.0660248605877526	0.140989627279649	-0.468295872977905	0.639573019342972	0.761859618875018	cds-CBV41908.1	HELO_2024	0.577724358974359	1248	HELO_2024
HELO_2025	102.371524816156	-0.537559414103614	0.238557519989598	-2.25337442360674	0.0242355507740912	0.0670134723688165	cds-CBV41909.1	HELO_2025	0.659133709981168	531	HELO_2025
HELO_2026	60.0931681169169	-0.377308185826401	0.306157295827159	-1.23239978589114	0.217799780867158	0.366786516214439	cds-CBV41910.1	HELO_2026	0.670194003527337	567	HELO_2026
HELO_2027	552.969946773117	-0.327413608122747	0.158759282033681	-2.06232734192691	0.0391765816073276	0.0982581384467162	cds-CBV41911.1	HELO_2027	0.678921568627451	1632	HELO_2027
HELO_2028	833.449688817989	-0.272049357537338	0.103054252220595	-2.63986542695003	0.00829389537453627	0.0277554840273228	cds-CBV41912.1	HELO_2028	0.662280701754386	684	HELO_2028
HELO_2029	152.407272835793	-0.834093910476782	0.211354512046564	-3.94642112155628	7.93280390597734e-05	0.000445235186113629	cds-CBV41913.2	HELO_2029	0.642156862745098	408	HELO_2029
HELO_2030	156.333304635565	0.313651385134179	0.182505673925622	1.718584295971	0.0856900931863266	0.183158522006083	cds-CBV41914.1	yciC	0.630347054075868	1239	HELO_2030
HELO_2031	110.999840261438	0.2410012370931	0.216120437485382	1.11512469573546	0.264796990075366	0.421656371811908	cds-CBV41915.1	folE2	0.651111111111111	900	HELO_2031
HELO_2032	614.824171640797	-0.614097580390974	0.137983506632859	-4.45051437941015	8.5664857242147e-06	5.72788690435657e-05	cds-CBV41916.1	HELO_2032	0.657004830917874	414	HELO_2032
HELO_2033	355.908959130775	0.32737214001091	0.137032536195907	2.38901029710846	0.0168938288612165	0.0503525649963185	cds-CBV41917.1	HELO_2033	0.656704980842912	1305	HELO_2033
HELO_2034	81.7450291051513	0.470796285683611	0.282022904730138	1.66935478568347	0.0950470886570299	0.199263840783755	cds-CBV41918.1	HELO_2034	0.644927536231884	552	HELO_2034
HELO_2035	508.460204306285	0.190699191300371	0.126997212077311	1.50160139881087	0.133200081886206	0.257586011177547	cds-CBV41919.1	HELO_2035	0.627680311890838	1026	HELO_2035
HELO_2036	913.32821942049	0.806193415056519	0.104824574729385	7.69088181027955	1.46124372861612e-14	2.89685160234424e-13	cds-CBV41920.1	HELO_2036	0.662824207492795	3123	HELO_2036
HELO_2037	349.324786756186	0.756347770728641	0.162782884198798	4.64635931751248	3.37844341884989e-06	2.43851167906694e-05	cds-CBV41921.1	HELO_2037	0.667449139280125	1278	HELO_2037
HELO_2038	1411.25454042499	0.32464926441472	0.0929697482382875	3.4919882065575	0.000479439415465832	0.00219043075259996	cds-CBV41922.1	yhiN	0.67687074829932	1176	HELO_2038
HELO_2039	522.429339594938	-0.107396400415285	0.119156045555761	-0.901308866993467	0.367424120584529	0.529623304056403	cds-CBV41923.1	HELO_2039	0.680041152263374	972	HELO_2039
HELO_2040	2203.77105423849	-0.122836605880765	0.0808363117997823	-1.51957212230329	0.128618548802894	0.250872773556852	cds-CBV41924.1	HELO_2040	0.653061224489796	735	HELO_2040
HELO_2041	740.129729136382	-0.109594765053973	0.160052342320689	-0.684743275011769	0.493505936064979	0.648626993443928	cds-CBV41925.1	HELO_2041	0.65993265993266	297	HELO_2041
HELO_2042	812.685978990611	0.27231516818187	0.171047838058817	1.59204098264155	0.111375496368279	0.224339235109011	cds-CBV41926.1	HELO_2042	0.674185463659148	399	HELO_2042
HELO_2043	2305.43273485948	0.00240352669294488	0.149577486454804	0.0160687731149375	0.98717952574235	0.992042454792806	cds-CBV41927.1	HELO_2043	0.642642642642643	333	HELO_2043
HELO_2044	1764.3794404242	0.480797912830699	0.103931330711855	4.62611139044961	3.72594963910417e-06	2.66476145075171e-05	cds-CBV41928.1	pldA	0.61531007751938	1032	HELO_2044
HELO_2045	3136.3304622351	-0.02387051269932	0.0802359027458191	-0.297504133217518	0.766081652921624	0.843264052735004	cds-CBV41929.1	mscK	0.639409426462237	3522	HELO_2045
HELO_2046	783.88190492445	1.32202837977965	0.717201207464209	1.84331588684006	0.0652829029158363	0.148629308854725	cds-CBV41930.1	HELO_2046	0.508527131782946	1290	HELO_2046
HELO_2047	1350.60996964079	1.08451731275523	0.668057762313083	1.62338853604544	0.104506373804931	0.213677085162072	cds-CBV41931.1	HELO_2047	0.519094766619519	2121	HELO_2047
HELO_2048	1162.36620186211	-0.433256096332966	0.0943598039176131	-4.59153239350993	4.40003330628375e-06	3.09462923408753e-05	cds-CBV41932.1	HELO_2048	0.661375661375661	756	HELO_2048
HELO_2049	703.100116513467	0.0468792890121013	0.191804736815156	0.244411529092107	0.806912113573811	0.873939956873872	cds-CBV41933.1	HELO_2049	0.66286799620133	1053	HELO_2049
HELO_2050	6082.46582535405	-0.0167302075949606	0.0843093198985864	-0.198438412444614	0.842702066170119	0.897383449365273	cds-CBV41934.1	HELO_2050	0.666178623718887	2049	HELO_2050
HELO_2051	1883.40991581668	-0.613553597480839	0.0950241626479212	-6.45681667045199	1.06928300130937e-10	1.43275469345406e-09	cds-CBV41935.1	HELO_2051	0.60702614379085	1224	HELO_2051
HELO_2052	1006.05946684753	-0.261774188669652	0.123719058693925	-2.11587601322823	0.0343553539940562	0.0885108289728294	cds-CBV41936.1	HELO_2052	0.655414908579465	711	HELO_2052
HELO_2053	2566.92076158002	-0.209617022683619	0.0819992850075705	-2.55632744437059	0.0105783522523496	0.0337035847137829	cds-CBV41937.1	aphA	0.654178674351585	1041	HELO_2053
HELO_2054	534.79497351939	-0.037562600566434	0.144131434911228	-0.260613519802735	0.794390562600162	0.865076777132846	cds-CBV41938.1	HELO_2054	0.651162790697674	1032	HELO_2054
HELO_2055	8563.2882119425	-0.0305555951075736	0.0721424930893442	-0.423545039810758	0.671897644681284	0.784073327184011	cds-CBV41939.1	dnaX	0.681751824817518	2055	HELO_2055
HELO_2056	2284.35736506045	-0.217447429672421	0.0983893962957229	-2.210069762181	0.0271003210396837	0.0736138528241409	cds-CBV41940.2	ybaB	0.599388379204893	327	HELO_2056
HELO_2057	2965.75841072428	0.00576691872444986	0.0832379750260485	0.0692823044126813	0.944764910921302	0.964975308232363	cds-CBV41941.1	recR	0.651815181518152	606	HELO_2057
HELO_2058	3563.51763433741	-0.0702898959649358	0.0907784322436348	-0.774301717133526	0.438752388476613	0.6012007263281	cds-CBV41942.2	rnd	0.656966490299824	1134	HELO_2058
HELO_2059	514.038613616242	-0.00643363086986281	0.119863989868443	-0.0536744261301834	0.957194558413742	0.971203359178615	cds-CBV41943.1	HELO_2059	0.613861386138614	303	HELO_2059
HELO_2060	819.94595093512	0.236423815417993	0.109448875462555	2.16013014678145	0.0307625958383988	0.0812190030312866	cds-CBV41944.1	HELO_2060	0.608501118568233	447	HELO_2060
HELO_2061	1060.25979184048	-0.221959486528862	0.103199248779244	-2.15078587445595	0.0314931045401864	0.0829538651058522	cds-CBV41945.1	modA	0.686046511627907	774	HELO_2061
HELO_2062	672.848443782879	-0.251202751607856	0.114923879510371	-2.18581858424982	0.0288288805634617	0.0773179629035879	cds-CBV41946.1	modB	0.688218390804598	696	HELO_2062
HELO_2063	511.325611103241	-0.171923646476155	0.134637047877631	-1.27694159361258	0.201622868193767	0.347484251742182	cds-CBV41947.1	modC	0.680365296803653	1095	HELO_2063
HELO_2064	3283.83599549236	0.315559011207428	0.0925625780462295	3.40914241876264	0.000651674488577546	0.00289159229879304	cds-CBV41948.1	HELO_2064	0.676724137931034	2088	HELO_2064
HELO_2065	1073.66668577716	0.115026772665118	0.109321102248497	1.05219184859343	0.292711538594608	0.453515592246673	cds-CBV41949.1	HELO_2065	0.68	450	HELO_2065
HELO_2066	3971.81014026086	0.101673747990688	0.0808001115651598	1.25833672777414	0.208270003827443	0.355927530454533	cds-CBV41950.1	HELO_2066	0.683523654159869	1839	HELO_2066
HELO_2067	54.1707263012228	-0.255778197712496	0.335318632997696	-0.762791484105371	0.445587760632853	0.605754041505437	cds-CBV41951.1	HELO_2067	0.570776255707763	219	HELO_2067
HELO_2068	240.187831122416	-0.233980793414415	0.250721117216321	-0.933231297037245	0.350700558823185	0.512225288414734	cds-CBV41952.1	HELO_2068	0.655555555555556	360	HELO_2068
HELO_2069	15.6817841902329	-0.862955351532287	0.606658603875447	-1.42247278126375	0.154889047703999	NA	cds-CBV41953.1	HELO_2069	0.631205673758865	423	HELO_2069
HELO_2070	64.7635621584498	0.0525567241640708	0.295865806712724	0.177637033315924	0.859008038675177	0.908308562416984	cds-CBV41954.1	HELO_2070	0.578472222222222	1440	HELO_2070
HELO_2071	0	NA	NA	NA	NA	NA	cds-CBV41955.1	HELO_2071	0.595959595959596	198	HELO_2071
HELO_2072	279.460454009929	-0.249333261903562	0.167711071216241	-1.48668337811807	0.137098454788954	0.262115881581489	cds-CBV41956.1	HELO_2072	0.610616705698673	6405	HELO_2072
HELO_2073	0	NA	NA	NA	NA	NA	cds-CBV41957.1	HELO_2073	0.642512077294686	414	HELO_2073
HELO_2074	0.614735249093191	-2.68528094238803	3.25208187033187	-0.825711359509529	0.408967846868467	NA	cds-CBV41958.1	HELO_2074	0.631687242798354	486	HELO_2074
HELO_2075	2146.93938170983	0.166470395051	0.103121020900249	1.61432066515351	0.106457889959817	0.216649849401476	cds-CBV41959.1	HELO_2075	0.560606060606061	594	HELO_2075
HELO_2076	6.00041727137209	0.423042736514805	0.851963231274952	0.496550462490884	0.619506093601176	NA	cds-CBV41960.1	HELO_2076	0.65564738292011	363	HELO_2076
HELO_2077	131.869300903788	-0.031633107190592	0.199177960435305	-0.15881831062763	0.873812022118967	0.919659346471064	cds-CBV41961.1	HELO_2077	0.612504978096376	2511	HELO_2077
HELO_2078	160.272305350131	-0.536842397566546	0.222726650172827	-2.41031954258719	0.0159385539857216	0.048070905704267	cds-CBV41962.1	higB	0.569444444444444	288	HELO_2078
HELO_2079	697.926608572301	-0.353825241424185	0.118922346137647	-2.97526287460433	0.00292737573067366	0.0113805088612198	cds-CBV41963.1	higA	0.622377622377622	429	HELO_2079
HELO_2080	18.3962172452132	-0.463471469431192	0.510732015018446	-0.907465081104135	0.36416090705016	NA	cds-CBV41964.1	HELO_2080	0.62962962962963	189	HELO_2080
HELO_2081	14.9570492885562	-0.317506303155917	0.654002639501468	-0.485481684596785	0.627334701657466	NA	cds-CBV41965.1	HELO_2081	0.581740976645435	471	HELO_2081
HELO_2082	26.1159680276863	0.407660727840014	0.420378407644718	0.969747066991478	0.332172583392913	NA	cds-CBV41966.1	HELO_2082	0.588675213675214	936	HELO_2082
HELO_2083	108.44677591331	0.257171719322938	0.24969457217032	1.02994517296722	0.303035743621857	0.464627395241111	cds-CBV41967.1	HELO_2083	0.608465608465608	378	HELO_2083
HELO_2084	4.23671166769721	0.324766630503642	1.12813599876803	0.287878971026808	0.773439384505852	NA	cds-CBV41968.1	HELO_2084	0.582051282051282	390	HELO_2084
HELO_2085	5.8455168808831	-0.318624981643006	1.08594664629906	-0.293407583815366	0.76921062936795	NA	cds-CBV41969.1	HELO_2085	0.62992125984252	381	HELO_2085
HELO_2086	9.61349307118033	-0.345785434716122	0.692775445067087	-0.499130616101206	0.61768737029742	NA	cds-CBV41970.1	HELO_2086	0.646913580246914	405	HELO_2086
HELO_2087	3.02251564139065	-0.677432093346781	1.30238095793763	-0.520148954281027	0.60295976021156	NA	cds-CBV41971.1	HELO_2087	0.645299145299145	234	HELO_2087
HELO_2088	54.9429277993874	-0.638185429426916	0.32181067723646	-1.9831083135815	0.0473553321784559	0.115365816253913	cds-CBV41972.1	HELO_2088	0.612836438923395	966	HELO_2088
HELO_2089	16.1763261787681	0.0150720873652966	0.576861721313794	0.0261277301100342	0.979155459179758	NA	cds-CBV41973.1	HELO_2089	0.640845070422535	426	HELO_2089
HELO_2090	28.7662661447056	-0.555177705000408	0.442128243118533	-1.25569382558437	0.209226998686902	NA	cds-CBV41974.1	HELO_2090	0.617886178861789	1107	HELO_2090
HELO_2091	7.855232318666	-0.00771158750576208	0.823935066299569	-0.00935946025503699	0.992532340192423	NA	cds-CBV41975.1	HELO_2091	0.648745519713262	837	HELO_2091
HELO_2092	25.3911735111663	-0.520314306694535	0.446504722576478	-1.16530527088751	0.243895446307216	NA	cds-CBV41976.1	HELO_2092	0.639357429718876	1245	HELO_2092
HELO_2093	32.7252020484977	0.188556781448343	0.408449946119726	0.461639873476866	0.644339595533906	0.76514251016666	cds-CBV41977.1	HELO_2093	0.62531328320802	1596	HELO_2093
HELO_2094	7.53438660535381	-0.812271853639983	0.792407075127828	-1.02506890604043	0.305330675814988	NA	cds-CBV41978.1	HELO_2094	0.617597292724196	591	HELO_2094
HELO_2095	3.69303375275185	-0.489476716065791	1.16275624016147	-0.420962450390994	0.673782501487338	NA	cds-CBV41979.1	HELO_2095	0.649038461538462	624	HELO_2095
HELO_2096	31.9666245748182	-0.279070260578977	0.397150977399781	-0.702680533247332	0.482254861903843	0.639202957854805	cds-CBV41980.1	HELO_2096	0.652380952380952	630	HELO_2096
HELO_2097	15.8413680558591	-0.577109968450144	0.588473224648468	-0.980690274897193	0.326745501112646	NA	cds-CBV41981.1	HELO_2097	0.643939393939394	396	HELO_2097
HELO_2098	36.4688326547129	-0.655257192456597	0.393432965942506	-1.66548624334737	0.0958157859302642	0.200119421544618	cds-CBV41982.1	HELO_2098	0.606896551724138	435	HELO_2098
HELO_2099	36.883083126927	-0.583523104164408	0.363387125422505	-1.60578915250768	0.108320244836848	0.219620592103418	cds-CBV41983.1	HELO_2099	0.603550295857988	507	HELO_2099
HELO_2100	8.83242928408247	-0.754707366865298	0.708497862220693	-1.06522179827017	0.286775571500931	NA	cds-CBV41984.1	HELO_2100	0.633333333333333	210	HELO_2100
HELO_2101	17.5648157366231	-0.330662551783485	0.523660512429984	-0.631444502563473	0.527749925614314	NA	cds-CBV41985.1	HELO_2101	0.663945578231293	735	HELO_2101
HELO_2102	15.5557109957927	0.192649367396448	0.570719148029408	0.337555464998208	0.735698207879911	NA	cds-CBV41986.1	HELO_2102	0.634069400630915	951	HELO_2102
HELO_2103	23.7342578741949	-0.435388909033336	0.445262244996671	-0.977825795754569	0.328160490480173	NA	cds-CBV41987.1	HELO_2103	0.624841571609632	789	HELO_2103
HELO_2104	5.16424017554371	0.137845642513337	1.00530350353041	0.137118434412347	0.890937181540968	NA	cds-CBV41988.1	HELO_2104	0.599128540305011	459	HELO_2104
HELO_2105	10059.3113011758	-0.0997800353683927	0.10049418481673	-0.992893624147114	0.320761797248964	0.483281107855106	cds-CBV41989.1	HELO_2105	0.611111111111111	756	HELO_2105
HELO_2106	0.277833098829187	-1.57190916615567	4.05544786217288	-0.387604333621847	0.698308861413492	NA	cds-CBV41990.1	HELO_2106	0.621890547263682	201	HELO_2106
HELO_2107	32.3560066826726	-0.872351691329025	0.390544132595612	-2.23368274804502	0.0255039549303883	0.0701772785828054	cds-CBV41991.1	HELO_2107	0.629770992366412	786	HELO_2107
HELO_2108	49.630855601575	-0.553464632048297	0.324995521664173	-1.70299156497365	0.0885696469498165	0.188599939170778	cds-CBV41992.1	HELO_2108	0.647457627118644	885	HELO_2108
HELO_2109	76.0334962996169	-0.752807700736911	0.275437884514818	-2.73313056431208	0.00627354579749402	0.02190249253708	cds-CBV41993.1	rdgC1	0.650641025641026	936	HELO_2109
HELO_2110	48.244013392373	-0.58391775267393	0.340339169863343	-1.71569365027361	0.0862181275583479	0.184171047525393	cds-CBV41994.1	ssb2	0.629411764705882	510	HELO_2110
HELO_2111	58.0235540802527	-0.839834163474377	0.304029545341095	-2.76234391145162	0.00573879943065603	0.020307442661716	cds-CBV41995.1	HELO_2111	0.674300254452926	1572	HELO_2111
HELO_2112	21.5067300889856	-0.408168239145025	0.466288215212718	-0.875356112010725	0.381380171789234	NA	cds-CBV41996.1	HELO_2112	0.610752688172043	465	HELO_2112
HELO_2113	25.3619933724827	-0.337912626694267	0.453905350253336	-0.74445614378784	0.4566005639212	NA	cds-CBV41997.1	HELO_2113	0.626262626262626	396	HELO_2113
HELO_2114	197.295985189284	-0.00262595171574208	0.173804873326355	-0.0151086196001611	0.987945524301037	0.992042454792806	cds-CBV41998.1	HELO_2114	0.587912087912088	546	HELO_2114
HELO_2115	34.642323311624	-0.497615117898273	0.423853662655118	-1.17402575875149	0.240384708244856	0.3940542364362	cds-CBV41999.1	HELO_2115	0.629834254143646	543	HELO_2115
HELO_2116	1065.19525708115	0.0980908189890267	0.100593904829755	0.975116923386519	0.32950226488814	0.491931074618573	cds-CBV42000.1	HELO_2116	0.613254203758655	1011	HELO_2116
HELO_2117	905.913078533679	-0.0704284697326479	0.138006097222916	-0.510328682209509	0.609821211680643	0.74140432282248	cds-CBV42001.1	yafJ	0.62962962962963	783	HELO_2117
HELO_2118	5763.80376722789	-0.0620167409187353	0.116562151124246	-0.532048699518513	0.594692266678302	0.732826893507613	cds-CBV42002.1	fadD	0.633153800119689	1671	HELO_2118
HELO_2119	10311.2192136546	0.158303814828785	0.0888654668945559	1.7813873078124	0.0748492002412683	0.164658526163465	cds-CBV42003.1	hrpA	0.668152550767707	4038	HELO_2119
HELO_2120	4245.83146049695	0.0749996889613204	0.0849271029068717	0.883106645514126	0.377178653948108	0.539964373684159	cds-CBV42004.1	HELO_2120	0.658645276292335	1122	HELO_2120
HELO_2121	4358.76999966645	0.00503942638525478	0.117425623294744	0.0429159006685073	0.96576857352761	0.977300138584656	cds-CBV42005.1	mlaA	0.636926889714994	807	HELO_2121
HELO_2122	4392.53378614165	-0.00145873214502869	0.111703258324303	-0.0130589936848003	0.989580726705935	0.992802208799384	cds-CBV42006.1	HELO_2122	0.631490787269682	1194	HELO_2122
HELO_2123	1832.7215610458	-0.070722363630758	0.0987606640190493	-0.716098502710724	0.473930528259257	0.633027774152435	cds-CBV42007.1	HELO_2123	0.627450980392157	510	HELO_2123
HELO_2124	6961.27962798021	0.385407081015564	0.0907465537946813	4.24707126496029	2.16583084231179e-05	0.000135966047322907	cds-CBV42008.1	talA5	0.67199148029819	939	HELO_2124
HELO_2125	2134.87816435342	0.16836393366151	0.120027298831432	1.40271367681082	0.160702237245258	0.294475991492661	cds-CBV42009.1	HELO_2125	0.644278606965174	1206	HELO_2125
HELO_2126	1321.56439410029	1.00080673241024	0.127689605243534	7.83780896261266	4.584758150166e-15	9.362849475339e-14	cds-CBV42010.1	HELO_2126	0.60916179337232	1026	HELO_2126
HELO_2127	154.217579705295	1.03585327425909	0.220932107811114	4.68855923442643	2.75135278375653e-06	2.023229053565e-05	cds-CBV42011.1	HELO_2127	0.631662688941925	1257	HELO_2127
HELO_2128	206.283865395248	0.806377747624609	0.199259430927415	4.04687368558405	5.19062324623692e-05	0.000299255319808557	cds-CBV42012.1	HELO_2128	0.62382176520994	1167	HELO_2128
HELO_2129	442.066058088239	0.313126880451644	0.156169684717486	2.00504266252505	0.0449584863447157	0.110281670556141	cds-CBV42013.1	HELO_2129	0.600255427841635	783	HELO_2129
HELO_2130	163.350753477825	0.52186852171229	0.221033241211867	2.3610408952564	0.0182237208575664	0.0534415343487459	cds-CBV42014.1	HELO_2130	0.626477541371158	423	HELO_2130
HELO_2131	569.813968545965	-0.0238702169268061	0.129329707074187	-0.18456870789256	0.853567331696142	0.905379616536271	cds-CBV42015.1	gapA2	0.643410852713178	1032	HELO_2131
HELO_2132	434.153749668392	0.0224793762148014	0.130135544046874	0.172738173720659	0.862857236510964	0.910932406042319	cds-CBV42016.1	HELO_2132	0.648780487804878	1230	HELO_2132
HELO_2133	166.378144960866	-0.146970575055675	0.194931707293615	-0.753959307575866	0.450873656534253	0.611140222171579	cds-CBV42017.1	arsR	0.638888888888889	360	HELO_2133
HELO_2134	38.4508477193832	-0.42997807607766	0.394564662780706	-1.08975312955645	0.275821905504478	0.433891535805188	cds-CBV42018.1	HELO_2134	0.655875299760192	834	HELO_2134
HELO_2135	4.98925214055667	0.0597401028528635	0.966868842727038	0.0617871837553142	0.950732309868173	NA	cds-CBV42019.1	HELO_2135	0.635802469135803	810	HELO_2135
HELO_2136	7.15223294109933	0.0283581635165923	0.798506444359762	0.0355140070777133	0.971669877388417	NA	cds-CBV42020.1	HELO_2136	0.666666666666667	837	HELO_2136
HELO_2137	3.05421013052263	-2.3604797435095	1.40504112068278	-1.6800075875092	0.092955839476621	NA	cds-CBV42021.1	HELO_2137	0.627206645898235	963	HELO_2137
HELO_2138	1031.54670493568	0.0089783210540614	0.127937489626232	0.0701774052335358	0.944052457989924	0.96482901193423	cds-CBV42022.2	HELO_2138	0.669887278582931	621	HELO_2138
HELO_2139	545.218392792476	-0.182260712335211	0.125797805300542	-1.44883856995576	0.147382669714391	0.276517024473915	cds-CBV42023.1	HELO_2139	0.676616915422886	804	HELO_2139
HELO_2140	2711.03484672768	0.21576674901347	0.100530050445019	2.14629106479436	0.0318497640295497	0.0835686532973478	cds-CBV42024.1	thlA	0.684343434343434	1188	HELO_2140
HELO_2141	634.253434102537	0.465310345940969	0.118309443009341	3.93299413897361	8.38942840698021e-05	0.000466997738910721	cds-CBV42025.1	HELO_2141	0.649395509499136	579	HELO_2141
HELO_2142	1049.29727415579	-0.516326729003762	0.126062366255235	-4.095803881377	4.20705975487378e-05	0.000247173874679759	cds-CBV42026.1	HELO_2142	0.64984984984985	1665	HELO_2142
HELO_2143	1084.67804915989	-0.992629795354046	0.11582265433705	-8.57025597484102	1.0325526510476e-17	2.36510370746713e-16	cds-CBV42027.1	HELO_2143	0.67051282051282	780	HELO_2143
HELO_2144	1428.50082625431	-0.204727506308517	0.186782883069186	-1.09607209688847	0.273047224523492	0.430207150200158	cds-CBV42028.1	HELO_2144	0.647350993377483	1812	HELO_2144
HELO_2145	198.70967822258	-0.183482862112718	0.185133454900578	-0.991084308404734	0.321644414463042	0.483323768705105	cds-CBV42029.1	HELO_2145	0.62004662004662	429	HELO_2145
HELO_2146	470.733310516817	-0.952544782078524	0.177287908276862	-5.37286942655436	7.74934460907353e-08	7.08093752688929e-07	cds-CBV42030.1	HELO_2146	0.631808278867102	459	HELO_2146
HELO_2147	3668.32616108004	-1.10514740697502	0.120343070100769	-9.18330740648074	4.1804981516496e-20	1.07362793440092e-18	cds-CBV42031.1	HELO_2147	0.663576158940397	2265	HELO_2147
HELO_2148	996.011881669217	-0.116455214315412	0.105665065152013	-1.10211652401743	0.270411016514972	0.427562194956042	cds-CBV42032.1	HELO_2148	0.662893081761006	795	HELO_2148
HELO_2149	442.164496959641	-0.272327415583293	0.182574490841677	-1.49159619357475	0.135805036679826	0.260985869809869	cds-CBV42033.1	HELO_2149	0.637362637362637	546	HELO_2149
HELO_2150	270.060941133325	0.0895866950784805	0.17052698240915	0.525352022376919	0.599338499380332	0.735885358851728	cds-CBV42034.1	HELO_2150	0.605405405405405	555	HELO_2150
HELO_2151	170.121839641268	-0.266617324812697	0.210892541747491	-1.26423306677164	0.206146385575236	0.353125945982844	cds-CBV42035.1	HELO_2151	0.637316561844864	477	HELO_2151
HELO_2152	116.236920325222	-0.145320983687093	0.227929597468779	-0.637569606145592	0.52375388597639	0.67305749562546	cds-CBV42036.1	HELO_2152	0.568783068783069	378	HELO_2152
HELO_2153	370.055382735885	-0.174090117732614	0.133604330494976	-1.3030275073244	0.192565370689693	0.336146553366663	cds-CBV42037.1	HELO_2153	0.612021857923497	549	HELO_2153
HELO_2154	296.735237968578	0.0165856929881396	0.157798306400325	0.105106913797052	0.916290973278284	0.945866747689824	cds-CBV42038.1	HELO_2154	0.646864686468647	303	HELO_2154
HELO_2155	1389.85413712705	0.668555922268418	0.123756293637565	5.40219735592894	6.58294642515261e-08	6.11402421404585e-07	cds-CBV42039.1	bioA	0.644393241167435	1302	HELO_2155
HELO_2156	86.2636837333079	0.299176932686554	0.246214815314103	1.21510532298751	0.224325923654849	0.375538212933303	cds-CBV42040.1	HELO_2156	0.606451612903226	465	HELO_2156
HELO_2157	278.282565644195	-0.244654598837503	0.167103998305158	-1.46408584665177	0.143170493893311	0.270690448576868	cds-CBV42041.1	HELO_2157	0.635318704284222	957	HELO_2157
HELO_2158	33.0954294507596	0.0951432159235836	0.377905062248384	0.251764862205125	0.801222818500139	0.870559408562651	cds-CBV42042.1	HELO_2158	0.627062706270627	303	HELO_2158
HELO_2159	52.7031408591314	0.11882897278422	0.323471658563266	0.367355128767729	0.713354137337514	0.810684051483129	cds-CBV42043.1	HELO_2159	0.611620795107034	327	HELO_2159
HELO_2160	37.0110010942213	-1.20146145558876	0.391477430559235	-3.06904399028174	0.00214744967822401	0.00861521231855548	cds-CBV42044.2	HELO_2160	0.621823617339312	669	HELO_2160
HELO_2161	220.33339136631	-0.341182165532549	0.179366835776647	-1.90214742906765	0.0571518833608349	0.134638557743732	cds-CBV42045.1	HELO_2161	0.560109289617486	366	HELO_2161
HELO_2162	204.909509287889	-0.526749333539906	0.17927185616399	-2.93827120894011	0.00330048162003829	0.0126282536026296	cds-CBV42046.1	HELO_2162	0.576190476190476	420	HELO_2162
HELO_2163	633.900638616068	0.0664046465111767	0.145608696875984	0.456048628522058	0.648355009990446	0.767936327426058	cds-CBV42047.1	HELO_2163	0.614457831325301	747	HELO_2163
HELO_2164	832.828017640879	0.243406878465345	0.134948495258219	1.80370205684469	0.0712780269409999	0.159598752529716	cds-CBV42048.1	HELO_2164	0.5787728026534	603	HELO_2164
HELO_2165	2737.51669975501	0.839804185400487	0.113842770901801	7.37687758957388	1.62044866429994e-13	3.00181473878514e-12	cds-CBV42049.2	HELO_2165	0.616760828625235	1062	HELO_2165
HELO_2166	885.591239825444	0.283483015714729	0.105098894289457	2.69729779396135	0.00699047251427541	0.0240098296083016	cds-CBV42050.1	bioD	0.687675070028011	714	HELO_2166
HELO_2167	835.462715696686	0.317554197753639	0.109579156453162	2.89794344136398	0.00375618320263601	0.0141325871886083	cds-CBV42051.1	bioC	0.68641975308642	810	HELO_2167
HELO_2168	723.6374474377	0.497696099495988	0.111713481217159	4.45511225747695	8.38493093586418e-06	5.62869621239199e-05	cds-CBV42052.1	bioH	0.691156462585034	735	HELO_2168
HELO_2169	2023.15922596773	0.492503073487177	0.10721727493413	4.59350486001206	4.35862864007355e-06	3.0718817234614e-05	cds-CBV42053.1	bioF	0.69250645994832	1161	HELO_2169
HELO_2170	3975.4584745947	0.654516892239831	0.0906692102634682	7.21873379439309	5.24738612080135e-13	9.4119782801675e-12	cds-CBV42054.1	bioB	0.645103324348607	1113	HELO_2170
HELO_2171	133.40597596456	-0.422265566910152	0.194336716714509	-2.17285531035539	0.0297912088909193	0.0792717410833725	cds-CBV42055.2	HELO_2171	0.680851063829787	705	HELO_2171
HELO_2172	1252.38998507947	-0.00413184126697583	0.105188717869207	-0.0392802702673246	0.968666936520899	0.97935607360747	cds-CBV42056.1	srkA	0.656534954407295	987	HELO_2172
HELO_2173	2811.74525285973	0.228687252999704	0.0931270606022356	2.45564770884881	0.0140630945440608	0.0430658450807283	cds-CBV42057.1	folE1	0.596774193548387	558	HELO_2173
HELO_2174	1753.18467783188	0.225513043602955	0.139502681788352	1.61654988070476	0.105975477992991	0.216029386888899	cds-CBV42058.1	folX	0.583941605839416	411	HELO_2174
HELO_2175	8059.44011952335	-0.126416242095494	0.0765233995393546	-1.6519945906282	0.098535653583434	0.204178401985233	cds-CBV42059.1	gabD2	0.655804480651731	1473	HELO_2175
HELO_2176	12510.8058525793	-0.0956100249594116	0.071035178189088	-1.34595319385147	0.178317612082674	0.316656210036806	cds-CBV42060.1	purH	0.659709044908286	1581	HELO_2176
HELO_2177	801.51034951075	0.128041295324128	0.156388384972311	0.818739162417964	0.412935247778135	0.574179856426529	cds-CBV42061.1	fis	0.657575757575758	330	HELO_2177
HELO_2178	3361.8419824214	-0.0480275536303823	0.119112143378762	-0.403212907332719	0.686791605154876	0.794702453351356	cds-CBV42062.1	dusB	0.658424908424908	1092	HELO_2178
HELO_2179	2598.49769620451	0.292588501495323	0.0872551731665498	3.3532510552336	0.000798682254270768	0.00350262980850958	cds-CBV42063.1	prmA	0.691803278688525	915	HELO_2179
HELO_2180	11297.6884089359	0.451676461163771	0.083221713149543	5.42738720545374	5.71849821739212e-08	5.37000248115216e-07	cds-CBV42064.1	accC	0.651006711409396	1341	HELO_2180
HELO_2181	5473.7088327538	0.36856273812692	0.077261356632205	4.77033738718084	1.83917607711e-06	1.38859841902069e-05	cds-CBV42065.1	accB	0.641025641025641	468	HELO_2181
HELO_2182	1253.02413301556	0.0474743838345758	0.127239308084147	0.373110987079399	0.709065841683611	0.808249227742919	cds-CBV42066.2	dsbD	0.682258064516129	1860	HELO_2182
HELO_2183	2344.86204930878	-0.202622016202614	0.138845676186357	-1.45933256092654	0.144473597657317	0.272506326548833	cds-CBV42067.1	HELO_2183	0.68792270531401	1035	HELO_2183
HELO_2184	10046.333758624	-0.292304727953907	0.137426411670582	-2.12699090662846	0.0334208387500029	0.0869130947173432	cds-CBV42068.1	ppa	0.63653483992467	531	HELO_2184
HELO_2185	4621.17158336562	-0.326710829422853	0.0920503374036334	-3.5492627038427	0.000386311471165829	0.00180633915483056	cds-CBV42069.1	HELO_2185	0.644057971014493	1725	HELO_2185
HELO_2186	9915.89415927467	-0.0917921789755517	0.0901393407370446	-1.01833648022043	0.30851807748406	0.470158948102944	cds-CBV42070.1	pfkA	0.65952380952381	1260	HELO_2186
HELO_2187	3701.10633799829	0.0657968810995493	0.0766448118967435	0.858464904163264	0.390635801834034	0.553618464973819	cds-CBV42071.1	mpl	0.674690007293946	1371	HELO_2187
HELO_2188	1226.48133281181	-0.188534482131855	0.100568554852932	-1.87468620194018	0.0608359062320943	0.14115928961451	cds-CBV42072.1	ubiX	0.661835748792271	621	HELO_2188
HELO_2189	894.52400767469	-0.0870808317253657	0.111880093324429	-0.778340714043285	0.436368179427189	0.598924952717362	cds-CBV42073.1	HELO_2189	0.677884615384615	624	HELO_2189
HELO_2190	955.972157179151	-0.123883287946141	0.100042193632833	-1.23831039132156	0.215600992242499	0.363757148380279	cds-CBV42074.1	yabI	0.681623931623932	1404	HELO_2190
HELO_2191	322.365310390008	0.051632387597545	0.188619314669536	0.273738602475603	0.784285509906616	0.858207836857143	cds-CBV42075.1	HELO_2191	0.675052410901468	954	HELO_2191
HELO_2192	692.726210933918	-0.194509962537803	0.119461912514983	-1.62821738278639	0.103478800218675	0.211778004729779	cds-CBV42076.1	HELO_2192	0.671264367816092	870	HELO_2192
HELO_2193	8583.84592451875	-0.0555715343500235	0.0752364904859863	-0.738624754970121	0.460134888031491	0.619728752652664	cds-CBV42077.1	proA	0.672811059907834	1302	HELO_2193
HELO_2194	2573.16414601955	-0.230148294211472	0.0810940624060456	-2.83804124966755	0.00453913161488683	0.0165458668542649	cds-CBV42078.1	nadD	0.685507246376812	690	HELO_2194
HELO_2195	2606.77283832004	-0.158246705535707	0.108465238336398	-1.45896241010337	0.144575454010068	0.272506326548833	cds-CBV42079.2	rsfS	0.620967741935484	372	HELO_2195
HELO_2196	1655.3522114242	0.071384069809998	0.115766918498785	0.616618898867447	0.537486126017997	0.68422004025573	cds-CBV42080.1	rlmH	0.675213675213675	468	HELO_2196
HELO_2197	2107.01329296348	0.0979196423638166	0.114255666251646	0.857022199215492	0.391432616164134	0.554298979912657	cds-CBV42081.1	mrdA	0.634442683571051	1893	HELO_2197
HELO_2198	1220.48657992842	0.0662044043956501	0.138725113712019	0.477234457584116	0.633195176889127	0.757742963836126	cds-CBV42082.1	rodA	0.635658914728682	1161	HELO_2198
HELO_2199	4561.99928615302	0.027523940316658	0.111395273798553	0.247083555505526	0.804843560051658	0.872535870986607	cds-CBV42083.1	mltB	0.631628787878788	1056	HELO_2199
HELO_2200	2485.32887757898	-0.064856203726387	0.0857771500745368	-0.756101172282241	0.449588539178885	0.609886013531981	cds-CBV42084.1	HELO_2200	0.66006600660066	909	HELO_2200
HELO_2201	9855.02653773193	0.0486966175549002	0.0888196899996171	0.548263763981951	0.583510804700754	0.724509927378252	cds-CBV42085.1	dacA1	0.629365079365079	1260	HELO_2201
HELO_2202	1155.08336889298	0.0638603482410792	0.147795180278083	0.432086811768306	0.665678319519551	0.780471807955994	cds-CBV42086.1	HELO_2202	0.631746031746032	315	HELO_2202
HELO_2203	1503.2411078586	0.19266696232973	0.105307579852811	1.82956405036582	0.0673151534969461	0.152030892974448	cds-CBV42087.1	lipB	0.68088467614534	633	HELO_2203
HELO_2204	10229.2234176009	-0.328077545110665	0.0755243417562094	-4.34399741171781	1.39913163923245e-05	9.01721721862742e-05	cds-CBV42088.1	lipA	0.65533522190746	1059	HELO_2204
HELO_2205	564.80172356349	-0.291295927478601	0.123505778801581	-2.35856111596676	0.0183459386044024	0.0537534415461747	cds-CBV42089.2	HELO_2205	0.65959595959596	990	HELO_2205
HELO_2206	562.024986352907	-0.466620812339943	0.121847666802248	-3.82954244907491	0.000128381737301296	0.000682153745221622	cds-CBV42090.1	HELO_2206	0.701111111111111	900	HELO_2206
HELO_2207	828.422175888484	-0.106849276153464	0.115005129660913	-0.929082698037068	0.352846230333722	0.514693941837916	cds-CBV42091.1	HELO_2207	0.655525846702317	2244	HELO_2207
HELO_2208	16701.7428127983	-0.0966846147320689	0.0859195594641992	-1.12529225399899	0.260465211038113	0.416695170089289	cds-CBV42092.1	topA	0.646188850967008	2637	HELO_2208
HELO_2209	1424.78038571167	-0.334863414151554	0.111013323699397	-3.01642544329454	0.00255774109636554	0.0101057602758499	cds-CBV42093.1	HELO_2209	0.708860759493671	474	HELO_2209
HELO_2210	3227.53191639128	0.240442480665878	0.137000236916872	1.75505156835438	0.0792504874298155	0.172107080324839	cds-CBV42094.1	HELO_2210	0.607751937984496	645	HELO_2210
HELO_2211	67274.6059414244	-0.241936389019027	0.102955677287385	-2.34990818761454	0.018778042259118	0.0547356519848754	cds-CBV42095.1	HELO_2211	0.625	264	HELO_2211
HELO_2212	4805.43306257006	-0.0268772353084031	0.0799922699645244	-0.335997907301828	0.736872444562656	0.825656999724404	cds-CBV42096.1	HELO_2212	0.64399664147775	1191	HELO_2212
HELO_2213	5970.90049445918	-0.0165361526208555	0.0789590041074649	-0.209427066713626	0.834114865035079	0.891721662714891	cds-CBV42097.1	mfd	0.666376559326951	3447	HELO_2213
HELO_2214	36180.3838416107	-3.15888157639289	0.0829017737602066	-38.1039081929653	0	0	cds-CBV42098.1	HELO_2214	0.623545516769336	1461	HELO_2214
HELO_2215	44068.5374437995	-0.737385751213732	0.102180580174574	-7.21649603039954	5.33442197537668e-13	9.51773184027734e-12	cds-CBV42099.1	nqrA	0.637777777777778	1350	HELO_2215
HELO_2216	36803.6240854829	-0.617785815085034	0.0790199512645242	-7.81809916608221	5.36269386008994e-15	1.07571196365118e-13	cds-CBV42100.1	nqrB	0.625816993464052	1224	HELO_2216
HELO_2217	15612.7235810145	-0.705545680698146	0.0742205125153223	-9.50607395162477	1.97994312229713e-21	5.50164523326826e-20	cds-CBV42101.1	nqrC	0.626076260762608	813	HELO_2217
HELO_2218	10627.3802563511	-0.655018752586426	0.0970879214655326	-6.74665543044884	1.51291985194043e-11	2.24947293775353e-10	cds-CBV42102.1	nqrD	0.608370702541106	669	HELO_2218
HELO_2219	15351.4212480353	-0.610124341916237	0.0908990119226574	-6.71211192521398	1.91827458188641e-11	2.75190279450569e-10	cds-CBV42103.1	nqrE	0.610032362459547	618	HELO_2219
HELO_2220	36493.6051824414	-0.668524493334605	0.0756115849474341	-8.84156169718397	9.4389859931974e-19	2.33563230050651e-17	cds-CBV42104.1	nqrF	0.609083536090835	1233	HELO_2220
HELO_2221	2239.82214746915	-0.875765316625936	0.115265447390482	-7.5978130172794	3.0117706817042e-14	5.80108102896434e-13	cds-CBV42105.1	HELO_2221	0.662745098039216	255	HELO_2221
HELO_2222	925.023269641337	-0.0867669391359688	0.11885460527853	-0.730025891151922	0.465374358659947	0.624552286562637	cds-CBV42106.1	HELO_2222	0.671264367816092	435	HELO_2222
HELO_2223	1995.67606429321	0.128530042298297	0.108120604618066	1.18876547862756	0.234531966021141	0.387526102620275	cds-CBV42107.1	HELO_2223	0.679012345679012	972	HELO_2223
HELO_2224	2145.0326852437	0.00919793927667897	0.14654752866149	0.0627642059930284	0.949954269126765	0.967942582608877	cds-CBV42108.1	HELO_2224	0.671794871794872	390	HELO_2224
HELO_2225	2546.62113876204	0.137028838052678	0.103602660481949	1.32263821619284	0.185955718938519	0.3262887614915	cds-CBV42109.1	holA	0.667610953729934	1059	HELO_2225
HELO_2226	1343.4150465636	0.0613260889646146	0.120880824113107	0.50732686027382	0.611925494982408	0.741599937294847	cds-CBV42110.1	lptE	0.666666666666667	492	HELO_2226
HELO_2227	17573.9854770776	0.111322628296759	0.0812086317773625	1.3708226066652	0.170430261917088	0.306178371965516	cds-CBV42111.1	leuS	0.655052264808362	2583	HELO_2227
HELO_2228	3298.27498363851	-0.210686995344507	0.103467544427153	-2.03626167520428	0.0417240860395902	0.103168965480825	cds-CBV42112.2	HELO_2228	0.636015325670498	522	HELO_2228
HELO_2229	537.600697039819	-0.181523194393135	0.130074323515516	-1.39553441053632	0.162854745616994	0.296975571620016	cds-CBV42113.1	HELO_2229	0.674869500372856	1341	HELO_2229
HELO_2230	2539.74618069911	0.312747028604269	0.856232099195112	0.365259640345488	0.714917602478651	0.811101295984814	cds-CBV42114.1	HELO_2230	0.604938271604938	1296	HELO_2230
HELO_2231	343.005498212813	0.142693353050291	0.165208219703645	0.86371824178154	0.387742690199722	0.550900134022237	cds-CBV42115.1	HELO_2231	0.680044593088071	897	HELO_2231
HELO_2232	11614.2931647833	0.208165586315418	0.100384309121748	2.07368649679057	0.0381084361056515	0.096193297392523	cds-CBV42116.2	leuC	0.670138888888889	1440	HELO_2232
HELO_2233	5316.28494188135	0.231054547072046	0.100826347763435	2.29160881255125	0.0219282265031857	0.0617700699324461	cds-CBV42117.1	leuD	0.618604651162791	645	HELO_2233
HELO_2234	10297.8417662491	0.290932297398387	0.0823170840384519	3.53428818327052	0.000408875009694341	0.00189893658519202	cds-CBV42118.2	leuB	0.671296296296296	1080	HELO_2234
HELO_2235	20787.9001462915	-0.0796868529112334	0.0867087381498846	-0.919017559377774	0.358086387784325	0.519552146831134	cds-CBV42119.1	asd	0.650494159928122	1113	HELO_2235
HELO_2236	2161.10083058638	-0.109205767937239	0.103000231576163	-1.06024779037985	0.289031884559067	0.449045870144471	cds-CBV42120.1	truA	0.686006825938567	879	HELO_2236
HELO_2237	897.393095878042	-0.0814223955999456	0.119838209350365	-0.679436016620498	0.496861635649675	0.65133833907672	cds-CBV42121.1	trpF	0.707165109034268	642	HELO_2237
HELO_2238	6652.85549006887	-0.0298335085424181	0.0779492945969036	-0.382729679552522	0.701920205891019	0.80280347434904	cds-CBV42122.1	trpB2	0.654320987654321	1215	HELO_2238
HELO_2239	4184.56153369708	0.0509181481295496	0.11179610923496	0.455455457958163	0.648781605235466	0.767936327426058	cds-CBV42123.1	trpA2	0.667910447761194	804	HELO_2239
HELO_2240	12707.2071201972	0.0492221024514709	0.0690155444204412	0.713203132204696	0.475720068369514	0.634418187164694	cds-CBV42124.1	accD	0.66090297790586	1041	HELO_2240
HELO_2241	5159.21435922261	-0.00804964293272526	0.0804042288728909	-0.100114671150578	0.920253287957423	0.947819552280338	cds-CBV42125.2	folC	0.688837920489297	1308	HELO_2241
HELO_2242	2240.52938353677	-0.0176316685601079	0.0941032421726861	-0.18736515504697	0.851374341012854	0.903618978094419	cds-CBV42126.1	HELO_2242	0.65954415954416	702	HELO_2242
HELO_2243	1608.7171913639	-0.0318963911841986	0.104829557529542	-0.304269062427454	0.760922913052938	0.841333553571253	cds-CBV42127.1	HELO_2243	0.664983164983165	594	HELO_2243
HELO_2244	8642.65233076198	0.138177607916474	0.0727522937746421	1.89928867871154	0.0575265305846672	0.135051896594198	cds-CBV42128.1	purF	0.617918313570487	1518	HELO_2244
HELO_2245	9366.96902782236	-0.0992822028138163	0.0696466005290153	-1.42551398143912	0.154008681484542	0.284672535568483	cds-CBV42129.1	metZ	0.659983291562239	1197	HELO_2245
HELO_2246	2084.92583420829	0.245036917111686	0.0948275801777299	2.58402583565275	0.00976544789072613	0.0315886148373679	cds-CBV42130.1	HELO_2246	0.645045045045045	555	HELO_2246
HELO_2247	2522.73321724561	-0.105483119903729	0.103765715066941	-1.01655079267445	0.309367172992522	0.470942873183249	cds-CBV42131.1	HELO_2247	0.617094017094017	585	HELO_2247
HELO_2248	1095.86768603363	-2.35985204317691	0.652350448683996	-3.61746059642866	0.000297507604900717	0.00143056848313962	cds-CBV42132.1	HELO_2248	0.613636363636364	792	HELO_2248
HELO_2249	2879.82810988764	0.365028653029896	0.671475054751769	0.543622060785028	0.586701575612093	0.726678239431858	cds-CBV42133.1	HELO_2249	0.614754098360656	1830	HELO_2249
HELO_2250	1162.36656508576	-0.225847334903701	0.109916428379956	-2.05471864608809	0.0399061878973096	0.099618539743652	cds-CBV42134.1	HELO_2250	0.644444444444444	1350	HELO_2250
HELO_2251	681.370379046184	0.359947034039716	0.15823384079938	2.27477910048384	0.0229191845738045	0.0638947662049321	cds-CBV42135.1	dadA	0.632539682539683	1260	HELO_2251
HELO_2252	36121.936272094	0.293555713574241	0.074925677844695	3.9179587294855	8.9301990653439e-05	0.000492953833130955	cds-CBV42136.1	phhC	0.658249158249158	1188	HELO_2252
HELO_2253	440.560743572026	0.34270322060609	0.233544281515366	1.46740146400691	0.142266876477774	0.2695834048405	cds-CBV42137.1	phhB	0.604719764011799	339	HELO_2253
HELO_2254	54.27315316822	-0.469142571512675	0.295880397201315	-1.58558179571955	0.11283420847597	0.22608192964498	cds-CBV42138.1	phhA	0.640192539109507	831	HELO_2254
HELO_2255	1278.26443432206	0.104339049153893	0.101213333712129	1.03088244727374	0.302595948789216	0.464495180024304	cds-CBV42139.2	phhR	0.65389527458493	1566	HELO_2255
HELO_2256	215.137215479444	0.369468085950586	0.160872867508447	2.29664636226608	0.0216389515773335	0.0613344864942814	cds-CBV42140.1	HELO_2256	0.647154471544715	615	HELO_2256
HELO_2259	555.335040041673	-0.534725472634274	0.130920138657127	-4.08436378176083	4.41977442714289e-05	0.000257883568124172	cds-CBV42143.1	cfa1	0.624131944444444	1152	HELO_2259
HELO_2260	352.187021677452	-0.186151618399913	0.153135506275827	-1.21560063323667	0.224137092821287	0.375407482541582	cds-CBV42144.1	HELO_2260	0.588996763754045	309	HELO_2260
HELO_2261	503.185071066448	-0.447906520870013	0.124538871496187	-3.5965198294231	0.000322503009566752	0.00154201015857728	cds-CBV42145.1	hpd	0.608537693006358	1101	HELO_2261
HELO_2262	7652.63055998414	0.175541343968987	0.0798403827058049	2.19865358882134	0.0279025633947528	0.075310262665774	cds-CBV42146.1	HELO_2262	0.639972621492129	1461	HELO_2262
HELO_2263	945.003109406532	-0.189456700630239	0.122121429936192	-1.55137964507318	0.120810730266427	0.237971165370823	cds-CBV42147.1	sirA1	0.66551724137931	870	HELO_2263
HELO_2264	4015.28122976462	-0.930134001842613	0.11596190075999	-8.02103100886333	1.04861250028762e-15	2.19431875060188e-14	cds-CBV42148.1	HELO_2264	0.626190476190476	420	HELO_2264
HELO_2265	335.355869009503	-0.215578724208668	0.142185118154674	-1.51618345862436	0.129472969511491	0.25224906128963	cds-CBV42149.1	HELO_2265	0.692139737991266	1374	HELO_2265
HELO_2266	229.45064475156	-0.12293061025664	0.16087566673569	-0.764134270589275	0.44478723141368	0.605067702444774	cds-CBV42150.1	HELO_2266	0.672699849170437	663	HELO_2266
HELO_2267	499.294255046801	-0.274778018026127	0.144415169312797	-1.90269498234614	0.0570803570598951	0.134638109749742	cds-CBV42151.1	HELO_2267	0.685	600	HELO_2267
HELO_2268	2668.17089900611	-0.561160820592425	0.0884702050337684	-6.34293568527657	2.25427557641154e-10	2.93922854001351e-09	cds-CBV42152.1	HELO_2268	0.643363728470111	987	HELO_2268
HELO_2269	177.26959263153	-0.493924947726925	0.183916597426441	-2.68559202724744	0.0072401433324566	0.0247669887961936	cds-CBV42153.1	HELO_2269	0.655629139072848	453	HELO_2269
HELO_2270	1465.95658990323	-0.538863314911121	0.117298877849844	-4.59393410055403	4.34966790543463e-06	3.0718817234614e-05	cds-CBV42154.1	HELO_2270	0.633922724296005	1527	HELO_2270
HELO_2271	55.2062719996377	0.678314856790341	0.297325331782717	2.28138938826124	0.0225254154207492	0.063148425955332	cds-CBV42155.1	HELO_2271	0.626515151515151	1320	HELO_2271
HELO_2272	24.278349820212	0.869367022894164	0.439432949305852	1.9783837881694	0.0478854272126005	NA	cds-CBV42156.1	HELO_2272	0.681023720349563	1602	HELO_2272
HELO_2273	15.5291264658121	0.649950042990729	0.555673969423438	1.1696607700827	0.242137511241321	NA	cds-CBV42157.1	HELO_2273	0.651555555555556	1125	HELO_2273
HELO_2274	16.7934737254994	0.0798480888392702	0.535076109573757	0.149227534944285	0.881374093504926	NA	cds-CBV42158.1	HELO_2274	0.651190476190476	840	HELO_2274
HELO_2275	22.7271466640415	0.227528430110971	0.448912266301886	0.506843869483313	0.612264372400248	NA	cds-CBV42159.1	HELO_2275	0.649499284692418	699	HELO_2275
HELO_2276	133.496269083672	0.0069511625816186	0.20746356851087	0.0335054613757615	0.973271510730605	0.982321341054057	cds-CBV42160.1	ureD	0.679012345679012	891	HELO_2276
HELO_2277	29.1872042627542	0.257744361337289	0.448057000108282	0.575249044820191	0.565122877573947	NA	cds-CBV42161.1	ureA	0.653465346534653	303	HELO_2277
HELO_2278	14.0695303084746	-0.269006129756006	0.657191810333515	-0.40932666160202	0.68229995204777	NA	cds-CBV42162.1	ureB	0.63963963963964	333	HELO_2278
HELO_2279	317.913359602495	0.10981895354783	0.158280818992532	0.69382351093983	0.487792896405119	0.642680885663953	cds-CBV42163.1	ureC	0.66087962962963	1728	HELO_2279
HELO_2280	31.349778191113	0.853408457308164	0.435713175124735	1.95864735341971	0.0501540998966737	0.121444570464088	cds-CBV42164.1	ureE	0.687763713080169	474	HELO_2280
HELO_2281	104.67080440294	0.251588668093622	0.236364725426914	1.0644086914374	0.287143598169595	0.446931495773612	cds-CBV42165.1	ureF	0.697101449275362	690	HELO_2281
HELO_2282	167.807102644439	0.0341062160802777	0.192590642296167	0.177091761435787	0.859436313071704	0.908439899163785	cds-CBV42166.1	ureG	0.639553429027113	627	HELO_2282
HELO_2283	149.242633945891	-0.140854638824273	0.214208482116475	-0.657558643021817	0.510821776832728	0.663481158414923	cds-CBV42167.1	ureJ	0.690355329949239	591	HELO_2283
HELO_2284	1627.15192488721	-0.123470251017501	0.105206361482541	-1.17360061955941	0.240555032937949	0.394142852421288	cds-CBV42168.1	HELO_2284	0.672097759674134	1473	HELO_2284
HELO_2285	330.310571452912	-0.161731331528952	0.154099674627534	-1.04952415973534	0.293936941763331	0.45425124384685	cds-CBV42169.1	HELO_2285	0.645161290322581	930	HELO_2285
HELO_2286	8358.68944452111	-0.40384999232793	0.0963436789979244	-4.19176428104464	2.76793504673561e-05	0.000169679924203141	cds-CBV42170.1	HELO_2286	0.653921568627451	1020	HELO_2286
HELO_2287	2235.32278577138	-0.042631502224606	0.106691610922896	-0.399576891339797	0.689468179714079	0.796082128484581	cds-CBV42171.1	apbC	0.645600991325898	807	HELO_2287
HELO_2288	2600.7590629278	0.122608369209185	0.100368843194989	1.22157798482334	0.221867258123124	0.372710607055198	cds-CBV42172.2	dcd	0.597883597883598	567	HELO_2288
HELO_2289	224.884762451021	-0.248697436860154	0.160073067194819	-1.55364947532038	0.12026805096139	0.237433260309329	cds-CBV42173.1	HELO_2289	0.591666666666667	360	HELO_2289
HELO_2290	469.427818270923	-0.355916677711742	0.167736937112238	-2.12187419085629	0.033848304305922	0.0876182152543213	cds-CBV42174.1	HELO_2290	0.624615384615385	1950	HELO_2290
HELO_2291	3110.00473745109	-0.165529224666385	0.0919329404152464	-1.80054313414447	0.0717749190848183	0.160287862778349	cds-CBV42175.1	purN	0.670748299319728	735	HELO_2291
HELO_2292	5938.11506007044	-0.215181550012351	0.104922283333385	-2.05086606177472	0.040279991997204	0.100403803581266	cds-CBV42176.1	purM	0.662942271880819	1074	HELO_2292
HELO_2293	2716.17999773279	-0.0567258117340522	0.102163342576705	-0.555246239045691	0.578726245540822	0.720807048173475	cds-CBV42177.1	HELO_2293	0.625	1080	HELO_2293
HELO_2294	1262.70681341334	-0.242606718157695	0.0989051107239453	-2.45292398321899	0.0141700279891143	0.0433541470064057	cds-CBV42178.1	hda	0.653846153846154	702	HELO_2294
HELO_2295	728.148678696986	-0.665901221235687	0.120252847278237	-5.53750897635669	3.0680397478968e-08	3.00596957958675e-07	cds-CBV42179.1	HELO_2295	0.647777777777778	900	HELO_2295
HELO_2296	1176.19169076752	0.0546449659817963	0.0928307645231895	0.588651469827611	0.556095099217455	0.701325292539871	cds-CBV42180.1	HELO_2296	0.683333333333333	540	HELO_2296
HELO_2297	72.4429022668524	0.185933019867759	0.279085300391865	0.666222906067391	0.505268633903284	0.658286190980835	cds-CBV42181.1	HELO_2297	0.610666666666667	375	HELO_2297
HELO_2298	2619.65131906489	-0.292237731026566	0.126571623364317	-2.30887242542038	0.0209506615446609	0.0596829770053786	cds-CBV42182.1	fumC	0.667391304347826	1380	HELO_2298
HELO_2299	1521.90050971504	-0.721280982278854	0.115698226892119	-6.23415761549574	4.54215585820263e-10	5.81053145634223e-09	cds-CBV42183.1	HELO_2299	0.649214659685864	573	HELO_2299
HELO_2300	432.910845678797	0.0727016588201551	0.125617451520318	0.578754448050526	0.562754871324097	0.706570005106922	cds-CBV42184.1	panE	0.686468646864686	909	HELO_2300
HELO_2301	1525.3176624738	0.275349770477827	0.106847384826714	2.57703799605758	0.00996509959974923	0.0320564826402942	cds-CBV42185.1	topB1	0.704218106995885	1944	HELO_2301
HELO_2302	936.045303582242	0.0644615353668012	0.10942490811091	0.589093803957914	0.555798349613704	0.7012119111241	cds-CBV42186.1	HELO_2302	0.693172690763052	1245	HELO_2302
HELO_2303	4878.13659978947	0.198783356297551	0.0871979757420741	2.27967856599721	0.0226267594480075	0.0632891760675166	cds-CBV42187.1	HELO_2303	0.684699453551913	1830	HELO_2303
HELO_2304	1104.988207891	-0.0883666139051557	0.0996563219038554	-0.886713579399493	0.375233125475564	0.538315825375439	cds-CBV42188.1	HELO_2304	0.654919236417034	1362	HELO_2304
HELO_2305	1417.35009877027	-0.451948690252196	0.120811858830912	-3.74092986090663	0.000183340684803205	0.000936031508257325	cds-CBV42189.1	rfaH	0.629834254143646	543	HELO_2305
HELO_2306	723.906208436884	-0.0189057531387612	0.103178601549377	-0.183233275648862	0.854614986143446	0.905923953416599	cds-CBV42190.1	slyD2	0.650887573964497	507	HELO_2306
HELO_2307	10187.3263098783	0.0337351289053962	0.0847972011973634	0.397833046716701	0.690753255821145	0.796782045168613	cds-CBV42191.1	proS	0.666085946573751	1722	HELO_2307
HELO_2308	372.816495066101	0.119506693758955	0.138810723251927	0.860932721617353	0.389275098538852	0.551920779609664	cds-CBV42192.1	HELO_2308	0.675526024363234	903	HELO_2308
HELO_2309	306.855653215912	-0.052232179253306	0.18297657933938	-0.285458278004133	0.775293064492577	0.849739246243076	cds-CBV42193.1	HELO_2309	0.666666666666667	597	HELO_2309
HELO_2310	429.125546049153	0.197635635891704	0.137721978065592	1.43503338150994	0.151277585405723	0.281157354454716	cds-CBV42194.1	HELO_2310	0.698492462311558	1194	HELO_2310
HELO_2311	1191.84777521553	-0.222615291179748	0.0952567369292621	-2.33700311763842	0.0194390219753524	0.0563769976123205	cds-CBV42195.1	HELO_2311	0.677083333333333	576	HELO_2311
HELO_2312	256.328447018033	-0.257978114788609	0.154093482768879	-1.67416629277919	0.0940979220271603	0.198008662738717	cds-CBV42196.1	amiD	0.67683615819209	885	HELO_2312
HELO_2313	286.657455687551	-0.176521565643088	0.174167623576657	-1.01351538258427	0.310814052408257	0.472069730136197	cds-CBV42197.1	HELO_2313	0.685483870967742	744	HELO_2313
HELO_2314	391.444540161633	-0.120013763286684	0.155615821936514	-0.771218259128212	0.440577573171031	0.601941860869684	cds-CBV42198.1	HELO_2314	0.677570093457944	642	HELO_2314
HELO_2315	449.477828024322	-0.375529992410656	0.157671739031223	-2.38172036864699	0.0172319770265265	0.0509741728795155	cds-CBV42199.1	HELO_2315	0.632739609838846	1179	HELO_2315
HELO_2316	783.686020406586	-0.336351546047438	0.122229618941139	-2.75180065978452	0.00592685861253171	0.0208423762411644	cds-CBV42200.1	HELO_2316	0.635933806146572	846	HELO_2316
HELO_2317	348.256426265816	-2.02955383881705	0.168710372174195	-12.0298106907234	2.47728132382671e-33	1.01180526358705e-31	cds-CBV42201.1	HELO_2317	0.699546485260771	882	HELO_2317
HELO_2318	2160.53394373748	-0.77911338239412	0.107073958161572	-7.27640404605624	3.4283576120761e-13	6.24845822846128e-12	cds-CBV42202.2	HELO_2318	0.672926447574335	639	HELO_2318
HELO_2319	717.086305095676	0.107172848400127	0.110001285343533	0.974287237330246	0.329913939786817	0.49204058771549	cds-CBV42203.1	ndpA	0.652610441767068	996	HELO_2319
HELO_2320	426.158472889434	-0.398174016405447	0.138293939488107	-2.87918630331366	0.0039870272688046	0.0148854872700965	cds-CBV42204.1	HELO_2320	0.611548556430446	762	HELO_2320
HELO_2321	1077.82902266207	-0.289702063186575	0.114762332840639	-2.52436540819417	0.0115907379220754	0.0363147888686097	cds-CBV42205.1	HELO_2321	0.640378548895899	951	HELO_2321
HELO_2322	107.581667515895	-0.839742313417866	0.221108325926981	-3.79787739741282	0.00014594047330924	0.0007670359759974	cds-CBV42206.1	gfa	0.626582278481013	474	HELO_2322
HELO_2323	3973.68672218526	0.504678764756291	0.0915724380431214	5.51125180830763	3.56290566595527e-08	3.42160062537914e-07	cds-CBV42207.1	nhaD2	0.625672043010753	1488	HELO_2323
HELO_2324	405.432427508686	-0.793023814062636	0.127833762766178	-6.20355528072159	5.52016371413293e-10	6.98259514586218e-09	cds-CBV42208.1	HELO_2324	0.643552311435523	822	HELO_2324
HELO_2325	43.9659968373778	-0.999607405161268	0.340003535222762	-2.9399912106983	0.00328221557184524	0.0125725545633394	cds-CBV42209.1	HELO_2325	0.633986928104575	459	HELO_2325
HELO_2326	287.039590949585	-0.144460037135793	0.159885466026377	-0.903522006884363	0.366248913855918	0.528944771547687	cds-CBV42210.2	HELO_2326	0.670079635949943	879	HELO_2326
HELO_2327	761.065633214991	-0.0523667243793976	0.134362416322198	-0.389742353649127	0.696727074475325	0.799613973594548	cds-CBV42211.1	HELO_2327	0.67000835421888	1197	HELO_2327
HELO_2328	280.716402488788	-0.734975893529212	0.162298737563836	-4.52853734145732	5.93933861329174e-06	4.07578095122651e-05	cds-CBV42212.1	HELO_2328	0.643312101910828	471	HELO_2328
HELO_2329	5047.15194808872	-0.129532570758896	0.0930008678935204	-1.39281034352499	0.163677149731728	0.297834427048072	cds-CBV42213.1	ugd1	0.621923937360179	1341	HELO_2329
HELO_2330	1515.67400912734	-0.434628705355165	0.109491264945314	-3.96952857903544	7.20149693441673e-05	0.000406884576794545	cds-CBV42214.1	HELO_2330	0.676549865229111	1113	HELO_2330
HELO_2331	1960.66446287227	-0.0849123007283598	0.0969656114261958	-0.875694996189342	0.381195866319751	0.544040925270249	cds-CBV42215.1	HELO_2331	0.662491301322199	1437	HELO_2331
HELO_2332	197.790784071107	-0.312926187442223	0.166184008939093	-1.88301022125969	0.0596989827890145	0.13928393093927	cds-CBV42216.1	HELO_2332	0.620811287477954	567	HELO_2332
HELO_2333	393.313841856964	0.0329316153077486	0.153141784639821	0.215040038779759	0.829736102261885	0.888839047162674	cds-CBV42217.1	HELO_2333	0.653530377668309	609	HELO_2333
HELO_2334	217.407658918719	-0.383732371519168	0.160076893270312	-2.39717528045214	0.0165220180342871	0.0493912179331863	cds-CBV42218.1	bcdA	0.647773279352227	741	HELO_2334
HELO_2335	162.648001872178	-0.174867354483167	0.194039935493914	-0.90119260263644	0.367485923388919	0.529623304056403	cds-CBV42219.1	HELO_2335	0.606280193236715	414	HELO_2335
HELO_2336	190.335492819563	0.0674549331221491	0.226805787979242	0.297412750014663	0.766151410744488	0.843264052735004	cds-CBV42220.1	HELO_2336	0.634199134199134	462	HELO_2336
HELO_2337	2888.45344588837	-0.160706165891722	0.103380645723242	-1.55450920979875	0.120063001549243	0.23738586022019	cds-CBV42221.1	HELO_2337	0.684380032206119	1242	HELO_2337
HELO_2338	731.061648187633	-0.429118631651157	0.123952820699994	-3.4619513233165	0.000536274137324426	0.00242719536118799	cds-CBV42222.1	HELO_2338	0.603286384976526	426	HELO_2338
HELO_2340	4826.54878988336	-0.132863554537617	0.0898348510336825	-1.47897562036143	0.139146830771249	0.26530245012066	cds-CBV42224.2	pyrC	0.65530303030303	1056	HELO_2340
HELO_2341	4479.74130831409	-0.071892955592695	0.0785112302769087	-0.915702827979245	0.359822781363423	0.521281721718805	cds-CBV42225.1	pfs	0.647773279352227	741	HELO_2341
HELO_2343	4186.39182540824	-0.158314154335068	0.0908278481073371	-1.74301337787919	0.0813312780357105	0.175389969809834	cds-CBV42227.2	luxS	0.619354838709677	465	HELO_2343
HELO_2344	2678.41663249519	-0.0294588498851547	0.100266217718824	-0.293806334330531	0.768905894514935	0.845198113620502	cds-CBV42228.1	folD	0.671312427409988	861	HELO_2344
HELO_2345	40705.0582492936	0.146024490873057	0.128110436122456	1.13983290739466	0.25435592113857	0.410212451312917	cds-CBV42229.1	tig	0.62905604719764	1356	HELO_2345
HELO_2346	9692.01548747784	0.242253617118018	0.0905196136116117	2.67625553681045	0.00744498568309532	0.0253156320150724	cds-CBV42230.1	clpP	0.610305958132045	621	HELO_2346
HELO_2347	24825.7995694396	0.203904846336202	0.0788618342130871	2.58559604111217	0.00972107861716049	0.0315671385482238	cds-CBV42231.1	clpX	0.620500782472613	1278	HELO_2347
HELO_2348	25089.6916069246	0.317985605737354	0.101736626227854	3.1255764765108	0.00177456921365571	0.00722183629566971	cds-CBV42232.1	lon1	0.619344126193441	2409	HELO_2348
HELO_2349	7727.1680098769	-0.00530524034146924	0.183967282670694	-0.0288379556650068	0.976993829215394	0.984837669057445	cds-CBV42233.1	hupB1	0.611721611721612	273	HELO_2349
HELO_2350	13131.0503251153	0.328678897899911	0.0724694994130676	4.53541007681701	5.74916698025105e-06	3.9532811486919e-05	cds-CBV42234.1	HELO_2350	0.653508771929825	1824	HELO_2350
HELO_2351	785.9756643209	-0.130739826564763	0.109851915122105	-1.19014608365671	0.23398898017061	0.387315743544124	cds-CBV42235.2	HELO_2351	0.661821705426357	1032	HELO_2351
HELO_2352	180.77065161986	-0.135164367093529	0.170217600332585	-0.794068103588783	0.427155785211593	0.589120468619731	cds-CBV42236.1	HELO_2352	0.651804670912951	471	HELO_2352
HELO_2353	287.829716830841	-0.272225272686732	0.153234346816305	-1.77652907682031	0.0756457537511909	0.165980003376399	cds-CBV42237.1	HELO_2353	0.656338028169014	1065	HELO_2353
HELO_2354	3343.93417610197	-0.035562229642741	0.0946032365662585	-0.375909228198909	0.706984379739246	0.807505743704867	cds-CBV42238.1	lpxH	0.684967320261438	765	HELO_2354
HELO_2355	4184.37464567048	0.113697967704708	0.0797998551604386	1.42478914875367	0.154218159967555	0.284904393618534	cds-CBV42239.1	ppiB	0.603174603174603	504	HELO_2355
HELO_2356	11900.9680809907	-0.0209268809213088	0.110510411739013	-0.189365694978412	0.84980620943996	0.902237096774652	cds-CBV42240.1	glnS	0.632081097197376	1677	HELO_2356
HELO_2357	8237.02138781958	0.134736911590992	0.0813573510504155	1.6561123223825	0.0976990743794526	0.203065519403032	cds-CBV42241.1	cysS	0.644586894586895	1404	HELO_2357
HELO_2358	152.14239986883	-1.10151425967781	0.312040922952871	-3.53003141143821	0.000415510332118223	0.00192428965284259	cds-CBV42242.1	HELO_2358	0.629213483146067	267	HELO_2358
HELO_2359	131.080746531441	0.29295456301334	0.206355765680327	1.41965775488515	0.155707342491125	0.287186012538037	cds-CBV42243.1	HELO_2359	0.655448717948718	624	HELO_2359
HELO_2360	453.300300296641	0.468494619211782	0.151479864820218	3.09278477220593	0.0019828788645583	0.00800233256053886	cds-CBV42244.1	HELO_2360	0.659817351598174	876	HELO_2360
HELO_2361	407.002058860655	0.408175512799739	0.156255555590734	2.61223040202702	0.00899536085661045	0.0296636899843477	cds-CBV42245.1	HELO_2361	0.67156862745098	816	HELO_2361
HELO_2362	579.509921762829	0.148806777330642	0.119677392672956	1.2433992252596	0.213720755646963	0.361714109657117	cds-CBV42246.1	HELO_2362	0.633074935400517	774	HELO_2362
HELO_2363	266.412166777131	0.297064106989875	0.14500369231178	2.04866581156528	0.0404948044768857	0.100717085235981	cds-CBV42247.1	HELO_2363	0.659751037344398	723	HELO_2363
HELO_2364	280.393120379581	0.124673128002772	0.16484793858137	0.756291701768734	0.449474322299891	0.609886013531981	cds-CBV42248.1	HELO_2364	0.66025641025641	780	HELO_2364
HELO_2365	150.400352371206	-0.223613717193212	0.206418108672395	-1.08330474797687	0.278673178541478	0.437564648103572	cds-CBV42249.1	HELO_2365	0.692307692307692	975	HELO_2365
HELO_2366	1872.16191097473	-0.3373078619215	0.0877168400647539	-3.84541738704329	0.000120347407142629	0.000643497965636454	cds-CBV42250.1	osmX	0.661290322580645	930	HELO_2366
HELO_2367	737.678078644063	-0.347191730041759	0.102939340605243	-3.37277981382442	0.000744134337668044	0.0032889379461469	cds-CBV42251.1	osmW	0.692373607540703	1167	HELO_2367
HELO_2368	534.996193221346	-0.444234958962521	0.123081362902375	-3.60927884195496	0.000307049420685089	0.00147227374274745	cds-CBV42252.1	osmV	0.657262277951933	957	HELO_2368
HELO_2369	155.141491783959	-0.48478554152088	0.195117432919826	-2.48458343401883	0.0129703110188348	0.040187770096547	cds-CBV42253.1	osmY	0.676075268817204	744	HELO_2369
HELO_2370	495.466675796764	-0.0797247204545117	0.135152079776299	-0.589888964982786	0.555265092751914	0.700821384050616	cds-CBV42254.1	bkdA1	0.652777777777778	1224	HELO_2370
HELO_2371	313.555845176322	-0.265583874825575	0.148124867104215	-1.79297291547084	0.0729772549539358	0.162280844697147	cds-CBV42255.1	bkdA2	0.640081799591002	978	HELO_2371
HELO_2372	658.979699978781	-0.524708635861212	0.122155974380377	-4.29539888263952	1.74379507911107e-05	0.000110909293024137	cds-CBV42256.1	bkdB	0.671614100185529	1617	HELO_2372
HELO_2373	44.6485714681728	-0.537439636690832	0.381303372025282	-1.40948041932133	0.158693159340382	0.291424599222046	cds-CBV42257.1	HELO_2373	0.57843137254902	306	HELO_2373
HELO_2374	163.740072223545	-0.832553409391337	0.202534261743284	-4.11067935975501	3.9449670354504e-05	0.000233801368010085	cds-CBV42258.2	HELO_2374	0.660204631125471	1857	HELO_2374
HELO_2375	579.410084316093	0.0166968758526267	0.141052091405001	0.118373826905446	0.905771463055769	0.93872371132958	cds-CBV42259.1	HELO_2375	0.668794326241135	1410	HELO_2375
HELO_2376	7167.6443908533	0.111166929469368	0.080783127484679	1.37611569310004	0.168785817721577	0.30467727480093	cds-CBV42260.1	HELO_2376	0.655256723716381	3681	HELO_2376
HELO_2377	606.767850056724	0.231512218435889	0.113416066036437	2.0412647566308	0.0412245181514299	0.10223197990735	cds-CBV42261.1	HELO_2377	0.647527910685805	627	HELO_2377
HELO_2378	1904.96353854636	0.123106798375723	0.0876616246659115	1.40434082581628	0.160217382637713	0.293905263604895	cds-CBV42262.1	HELO_2378	0.655394524959742	1242	HELO_2378
HELO_2379	1365.78791816325	-0.0348502303563666	0.0990366309458447	-0.351892325329841	0.724919015059321	0.817795494526156	cds-CBV42263.1	HELO_2379	0.670483460559796	786	HELO_2379
HELO_2380	1061.13161745237	-0.11838303222001	0.0979529239950348	-1.20857068264762	0.22682782534323	0.378274734332751	cds-CBV42264.1	HELO_2380	0.673640167364017	717	HELO_2380
HELO_2381	1077.87273123307	-0.333585713742071	0.0935916378764965	-3.56426836105028	0.00036487250789696	0.00172753882928868	cds-CBV42265.1	HELO_2381	0.677316293929712	939	HELO_2381
HELO_2382	90.3097692803855	0.00104162126801838	0.230935521940692	0.00451044195914515	0.996401200200787	0.997872989270508	cds-CBV42266.1	HELO_2382	0.62037037037037	216	HELO_2382
HELO_2383	847.328054738106	-0.213920456240608	0.130007108362987	-1.64545199823482	0.099876633916838	0.205824795731356	cds-CBV42267.1	csiR	0.633187772925764	687	HELO_2383
HELO_2384	57.6755810392344	-0.0493708759978634	0.313906981229247	-0.157278681106515	0.875025221157478	0.919918437978971	cds-CBV42268.1	HELO_2384	0.648473034437947	1539	HELO_2384
HELO_2385	4762.86979245934	0.323783529682684	0.333025685712251	0.972247918325577	0.330927226967236	0.493117933810518	cds-CBV42269.1	HELO_2385	0.612244897959184	1764	HELO_2385
HELO_2386	11805.8611623153	0.207409811292667	0.398317601310709	0.520714652353203	0.60256556568836	0.738315071134755	cds-CBV42270.1	cysQ	0.609452736318408	804	HELO_2386
HELO_2387	35204.9113533544	0.113920523444418	0.220242639981811	0.517250081336774	0.604981595824528	0.739476701224063	cds-CBV42271.1	cysD2	0.58982683982684	924	HELO_2387
HELO_2388	3068.05591409284	0.296523803013762	0.194409237586208	1.525255727019	0.127195325819285	0.248956209311419	cds-CBV42272.1	HELO_2388	0.497175141242938	354	HELO_2388
HELO_2389	53278.7252509276	0.154514465057619	0.326528412848595	0.473203736574263	0.636067832203714	0.760052855541273	cds-CBV42273.1	cysNC2	0.610240334378265	1914	HELO_2389
HELO_2390	5616.67996580534	-0.013150073502972	0.394776187407162	-0.0333101993545758	0.973427220365675	0.982321341054057	cds-CBV42274.1	HELO_2390	0.634920634920635	441	HELO_2390
HELO_2391	20309.9456283988	0.205198474243594	0.21196960777591	0.968056111423883	0.333016347167941	0.494925654054941	cds-CBV42275.1	kpsD	0.617200674536256	1779	HELO_2391
HELO_2392	4107.89297656685	0.201398521390589	0.156463544981748	1.287191348081	0.198027602128683	0.34373454747375	cds-CBV42276.1	HELO_2392	0.498154981549816	813	HELO_2392
HELO_2393	4451.72706859924	0.421940034301575	0.169361630427895	2.49135552861375	0.0127256709052429	0.039578004008049	cds-CBV42277.1	HELO_2393	0.53030303030303	1056	HELO_2393
HELO_2394	4917.93898307947	0.489975548764233	0.158056626069126	3.10000005029807	0.00193520609780738	0.00782857836702508	cds-CBV42278.1	HELO_2394	0.528162511542013	1083	HELO_2394
HELO_2395	2443.49235919726	0.342995069811354	0.183086977069097	1.87339960111913	0.0610132250634674	0.141280623610078	cds-CBV42279.1	HELO_2395	0.53015873015873	945	HELO_2395
HELO_2396	2461.20883846932	0.180457603499651	0.460856069172394	0.391570417687494	0.695375649155604	0.799006512279695	cds-CBV42280.1	rffG	0.450094161958569	1062	HELO_2396
HELO_2397	3934.54017883712	0.119598201867809	0.413330325553974	0.289352593975569	0.772311568539784	0.847842039297236	cds-CBV42281.1	rmlA	0.448545861297539	894	HELO_2397
HELO_2398	6872.66927982541	0.042858120540035	0.32596173791159	0.131482059258315	0.895393977999424	0.93326314958584	cds-CBV42282.1	galE2	0.558558558558559	999	HELO_2398
HELO_2399	8148.467172868	0.17793926733268	0.181055764487031	0.982787086822777	0.325712238601881	0.487680428360783	cds-CBV42283.1	HELO_2399	0.581709145427286	2001	HELO_2399
HELO_2400	1901.42303946046	0.265681602893296	0.207182714367991	1.28235409842831	0.199718458471162	0.345431415416958	cds-CBV42284.1	HELO_2400	0.614035087719298	1026	HELO_2400
HELO_2401	1550.75008354338	0.0831638236074686	0.170700207387476	0.487192282190339	0.626122074145339	0.752145227268852	cds-CBV42285.1	HELO_2401	0.545197740112994	708	HELO_2401
HELO_2402	10332.0393533488	0.782516962938152	0.641141680022643	1.22050552525382	0.22227329628087	0.373207763443362	cds-CBV42286.1	HELO_2402	0.603034134007585	2373	HELO_2402
HELO_2403	142310.535871126	0.877346270019788	2.39237279945616	0.366726402431606	0.713823110364774	0.810925198482037	cds-CBV42287.1	HELO_2403	0.574346405228758	1224	HELO_2403
HELO_2404	1080.39703167352	-0.466465319212201	0.122053635899989	-3.82180600989573	0.000132477888512902	0.000700624090575253	cds-CBV42288.1	mntP	0.642361111111111	576	HELO_2404
HELO_2405	312.302259413369	-0.306115511740835	0.1457701810625	-2.09998718194351	0.0357299687092446	0.0913458476050823	cds-CBV42289.1	HELO_2405	0.66006600660066	909	HELO_2405
HELO_2406	434.895769578387	-0.166010617158641	0.136892974180269	-1.21270370632775	0.225243122299801	0.376330302906025	cds-CBV42290.2	HELO_2406	0.670133729569094	2019	HELO_2406
HELO_2407	2820.06659981902	0.196797877276561	0.0906273817692589	2.17150571311457	0.0298929657597066	0.0794178322299416	cds-CBV42291.1	wcbT	0.674174174174174	1332	HELO_2407
HELO_2408	1422.23785062382	0.365528723464137	0.130339001942221	2.80444623648549	0.00504030928477316	0.0181579686242094	cds-CBV42292.1	wcbQ	0.66031746031746	1575	HELO_2408
HELO_2409	816.720294758027	0.236325924210495	0.149435876568152	1.58145372876851	0.113774330793542	0.227548661587084	cds-CBV42293.1	wcbP	0.691503267973856	765	HELO_2409
HELO_2410	1534.38585632088	0.386069163935189	0.167158879983287	2.30959410576207	0.0209106362386345	0.0596190553818092	cds-CBV42294.2	wcbO	0.632768361581921	1239	HELO_2410
HELO_2411	2813.45220748316	0.243599207476184	0.161647346431717	1.5069793154884	0.13181595920681	0.255862956575028	cds-CBV42295.1	wcbA	0.66531348669373	2217	HELO_2411
HELO_2412	60.2224404222043	1.5638320119348	1.00088389089621	1.56245097574158	0.118181786324715	0.234514838599162	cds-CBV42296.1	HELO_2412	0.625730994152047	171	HELO_2412
HELO_2413	270.596939927374	1.03010456434253	0.886597358935176	1.16186288393608	0.245291165707529	0.398818729855408	cds-CBV42297.1	hmuR	0.661194029850746	2010	HELO_2413
HELO_2414	160.423365869376	0.613682546966521	0.666024504401776	0.921411363862252	0.356835698010828	0.518338697114666	cds-CBV42298.1	hmuS	0.686496694995279	1059	HELO_2414
HELO_2415	86.4886176440233	0.271576137770425	0.457298974868526	0.593869990302304	0.552599072109956	0.699518616300505	cds-CBV42299.1	hmuT	0.685682326621924	894	HELO_2415
HELO_2416	111.853280994778	0.49681769565997	0.446630045413897	1.11236962394584	0.265979259527121	0.422723717673202	cds-CBV42300.1	hmuU	0.692753623188406	1035	HELO_2416
HELO_2417	56.7092502100671	0.0444784030328939	0.516376568875718	0.0861355950556289	0.931358627999491	0.955890326647979	cds-CBV42301.1	hmuV	0.675889328063241	759	HELO_2417
HELO_2418	2676.80272570242	0.370273287525556	0.114085973353522	3.24556364504319	0.00117218359203797	0.00497957691354475	cds-CBV42302.1	HELO_2418	0.616666666666667	840	HELO_2418
HELO_2419	404.899210044946	-0.544724783254562	0.135963072938748	-4.00641712106613	6.16467425146173e-05	0.00035039211394173	cds-CBV42303.1	HELO_2419	0.662698412698413	504	HELO_2419
HELO_2420	8727.99342985617	0.125190637310208	0.086035678994739	1.45510140412635	0.145641190522397	0.273986479395629	cds-CBV42304.1	prfC	0.627044025157233	1590	HELO_2420
HELO_2421	1872.57934916653	-0.524018179615659	0.119012414147699	-4.40305478523722	1.06737198171259e-05	6.99882208511734e-05	cds-CBV42305.1	HELO_2421	0.63339275103981	1683	HELO_2421
HELO_2422	484.867193925096	-0.0458714843015865	0.132747303256891	-0.345554924101294	0.729677226632659	0.820161073701828	cds-CBV42306.1	HELO_2422	0.605664488017429	459	HELO_2422
HELO_2423	1176.2871764362	-1.02700387253387	0.110560577807642	-9.28906028621428	1.55656481933047e-20	4.12246463869554e-19	cds-CBV42307.1	HELO_2423	0.653813196229649	1167	HELO_2423
HELO_2424	1730.06120879736	-1.44739704754223	0.101670907518746	-14.2360984362745	5.46966799626588e-46	2.40807461134303e-44	cds-CBV42308.1	HELO_2424	0.668430335097002	1134	HELO_2424
HELO_2425	1402.11593051985	-1.73206274635287	0.101730762702574	-17.0259486937774	5.27308850101103e-65	3.13610000323288e-63	cds-CBV42309.1	mmsB	0.665559246954596	903	HELO_2425
HELO_2426	1485.5971537071	-0.731752276380771	0.105877469996998	-6.91131244826229	4.80190095411884e-12	7.66771522501253e-11	cds-CBV42310.1	gcdH	0.653130287648054	1182	HELO_2426
HELO_2427	647.034745651934	-0.607557701620543	0.115421035973657	-5.26383857583126	1.41078331265119e-07	1.24222218958118e-06	cds-CBV42311.1	HELO_2427	0.674958540630182	1206	HELO_2427
HELO_2428	391.968556844092	0.191745559551757	0.549227708384814	0.349118510636778	0.727000340372182	0.819368976618735	cds-CBV42312.1	HELO_2428	0.701465201465201	1092	HELO_2428
HELO_2429	498.009964559958	0.240746920123614	0.512013328689791	0.470196587928033	0.638214571681404	0.761008581779796	cds-CBV42313.1	HELO_2429	0.670576735092864	1023	HELO_2429
HELO_2430	1018.69796989606	0.43603928196989	0.510942859275513	0.853401264063397	0.393436820755336	0.555729509316912	cds-CBV42314.1	HELO_2430	0.680141843971631	1410	HELO_2430
HELO_2431	3845.78525596898	0.315416910207407	0.630876529184289	0.49996615124553	0.617098911599264	0.746015878523196	cds-CBV42315.1	HELO_2431	0.654984423676013	1284	HELO_2431
HELO_2432	1351.26764203972	-0.0723295487130929	0.130287442079248	-0.555153647648545	0.578789570616599	0.720807048173475	cds-CBV42316.2	ppsR	0.630695443645084	834	HELO_2432
HELO_2433	22677.5957979184	-2.74689799360429	0.0903704054898667	-30.395990575834	6.20571620146538e-203	7.01245930765588e-201	cds-CBV42317.1	ppsA	0.648124736620312	2373	HELO_2433
HELO_2434	468.579590816093	-1.19086334672782	0.131565068979453	-9.05151615064182	1.40996806358137e-19	3.56700875786629e-18	cds-CBV42318.1	HELO_2434	0.696774193548387	465	HELO_2434
HELO_2435	1230.29624057399	-0.691836159475386	0.119929591151892	-5.76868605012728	7.98919795406765e-09	8.5167864982042e-08	cds-CBV42319.1	HELO_2435	0.6704	1875	HELO_2435
HELO_2436	2904.55762780178	-0.553143425880485	0.0938772580489826	-5.89219835960558	3.81091321226482e-09	4.22189404888161e-08	cds-CBV42320.1	HELO_2436	0.652263374485597	486	HELO_2436
HELO_2437	96129.299989544	-1.16977576670858	0.0780795309138276	-14.9818493146379	9.64942057327075e-51	4.54326885324831e-49	cds-CBV42321.1	acnB	0.657834101382488	2604	HELO_2437
HELO_2438	762.688814340781	0.186771146821735	0.133221699127623	1.40195739916824	0.160927968409102	0.294730314914563	cds-CBV42322.1	HELO_2438	0.702460850111857	447	HELO_2438
HELO_2439	1300.36215691422	0.0525056421406271	0.100973121174778	0.519996228003519	0.603066204121574	0.738315071134755	cds-CBV42323.1	miaE	0.62200956937799	627	HELO_2439
HELO_2440	19570.6531084326	-0.192196966812887	0.0809055571881437	-2.37557188273159	0.0175217791701044	0.0516062826990913	cds-CBV42324.1	HELO_2440	0.671018945212494	3906	HELO_2440
HELO_2441	53.8192448086796	0.415808436869099	0.386614593655983	1.07551148790594	0.28214579172497	0.441499040396474	cds-CBV42325.1	HELO_2441	0.67037037037037	270	HELO_2441
HELO_2442	742.360772431033	0.54964188148023	0.125518872088407	4.37895809877177	1.19248054889521e-05	7.80407154585862e-05	cds-CBV42326.1	queD	0.673758865248227	846	HELO_2442
HELO_2443	389.908963401298	0.781348824791533	0.162748794962082	4.80094998536595	1.57914708651227e-06	1.20842181112339e-05	cds-CBV42327.1	queE	0.682170542635659	645	HELO_2443
HELO_2444	804.786658844682	0.672532956164004	0.15927355921381	4.22250221244313	2.4160502659366e-05	0.000150007516511449	cds-CBV42328.1	queC	0.642118863049096	774	HELO_2444
HELO_2445	5706.75956849737	-0.00510337462833347	0.0956556007822886	-0.0533515506316113	0.957451807190245	0.971203359178615	cds-CBV42329.1	HELO_2445	0.64968152866242	1413	HELO_2445
HELO_2446	1338.8124767063	-0.225975018847182	0.0976782774347495	-2.31346236626804	0.0206972315807632	0.0591598777898711	cds-CBV42330.1	HELO_2446	0.615571776155718	411	HELO_2446
HELO_2447	137.004074278161	-0.870765358879514	0.225863632230325	-3.85527032520024	0.000115601817720653	0.000622047876306373	cds-CBV42331.1	HELO_2447	0.628205128205128	234	HELO_2447
HELO_2448	1153.43606813331	0.166616139974882	0.118890176932994	1.40142898490922	0.161085829790312	0.29486013120365	cds-CBV42332.1	ansA	0.702247191011236	1068	HELO_2448
HELO_2449	2151.96138135857	0.386915613557007	0.103052610764198	3.75454450583824	0.000173656988031149	0.000890616020311039	cds-CBV42333.1	HELO_2449	0.701709401709402	1170	HELO_2449
HELO_2450	2433.09707603953	0.271922603424281	0.125053012500778	2.17445863947171	0.0296707083588659	0.0791374518776989	cds-CBV42334.1	HELO_2450	0.636726546906188	501	HELO_2450
HELO_2451	6835.68061577889	0.401755217140497	0.0982231714445349	4.09022851972726	4.30948373757785e-05	0.000252676491604465	cds-CBV42335.1	rhlE	0.680491551459293	1302	HELO_2451
HELO_2452	756.235027309357	-0.250851737199008	0.120330646315805	-2.08468702595226	0.037097719100317	0.0942738139056031	cds-CBV42336.1	HELO_2452	0.703891708967851	591	HELO_2452
HELO_2453	1504.60600466598	-0.0460798444247118	0.0890171083240758	-0.517651553642402	0.604701405382543	0.739476701224063	cds-CBV42337.1	pqiB	0.649373881932022	1677	HELO_2453
HELO_2454	1654.03268511427	-0.243552380044989	0.139468463160899	-1.74628998215899	0.0807605757378696	0.174464373554127	cds-CBV42338.2	HELO_2454	0.674140508221226	1338	HELO_2454
HELO_2455	1644.80959498987	-0.400630609485813	0.107224483856255	-3.73637246902394	0.000186694066823453	0.000949666937435441	cds-CBV42339.1	HELO_2455	0.633130081300813	984	HELO_2455
HELO_2456	4018.06046178993	-1.85784994973569	0.11514699134299	-16.134593948718	1.4576306801938e-58	7.60210462439533e-57	cds-CBV42340.1	cydA	0.628450106157112	1413	HELO_2456
HELO_2457	1693.40610607589	-1.92029240055833	0.105806292310845	-18.1491323305873	1.30445105351471e-73	8.6707628851272e-72	cds-CBV42341.1	cydB	0.640796019900498	1005	HELO_2457
HELO_2458	1323.93279885073	-1.52961325744729	0.0956996179448028	-15.9834834275884	1.66571600277547e-57	8.42802574538634e-56	cds-CBV42342.1	cydD	0.678925861062464	1713	HELO_2458
HELO_2459	1062.10231416859	-1.17921270702187	0.118941429586412	-9.91423014774818	3.61028902378827e-23	1.07358594654756e-21	cds-CBV42343.2	cydC	0.68270332187858	1746	HELO_2459
HELO_2460	1863.27908129346	-0.402109883673091	0.10277594352743	-3.91249031506842	9.13492028335324e-05	0.000499473867105927	cds-CBV42344.1	HELO_2460	0.656626506024096	996	HELO_2460
HELO_2461	408.005390111055	-0.126236795466446	0.134357276992095	-0.939560538085876	0.347443025967921	0.509123660350486	cds-CBV42345.1	fhs	0.674074074074074	1755	HELO_2461
HELO_2462	550.926663235717	0.247874459748132	0.127877698577485	1.93837129151913	0.0525779403258378	0.126007567977611	cds-CBV42346.1	HELO_2462	0.651245551601424	843	HELO_2462
HELO_2463	1080.59851815587	0.610362139921138	0.116094924266881	5.25744035560095	1.46074247232955e-07	1.27956511142046e-06	cds-CBV42347.1	guaD	0.677753141167775	1353	HELO_2463
HELO_2464	298.595429515325	0.574881683175332	0.146106350446153	3.93467964547649	8.33077383109456e-05	0.000465260680187983	cds-CBV42348.1	HELO_2464	0.713151927437642	882	HELO_2464
HELO_2465	1567.95822428453	0.762950763144338	0.129654181020763	5.88450566836837	3.99245456712354e-09	4.39429252680156e-08	cds-CBV42349.1	xdhB	0.675308641975309	2430	HELO_2465
HELO_2466	1425.26341400909	-0.536311383747587	0.476010831176562	-1.12667895060703	0.259878245249015	0.416148914215474	cds-CBV42350.1	xdhA	0.689243027888446	1506	HELO_2466
HELO_2467	1383.18807348985	-0.195935595982425	0.0928931829275464	-2.10925699612691	0.0349224045786948	0.0896191911595574	cds-CBV42351.1	HELO_2467	0.646879756468798	657	HELO_2467
HELO_2468	475.399490061032	1.23320601342536	0.204990335945225	6.01592269088669	1.78864924416803e-09	2.12755120622092e-08	cds-CBV42352.1	HELO_2468	0.646288209606987	1374	HELO_2468
HELO_2469	2400.15203933255	-0.614171591659954	0.101998567706088	-6.02137466704148	1.72941911869029e-09	2.07163632945586e-08	cds-CBV42353.2	HELO_2469	0.695848746403617	2433	HELO_2469
HELO_2470	663.098698742742	-0.313536618455029	0.118957708063789	-2.63569821206458	0.00839643708971234	0.0280156709981544	cds-CBV42354.1	HELO_2470	0.66887417218543	453	HELO_2470
HELO_2471	775.543745860696	0.0699932168040891	0.175966111028816	0.397765321941037	0.69080318165729	0.796782045168613	cds-CBV42355.1	HELO_2471	0.548850574712644	348	HELO_2471
HELO_2472	597.178872061208	-0.563438810679266	0.122477377302737	-4.60035006535589	4.21781519661304e-06	2.98505083852154e-05	cds-CBV42356.1	HELO_2472	0.626068376068376	468	HELO_2472
HELO_2473	658.04141712739	-0.453887163847321	0.140196105644795	-3.23751620460345	0.00120575091699243	0.00509662794090317	cds-CBV42357.1	HELO_2473	0.59412780656304	579	HELO_2473
HELO_2474	3304.58752369194	0.274749577392109	0.0875359815140538	3.13870448060262	0.00169696491127508	0.00692263664166369	cds-CBV42358.1	HELO_2474	0.648689138576779	1335	HELO_2474
HELO_2475	1801.99001511609	-0.191255663558954	0.102079392673993	-1.87359719282186	0.0609859652570773	0.141280623610078	cds-CBV42359.2	hutH	0.669265756985055	1539	HELO_2475
HELO_2476	510.741390143522	-1.1064107451475	0.128023496661846	-8.64224750922024	5.51178636180749e-18	1.27979149085804e-16	cds-CBV42360.1	hutU	0.661904761904762	1680	HELO_2476
HELO_2477	71.3249878260856	-0.819473643235168	0.308159619533236	-2.65925056785964	0.00783146951819979	0.0264165986733306	cds-CBV42361.1	hutG	0.711252653927813	942	HELO_2477
HELO_2478	125.755531978798	-0.623459941406593	0.236590672854729	-2.63518393977182	0.00840916995868535	0.0280305665289512	cds-CBV42362.1	hutI	0.684596577017115	1227	HELO_2478
HELO_2479	209.972872811129	-1.1079194580278	0.183231979245562	-6.04653981575457	1.47989672712004e-09	1.78535583805585e-08	cds-CBV42363.1	HELO_2479	0.653122648607976	1329	HELO_2479
HELO_2480	705.406798474269	-0.383965746939337	0.148149435539611	-2.59174626984438	0.00954901693848413	0.0312019820147505	cds-CBV42364.1	hutC	0.637130801687764	711	HELO_2480
HELO_2481	849.696887075551	-0.172217180223006	0.109882256110763	-1.56728835317514	0.117047306492931	0.232721624053394	cds-CBV42365.2	HELO_2481	0.665071770334928	627	HELO_2481
HELO_2482	765.201982084052	-0.2826865873024	0.110466312930962	-2.55902980557585	0.010496474152863	0.0334741743915386	cds-CBV42366.1	HELO_2482	0.660357518401682	951	HELO_2482
HELO_2483	2147.17219968688	0.859117610077647	0.12723879945079	6.7520097154792	1.45811109497549e-11	2.17753154712199e-10	cds-CBV42367.1	HELO_2483	0.632341723874905	1311	HELO_2483
HELO_2484	493.251487034573	0.822803551510253	0.138808953204658	5.92759712190268	3.07399543894766e-09	3.47361484601086e-08	cds-CBV42368.1	HELO_2484	0.630751964085297	891	HELO_2484
HELO_2485	427.324768363958	0.861048678581597	0.130344828573248	6.60592896554944	3.95032283896978e-11	5.57983101004481e-10	cds-CBV42369.1	HELO_2485	0.632536973833902	879	HELO_2485
HELO_2486	765.97287615668	0.832827165477089	0.130079945482218	6.40242554215197	1.52927713818227e-10	2.01721770367233e-09	cds-CBV42370.1	HELO_2486	0.653543307086614	1143	HELO_2486
HELO_2487	325.160209962307	0.474226411875237	0.155704457807872	3.04568294672975	0.00232152496145706	0.00922622464166404	cds-CBV42371.1	HELO_2487	0.665191740412979	678	HELO_2487
HELO_2488	291.117185638985	0.624130580376019	0.144012401144157	4.33386691296997	1.46512767891786e-05	9.4246353539498e-05	cds-CBV42372.1	HELO_2488	0.63963963963964	777	HELO_2488
HELO_2489	253.296814746121	0.879414949686843	0.172281280147226	5.10452992301497	3.31617800951233e-07	2.74861698098944e-06	cds-CBV42373.1	HELO_2489	0.672985781990521	633	HELO_2489
HELO_2490	749.667202561205	0.434824127985984	0.119013780001179	3.65356119250793	0.000258628115556144	0.0012651505219846	cds-CBV42374.1	mtlD	0.642276422764228	1476	HELO_2490
HELO_2491	1667.27397341194	-0.229308859209743	0.0886204486185561	-2.58753891211659	0.0096664277028888	0.0315088364546087	cds-CBV42375.1	xylB	0.677376171352075	1494	HELO_2491
HELO_2492	876.908016806317	-0.357038556646275	0.101022096981628	-3.53426198142775	0.00040891554784371	0.00189893658519202	cds-CBV42376.1	talA4	0.667718191377497	951	HELO_2492
HELO_2493	193.798049503646	-0.356491653490065	0.1728597617678	-2.06231716302453	0.039177550055118	0.0982581384467162	cds-CBV42377.1	HELO_2493	0.642857142857143	210	HELO_2493
HELO_2494	288.55197334679	-0.148579551336408	0.163224784281618	-0.910275678968325	0.362677141525491	0.524968193753807	cds-CBV42378.1	HELO_2494	0.663841807909605	1062	HELO_2494
HELO_2495	137.694170723974	0.356438868419726	0.213330314966375	1.67083083562646	0.0947550960005294	0.199020926543863	cds-CBV42379.2	HELO_2495	0.625	1056	HELO_2495
HELO_2496	54.8293013293606	-0.129975331819249	0.30031356162476	-0.432798742474549	0.665160987001353	0.780240742537919	cds-CBV42380.1	HELO_2496	0.640522875816993	306	HELO_2496
HELO_2497	156.805446171405	-0.800028483033513	0.200498589111661	-3.99019507607589	6.60189740691574e-05	0.000373629920024113	cds-CBV42381.1	HELO_2497	0.575581395348837	516	HELO_2497
HELO_2498	2063.55110294215	-0.72104633848089	0.121265954318559	-5.94599154010482	2.74788339275942e-09	3.14706915589677e-08	cds-CBV42382.1	pka1	0.600223964165734	2679	HELO_2498
HELO_2499	2177.01419943553	-0.619278168431773	0.0922400965186946	-6.71376323100727	1.89667982437017e-11	2.73607442199468e-10	cds-CBV42383.1	HELO_2499	0.579457364341085	1032	HELO_2499
HELO_2500	71.4845425114038	-0.780157332949325	0.301913117409421	-2.584045832932	0.00976488169515131	0.0315886148373679	cds-CBV42384.1	HELO_2500	0.637333333333333	375	HELO_2500
HELO_2501	319.77863331091	-0.574747507738432	0.170807587216558	-3.36488277309216	0.000765761861916835	0.00337134118428321	cds-CBV42385.1	HELO_2501	0.648907103825137	732	HELO_2501
HELO_2502	1227.20479957621	-0.897553102662689	0.172342756086961	-5.20795374892228	1.9093449950854e-07	1.64281206429937e-06	cds-CBV42386.1	ctaC	0.632707774798928	1119	HELO_2502
HELO_2503	504.594536239573	-1.03612996876318	0.135626349288765	-7.63959196864564	2.17911206925657e-14	4.22125137987416e-13	cds-CBV42387.1	ctaD	0.616605616605617	1638	HELO_2503
HELO_2504	70.568155485833	-1.19176749901017	0.29270293680605	-4.07159392391016	4.66925276365793e-05	0.000271040528575349	cds-CBV42388.1	ctaG	0.649659863945578	588	HELO_2504
HELO_2505	439.402991180429	-1.31090940633372	0.124766957122455	-10.5068636485789	8.03204003985425e-26	2.66947213089274e-24	cds-CBV42389.1	ctaE	0.621527777777778	864	HELO_2505
HELO_2506	121.017264703994	-0.132826705913514	0.257030690429785	-0.516773719478451	0.605314127712719	0.739476701224063	cds-CBV42390.1	HELO_2506	0.625641025641026	195	HELO_2506
HELO_2507	308.266356116376	-1.28527807706625	0.146383367298794	-8.78021937043414	1.63156116385863e-18	3.97913118379911e-17	cds-CBV42391.1	HELO_2507	0.676595744680851	705	HELO_2507
HELO_2508	160.149210277224	-1.20199227639082	0.194593291069624	-6.17694613099871	6.53533589695138e-10	8.20547729283895e-09	cds-CBV42392.1	HELO_2508	0.68342644320298	537	HELO_2508
HELO_2509	273.838576006897	-1.13651897085796	0.169334372838734	-6.71168500408553	1.92389664394646e-11	2.75190279450569e-10	cds-CBV42393.1	ctaA	0.656308851224105	1062	HELO_2509
HELO_2510	343.837154924219	-0.778766403300257	0.150522103056722	-5.17376775560192	2.29419960766605e-07	1.95241625371823e-06	cds-CBV42394.1	cyoE2	0.646799116997792	906	HELO_2510
HELO_2511	2950.06651877137	0.19022464545045	0.095219936873544	1.99773967192476	0.0457448908035891	0.111886854129991	cds-CBV42395.1	sdcS	0.653526970954357	1446	HELO_2511
HELO_2512	1607.34800886255	0.159792998621876	0.125497743493911	1.27327387866244	0.202920872541137	0.349011546379733	cds-CBV42396.1	HELO_2512	0.587606837606838	468	HELO_2512
HELO_2513	289779.727369662	-0.280796763370812	0.0997999665413496	-2.81359576663256	0.0048990791112988	0.0177056270653549	cds-CBV42397.1	HELO_2513	0.648216482164822	813	HELO_2513
HELO_2514	25003.0618868535	0.110026072834295	0.0794324665484895	1.38515241456249	0.166005867632865	0.300619600040284	cds-CBV42398.1	thrS	0.618746708794102	1899	HELO_2514
HELO_2515	15497.0899726755	0.0924609746223894	0.0679948296828113	1.35982360796711	0.173885749774591	0.310467954892408	cds-CBV42399.1	infC	0.577235772357724	492	HELO_2515
HELO_2516	5327.35683770281	0.228359306738636	0.375562356048324	0.608046315241597	0.543156756360238	0.689884377692471	cds-CBV42400.1	rpmI	0.558974358974359	195	HELO_2516
HELO_2517	12484.285688525	0.059210589809283	0.128280930194353	0.461569694884309	0.644389931128558	0.76514251016666	cds-CBV42401.1	rplT	0.624293785310734	354	HELO_2517
HELO_2518	13123.3205516538	0.141581839811753	0.0752637703028155	1.88114200553751	0.059952604254949	0.13958745084085	cds-CBV42402.1	pheS	0.649019607843137	1020	HELO_2518
HELO_2519	23680.3250690596	0.0443645459024834	0.0887804167792404	0.499710944281771	0.617278625149724	0.746015878523196	cds-CBV42403.1	pheT	0.663303909205549	2379	HELO_2519
HELO_2520	2377.89782322031	0.271456468341392	0.12035540322769	2.25545726291863	0.0241046419235331	0.0667059070373692	cds-CBV42404.1	ihfA	0.631436314363144	369	HELO_2520
HELO_2521	104.75949967925	-1.01295726474599	0.219150058282483	-4.62220851176	3.79676096241513e-06	2.70399572743431e-05	cds-CBV42405.1	HELO_2521	0.603864734299517	207	HELO_2521
HELO_2522	1842.70446784817	-0.0920991781247461	0.108466558236898	-0.849102060780755	0.39582450380708	0.557963414552224	cds-CBV42406.2	HELO_2522	0.625806451612903	465	HELO_2522
HELO_2523	487.718750359717	-0.00233679460123652	0.131332612340314	-0.0177929499733191	0.985804028977311	0.991654497992013	cds-CBV42407.1	HELO_2523	0.674666666666667	375	HELO_2523
HELO_2524	5330.18623226518	-0.180157446820228	0.124329045668622	-1.44903747834121	0.147327116449163	0.276517024473915	cds-CBV42408.2	ygdH	0.630690161527166	1362	HELO_2524
HELO_2525	2153.28547803966	-0.637850823078018	0.0929494480932083	-6.86234115600548	6.77410458360177e-12	1.06315808048194e-10	cds-CBV42409.2	HELO_2525	0.645569620253165	948	HELO_2525
HELO_2526	9881.87974881027	-0.545855232273397	0.0877342836279141	-6.22168677627094	4.91838186475049e-10	6.26816335394893e-09	cds-CBV42410.1	gcvP	0.651813471502591	2895	HELO_2526
HELO_2527	2941.14944045073	-0.400571196485754	0.0972440896979698	-4.11923436920318	3.80133356471552e-05	0.000225683376258942	cds-CBV42411.1	gcvH	0.615776081424936	393	HELO_2527
HELO_2528	13795.7638928131	0.237221895934449	0.0823701668488445	2.87994919774497	0.00397739254851352	0.0148658883566272	cds-CBV42412.1	HELO_2528	0.647058823529412	1377	HELO_2528
HELO_2529	9436.34948793259	0.179847731176592	0.0753180681566669	2.38784312420887	0.016947574236224	0.0503525649963185	cds-CBV42413.1	gcvT	0.63963963963964	1110	HELO_2529
HELO_2530	188.045981208742	-0.0926835304094998	0.227274504009202	-0.407804345734034	0.683417322879762	0.792063153696545	cds-CBV42414.1	alkB	0.669871794871795	624	HELO_2530
HELO_2531	4.50284219243991	0.370010990603851	1.04440420709095	0.354279490729424	0.723129436327018	NA	cds-CBV42415.1	HELO_2531	0.650092081031308	543	HELO_2531
HELO_2532	206.166791238941	-0.352929548110168	0.204523641616714	-1.72561736785214	0.0844162727037788	0.180663613930436	cds-CBV42416.1	HELO_2532	0.662348877374784	1158	HELO_2532
HELO_2533	801.490182560098	-0.370361067258867	0.125581879412963	-2.9491600937184	0.0031863886775087	0.0122609053538643	cds-CBV42417.1	HELO_2533	0.692982456140351	912	HELO_2533
HELO_2534	602.156683171131	-0.145490887798466	0.115698870060924	-1.25749618576097	0.208574019330169	0.356025138735787	cds-CBV42418.2	yihG	0.654022988505747	870	HELO_2534
HELO_2535	1323.38019833597	-0.191738232622149	0.121317401893595	-1.58046767923961	0.113999803004826	0.227865172279694	cds-CBV42419.1	HELO_2535	0.67025641025641	1950	HELO_2535
HELO_2536	295.118938166471	0.486464986693193	0.145865212417955	3.33503087288079	0.000852899296128514	0.00370683155625085	cds-CBV42420.1	HELO_2536	0.659016393442623	915	HELO_2536
HELO_2537	98.2287808212223	-1.49992927768227	0.282055442366344	-5.31785263598675	1.0499905252462e-07	9.39173583267711e-07	cds-CBV42421.1	scoA	0.631054131054131	702	HELO_2537
HELO_2538	170.737733414845	-1.09311730483914	0.197652065918719	-5.53051292309113	3.19295773042753e-08	3.11934487208914e-07	cds-CBV42422.1	scoB	0.636500754147813	663	HELO_2538
HELO_2539	593.912932702474	-0.0945744362177921	0.148937030658041	-0.634996117486289	0.525430947177178	0.673935267094451	cds-CBV42423.1	HELO_2539	0.66010498687664	762	HELO_2539
HELO_2540	2847.7958214297	-0.2877092646909	0.108346448132684	-2.65545635920213	0.00792011807156433	0.02663611137163	cds-CBV42424.1	grxA	0.626373626373626	273	HELO_2540
HELO_2541	1345.24605821406	-0.209513753206517	0.0987455247399914	-2.12175441629574	0.0338583663667141	0.0876182152543213	cds-CBV42425.1	HELO_2541	0.661800486618005	822	HELO_2541
HELO_2542	1172.03448121619	-0.366467436325042	0.0992612188683618	-3.69194979170106	0.000222541404099556	0.00110712190551526	cds-CBV42426.1	bdh	0.656290531776913	771	HELO_2542
HELO_2543	697.924396098955	-0.522480348814024	0.112199506626508	-4.65670807763233	3.21305526819384e-06	2.33238915614071e-05	cds-CBV42427.1	yjjV	0.68503937007874	762	HELO_2543
HELO_2544	2079.08641466034	-0.1186825993555	0.0942016638635868	-1.25987795212793	0.207713393461281	0.355450986286593	cds-CBV42428.2	ygfZ	0.682080924855491	1038	HELO_2544
HELO_2545	2096.35176138044	-0.159503230402803	0.0864128656679752	-1.84582734491948	0.064917278789935	0.147995679285729	cds-CBV42429.1	HELO_2545	0.651851851851852	405	HELO_2545
HELO_2546	5026.75067768008	-0.357837320838705	0.0754508381938739	-4.74265534226709	2.10934967152226e-06	1.57851995286103e-05	cds-CBV42430.1	uvrB	0.643422354104847	2022	HELO_2546
HELO_2547	20044.0035359108	-0.423688219698795	0.158005131527896	-2.68148392145094	0.00732964366158525	0.0249974768740181	cds-CBV42431.1	fumA	0.655378486055777	1506	HELO_2547
HELO_2548	2525.12514832998	-0.450247709576023	0.166546388512985	-2.70343724409802	0.00686264054991629	0.023666685111105	cds-CBV42432.1	clsA	0.636363636363636	1419	HELO_2548
HELO_2549	1367.24291872303	-0.180942915661616	0.101341531012491	-1.78547643649979	0.0741840700906142	0.164206893639165	cds-CBV42433.1	HELO_2549	0.642701525054466	918	HELO_2549
HELO_2550	741.251474673265	-0.270086126612324	0.114579911821105	-2.3571856734714	0.0184140371807181	0.053859867163619	cds-CBV42434.1	nadM	0.66027397260274	1095	HELO_2550
HELO_2551	3047.57147225055	-0.00391444826444652	0.112687939045937	-0.0347370650096886	0.972289405147957	0.982139774568408	cds-CBV42435.1	HELO_2551	0.640812557710065	1083	HELO_2551
HELO_2552	351.435593439069	-0.76850247828587	0.143116159895872	-5.36978129405523	7.88321859232493e-08	7.18390081397352e-07	cds-CBV42436.1	ldh	0.669556840077071	1038	HELO_2552
HELO_2553	201.661819305715	-0.64059664680318	0.205964323640723	-3.11023110934792	0.00186941014474684	0.00758050285967918	cds-CBV42437.1	acyP	0.663003663003663	273	HELO_2553
HELO_2554	8066.04721766796	-0.132084890412207	0.0793024776753121	-1.66558340021861	0.0957964196692648	0.200119421544618	cds-CBV42438.1	HELO_2554	0.669851380042463	942	HELO_2554
HELO_2555	3085.13104959341	-0.16702532877578	0.0886211731636734	-1.88471132589616	0.0594688224130432	0.138842498608965	cds-CBV42439.1	rbsK	0.666666666666667	900	HELO_2555
HELO_2556	2338.09059418705	-0.232537362079255	0.09497529915493	-2.44839831143805	0.0143492928164389	0.0437840707900342	cds-CBV42440.1	HELO_2556	0.661272923408846	927	HELO_2556
HELO_2557	1234.70232422076	0.0551034702914382	0.167114167212337	0.329735480902844	0.741599841827837	0.828502927556199	cds-CBV42441.2	HELO_2557	0.636015325670498	261	HELO_2557
HELO_2558	20875.5532779663	-0.0118289836484606	0.0828571430766536	-0.142763595379064	0.886476889188245	0.92723130340887	cds-CBV42442.1	aspS	0.646464646464647	1782	HELO_2558
HELO_2559	1929.75357831977	-0.242947061558072	0.113106313684906	-2.14795313933472	0.0317174782966215	0.0832860196944592	cds-CBV42443.1	HELO_2559	0.621513944223108	753	HELO_2559
HELO_2560	1455.88354585877	-0.212984535399724	0.102598132464729	-2.07591045064044	0.0379022339801793	0.0958869949200057	cds-CBV42444.1	ruvC	0.670349907918969	543	HELO_2560
HELO_2561	3551.59701007728	0.149011707181099	0.0795676029182133	1.87276858565497	0.0611003477267251	0.141289344333969	cds-CBV42445.1	ruvA	0.647058823529412	612	HELO_2561
HELO_2562	2405.8222822491	0.0970491951679149	0.104336472959707	0.930155988744164	0.352290325446077	0.514104263134826	cds-CBV42446.1	ruvB	0.664711632453568	1023	HELO_2562
HELO_2563	1763.86429628748	0.0461888792415492	0.0862388120383908	0.535592712257996	0.592240066563741	0.730070482054939	cds-CBV42447.2	tolQ	0.644927536231884	690	HELO_2563
HELO_2564	635.542790342198	-0.115498807536572	0.124467742303154	-0.927941693159844	0.353437815594027	0.515335137575808	cds-CBV42448.1	tolR	0.6281179138322	441	HELO_2564
HELO_2565	1681.41344635948	-0.0432405097254083	0.108637157410401	-0.398026888369859	0.690610365675689	0.796782045168613	cds-CBV42449.1	tolA	0.642297650130548	1149	HELO_2565
HELO_2566	5054.73714054121	-0.30903044945604	0.10538243632674	-2.93246635993388	0.00336281351630002	0.012780199350064	cds-CBV42450.1	tolB	0.650387596899225	1290	HELO_2566
HELO_2567	17327.1635918186	-0.189212748918147	0.0765645119827156	-2.47128524715029	0.0134628384725299	0.0414523364413047	cds-CBV42451.1	pal	0.646408839779006	543	HELO_2567
HELO_2568	7812.31260520827	-0.153602716663178	0.0788673228707088	-1.94760911201445	0.0514617526325312	0.123991003144478	cds-CBV42452.1	HELO_2568	0.640644361833953	807	HELO_2568
HELO_2569	4494.90178990275	-0.227392881003772	0.0791308670803128	-2.87363059945979	0.00405783269314219	0.0150999482214621	cds-CBV42453.1	yciK	0.643044619422572	762	HELO_2569
HELO_2570	1516.6940636968	-0.24998747724412	0.0877028484040736	-2.85039176940242	0.0043665408357826	0.0161351459984565	cds-CBV42454.1	HELO_2570	0.678571428571429	672	HELO_2570
HELO_2571	1945.15758583051	-0.161506181046388	0.0836441633035893	-1.93087209755684	0.0534988715385486	0.127809143421903	cds-CBV42455.1	ubiG	0.647382920110193	726	HELO_2571
HELO_2572	14574.7362217334	0.180030944554517	0.144163117774738	1.2488002988103	0.211738124647507	0.360009966775747	cds-CBV42456.1	galU	0.623042505592841	894	HELO_2572
HELO_2573	12250.9894260748	0.32093553767825	0.154748907560203	2.07391149144877	0.0380875316112091	0.096193297392523	cds-CBV42457.1	ugd2	0.645833333333333	1296	HELO_2573
HELO_2574	842.204788178892	-0.168794071636396	0.122979627647928	-1.37253685723971	0.169896373215596	0.305543079682159	cds-CBV42458.1	sodB	0.601036269430052	579	HELO_2574
HELO_2575	1386.80382608764	0.0470710503756665	0.107458485880112	0.438039397169455	0.66135772443265	0.776854707493654	cds-CBV42459.1	HELO_2575	0.651851851851852	810	HELO_2575
HELO_2576	3640.40011601456	0.0301306657832716	0.111267792137267	0.270794137319635	0.786549369212882	0.859604102827828	cds-CBV42460.1	tamA	0.643511039310716	1857	HELO_2576
HELO_2577	7814.6187392734	-0.0666302925704195	0.098701464775701	-0.675068933595229	0.49963197008023	0.653958447325089	cds-CBV42461.1	tamB	0.676375404530744	4017	HELO_2577
HELO_2578	3311.93288653938	-0.226281268560445	0.0959958276983502	-2.35719899485104	0.0184133765755659	0.053859867163619	cds-CBV42462.1	msrA1	0.650406504065041	615	HELO_2578
HELO_2579	93.8590234368132	-0.115997976400623	0.226087688252522	-0.513066312001307	0.607904935604297	0.74070525785126	cds-CBV42463.1	yheT	0.681372549019608	1020	HELO_2579
HELO_2580	273.199994105263	-0.210910156973731	0.147130401526319	-1.43349134363644	0.151717470966901	0.28166606055739	cds-CBV42464.1	HELO_2580	0.646236559139785	930	HELO_2580
HELO_2581	703.381112878959	-0.206761844148633	0.123415025066862	-1.6753376992519	0.0938679926868394	0.197647512551792	cds-CBV42465.1	HELO_2581	0.639846743295019	1044	HELO_2581
HELO_2582	604.100712089743	-0.249129097238072	0.128268110991822	-1.94225279620713	0.0521065044309839	0.125188554231776	cds-CBV42466.1	HELO_2582	0.641176470588235	1020	HELO_2582
HELO_2583	350.010902762732	-0.138959091273901	0.147972810240382	-0.939085302550931	0.347686949654415	0.509139852841671	cds-CBV42467.1	HELO_2583	0.627388535031847	942	HELO_2583
HELO_2584	493.025691536706	-0.0170279411162191	0.120998663740593	-0.140728340213121	0.888084555639195	0.928053835886829	cds-CBV42468.1	HELO_2584	0.614135625596944	1047	HELO_2584
HELO_2585	6270.01910244816	-0.328371074713988	0.115336275321494	-2.84707542183646	0.0044122907393618	0.0162079946578173	cds-CBV42469.1	HELO_2585	0.61787072243346	1578	HELO_2585
HELO_2586	6281.64435341455	0.135308781013666	0.144037538635281	0.939399425286512	0.347525707979653	0.509123660350486	cds-CBV42470.1	can	0.619266055045872	654	HELO_2586
HELO_2587	4270.8879844768	-0.200861394489591	0.0897255857919521	-2.23861892588064	0.0251807217384845	0.0693441484106111	cds-CBV42471.1	gor	0.643906020558003	1362	HELO_2587
HELO_2588	3986.72887676757	-0.704264981060396	0.118761271069921	-5.93008962194215	3.02769378426049e-09	3.43273643098431e-08	cds-CBV42472.1	ectA	0.635578583765112	579	HELO_2588
HELO_2589	22493.5317380519	-0.511854489657421	0.0884900473359782	-5.78431705109182	7.28075107691001e-09	7.78603979518136e-08	cds-CBV42473.1	ectB	0.642969984202212	1266	HELO_2589
HELO_2590	9171.5220080337	-0.225559410230042	0.104967538657165	-2.14884918819277	0.0316463567790869	0.0832281997526026	cds-CBV42474.1	ectC	0.608695652173913	414	HELO_2590
HELO_2591	1327.0204454902	0.0467579901713734	0.0961839854980653	0.486130720506626	0.626874487083009	0.75251576176041	cds-CBV42475.1	HELO_2591	0.654797230464886	1011	HELO_2591
HELO_2592	503.644512921771	0.249158340816652	0.1481117068143	1.68223259440959	0.0925237460026247	0.195789949406303	cds-CBV42476.2	HELO_2592	0.583333333333333	684	HELO_2592
HELO_2593	1317.81071327242	-0.169260608033063	0.0954967302466285	-1.77242307245424	0.0763243546304066	0.167144420023952	cds-CBV42477.1	HELO_2593	0.644389438943894	1212	HELO_2593
HELO_2594	834.695802017082	0.719317889188898	0.133631279107716	5.38285567564672	7.33133197624613e-08	6.71708524310118e-07	cds-CBV42478.1	HELO_2594	0.571428571428571	420	HELO_2594
HELO_2595	175.67059095488	0.712489364367146	0.185138162600128	3.84841976586979	0.000118882220319348	0.000636667814980396	cds-CBV42479.1	HELO_2595	0.615776081424936	1179	HELO_2595
HELO_2596	2342.73225425529	0.0930347184051941	0.0991070331559488	0.93872972928975	0.347869525611984	0.509187258991635	cds-CBV42480.1	HELO_2596	0.614285714285714	840	HELO_2596
HELO_2597	2746.07257444441	0.156741680515077	0.0947665669010762	1.65397656199464	0.0981322749971046	0.203466918801336	cds-CBV42481.1	HELO_2597	0.622354497354497	1512	HELO_2597
HELO_2598	2451.78497893411	-0.282318762295544	0.114745440764752	-2.46039198083997	0.0138785343122793	0.0426161515567273	cds-CBV42482.1	HELO_2598	0.629405840886203	993	HELO_2598
HELO_2599	1216.54559084066	-0.338613776933971	0.1058827880684	-3.19800586205972	0.00138381467330706	0.00577014974478591	cds-CBV42483.1	hisI	0.646666666666667	450	HELO_2599
HELO_2600	154.731464342036	-0.443423424499276	0.184057027650711	-2.40916323684619	0.0159891446788235	0.0481806226321882	cds-CBV42484.2	yidD	0.699346405228758	306	HELO_2600
HELO_2601	1735.68484487101	-0.453457483290533	0.0861761634932604	-5.26198272131245	1.42510162252978e-07	1.25157888610776e-06	cds-CBV42485.1	sufE	0.589201877934272	426	HELO_2601
HELO_2602	977.162620995999	-0.169404578604086	0.117544405293701	-1.44119644130067	0.149529193486513	0.279058319730165	cds-CBV42486.1	HELO_2602	0.671604938271605	1215	HELO_2602
HELO_2603	799.928125233359	-0.19737692206983	0.122309347541619	-1.61375173718973	0.106581286869039	0.216742988893847	cds-CBV42487.2	HELO_2603	0.654214559386973	1044	HELO_2603
HELO_2604	2825.3534028732	0.00665243866826988	0.113521232916733	0.0586008317329446	0.953270048196217	0.968991143443831	cds-CBV42488.2	nfuA	0.641285956006768	591	HELO_2604
HELO_2605	13003.0177271355	-0.117923138462193	0.0848722366088937	-1.38941947536512	0.164705231528504	0.29890296299873	cds-CBV42489.1	metH	0.643492320129345	3711	HELO_2605
HELO_2606	914.090251201177	0.049866413567326	0.113031682111066	0.441172002716253	0.659088480213141	0.775381108179068	cds-CBV42490.1	HELO_2606	0.657266811279826	1383	HELO_2606
HELO_2607	15935.0573132897	0.267896288939863	0.0929125596635755	2.88331620514903	0.00393512210095762	0.0147404021240291	cds-CBV42491.1	HELO_2607	0.635813672111313	1653	HELO_2607
HELO_2608	2744.33672270576	0.559441830156745	0.113738401577532	4.91867146361635	8.71335722231331e-07	6.90146751954255e-06	cds-CBV42492.1	HELO_2608	0.674418604651163	516	HELO_2608
HELO_2609	472.868179353478	-0.766852614968626	0.129715510411586	-5.91180355021083	3.38381970004865e-09	3.79839363680958e-08	cds-CBV42493.1	smrA	0.651515151515151	594	HELO_2609
HELO_2610	252.713445294998	-0.356817174806613	0.180941270381221	-1.97200546925996	0.048608982169313	0.118040436643246	cds-CBV42494.1	HELO_2610	0.629107981220657	426	HELO_2610
HELO_2611	62.0409132824153	-0.379845145554136	0.295691805745748	-1.28459814635765	0.198932746772065	0.344599903708381	cds-CBV42495.1	HELO_2611	0.649350649350649	462	HELO_2611
HELO_2612	480.553203058819	0.140487745676952	0.13315497301831	1.05506946148856	0.291393557619468	0.451886624121682	cds-CBV42496.1	HELO_2612	0.652046783625731	342	HELO_2612
HELO_2613	1266.58441563171	-0.0124976628018116	0.0986615622128595	-0.126672054663479	0.899199964779704	0.934484328817656	cds-CBV42497.1	wrbA	0.656957928802589	618	HELO_2613
HELO_2614	901.864522339078	-0.0447672476847108	0.125927737753507	-0.355499499024899	0.722215420165362	0.816006828536143	cds-CBV42498.1	HELO_2614	0.648989898989899	396	HELO_2614
HELO_2615	2856.60577073502	-0.338632430694449	0.0854312594243836	-3.9638000537049	7.37660433405302e-05	0.00041470462176517	cds-CBV42499.1	pdxH	0.64797507788162	642	HELO_2615
HELO_2616	1970.08504060865	-0.481103490444923	0.112031239826409	-4.29436906340043	1.7519083735355e-05	0.000111216655173883	cds-CBV42500.1	pka2	0.636132315521629	2751	HELO_2616
HELO_2617	1971.00108497309	-0.991105124322153	0.0949941913782961	-10.4333234479071	1.74669849482438e-25	5.69356528601408e-24	cds-CBV42501.1	HELO_2617	0.64951768488746	933	HELO_2617
HELO_2618	610.111166477661	-0.352576037249656	0.157065697184172	-2.24476791285771	0.0247830356691494	0.06836004143077	cds-CBV42502.1	HELO_2618	0.614533965244866	633	HELO_2618
HELO_2619	444.726431946504	-0.306688144185121	0.149642579720136	-2.04947111148909	0.0404160698741343	0.100595063783638	cds-CBV42503.1	HELO_2619	0.642201834862385	327	HELO_2619
HELO_2620	751.837892619193	-0.246681223469026	0.129138600007949	-1.91020518616309	0.0561067996840284	0.132915479335329	cds-CBV42504.1	moaB	0.672413793103448	522	HELO_2620
HELO_2621	3082.31906922138	-0.309827480888777	0.0790662626992856	-3.91858006577534	8.90721424546164e-05	0.000492584931355872	cds-CBV42505.2	moeA	0.67816091954023	1218	HELO_2621
HELO_2622	736.366836356545	-0.442902409948174	0.1091754438232	-4.05679514035605	4.97506829936516e-05	0.000287316550849198	cds-CBV42506.1	acpH	0.659574468085106	564	HELO_2622
HELO_2623	363.815561023308	-0.24385968735772	0.185509689282358	-1.3145388162801	0.188664944444542	0.330188002925657	cds-CBV42507.1	tusE	0.633053221288515	357	HELO_2623
HELO_2624	273.622470873962	-0.0238270521375891	0.239489082294791	-0.0994911831022844	0.920748288033069	0.947819552280338	cds-CBV42508.1	tusB	0.601374570446735	291	HELO_2624
HELO_2625	546.63160948711	-0.102859940551068	0.164229774246679	-0.626317249858539	0.531106874150558	0.678136460779808	cds-CBV42509.1	tusC	0.64021164021164	378	HELO_2625
HELO_2626	902.092564279851	0.106716538944534	0.116578556061049	0.915404535364549	0.359979298312978	0.521285698966679	cds-CBV42510.1	tusD	0.615776081424936	393	HELO_2626
HELO_2627	16613.371581631	-0.185901209702083	0.0838942030588771	-2.21590053810532	0.0266983146862939	0.0728722115833627	cds-CBV42511.1	yccA	0.588938714499253	669	HELO_2627
HELO_2628	4415.65419413877	0.187781138947585	0.647806542490853	0.289872248319006	0.771913973171235	0.847680067719627	cds-CBV42512.1	HELO_2628	0.520417853751187	1053	HELO_2628
HELO_2629	1707.52191258326	-0.372010969715381	0.0999865500765036	-3.72061011636806	0.000198742060841536	0.00100228250851852	cds-CBV42513.1	HELO_2629	0.601542699724518	9075	HELO_2629
HELO_2630	29.8989434214794	0.345605401327007	0.407486854973333	0.84813877333448	0.396360690382028	0.557963414552224	cds-CBV42514.1	HELO_2630	0.610350076103501	1314	HELO_2630
HELO_2631	12.5579511486036	0.282174296247523	0.600262032742246	0.470085197556863	0.638294149333945	NA	cds-CBV42515.1	HELO_2631	0.627811860940695	489	HELO_2631
HELO_2632	26.1633392099514	0.1183384246021	0.433558499534908	0.272946845071761	0.784894076008551	NA	cds-CBV42516.1	HELO_2632	0.629969418960245	654	HELO_2632
HELO_2633	280.861889573455	-0.456242962051392	0.156153361028228	-2.92176203603402	0.00348057356354203	0.0131834015423547	cds-CBV42517.1	HELO_2633	0.597701149425287	4959	HELO_2633
HELO_2634	122.446864921329	-0.609597786077634	0.221433084607228	-2.75296614848193	0.00590580025363273	0.0208114998542775	cds-CBV42518.1	HELO_2634	0.624695863746959	1644	HELO_2634
HELO_2635	29.6243478636126	-0.200795697653749	0.42252921763112	-0.475223225459995	0.634627874478913	NA	cds-CBV42519.1	HELO_2635	0.621621621621622	555	HELO_2635
HELO_2636	31.8983596054322	0.00655276265283811	0.3909954427984	0.0167591790992223	0.986628735679286	0.991895437115296	cds-CBV42520.1	HELO_2636	0.600556715379262	1437	HELO_2636
HELO_2637	0	NA	NA	NA	NA	NA	cds-CBV42521.1	HELO_2637	0.539325842696629	267	HELO_2637
HELO_2638	81.5195676047707	-0.586997570430623	0.316196807203124	-1.85643104882314	0.063392142572012	0.145104229114869	cds-CBV42522.1	HELO_2638	0.638279569892473	2325	HELO_2638
HELO_2639	3.92890320024734	1.69748294140464	1.27516751375984	1.33118427429161	0.183128384505276	NA	cds-CBV42523.1	HELO_2639	0.607565011820331	423	HELO_2639
HELO_2640	5.13674834456754	0.657586960507381	0.912180255213769	0.72089585007875	0.47097359632909	NA	cds-CBV42524.1	HELO_2640	0.639784946236559	558	HELO_2640
HELO_2641	19.0813834998918	0.154846502808029	0.497873834315638	0.311015546781799	0.755788802737737	NA	cds-CBV42525.1	HELO_2641	0.607843137254902	714	HELO_2641
HELO_2642	5.78348424061859	0.148621763647018	0.917485332754795	0.16198816301594	0.871315175303779	NA	cds-CBV42526.1	HELO_2642	0.608585858585859	396	HELO_2642
HELO_2644	13.0506867824596	2.94602550601009	0.749098485114237	3.93276126511032	8.39756289094052e-05	NA	cds-CBV42528.1	HELO_2644	0.64	975	HELO_2644
HELO_2645	24.5651711261533	-0.0451184910797194	0.42883322972342	-0.105212208272244	0.916207423689711	NA	cds-CBV42529.1	HELO_2645	0.639555555555556	2250	HELO_2645
HELO_2646	54.854321923662	-0.131734210782388	0.309597782006682	-0.425501145158541	0.670471386986098	0.783217781489618	cds-CBV42530.1	HELO_2646	0.615576323987539	1605	HELO_2646
HELO_2647	5.5955816900443	0.18012890177548	0.889769342418746	0.202444491159718	0.839569249469978	NA	cds-CBV42531.1	HELO_2647	0.629032258064516	558	HELO_2647
HELO_2648	6.69638521340649	-0.623449757759435	0.8404370350311	-0.741816140618273	0.45819873991034	NA	cds-CBV42532.1	HELO_2648	0.596014492753623	552	HELO_2648
HELO_2649	0.457561705132409	-0.683559963514024	3.2325966617545	-0.211458475968054	0.832529530942269	NA	cds-CBV42533.1	HELO_2649	0.589080459770115	348	HELO_2649
HELO_2650	10.1983551772255	-0.348481457307188	0.747200162252634	-0.466383005400585	0.640941373836085	NA	cds-CBV42534.1	HELO_2650	0.623423423423423	555	HELO_2650
HELO_2651	36.3996775603684	-0.877568297849707	0.419969637525862	-2.08959938870739	0.0366538015020028	0.0932523653027715	cds-CBV42535.1	HELO_2651	0.634146341463415	615	HELO_2651
HELO_2652	4.80705113847591	-0.296880803348303	0.979663274222195	-0.30304372038853	0.761856543121898	NA	cds-CBV42536.1	HELO_2652	0.615646258503401	294	HELO_2652
HELO_2653	5.81170428469622	-0.763566876019648	1.04661887855691	-0.729555802655176	0.465661746387431	NA	cds-CBV42537.1	HELO_2653	0.621031746031746	504	HELO_2653
HELO_2654	4.44619642107714	0.664665560696491	1.03909058284627	0.639660845424896	0.522393116021298	NA	cds-CBV42538.1	HELO_2654	0.637540453074434	309	HELO_2654
HELO_2655	19.5082291704333	-0.0311068915668076	0.582823727816417	-0.0533727267476762	0.95743493513303	NA	cds-CBV42539.1	HELO_2655	0.626811594202899	828	HELO_2655
HELO_2656	28.3769056525937	-0.133794245146477	0.413107715463604	-0.323872540110581	0.746034534231592	NA	cds-CBV42540.1	HELO_2656	0.607476635514019	963	HELO_2656
HELO_2657	30.6682616381685	0.744753732647328	0.4059328514391	1.83467223706347	0.0665542682684051	0.150714074435466	cds-CBV42541.1	HELO_2657	0.615803814713896	1101	HELO_2657
HELO_2658	38.0938963347102	0.379603090506122	0.375774291237748	1.01018909318081	0.312404703735525	0.473636827219781	cds-CBV42542.1	HELO_2658	0.619775739041794	981	HELO_2658
HELO_2659	8.49080670534848	1.52341938839755	0.766610380959163	1.98721466110527	0.0468986138370184	NA	cds-CBV42543.1	yfdP2	0.568306010928962	366	HELO_2659
HELO_2660	46.7194262716574	0.896430498053126	0.387145676368416	2.31548626982486	0.0205863351082561	0.0589422939332672	cds-CBV42544.1	yfdQ2	0.592731829573935	798	HELO_2660
HELO_2661	39.4151759498422	0.77339078676786	0.349511786731683	2.21277455046626	0.0269131926837414	0.073281705379826	cds-CBV42545.1	HELO_2661	0.666666666666667	1806	HELO_2661
HELO_2662	12.3276368788795	1.12783848245125	0.662111080068725	1.70339768718895	0.088493670240992	NA	cds-CBV42546.1	HELO_2662	0.6002331002331	858	HELO_2662
HELO_2663	4.6464081793293	1.55272270096997	1.10463042182155	1.40564904813097	0.159828363782558	NA	cds-CBV42547.1	HELO_2663	0.609965635738832	582	HELO_2663
HELO_2664	22.8195484383289	-0.00713165545050159	0.448262545405582	-0.0159095501589341	0.987306551042281	NA	cds-CBV42548.1	HELO_2664	0.589531680440771	363	HELO_2664
HELO_2665	132.282691023155	-0.279491239917271	0.233163132575677	-1.19869396516431	0.230646965485675	0.383845465388532	cds-CBV42549.1	HELO_2665	0.588921282798834	1029	HELO_2665
HELO_2666	9.51974188551361	-0.802094874441743	0.708515943287775	-1.13207738236592	0.257601902820622	NA	cds-CBV42550.2	HELO_2666	0.481481481481482	891	HELO_2666
HELO_2667	512.278407956917	-0.405060416934104	0.128513170845788	-3.15189808381715	0.00162212880638729	0.00668980128181619	cds-CBV42551.2	atvA	0.619582664526485	1869	HELO_2667
HELO_2668	145.913745441647	-0.432390589672563	0.196549207010823	-2.19991012046543	0.0278132725372847	0.0751889903519896	cds-CBV42552.1	atvX	0.646638054363376	699	HELO_2668
HELO_2669	82.7631179388354	-0.195735348452437	0.255853698817261	-0.765028410209686	0.444254627373879	0.604646130200965	cds-CBV42553.1	atvE	0.648888888888889	675	HELO_2669
HELO_2670	85.0664600997591	-0.159410291555075	0.266321419316231	-0.598563540117632	0.549463975385784	0.696590454958043	cds-CBV42554.1	atvK	0.633109619686801	447	HELO_2670
HELO_2671	292.897364778847	-0.389050045029011	0.148233954547563	-2.62456767220751	0.00867590500561335	0.0288063839069826	cds-CBV42555.1	atvI	0.643410852713178	1806	HELO_2671
HELO_2672	64.3047410031555	-0.162644272113792	0.279357279069428	-0.582208821103853	0.560426032385605	0.705213158792576	cds-CBV42556.1	atvD	0.623809523809524	630	HELO_2672
HELO_2673	468.907631376552	-0.0378443459004834	0.132134066911627	-0.286408696750356	0.774565114535054	0.849409915991305	cds-CBV42557.1	atvB	0.605206073752712	1383	HELO_2673
HELO_2674	343.888837775778	-0.280232107956425	0.179653742950326	-1.55984564170149	0.118796362699663	0.23537093486374	cds-CBV42558.1	arcC	0.631634819532909	942	HELO_2674
HELO_2675	424.299319092211	-0.224842543251561	0.12699742707181	-1.77044959441915	0.0766522742177229	0.16773772446873	cds-CBV42559.1	arcB	0.596019900497512	1005	HELO_2675
HELO_2676	472.75709041079	-0.26437898237447	0.128649154562106	-2.05503863025263	0.039875273652923	0.0996147219479801	cds-CBV42560.1	arcA	0.612569610182975	1257	HELO_2676
HELO_2677	162.721471879551	0.264778753616313	0.17997397642348	1.47120577584666	0.141235475654815	0.267928518449818	cds-CBV42561.1	arcD	0.58545197740113	1416	HELO_2677
HELO_2678	90.1695133289736	-0.176889281693443	0.249088884461709	-0.710145224166498	0.477614084330097	0.636443296336096	cds-CBV42562.1	HELO_2678	0.602870813397129	627	HELO_2678
HELO_2679	153.744335984062	0.325505984734965	0.222109494003416	1.46552035605447	0.142779002757798	0.270100903654539	cds-CBV42563.1	HELO_2679	0.578616352201258	159	HELO_2679
HELO_2680	474.515187734568	0.0805940525981422	0.139011702165753	0.579764518688105	0.562073427791514	0.706313694236775	cds-CBV42564.1	HELO_2680	0.600764087870105	1047	HELO_2680
HELO_2681	1401.9546411943	0.245577033770316	0.161836273132623	1.51744123252929	0.129155320326316	0.251774891262916	cds-CBV42565.1	HELO_2681	0.578313253012048	249	HELO_2681
HELO_2682	1213.51799256084	-0.158276763656171	0.113243251711741	-1.39767060079714	0.162212006561616	0.296122079829767	cds-CBV42566.1	nhaP	0.615700058582308	1707	HELO_2682
HELO_2683	916.495984015361	-0.0832741985579942	0.122879866384295	-0.677687899639819	0.497969600219058	0.652286300132383	cds-CBV42567.1	HELO_2683	0.666666666666667	1173	HELO_2683
HELO_2684	3263.6173022381	-0.454220453234932	0.0927998429591072	-4.89462523589708	9.8493239148561e-07	7.7469160258381e-06	cds-CBV42568.1	HELO_2684	0.644787644787645	777	HELO_2684
HELO_2685	1699.53012002239	-0.0986976139475543	0.12079210365561	-0.817086638617958	0.413878918059878	0.574784732578036	cds-CBV42569.1	HELO_2685	0.62719298245614	684	HELO_2685
HELO_2686	2151.28107591798	-2.26559126991826	0.117108421229455	-19.3461003583953	2.19861302794852e-83	1.62028220972728e-81	cds-CBV42570.1	prpE	0.645735217163789	1911	HELO_2686
HELO_2687	172.387476986545	-0.943932348952626	0.203832385361116	-4.63092431205338	3.64036939449397e-06	2.61458734053698e-05	cds-CBV42571.1	HELO_2687	0.638364779874214	318	HELO_2687
HELO_2688	1719.57820094391	-0.518753798259683	0.0924020368708082	-5.61409483846095	1.97593825707599e-08	1.99358056294274e-07	cds-CBV42572.1	sohB	0.656007751937985	1032	HELO_2688
HELO_2689	612.167073429233	-0.0798501242342802	0.133843306890024	-0.596594077729199	0.55077842618242	0.697995837292862	cds-CBV42573.1	HELO_2689	0.620915032679739	306	HELO_2689
HELO_2690	1516.1083814226	-0.168142061458419	0.114996321335429	-1.46215165412092	0.143699656520258	0.271388209249959	cds-CBV42574.1	nudC	0.664169787765293	801	HELO_2690
HELO_2691	1901.68655750784	0.0321946550795685	0.0909934707500844	0.353812804525193	0.723479176807238	0.816714755037142	cds-CBV42575.1	dnaQ	0.649739583333333	768	HELO_2691
HELO_2692	1107.82205351961	0.180012158241172	0.097574751487211	1.84486412209582	0.0650573068836944	0.148215235440675	cds-CBV42576.1	rnhA	0.64968152866242	471	HELO_2692
HELO_2693	1603.89987608762	-0.117229140408706	0.103059861798415	-1.13748590734583	0.255335212597495	0.410998207809923	cds-CBV42577.1	HELO_2693	0.667953667953668	777	HELO_2693
HELO_2694	3694.57624741941	-0.332325576059761	0.128565463308438	-2.58487440956432	0.00974144738771269	0.031575333235182	cds-CBV42578.1	gloB	0.635416666666667	768	HELO_2694
HELO_2695	3859.64345751357	-0.222926558567893	0.0889159266660521	-2.5071611681578	0.0121705204332721	0.037990851076236	cds-CBV42579.1	HELO_2695	0.665020576131687	1215	HELO_2695
HELO_2696	1182.19712488853	-0.11696501473603	0.105591838830991	-1.107708853553	0.267987574516113	0.425317358431471	cds-CBV42580.1	HELO_2696	0.650715071507151	1818	HELO_2696
HELO_2697	269.236342689823	-0.334192968754971	0.155318880649545	-2.15165707708794	0.0314243731208448	0.0828371888644355	cds-CBV42581.1	HELO_2697	0.61731843575419	1074	HELO_2697
HELO_2698	274.788844516342	-0.486511880928648	0.154285224471962	-3.15332775768857	0.00161420456231595	0.00667335788567205	cds-CBV42582.1	HELO_2698	0.641597028783658	1077	HELO_2698
HELO_2699	984.279726688715	-0.437900778168001	0.104622912187393	-4.18551509428132	2.84520159842872e-05	0.000173787989525646	cds-CBV42583.1	HELO_2699	0.667924528301887	1590	HELO_2699
HELO_2700	402.677300468768	-0.322443279865053	0.135440863183776	-2.38069421801853	0.0172800492526882	0.0510718107817026	cds-CBV42584.1	HELO_2700	0.617764471057884	1002	HELO_2700
HELO_2701	51.8114181448231	-0.863123993544272	0.312435816975874	-2.76256417045464	0.00573492872574915	0.020307442661716	cds-CBV42585.1	HELO_2701	0.598603839441536	1719	HELO_2701
HELO_2702	1211.96291202368	-0.153542489603308	0.0982921568140436	-1.56210316855485	0.118263686578914	0.234514838599162	cds-CBV42586.1	rsuA	0.642450142450142	702	HELO_2702
HELO_2703	1155.59471738219	-0.0128849512136152	0.100339911404372	-0.12841302163093	0.897822126701318	0.934401709878511	cds-CBV42587.1	HELO_2703	0.639705882352941	816	HELO_2703
HELO_2704	704.854634812733	0.324565952029519	0.117859372159806	2.75384083659837	0.00589004047804045	0.0207775621441802	cds-CBV42588.1	HELO_2704	0.653465346534653	909	HELO_2704
HELO_2705	1033.06458603039	0.122093294553449	0.143322188219097	0.851879922226726	0.394280741547618	0.556226264605254	cds-CBV42589.1	HELO_2705	0.663747810858144	1713	HELO_2705
HELO_2706	731.073308023586	-0.56612250662645	0.13518798650164	-4.18766875131751	2.81834453955725e-05	0.000172458266951247	cds-CBV42590.1	HELO_2706	0.640723270440252	1272	HELO_2706
HELO_2707	933.199407540517	-0.747643721218904	0.131200697830985	-5.69847366347114	1.20884803057621e-08	1.24559113180953e-07	cds-CBV42591.1	HELO_2707	0.637037037037037	540	HELO_2707
HELO_2708	1555.58267032515	0.153467038231617	0.112584497081914	1.3631276259995	0.172842291541241	0.309484425396723	cds-CBV42592.1	HELO_2708	0.632124352331606	579	HELO_2708
HELO_2709	3106.55982643509	0.29782672494966	0.1121809427455	2.65487807162869	0.00793370792628029	0.026655371526353	cds-CBV42593.1	nagZ	0.668639053254438	1014	HELO_2709
HELO_2710	575.357637068174	0.0878067398891998	0.128019301666033	0.685886727598807	0.492784540339932	0.648249744568245	cds-CBV42594.1	pilD	0.683098591549296	852	HELO_2710
HELO_2711	572.972270451218	-0.0640909017371905	0.113019119465641	-0.567080172277176	0.570659713298171	0.71385108047262	cds-CBV42595.1	coaE	0.672985781990521	633	HELO_2711
HELO_2712	234.398230394482	0.150185593100905	0.241506896262749	0.621868755820162	0.53402817124019	0.680878120090875	cds-CBV42596.1	yacG	0.623931623931624	234	HELO_2712
HELO_2713	1032.32719386935	-0.174337883486941	0.092615958270472	-1.88237412582626	0.0597852364399527	0.139389237641981	cds-CBV42597.1	HELO_2713	0.652920962199313	873	HELO_2713
HELO_2714	1914.46490208625	0.0615507202782197	0.105268026948607	0.584704796531138	0.558746228321867	0.703621736259706	cds-CBV42598.1	HELO_2714	0.576666666666667	300	HELO_2714
HELO_2715	6436.58882986025	-0.0331745472410592	0.172959645313236	-0.191805129924838	0.847894852476571	0.901619683154196	cds-CBV42599.1	HELO_2715	0.567708333333333	384	HELO_2715
HELO_2716	141821.703662597	-0.231181730478022	0.075576253385056	-3.05892023120234	0.00222136289097006	0.00889069681273731	cds-CBV42600.1	rpsA	0.601190476190476	1680	HELO_2716
HELO_2717	20490.7951621998	-0.0853021048386144	0.141907899997184	-0.601108922338414	0.547767441046835	0.694699448241216	cds-CBV42601.1	cmk	0.671014492753623	690	HELO_2717
HELO_2718	15474.9358142835	-0.160576762868983	0.0857282051293089	-1.87309138954648	0.0610557661684998	0.141282626150999	cds-CBV42602.1	aroA	0.670189343901365	2271	HELO_2718
HELO_2719	7623.46131219175	-0.274478846389916	0.115197447573654	-2.38268166674807	0.0171870494158576	0.0508856746897443	cds-CBV42603.1	pheA	0.637362637362637	1092	HELO_2719
HELO_2720	6796.63682438643	-0.132125658864007	0.0735231854486208	-1.79706113191109	0.0723259153228629	0.161199771824132	cds-CBV42604.1	serC	0.659498207885305	1116	HELO_2720
HELO_2721	20146.3190282923	-0.0910462332692903	0.0875972219134619	-1.03937352441651	0.298631052283478	0.459745352970477	cds-CBV42605.1	gyrA	0.643333333333333	2700	HELO_2721
HELO_2722	245.807334797219	-0.0500880299191696	0.154316711411725	-0.324579427989054	0.745499399018378	0.830237504163042	cds-CBV42606.1	fadM	0.631205673758865	423	HELO_2722
HELO_2723	3794.5478174275	0.199952625466632	0.0830402660761115	2.40789962406145	0.0160445916631919	0.0482191185622523	cds-CBV42607.1	rdgC2	0.67416934619507	933	HELO_2723
HELO_2724	2603.81045841871	0.233607786988977	0.087901694019235	2.65760278678882	0.00786985878809256	0.0265197030731946	cds-CBV42608.1	HELO_2724	0.646907216494845	1164	HELO_2724
HELO_2725	1021.49126365494	0.141705314553604	0.123447777915447	1.14789684307369	0.251011151607728	0.406067151282213	cds-CBV42609.1	HELO_2725	0.670962199312715	1164	HELO_2725
HELO_2726	1366.27288438154	0.0772384734106679	0.110813887500524	0.697010773223729	0.485796051758294	0.641796030966725	cds-CBV42610.2	HELO_2726	0.574468085106383	282	HELO_2726
HELO_2727	2896.8727896313	-0.256662125106129	0.0902252718159745	-2.84468109588656	0.00444559068753519	0.0162924891143181	cds-CBV42611.1	thiI	0.654496281271129	1479	HELO_2727
HELO_2728	9612.31399616967	-0.0351534540808919	0.129472866776118	-0.27151213189462	0.785997170135031	0.859525937663792	cds-CBV42612.1	metG	0.638193421698576	2037	HELO_2728
HELO_2729	2036.04631502769	0.116342728858739	0.118070015894656	0.985370654667667	0.324442038617754	0.486395088321932	cds-CBV42613.1	rnfB	0.70040899795501	978	HELO_2729
HELO_2730	1491.4896243042	-0.181025832380265	0.126052871555017	-1.43611034121705	0.150970945940108	0.280895448263977	cds-CBV42614.1	nth	0.630503144654088	636	HELO_2730
HELO_2731	155.001903833785	0.379418042760657	0.194248615235838	1.95325996172484	0.0507887991948213	0.122631074978949	cds-CBV42615.1	HELO_2731	0.61025641025641	195	HELO_2731
HELO_2732	615.601985313758	0.643403217239847	0.123633908410019	5.20409995537849	1.94939066928764e-07	1.66879655779927e-06	cds-CBV42616.1	HELO_2732	0.665012406947891	1209	HELO_2732
HELO_2733	687.636798292467	0.670461480865701	0.137602980911808	4.87243427738976	1.10231531700726e-06	8.57075441434544e-06	cds-CBV42617.1	HELO_2733	0.651138716356108	966	HELO_2733
HELO_2734	794.103106999249	-0.0969979308334888	0.109835495255676	-0.883120075233387	0.377171398634223	0.539964373684159	cds-CBV42618.2	HELO_2734	0.670634920634921	1008	HELO_2734
HELO_2735	246.041907086404	-0.17415791287661	0.235104056837301	-0.740769492536371	0.458833215706921	0.61871304743296	cds-CBV42619.1	HELO_2735	0.639455782312925	294	HELO_2735
HELO_2736	3135.88542424376	-0.0671281030370557	0.087495827584451	-0.767214904873763	0.442953752498119	0.603317283803312	cds-CBV42620.2	HELO_2736	0.645122681029324	1671	HELO_2736
HELO_2738	1446.56661986352	-0.61034828040445	0.155153226922423	-3.93384199936508	8.35987478218246e-05	0.000466118018282871	cds-CBV42622.1	HELO_2738	0.665191740412979	678	HELO_2738
HELO_2739	554.853098229604	-1.11629275411166	0.152776224900709	-7.30671774902899	2.73746732144882e-13	5.04348598897365e-12	cds-CBV42623.1	HELO_2739	0.623655913978495	372	HELO_2739
HELO_2740	2284.73113388012	-1.21530183784734	0.0837752122032386	-14.5066996058335	1.0988168677387e-47	4.90130155478181e-46	cds-CBV42624.1	HELO_2740	0.69692532942899	2049	HELO_2740
HELO_2741	716.637227993508	-1.59395717215	0.143641338403198	-11.0967858547502	1.30036538882026e-28	4.79156376967465e-27	cds-CBV42625.1	HELO_2741	0.661220043572985	2754	HELO_2741
HELO_2742	3237.91057821552	0.0582859873349814	0.0823955040318217	0.707392812506747	0.479322402267634	0.637555645708825	cds-CBV42626.1	HELO_2742	0.653968253968254	315	HELO_2742
HELO_2743	20753.8619315591	-0.106275582349578	0.0788857423246034	-1.34720900403358	0.177912928866203	0.316103159778002	cds-CBV42627.1	argG	0.622440622440622	1221	HELO_2743
HELO_2744	2074.2019392901	0.106396093809579	0.112377806749664	0.946771403419443	0.343755276592861	0.505151843246525	cds-CBV42628.1	rnt	0.66966966966967	666	HELO_2744
HELO_2745	2247.87145059912	0.294419777788129	0.119790454175904	2.45778997845517	0.0139794900745589	0.0428485274437203	cds-CBV42629.1	grxD	0.617816091954023	348	HELO_2745
HELO_2746	5905.98324894105	0.00150058167632388	0.0985046053394911	0.0152336194957809	0.987845800291327	0.992042454792806	cds-CBV42630.1	argF	0.647122692725299	921	HELO_2746
HELO_2747	53.3847442633265	-0.584652701575775	0.309797214462638	-1.88721096989168	0.0591319554155528	0.138151157035647	cds-CBV42631.1	HELO_2747	0.664466446644664	909	HELO_2747
HELO_2748	44.9807585953625	-0.555537843465954	0.330794481180763	-1.67940481196353	0.0930731761220062	0.196591057220151	cds-CBV42632.1	lcdH	0.67816091954023	957	HELO_2748
HELO_2749	19.1079138688948	-0.563224052017339	0.481481001867287	-1.1697741963505	0.242091850350298	NA	cds-CBV42633.1	HELO_2749	0.683870967741935	465	HELO_2749
HELO_2750	88.3323720561047	-0.621428774416703	0.242503459405783	-2.56255632781247	0.0103904731638668	0.0331673295908743	cds-CBV42634.1	HELO_2750	0.644444444444444	1620	HELO_2750
HELO_2751	28.445261240252	-0.520460769781499	0.395548272151253	-1.3157958368795	0.188242576963546	NA	cds-CBV42635.1	HELO_2751	0.692307692307692	819	HELO_2751
HELO_2752	1570.60541492004	-0.177702112337149	0.422555542342612	-0.420541430724075	0.674089969817592	0.785550016391075	cds-CBV42636.1	HELO_2752	0.621004566210046	1095	HELO_2752
HELO_2753	350.051387947014	0.131112432368122	0.221975709522043	0.590661170316486	0.554747469950516	0.700821384050616	cds-CBV42637.1	ybiX	0.613333333333333	675	HELO_2753
HELO_2754	1029.97742945398	-0.247664289858951	0.113434864301789	-2.18331719602582	0.029012459058858	0.0776873903708757	cds-CBV42638.1	cdhR	0.660436137071651	963	HELO_2754
HELO_2755	1872.02891871782	0.0561841460999332	0.091569925024161	0.613565492000882	0.539502492608247	0.686014047240044	cds-CBV42639.1	HELO_2755	0.648562300319489	939	HELO_2755
HELO_2756	203.515757706699	-0.127286998898722	0.16863279895298	-0.754817566268434	0.450358452380182	0.610686061427527	cds-CBV42640.1	HELO_2756	0.685416666666667	960	HELO_2756
HELO_2757	58.3508594134218	-0.0368627551801651	0.287934709410304	-0.128024701348652	0.898129425042737	0.934401709878511	cds-CBV42641.2	HELO_2757	0.692619626926196	1233	HELO_2757
HELO_2758	387.228462614574	0.110461152006248	0.128217433952006	0.861514293349492	0.388954852362792	0.551920779609664	cds-CBV42642.1	HELO_2758	0.683683683683684	999	HELO_2758
HELO_2759	209.643637427497	-0.0102731985784556	0.173115903320344	-0.0593428932952821	0.952678997383023	0.968971437482282	cds-CBV42643.1	HELO_2759	0.682456140350877	1140	HELO_2759
HELO_2760	65.3859074520443	-0.356498489506759	0.29234607975185	-1.21943995216	0.222677253903726	0.373700936006748	cds-CBV42644.1	HELO_2760	0.666666666666667	588	HELO_2760
HELO_2761	300.863377531161	-0.344111791005002	0.165241748568351	-2.08247488292985	0.0372991147842741	0.0946437119151866	cds-CBV42645.1	aruI1	0.708020050125313	1596	HELO_2761
HELO_2762	312.90439118171	-0.436366695217939	0.170200251954883	-2.56384282752773	0.0103520410501665	0.0330757956268278	cds-CBV42646.1	HELO_2762	0.657082002129925	939	HELO_2762
HELO_2763	160.619204245082	-0.362879726776635	0.192051527917946	-1.88949148549172	0.0588260026097778	0.137626051654346	cds-CBV42647.1	HELO_2763	0.682730923694779	747	HELO_2763
HELO_2764	350.640567090879	-0.378896637429694	0.158671617680841	-2.38792950477017	0.0169435914931802	0.0503525649963185	cds-CBV42648.1	aruH	0.694166666666667	1200	HELO_2764
HELO_2765	255.073111935451	-0.561506447240516	0.148813279898908	-3.77322808570552	0.000161148837710033	0.000834037495934368	cds-CBV42649.1	HELO_2765	0.686792452830189	795	HELO_2765
HELO_2766	404.162768672725	-0.705406904823481	0.140120470360139	-5.03428873033637	4.79626308874666e-07	3.92737484803168e-06	cds-CBV42650.1	HELO_2766	0.648922686945501	789	HELO_2766
HELO_2767	202.774013647855	-0.662555830797461	0.177330402967164	-3.73627883155572	0.00018676356703896	0.000949666937435441	cds-CBV42651.1	HELO_2767	0.665266106442577	714	HELO_2767
HELO_2768	421.65494979246	-0.544007299624002	0.146681814165083	-3.70875764470536	0.00020827866153134	0.0010413933076567	cds-CBV42652.2	HELO_2768	0.699237699237699	1443	HELO_2768
HELO_2769	153.125051068678	-0.12740601876636	0.186105624521689	-0.684589834905883	0.493602783296315	0.648626993443928	cds-CBV42653.1	HELO_2769	0.693376068376068	936	HELO_2769
HELO_2770	40.5558760485117	-0.371463563657318	0.386823630352579	-0.960291808746894	0.336908371465143	0.499396318000365	cds-CBV42654.1	gspD1	0.706222222222222	2250	HELO_2770
HELO_2771	4.6142774580943	-1.34630589279702	1.01445121643968	-1.32712728909924	0.184466579599539	NA	cds-CBV42655.1	gspN	0.787524366471735	513	HELO_2771
HELO_2772	6.34667647081855	-1.33864019664548	0.925782549099197	-1.44595531418042	0.148189735743069	NA	cds-CBV42656.1	gspM	0.745484400656814	609	HELO_2772
HELO_2773	16.7937298349121	-0.716597740262407	0.528647140517711	-1.35553128985174	0.175248346460692	NA	cds-CBV42657.2	gspL	0.744164332399627	1071	HELO_2773
HELO_2774	10.3618615863974	-0.304493640472353	0.688066669641615	-0.442535082582842	0.658102049256677	NA	cds-CBV42658.1	gspK1	0.754532775453278	717	HELO_2774
HELO_2775	7.13126075436373	-0.694286468584248	0.787785319615876	-0.88131430136675	0.378147727563594	NA	cds-CBV42659.1	gspJ1	0.745954692556634	618	HELO_2775
HELO_2776	6.09311322373786	-0.731469256958357	1.09044808887311	-0.670796954410067	0.502349887919749	NA	cds-CBV42660.1	gspH1	0.745098039215686	459	HELO_2776
HELO_2777	20.4056025800476	-0.817308739902828	0.507327041825305	-1.61100961021562	0.107177627836339	NA	cds-CBV42661.1	gspG1	0.678486997635934	423	HELO_2777
HELO_2778	20.3225345988749	-0.649907140812343	0.479029571088434	-1.35671611949894	0.174871428621378	NA	cds-CBV42662.1	gspF1	0.709166666666667	1200	HELO_2778
HELO_2779	64.5644122713667	-0.860507181487879	0.27310570053042	-3.15082101844311	0.00162812227879074	0.00670636029781364	cds-CBV42663.1	gspE1	0.72094395280236	1695	HELO_2779
HELO_2780	362.684285612992	-0.708725575237302	0.146751420409737	-4.82942906622987	1.36925079738486e-06	1.05494550071243e-05	cds-CBV42664.2	HELO_2780	0.675545689974103	2703	HELO_2780
HELO_2781	536.300778758837	0.257850488478169	0.133815832035774	1.92690569236409	0.0539913839773143	0.128713636907943	cds-CBV42665.1	HELO_2781	0.733723958333333	1536	HELO_2781
HELO_2782	582.30348728455	-0.265771444221702	0.127093577434907	-2.09114771639678	0.0365148244387788	0.0930016941002705	cds-CBV42666.1	HELO_2782	0.687134502923977	684	HELO_2782
HELO_2783	2036.71728415591	-0.100312196601215	0.088980526628511	-1.12734999894992	0.25959453058763	0.415891048531222	cds-CBV42667.1	HELO_2783	0.641830065359477	765	HELO_2783
HELO_2784	739.132991314969	-0.30695514269987	0.111188271539187	-2.76067914763552	0.0057681313109384	0.020389953226362	cds-CBV42668.1	HELO_2784	0.673289183222958	906	HELO_2784
HELO_2785	537.187252653865	-0.596372367292546	0.126256825378331	-4.72348616009871	2.31835743217001e-06	1.71225091395563e-05	cds-CBV42669.1	araH	0.655818540433925	1014	HELO_2785
HELO_2786	945.092752141047	-0.563971965528636	0.122442675811151	-4.60600817315097	4.1047226298118e-06	2.91108989854854e-05	cds-CBV42670.1	araG	0.657622739018088	1548	HELO_2786
HELO_2787	840.46224742023	-0.151269128544149	0.147607141697502	-1.02480900859222	0.305453314907831	0.467488369091444	cds-CBV42671.1	araF	0.623314065510597	1038	HELO_2787
HELO_2788	163.841399113322	-0.65054414030818	0.179644898343033	-3.62127812316697	0.000293151158172038	0.00141533491974712	cds-CBV42672.1	HELO_2788	0.534883720930233	903	HELO_2788
HELO_2789	87.3174045756051	-0.679512436791102	0.236402101470312	-2.87439253951148	0.00404805498170316	0.0150842895897263	cds-CBV42673.1	HELO_2789	0.505971769815418	921	HELO_2789
HELO_2790	330.881532659458	-1.19376828354432	0.143923853726499	-8.29444357300813	1.09094647958861e-16	2.38600552632606e-15	cds-CBV42674.1	HELO_2790	0.536776212832551	1278	HELO_2790
HELO_2791	67.6378688025599	-0.826376287534486	0.292653501105194	-2.82373620822478	0.00474674346984508	0.0171917311568107	cds-CBV42675.1	HELO_2791	0.536111111111111	1080	HELO_2791
HELO_2792	111.674036930317	-0.567420477010889	0.227447642959104	-2.49473008217946	0.0126052975477782	0.0392396314848193	cds-CBV42676.1	abfA	0.508840864440079	1527	HELO_2792
HELO_2793	127.44134573948	-0.104727192181626	0.214960516659619	-0.487192689192579	0.626121785745145	0.752145227268852	cds-CBV42677.1	HELO_2793	0.537037037037037	1134	HELO_2793
HELO_2794	567.51852795048	-0.545133719826105	0.139242978162479	-3.91498176080379	9.04110422054895e-05	0.000495142864421017	cds-CBV42678.1	galM	0.592409240924092	1212	HELO_2794
HELO_2795	1554.23778465344	-0.174741419602079	0.110149558578605	-1.58640145141735	0.11264827139426	0.225963100607421	cds-CBV42679.1	HELO_2795	0.653292181069959	972	HELO_2795
HELO_2796	953.496525374866	-0.554139534146509	0.112557007284452	-4.92319001291586	8.51447051081834e-07	6.75973185753493e-06	cds-CBV42680.1	araA	0.654800431499461	927	HELO_2796
HELO_2797	810.008762719836	-0.709571584551517	0.103610898394786	-6.8484261360987	7.46668695603407e-12	1.16645478253251e-10	cds-CBV42681.1	xylD	0.662222222222222	1800	HELO_2797
HELO_2798	528.88290768934	-1.09167098130222	0.18766059147633	-5.81726281854929	5.98190512099036e-09	6.43766932068487e-08	cds-CBV42682.1	HELO_2798	0.599479843953186	2307	HELO_2798
HELO_2799	310.757704087877	-0.969566036074397	0.163060771193628	-5.94604103106488	2.74705315702196e-09	3.14706915589677e-08	cds-CBV42683.2	arbA	0.610169491525424	1062	HELO_2799
HELO_2800	1154.52672166828	-1.02344145443626	0.107901619224708	-9.4849499181742	2.42499497244581e-21	6.68352272893603e-20	cds-CBV42684.1	araC	0.650170648464164	1758	HELO_2800
HELO_2801	391.448068220026	-1.26190564329882	0.179778742102655	-7.0192150002822	2.23118227769168e-12	3.76303876685314e-11	cds-CBV42685.1	HELO_2801	0.632352941176471	1020	HELO_2801
HELO_2802	13.1923557367587	-1.77660850438053	0.75176976232309	-2.36323485383413	0.0181161849670041	NA	cds-CBV42686.1	HELO_2802	0.678333333333333	600	HELO_2802
HELO_2803	39.3667210066249	-0.812035077297158	0.354217348910752	-2.29247686425929	0.0218781410866447	0.061702910385795	cds-CBV42687.1	HELO_2803	0.655172413793103	1305	HELO_2803
HELO_2804	425.65816705256	-0.562663027943665	0.158221496921908	-3.55617307944807	0.000376296222135017	0.00176437647723058	cds-CBV42688.1	HELO_2804	0.592997811816193	1371	HELO_2804
HELO_2805	394.094070595964	-0.959246427064585	0.172722658620197	-5.55368030302201	2.79716857467091e-08	2.75651205469023e-07	cds-CBV42689.1	HELO_2805	0.630879345603272	978	HELO_2805
HELO_2806	711.815243999063	-0.81527620269445	0.120488790150855	-6.76640707964369	1.3201975980435e-11	1.99797761489619e-10	cds-CBV42690.1	HELO_2806	0.658561296859169	987	HELO_2806
HELO_2807	1896.04153908981	-0.915490344063	0.107945421770472	-8.48104837655498	2.23173792625008e-17	5.01032554303825e-16	cds-CBV42691.1	HELO_2807	0.695183776932826	1578	HELO_2807
HELO_2808	353.552358585872	-1.09152071594579	0.139612413368365	-7.81822109947939	5.35750304445179e-15	1.07571196365118e-13	cds-CBV42692.1	xylX3	0.668380462724936	1167	HELO_2808
HELO_2809	856.771869379826	-0.214728095927118	0.115285128758314	-1.86258278270459	0.0625209885533295	0.143497732698569	cds-CBV42693.1	HELO_2809	0.649805447470817	771	HELO_2809
HELO_2810	1338.17775436035	0.555665749335792	0.0881258051205583	6.3053693362078	2.87507466557953e-10	3.73429238172973e-09	cds-CBV42694.2	uvrY	0.604938271604938	648	HELO_2810
HELO_2811	2693.1019765287	-0.147535452380348	0.0826376790994841	-1.7853290894428	0.0742079531136287	0.164206893639165	cds-CBV42695.1	uvrC	0.647933884297521	1815	HELO_2811
HELO_2812	1537.88968182186	-0.266170841918868	0.123912279954203	-2.14805862677406	0.0317090983973052	0.0832860196944592	cds-CBV42696.1	pgsA	0.632058287795993	549	HELO_2812
HELO_2813	200.824190992554	0.446705937036348	0.316741677029424	1.41031625905943	0.158446319697534	0.291129010175957	cds-CBV42697.1	HELO_2813	0.537897310513447	1227	HELO_2813
HELO_2814	480.837163348133	0.182474920385948	0.154733622477902	1.17928422707229	0.238285016817073	0.391558995157478	cds-CBV42698.1	HELO_2814	0.604361370716511	1284	HELO_2814
HELO_2815	441.748240581644	-0.188141653155422	0.140419135883028	-1.33985764812103	0.180291629378116	0.319158550178492	cds-CBV42699.2	HELO_2815	0.623312011371713	1407	HELO_2815
HELO_2816	741.389716550504	-0.632212148232867	0.11871794455518	-5.32532929711408	1.0077031306959e-07	9.03733760068545e-07	cds-CBV42700.1	agmR	0.605263157894737	684	HELO_2816
HELO_2817	28608.8299959941	1.47206445657134	0.694601940230483	2.11929217485756	0.0340657825609532	0.088020581464658	cds-CBV42701.1	acoD	0.635765943458251	1521	HELO_2817
HELO_2818	14218.7996050993	1.5716936691035	0.632017561690657	2.48678796978236	0.0128902198801871	0.0399797304609646	cds-CBV42702.1	adh2	0.60932944606414	1029	HELO_2818
HELO_2819	339.590130436269	-0.482415765253339	0.170727027747846	-2.82565550175124	0.0047183979546275	0.0171256628117636	cds-CBV42703.1	HELO_2819	0.591731266149871	774	HELO_2819
HELO_2820	318.834334822873	-0.0502323885531987	0.183236192902449	-0.274140101677082	0.783976957161556	0.858147202059307	cds-CBV42704.1	HELO_2820	0.625333333333333	750	HELO_2820
HELO_2821	123.934136763646	0.283165695623794	0.215786123480055	1.31225164555109	0.189435241427214	0.331365050793734	cds-CBV42705.1	HELO_2821	0.522842639593909	591	HELO_2821
HELO_2822	8.1036087604435	-0.760383174239897	0.746181688253491	-1.01903220919244	0.308187675539367	NA	cds-CBV42706.1	HELO_2822	0.571794871794872	780	HELO_2822
HELO_2823	10.3581851567242	-0.898699827878508	0.688524042038929	-1.30525555101487	0.191805844018015	NA	cds-CBV42707.1	HELO_2823	0.559322033898305	885	HELO_2823
HELO_2824	249.688407133585	0.284558101195699	0.332892576547113	0.854804586354082	0.392659338756751	0.555093894239109	cds-CBV42708.1	HELO_2824	0.564551422319475	1371	HELO_2824
HELO_2825	471.470967459192	0.919141446344128	0.614808793890191	1.49500374015192	0.134913466032708	0.259566770630465	cds-CBV42709.2	HELO_2825	0.604813315339631	4446	HELO_2825
HELO_2826	45.5255543346639	1.69810611083042	1.10155591832629	1.54155234662126	0.123182413144486	0.242220638375759	cds-CBV42710.1	hdc	0.49874686716792	1197	HELO_2826
HELO_2827	343.710654181457	1.67138047279659	1.14467690747678	1.46013295269564	NA	NA	cds-CBV42711.1	HELO_2827	0.505681818181818	2112	HELO_2827
HELO_2828	368.105509679738	1.15671273379392	0.849314080238769	1.36193754549404	0.173217595933631	0.309708676273738	cds-CBV42712.1	HELO_2828	0.575695159629248	2913	HELO_2828
HELO_2829	806.80119573053	0.913078263165119	0.782845706688929	1.16635788554939	0.243469778378781	0.396808917646186	cds-CBV42713.1	fatB	0.539245667686035	981	HELO_2829
HELO_2830	91.807423508266	1.27106104573211	0.491596304666667	2.5855789265828	0.00972156125201935	0.0315671385482238	cds-CBV42714.1	fatE	0.553410553410553	777	HELO_2830
HELO_2831	42.0816838351141	1.10401425402425	0.616426939484666	1.79098962635736	0.0732949597019111	0.162717690497367	cds-CBV42715.1	fatC	0.546413502109705	948	HELO_2831
HELO_2832	70.1202372188524	0.719155088022403	0.499960121611571	1.4384249001786	0.150313531771499	0.279979600387573	cds-CBV42716.1	fatD	0.600849256900212	942	HELO_2832
HELO_2833	315.593986030084	0.580617244712422	0.555737392296068	1.04476908115461	0.296129708151689	0.456932048536288	cds-CBV42717.1	HELO_2833	0.642248722316865	1761	HELO_2833
HELO_2834	336.400774718176	1.64080608208372	0.984458691940735	1.66670891883648	NA	NA	cds-CBV42718.1	HELO_2834	0.623691460055096	1815	HELO_2834
HELO_2835	90.3266382345342	1.48425687911655	1.12174611507687	1.32316649834339	NA	NA	cds-CBV42719.1	entC	0.635756056808688	1197	HELO_2835
HELO_2836	73.057229507091	1.08032570904544	1.02965282069437	1.04921356726523	0.294079835722268	0.45425124384685	cds-CBV42720.1	entE	0.633456334563346	1626	HELO_2836
HELO_2837	66.8015923401804	0.683385441838032	1.0202123576977	0.66984626943769	0.502955794516398	0.656828085061018	cds-CBV42721.1	entB	0.610538373424971	873	HELO_2837
HELO_2838	66.1982915457493	1.14804351847831	0.542385950132918	2.11665423523041	0.0342892035548269	0.0884630137373388	cds-CBV42722.1	entA	0.62037037037037	756	HELO_2838
HELO_2839	255.572103807562	-0.361051656577359	0.172241707042932	-2.09619181541998	0.0360651787031076	0.0920516525581621	cds-CBV42723.1	HELO_2839	0.608888888888889	450	HELO_2839
HELO_2840	296.48687987131	0.10332144318461	0.144449248217682	0.715278511030439	0.474436964183351	0.633205239599039	cds-CBV42724.1	HELO_2840	0.582786287381473	1371	HELO_2840
HELO_2841	73.1600987867359	0.128453824554885	0.25331686400854	0.507087536621937	0.612093399572561	0.741599937294847	cds-CBV42725.1	HELO_2841	0.60844250363901	687	HELO_2841
HELO_2842	77.1535109668947	-0.100015965275988	0.26762355566829	-0.37371884184946	0.708613505680522	0.808249227742919	cds-CBV42726.1	HELO_2842	0.578181818181818	825	HELO_2842
HELO_2843	265.04875606592	-0.0136358462178319	0.154539333994455	-0.0882354405534139	0.929689549667091	0.954755399385471	cds-CBV42727.1	HELO_2843	0.591908531222515	1137	HELO_2843
HELO_2844	302.423795294072	-0.207631624807875	0.152976250216124	-1.35728013018057	0.174692218336271	0.311359947507865	cds-CBV42728.1	HELO_2844	0.604091456077016	831	HELO_2844
HELO_2845	588.639377351988	0.149646782799752	0.157525864459019	0.949982298549346	0.342121247120293	0.503600098887449	cds-CBV42729.2	HELO_2845	0.578299776286353	894	HELO_2845
HELO_2846	355.355176752603	-0.285718697177833	0.239554098380406	-1.19271053640718	0.232982757734638	0.386323451826007	cds-CBV42730.1	HELO_2846	0.594621513944223	3012	HELO_2846
HELO_2847	27.9776512621764	-0.766767583185236	0.44506235963939	-1.72283179329411	0.0849189475432622	NA	cds-CBV42731.1	HELO_2847	0.596899224806202	387	HELO_2847
HELO_2848	147.480639231471	-0.839171379117819	0.196725144977619	-4.2657047181909	1.99272194134108e-05	0.000125563705969261	cds-CBV42732.1	HELO_2848	0.64026402640264	1212	HELO_2848
HELO_2849	256.609224608806	-1.07781201156729	0.162902320854065	-6.61630850878328	3.68279389424267e-11	5.22371184162455e-10	cds-CBV42733.2	hemN	0.626984126984127	1386	HELO_2849
HELO_2850	114.595905467351	-1.3564110823611	0.222850421392794	-6.08664356066124	1.15302271849864e-09	1.40845947301787e-08	cds-CBV42734.1	HELO_2850	0.678966789667897	813	HELO_2850
HELO_2851	62.1763652874567	-1.52477323538772	0.292423472439643	-5.21426417197901	1.84548314761277e-07	1.59596629347125e-06	cds-CBV42735.1	narI	0.641592920353982	678	HELO_2851
HELO_2852	62.6215596565381	-1.22653762200387	0.291279574303015	-4.21086039053297	2.54399932696408e-05	0.000157088483031115	cds-CBV42736.1	narJ	0.676923076923077	780	HELO_2852
HELO_2853	242.997598593068	-1.91633425904133	0.192224804115843	-9.96923507273528	2.07823195584767e-23	6.29036279493178e-22	cds-CBV42737.1	narH	0.634738186462324	1566	HELO_2853
HELO_2854	1845.78575585841	-1.74110662666026	0.552817397049549	-3.14951489579153	0.00163541771095936	0.00672823548562164	cds-CBV42738.1	narG	0.641594088149908	3789	HELO_2854
HELO_2855	485.229318688462	-0.336014242386582	0.192124871527302	-1.74893671868419	0.0803019586201425	0.173910008062132	cds-CBV42739.1	narX	0.630760986066452	1866	HELO_2855
HELO_2856	365.071971785411	-0.27410359982691	0.155034514218979	-1.76801663299149	0.077058123050117	0.168316389909727	cds-CBV42740.1	narL	0.637878787878788	660	HELO_2856
HELO_2857	471.137215468625	-1.73699086716308	0.496642819555755	-3.49746497637238	0.000469702382543817	0.00215465639624295	cds-CBV42741.1	HELO_2857	0.62431941923775	1653	HELO_2857
HELO_2858	112.569659653185	-1.3758720706855	0.33214282236907	-4.14241096908805	3.43673796718865e-05	0.000205115170929041	cds-CBV42742.1	HELO_2858	0.614533965244866	1266	HELO_2858
HELO_2859	28.9966695558476	-1.06186028510511	0.402812255474677	-2.63611712571607	0.00838607795317328	NA	cds-CBV42743.1	HELO_2859	0.608465608465608	567	HELO_2859
HELO_2860	467.892792436884	0.42036399204286	0.856650167748449	0.490706717711515	0.623633894517502	0.751077010784735	cds-CBV42744.1	HELO_2860	0.525762355415352	951	HELO_2860
HELO_2861	1133.33876401554	-4.21246601053695	1.52394837889774	-2.76417893733631	0.00570662356701594	0.0202472819040921	cds-CBV42745.1	HELO_2861	0.576797385620915	1224	HELO_2861
HELO_2862	139.646921973956	-0.285548824463308	0.267089847848277	-1.06911148725322	0.285019436073956	0.444940749044436	cds-CBV42746.1	HELO_2862	0.593650793650794	315	HELO_2862
HELO_2863	1352.46734446376	-0.190253222293184	0.133787245453767	-1.42205799699292	0.155009414990827	0.286210194345808	cds-CBV42747.1	HELO_2863	0.640759930915371	1158	HELO_2863
HELO_2864	2034.41312396228	-0.340631441572524	0.0877826649480439	-3.88039531237898	0.000104286825680181	0.000563847430711024	cds-CBV42748.1	nadB	0.686274509803922	1581	HELO_2864
HELO_2865	988.338071919914	-0.347700343546632	0.0964029016933228	-3.60674147187745	0.000310066311127467	0.00148463954056796	cds-CBV42749.1	HELO_2865	0.68922305764411	399	HELO_2865
HELO_2866	685.133246645535	-0.113253551649867	0.195222677276709	-0.580124979483512	0.561830339701505	0.706313694236775	cds-CBV42750.2	HELO_2866	0.612244897959184	294	HELO_2866
HELO_2867	2624.82838335374	-0.0762235218572885	0.0894601516042452	-0.85203881829406	0.39419254731362	0.556226264605254	cds-CBV42751.1	ihfB	0.602693602693603	297	HELO_2867
HELO_2868	1308.51197421288	-0.00395456232810291	0.159981567988252	-0.0247188621653796	0.980279209844668	0.98785568411814	cds-CBV42752.1	HELO_2868	0.627450980392157	306	HELO_2868
HELO_2869	1569.36471464866	-0.311415809889379	0.0986397646230513	-3.1571021188001	0.00159345532033109	0.00659562092298215	cds-CBV42753.1	lapB	0.659052453468697	1182	HELO_2869
HELO_2870	4585.22327018529	-0.654115985351223	0.0952627079088212	-6.86644333034598	6.58223059897983e-12	1.04269914628699e-10	cds-CBV42754.1	pyrF	0.656695156695157	702	HELO_2870
HELO_2871	9.46974470251769	0.431504219685208	0.707531173361581	0.609873085358303	0.541945882805132	NA	cds-CBV42755.1	HELO_2871	0.642642642642643	333	HELO_2871
HELO_2872	5881.0655995733	-0.705060827154887	0.103754407540681	-6.79547832103847	1.07953750508936e-11	1.6559421458158e-10	cds-CBV42756.1	HELO_2872	0.639107611548556	762	HELO_2872
HELO_2873	360.264690520897	0.398500932866161	0.137770166795822	2.89250526535796	0.00382182776085982	0.0143477254809688	cds-CBV42757.1	HELO_2873	0.651685393258427	534	HELO_2873
HELO_2874	7250.09834700356	0.218979849308976	0.0966084924598781	2.26667287453967	0.0234102166490747	0.0650497003609535	cds-CBV42758.1	groES	0.602040816326531	294	HELO_2874
HELO_2875	69478.5815401814	-0.17907570492938	0.132567711289912	-1.35082444425521	0.176751675793179	0.314323986137184	cds-CBV42759.1	groEL	0.6381299332119	1647	HELO_2875
HELO_2876	899.843368676922	-0.200928511858408	0.120919353497438	-1.66167371927493	0.0965782133187172	0.201316829852994	cds-CBV42760.1	trmJ2	0.65578231292517	735	HELO_2876
HELO_2877	164.044712660954	-0.773447620856098	0.213490045228471	-3.62287440629083	0.000291347305305918	0.00140894060625829	cds-CBV42761.1	ilvE1	0.647179487179487	975	HELO_2877
HELO_2878	265.297411082463	-0.830089085402055	0.155645394259301	-5.3332068664952	9.64932767863095e-08	8.67671640067876e-07	cds-CBV42762.2	HELO_2878	0.675700090334237	1107	HELO_2878
HELO_2879	182.676156653165	-1.18093346182631	0.193762988175816	-6.09473188323642	1.09621025227457e-09	1.34643215768507e-08	cds-CBV42763.1	HELO_2879	0.687830687830688	945	HELO_2879
HELO_2880	27.0643853765372	-1.03054032716766	0.420955234070175	-2.44809956917144	0.0143611962684877	NA	cds-CBV42764.1	HELO_2880	0.663865546218487	357	HELO_2880
HELO_2881	99.3593869606402	-0.891402066570354	0.245993092122959	-3.62368739250934	0.00029043260527143	0.00140652361695735	cds-CBV42765.1	HELO_2881	0.685990338164251	1035	HELO_2881
HELO_2882	89.7158725108291	-0.655567201434058	0.257211413686639	-2.54874848684878	0.0108110237910531	0.0343158901232866	cds-CBV42766.1	HELO_2882	0.630672926447574	1278	HELO_2882
HELO_2883	45.7937103379311	-1.20669529468934	0.36197111045665	-3.33367846170654	0.00085705671005263	0.00372013091815418	cds-CBV42767.1	HELO_2883	0.619047619047619	546	HELO_2883
HELO_2884	274.178227323504	-0.97254914302105	0.163823119002249	-5.93658055678758	2.91027951397394e-09	3.3106870981113e-08	cds-CBV42768.1	HELO_2884	0.631383472609099	1077	HELO_2884
HELO_2885	292.675778260179	-0.778893520754684	0.160514683334741	-4.85247520396848	1.2193003277196e-06	9.41555378352945e-06	cds-CBV42769.1	HELO_2885	0.643500643500644	777	HELO_2885
HELO_2886	885.372844966347	0.31390823665163	0.106148267844853	2.95726197916333	0.00310384280764129	0.011970451783736	cds-CBV42770.1	HELO_2886	0.666666666666667	1176	HELO_2886
HELO_2887	891.882976666171	-0.046606190591673	0.138780934292714	-0.335825600463045	0.737002383824793	0.825656999724404	cds-CBV42771.1	HELO_2887	0.654460093896714	1065	HELO_2887
HELO_2888	192.026048230629	-0.628935545678051	0.171102311284409	-3.67578638159144	0.000237117876881823	0.00117347387245165	cds-CBV42772.1	qdoI	0.688497061293031	1191	HELO_2888
HELO_2889	56.2371862726864	-0.372195838783777	0.31502522736299	-1.18147947038829	0.237412304261244	0.391072746086305	cds-CBV42773.1	HELO_2889	0.742150968603874	1497	HELO_2889
HELO_2890	684.324322940242	-0.122616514317955	0.119536903569308	-1.02576284525274	0.305003383351246	0.467010600524266	cds-CBV42774.2	HELO_2890	0.723872387238724	909	HELO_2890
HELO_2891	342.335762595263	-0.549030995050139	0.171443723036679	-3.20239776251638	0.00136288668172356	0.00568988405300848	cds-CBV42775.1	HELO_2891	0.636111111111111	1080	HELO_2891
HELO_2892	1174.17180644354	-0.0959139683466942	0.111232336081437	-0.862284940922862	0.388530737495588	0.551788521202364	cds-CBV42776.1	HELO_2892	0.660875160875161	1554	HELO_2892
HELO_2893	107.664031632472	-2.6684752971098	0.261398568184719	-10.2084541458701	1.81737082277508e-24	5.70452508259957e-23	cds-CBV42777.1	hmp	0.643881856540084	1185	HELO_2893
HELO_2894	894.638695592894	-0.245815038426517	0.13146607251007	-1.86979829649729	0.061511833026154	0.141757385423971	cds-CBV42778.1	HELO_2894	0.629262926292629	909	HELO_2894
HELO_2895	246.889008953672	0.272852536246824	0.152024139640521	1.79479743738078	0.0726859792640978	0.161789540187322	cds-CBV42779.1	HELO_2895	0.64037558685446	1065	HELO_2895
HELO_2896	70.6618838526964	-0.191505022580483	0.290368363417375	-0.659524406607664	0.509559078646088	0.662348649006994	cds-CBV42780.1	HELO_2896	0.651282051282051	1170	HELO_2896
HELO_2897	18.2237576003042	0.175721339087869	0.561097530303081	0.313174322818622	0.754148225327316	NA	cds-CBV42781.1	HELO_2897	0.635198135198135	858	HELO_2897
HELO_2898	8.79739950067435	1.095652388129	0.779136497418962	1.40623933259263	0.159653068183319	NA	cds-CBV42782.1	HELO_2898	0.61803084223013	843	HELO_2898
HELO_2899	36.1736268493631	-0.506163291680598	0.374563085018086	-1.35134323676386	0.176585507864238	0.314238777774155	cds-CBV42783.1	HELO_2899	0.629090909090909	825	HELO_2899
HELO_2900	54.2988917716834	-0.477093173508924	0.399560603775619	-1.19404458047332	0.232460529909483	0.38572745785274	cds-CBV42784.1	HELO_2900	0.630655586334257	1083	HELO_2900
HELO_2901	112.405160396944	-0.204238010758779	0.227416269072655	-0.898080034430294	0.369142882385816	0.531152110054294	cds-CBV42785.1	HELO_2901	0.6484375	768	HELO_2901
HELO_2902	472.521758673678	-0.156408117023861	0.155377061817359	-1.00663582638545	0.314109811333576	0.475583859053516	cds-CBV42786.1	HELO_2902	0.634228187919463	894	HELO_2902
HELO_2903	102.386552569683	-0.512708781976135	0.223585231206146	-2.29312454677929	0.0218408355473506	0.061702910385795	cds-CBV42787.1	HELO_2903	0.641025641025641	741	HELO_2903
HELO_2904	2912.83394081522	0.434935839026948	0.141060378873237	3.08333099982527	0.00204697338114045	0.00823160114124094	cds-CBV42788.1	HELO_2904	0.574626865671642	1206	HELO_2904
HELO_2905	7991.18443591757	0.332874797659672	0.155605807917122	2.13921833712637	0.0324179897710148	0.0846663985544993	cds-CBV42789.2	HELO_2905	0.60797342192691	3612	HELO_2905
HELO_2906	1138.12217467249	0.368712486956382	0.161295033324463	2.28595065425651	0.0222571455610936	0.0625636181194919	cds-CBV42790.1	HELO_2906	0.616915422885572	804	HELO_2906
HELO_2907	4989.96776961853	0.0929271472617441	0.181208251725631	0.512819622598897	0.608077502241905	0.74070525785126	cds-CBV42791.1	vgr1	0.694083694083694	2079	HELO_2907
HELO_2908	643.765950401665	0.395298557929279	0.190146114151562	2.07891999104538	0.0376247049459838	0.095284332264516	cds-CBV42792.1	HELO_2908	0.697916666666667	288	HELO_2908
HELO_2909	1684.81697434289	0.227460090741741	0.164007408499462	1.3868891217953	0.165475575429024	0.299979786472937	cds-CBV42793.1	HELO_2909	0.717073170731707	615	HELO_2909
HELO_2910	17642.7856402615	0.180786690360756	0.169120179906909	1.06898355039753	0.285077081688648	0.444940749044436	cds-CBV42794.1	vasK	0.670224411603722	3654	HELO_2910
HELO_2911	4638.96504669892	0.162880124471102	0.160445695573916	1.01517291497586	0.310023409131189	0.471222877737016	cds-CBV42795.1	vasJ	0.693055555555556	1440	HELO_2911
HELO_2912	1104.30965723373	0.189517951259461	0.160558655341592	1.18036583487983	0.237854744183915	0.391231238614008	cds-CBV42796.1	vasI	0.7	660	HELO_2912
HELO_2913	4916.62737822476	0.192960196598987	0.175760985238928	1.09785568359598	0.272267511911081	0.429296216455147	cds-CBV42797.1	vasH	0.693726937269373	1626	HELO_2913
HELO_2914	14458.2362677993	0.336348608678611	0.160124621916545	2.10054271887	0.0356811268683218	0.0912898264781969	cds-CBV42798.1	clpV	0.681922196796339	2622	HELO_2914
HELO_2915	4509.60203660247	0.216554910858351	0.141116409031289	1.53458348568334	0.124886171726808	0.244860683721157	cds-CBV42799.1	vasF	0.645833333333333	816	HELO_2915
HELO_2916	10552.3064241641	0.203038866475952	0.141944166723775	1.43041359967309	0.152598347304003	0.282991464639262	cds-CBV42800.1	vasE	0.668164794007491	1335	HELO_2916
HELO_2917	2604.41878149154	0.377331388352017	0.121705755940439	3.10035778863801	0.00193287006092842	0.00782847013924413	cds-CBV42801.1	vasD	0.61981981981982	555	HELO_2917
HELO_2918	9163.28758708564	0.183958933371206	0.134259662072053	1.37017277216504	0.170632975572706	0.306380183893789	cds-CBV42802.1	vasC	0.663643235071806	1323	HELO_2918
HELO_2919	2491.65428508951	0.520028156518814	0.140007595981007	3.71428530627267	0.000203778788313835	0.00102342235908726	cds-CBV42803.1	vasB	0.651960784313726	1020	HELO_2919
HELO_2920	8712.81652636675	0.576464980304673	0.139850572302758	4.12200658755049	3.75586457663591e-05	0.000223375103768346	cds-CBV42804.1	vasA	0.649092970521542	1764	HELO_2920
HELO_2921	1394.17823493229	0.377571597337065	0.170255075971971	2.21768188220846	0.0265765304404294	0.0727154464834993	cds-CBV42805.1	sciD	0.636781609195402	435	HELO_2921
HELO_2922	27032.1676009995	0.210873117221501	0.121299480069899	1.73845029756092	0.0821315006253936	0.176890589021655	cds-CBV42806.1	vipB	0.601478494623656	1488	HELO_2922
HELO_2923	9521.03938032656	0.436821838473767	0.128837607103515	3.39048394559828	0.000697693408410205	0.00309173941766091	cds-CBV42807.1	vipA	0.626204238921002	519	HELO_2923
HELO_2924	232.785884026851	0.314821851599117	0.237540275361285	1.3253409390062	0.185058096377774	0.325429729411233	cds-CBV42808.1	HELO_2924	0.54320987654321	1053	HELO_2924
HELO_2925	1030.51062594255	0.451592776962475	0.134108828109304	3.36736054836306	0.000758913974893125	0.00334989371730169	cds-CBV42809.1	HELO_2925	0.554192229038855	978	HELO_2925
HELO_2926	4047.54459097744	0.63329896494738	0.173422244379116	3.65177470292066	0.000260434318046035	0.00127056167154846	cds-CBV42810.2	HELO_2926	0.623097582811101	3351	HELO_2926
HELO_2927	800.455552070801	0.775004001445528	0.183265219871294	4.22886569524654	2.34872497553016e-05	0.000146903646993492	cds-CBV42811.1	HELO_2927	0.664375715922108	873	HELO_2927
HELO_2928	2135.53395233519	0.647852820852903	0.169341047163575	3.82572820768675	0.000130386083441358	0.000691451332014742	cds-CBV42812.2	vgr2	0.690201729106628	2082	HELO_2928
HELO_2929	334.210351277209	0.446233523503926	0.312804092151942	1.42655909784956	0.153707021005324	0.28442510982972	cds-CBV42813.1	hcp1	0.616570327552986	519	HELO_2929
HELO_2930	360.299146385937	0.0428745313758146	0.15686117501701	0.273327873332361	0.784601190967566	0.858276230196853	cds-CBV42814.1	HELO_2930	0.669503546099291	705	HELO_2930
HELO_2931	284.245334246573	-0.0594321969227932	0.155201863057625	-0.382934816321931	0.701768095683841	0.80280347434904	cds-CBV42815.1	ivd	0.642735042735043	1170	HELO_2931
HELO_2932	314.295388209992	-0.681477755618082	0.169241887777673	-4.02664945756996	5.65772824301771e-05	0.000325079639725933	cds-CBV42816.1	mccB	0.669776119402985	1608	HELO_2932
HELO_2933	152.523796344965	-0.652181733529683	0.185302463113776	-3.51955242564284	0.000432275594993865	0.00199647720303706	cds-CBV42817.1	HELO_2933	0.658092175777063	933	HELO_2933
HELO_2934	463.622835695573	-0.658396149506022	0.134948740062989	-4.87886103418757	1.06700206205157e-06	8.31525744909157e-06	cds-CBV42818.1	mccA	0.681394207167403	2037	HELO_2934
HELO_2935	313.666550890186	-0.439720324564542	0.146312884964971	-3.00534245271575	0.00265281986421762	0.0104449005106826	cds-CBV42819.1	hmgL1	0.663333333333333	900	HELO_2935
HELO_2936	2270.68757226266	0.679751931230711	0.0983601826415201	6.91084454070312	4.81776797323796e-12	7.66771522501253e-11	cds-CBV42820.1	HELO_2936	0.628070175438596	1140	HELO_2936
HELO_2937	317.561657151491	0.297266274390148	0.149910070721436	1.98296400608422	0.0473714502139961	0.115365816253913	cds-CBV42821.1	HELO_2937	0.661904761904762	630	HELO_2937
HELO_2938	108.962371426595	0.131821826159892	0.244363568850633	0.539449586449886	0.589576673829202	0.729173631623858	cds-CBV42822.1	HELO_2938	0.643809523809524	525	HELO_2938
HELO_2939	297.052735327641	0.207442096801226	0.159294535685522	1.30225494495779	0.192829248015889	0.336161961057525	cds-CBV42823.1	HELO_2939	0.670489296636086	1308	HELO_2939
HELO_2940	1149.75237529325	0.0470926772970681	0.126579885012686	0.372039185312488	0.709863674374009	0.808886674328703	cds-CBV42824.1	HELO_2940	0.673092369477912	1245	HELO_2940
HELO_2941	8939.21196931853	-0.169742905309186	0.0968573946009992	-1.75250331694794	0.0796873000121707	0.17283425914348	cds-CBV42825.1	HELO_2941	0.607629427792916	2202	HELO_2941
HELO_2942	288.024708189815	-0.309590118804164	0.178843608128654	-1.7310661646988	0.08343996424895	0.178958874101504	cds-CBV42826.1	HELO_2942	0.568475452196382	387	HELO_2942
HELO_2943	2606.79712541687	-0.055219795300472	0.169362325321243	-0.326045330304319	0.744390058775298	0.82927449860278	cds-CBV42827.1	dhaK	0.651705565529623	1671	HELO_2943
HELO_2944	329.706638996811	-0.102971564503716	0.177731521460266	-0.579365796554759	0.562342377800902	0.706313694236775	cds-CBV42828.1	HELO_2944	0.511737089201878	426	HELO_2944
HELO_2945	529.810412510296	-0.240039902892086	0.132248104074938	-1.81507254543375	0.0695127616731629	0.156058451703326	cds-CBV42829.1	HELO_2945	0.66600790513834	1518	HELO_2945
HELO_2946	22.2488985480978	0.00946132246964759	0.489407075364815	0.0193322143178966	0.98457608541713	NA	cds-CBV42830.1	HELO_2946	0.641025641025641	234	HELO_2946
HELO_2947	359.284612028067	-0.0855790348692308	0.145082744234621	-0.589863634856783	0.555282075976388	0.700821384050616	cds-CBV42831.1	HELO_2947	0.676680972818312	1398	HELO_2947
HELO_2948	396.382929752598	0.148492981381303	0.150594985581536	0.986042004040734	0.324112501222095	0.486168751833143	cds-CBV42832.1	HELO_2948	0.665559246954596	903	HELO_2948
HELO_2949	403.977056115662	0.158397418991203	0.132499710453214	1.19545483117967	0.231909373834634	0.385293923432438	cds-CBV42833.1	HELO_2949	0.658385093167702	483	HELO_2949
HELO_2950	209.273947069667	-0.378255992130538	0.161857675516216	-2.33696666484402	0.0194409174657235	0.0563769976123205	cds-CBV42834.1	HELO_2950	0.664723032069971	1029	HELO_2950
HELO_2951	24.8818408623244	-1.04505681254379	0.522573999869022	-1.99982550376735	0.0455191096250874	NA	cds-CBV42835.1	HELO_2951	0.663888888888889	1080	HELO_2951
HELO_2952	34.153375627173	-0.324002888329219	0.370939973232622	-0.87346447325598	0.382409962359487	0.544693181680109	cds-CBV42836.1	HELO_2952	0.643605870020964	477	HELO_2952
HELO_2953	58.0005677163154	0.368392866876751	0.311176362762459	1.18387162702962	0.236463883149713	0.390079106509746	cds-CBV42837.1	HELO_2953	0.598870056497175	354	HELO_2953
HELO_2954	815.560243892669	-0.317965912803434	0.123387118125347	-2.57697819378859	0.00996682380615637	0.0320564826402942	cds-CBV42838.1	HELO_2954	0.622516556291391	906	HELO_2954
HELO_2955	265.568263093797	-0.670566384854746	0.174071094017422	-3.85225581903697	0.000117034660296512	0.000628759902385382	cds-CBV42839.1	HELO_2955	0.632850241545894	414	HELO_2955
HELO_2956	222.821375375936	1.71685533862688	0.203884560431836	8.42072266281718	3.74169061013126e-17	8.34495471601643e-16	cds-CBV42840.1	HELO_2956	0.646666666666667	600	HELO_2956
HELO_2957	845.505162239343	0.315054136182451	0.127427121282979	2.47242606605548	0.01341994690042	0.041357836356749	cds-CBV42841.1	HELO_2957	0.700358422939068	1395	HELO_2957
HELO_2958	115.879448773655	-0.304990278913419	0.221284605824271	-1.37827156018083	0.168119460458564	0.303797958930988	cds-CBV42842.1	clcB1	0.695334457560427	1779	HELO_2958
HELO_2959	17.3125463694725	0.158452025889586	0.53928210409876	0.29382029309945	0.768895227530304	NA	cds-CBV42843.1	HELO_2959	0.662186379928315	1116	HELO_2959
HELO_2960	575.363910175751	-0.448892595994094	0.120393688704833	-3.72853926832192	0.000192592901277385	0.000974462590045276	cds-CBV42844.1	kduI	0.589008363201912	837	HELO_2960
HELO_2961	318.345195839651	-0.549594836354792	0.153745302031673	-3.57470979010189	0.000350616583223253	0.0016646921808499	cds-CBV42845.1	kduD	0.604743083003953	759	HELO_2961
HELO_2962	2306.51920945751	-0.239797085820733	0.129884601793054	-1.84623182817933	0.0648585513899805	0.147961298258435	cds-CBV42846.1	kdgR	0.553086419753086	810	HELO_2962
HELO_2963	64.9567736582863	-0.772713603296378	0.292834818961427	-2.63873540051316	0.00832159037573356	0.0278207015520086	cds-CBV42847.1	HELO_2963	0.488067744418784	1299	HELO_2963
HELO_2964	228.408204947748	-1.06184956835032	0.16427020407282	-6.4640424253665	1.01942270895434e-10	1.37136626323619e-09	cds-CBV42848.1	HELO_2964	0.508771929824561	1140	HELO_2964
HELO_2965	377.309106080112	-0.68273583832166	0.14670675218549	-4.65374516272051	3.25959623238792e-06	2.36111778371689e-05	cds-CBV42849.2	HELO_2965	0.48969696969697	825	HELO_2965
HELO_2966	380.888428470388	-0.393762108120226	0.158168311912863	-2.48951324926041	0.0127918150599988	0.0397472530278608	cds-CBV42850.1	HELO_2966	0.635714285714286	420	HELO_2966
HELO_2967	592.245705533142	-0.276639140623894	0.144633391780402	-1.91269206383487	0.0557874857737479	0.132251452288815	cds-CBV42851.1	HELO_2967	0.637377963737796	717	HELO_2967
HELO_2968	60.8526551316438	-0.426587484528558	0.295812177370315	-1.44208899147019	0.14927727021911	0.278815397268751	cds-CBV42852.1	pilA	0.564270152505447	459	HELO_2968
HELO_2969	15.8545060085243	-0.555390393998349	0.577094685075024	-0.962390415926541	0.335853526141833	NA	cds-CBV42853.1	pilB	0.645901639344262	1830	HELO_2969
HELO_2970	15.8763769036132	-0.0226979486101176	0.551933012325033	-0.041124462757721	0.967196672636553	NA	cds-CBV42854.1	pilC	0.664221678891606	1227	HELO_2970
HELO_2971	2306.23541994337	0.103911603818202	0.0835640847621946	1.24349598411701	0.213685119889678	0.361714109657117	cds-CBV42855.1	HELO_2971	0.620328849028401	669	HELO_2971
HELO_2972	2006.60514092837	-0.275438910850427	0.11087228668107	-2.48428997990041	0.0129810053851678	0.040187770096547	cds-CBV42856.1	lexA	0.674174174174174	666	HELO_2972
HELO_2973	676.073593371916	0.0810256834395193	0.123842654876656	0.654263133491595	0.512942293216447	0.664707329512138	cds-CBV42857.1	dinB	0.653295128939828	1047	HELO_2973
HELO_2974	3685.72634364189	0.161355584055977	0.0967924048157037	1.66702732888189	0.0955089708185662	0.199861364861074	cds-CBV42858.2	purU1	0.6	855	HELO_2974
HELO_2975	3171.10750683511	-0.0686478078670531	0.0791328398279565	-0.867500875948606	0.38566763204387	0.548181665672419	cds-CBV42859.1	HELO_2975	0.658288450029922	1671	HELO_2975
HELO_2976	7010.93856773321	-0.0418317597450503	0.174541279878855	-0.239666855737994	0.810588531427001	0.875683595136244	cds-CBV42860.1	HELO_2976	0.566666666666667	300	HELO_2976
HELO_2977	2515.64764206695	-0.224598612130377	0.1139773265944	-1.97055518708237	0.0487747767001873	0.118358262715558	cds-CBV42861.1	moaA	0.580060422960725	993	HELO_2977
HELO_2978	788.281763019626	-0.115649226036301	0.127256374980651	-0.908789253614093	0.363461380197985	0.525878821541259	cds-CBV42862.1	moaE	0.620614035087719	456	HELO_2978
HELO_2979	2376.0302507742	-0.152136254252167	0.0876061241250933	-1.73659382573449	0.0824588901202322	0.17725785510944	cds-CBV42863.2	moaC	0.650617283950617	810	HELO_2979
HELO_2980	1566.91199398914	-0.134536613743861	0.13581087607126	-0.990617376426243	0.321872449557907	0.483323768705105	cds-CBV42864.1	mobB	0.668384879725086	582	HELO_2980
HELO_2981	2840.77506021409	-0.0786693267388051	0.0991977642046853	-0.793055442020631	0.427745521723782	0.589693907541123	cds-CBV42865.2	mobA	0.671617161716172	606	HELO_2981
HELO_2982	839.004389022146	-0.280241345585412	0.11500818523659	-2.43670783091578	0.01482164947481	0.0450227524369228	cds-CBV42866.1	puuR2	0.661691542288557	603	HELO_2982
HELO_2983	991.208908123796	-0.44624102963238	0.0979784474111427	-4.55448153571814	5.25149369631928e-06	3.64634226434452e-05	cds-CBV42867.1	HELO_2983	0.657004830917874	1242	HELO_2983
HELO_2984	1233.86233912865	-0.603991993382657	0.117118517761508	-5.1571007294729	2.50802897724473e-07	2.11497965991533e-06	cds-CBV42868.1	HELO_2984	0.63030303030303	1650	HELO_2984
HELO_2985	20315.6052379399	-0.637115675704499	0.125479961133862	-5.07742965448342	3.82575079753372e-07	3.15554627825774e-06	cds-CBV42869.1	HELO_2985	0.628094415659182	1737	HELO_2985
HELO_2986	236.206078360235	-0.15777642260094	0.220678962578746	-0.714959055259471	0.474634344032501	0.633219372794246	cds-CBV42870.1	HELO_2986	0.604395604395604	273	HELO_2986
HELO_2987	1163.34015066453	-0.00107235607211826	0.121667965127799	-0.00881379146098045	0.992967702919494	0.995316532494703	cds-CBV42871.1	HELO_2987	0.596196868008949	894	HELO_2987
HELO_2988	1253.20379134724	-0.0894389180217662	0.105827714644256	-0.845137007091376	0.398034348207068	0.558962899926247	cds-CBV42872.1	HELO_2988	0.611111111111111	882	HELO_2988
HELO_2989	2430.2055363066	0.112129055452146	0.101947639090013	1.09986907448777	0.271389170816276	0.428708895185078	cds-CBV42873.1	HELO_2989	0.626593806921676	1098	HELO_2989
HELO_2990	2852.75203927629	0.252194839317139	0.0921835421104268	2.73579028906303	0.0062230670925362	0.0217486571584512	cds-CBV42874.1	HELO_2990	0.620752984389348	1089	HELO_2990
HELO_2991	2171.65434364706	0.115346414582345	0.102100633645392	1.12973260266882	0.258588915011568	0.414475849593009	cds-CBV42875.1	upp	0.619047619047619	630	HELO_2991
HELO_2992	1826.2827512208	0.190096159267896	0.106309077346302	1.78814607381698	0.0737524438743326	0.163519152867225	cds-CBV42876.1	ung	0.621345029239766	684	HELO_2992
HELO_2993	1184.83015299623	0.0469001291110987	0.126737765794415	0.370056461206495	0.711340421783174	0.809223946573141	cds-CBV42877.1	gpt	0.608333333333333	480	HELO_2993
HELO_2994	1901.26275862262	0.201520898441108	0.144762281644553	1.39208152946856	0.163897710766428	0.298075772262978	cds-CBV42878.1	apt	0.619047619047619	546	HELO_2994
HELO_2995	4328.12002706859	0.116609933224473	0.0936622154753327	1.24500507096359	0.213129886236846	0.361255157171455	cds-CBV42879.1	HELO_2995	0.626053639846743	1305	HELO_2995
HELO_2996	2198.09434553987	-0.0409836523697891	0.0896353033582928	-0.457226682281288	0.64750812184469	0.767518369983439	cds-CBV42880.1	ribC	0.653968253968254	630	HELO_2996
HELO_2997	1211.80198578087	0.212762897731921	0.139248658737831	1.52793498810281	0.126528680150913	0.247937702723466	cds-CBV42881.1	metN	0.630783758262512	1059	HELO_2997
HELO_2998	612.99058516841	0.239358426640526	0.150092867055151	1.59473552165923	0.11077139109901	0.223653970116524	cds-CBV42882.1	metI	0.625382262996942	654	HELO_2998
HELO_2999	9101.88003434942	-0.00864603396859178	0.103897184303008	-0.0832172115788651	0.933678827346737	0.957402064339213	cds-CBV42883.1	metQ	0.640050697084918	789	HELO_2999
HELO_3000	590.734117833875	0.424300983518651	0.133025196101162	3.18962870158809	0.00142455691464499	0.0059254575958853	cds-CBV42884.2	msrC	0.657836644591612	453	HELO_3000
HELO_3001	2469.71339473068	0.147110801059276	0.0944957159910643	1.55679862855568	0.119518302932036	0.236524837676358	cds-CBV42885.1	glpK1	0.648111332007952	1509	HELO_3001
HELO_3002	1308.50776492887	-0.145569548498461	0.0976242804533107	-1.49112032193754	0.135929907789228	0.261077839889793	cds-CBV42886.1	glpR	0.604743083003953	759	HELO_3002
HELO_3003	309.370089273573	0.497707182021905	0.156038837084148	3.18963657588337	0.00142451810419916	0.0059254575958853	cds-CBV42887.2	glpD	0.650197628458498	1518	HELO_3003
HELO_3004	785.947126849574	0.183687627521617	0.123473013582694	1.48767428761747	0.136836811662071	0.262061220161193	cds-CBV42888.2	HELO_3004	0.643097643097643	594	HELO_3004
HELO_3005	3610.67115954047	1.1470325894879	0.159993576180022	7.16924152128011	7.54144096047625e-13	1.33153566958409e-11	cds-CBV42889.1	HELO_3005	0.606243705941591	993	HELO_3005
HELO_3006	494.967938133634	0.86995249896831	0.161067925961531	5.40115292212857	6.62139487730426e-08	6.13293132078181e-07	cds-CBV42890.1	HELO_3006	0.638271604938272	810	HELO_3006
HELO_3007	271.847422156777	0.694141304197787	0.164787134240706	4.21235133068002	2.52726050663847e-05	0.000156339655428912	cds-CBV42891.1	HELO_3007	0.640449438202247	801	HELO_3007
HELO_3008	272.172796818974	0.352232548222982	0.146965386172573	2.39670413147063	0.0165432758168628	0.0493999686426166	cds-CBV42892.1	HELO_3008	0.64329643296433	813	HELO_3008
[truncated: 1,645 more rows]
