# Supplementary material for: Adaptation to Varying Salinity in Halomonas elongata: Much More Than Ectoine Accumulation
Source: Front Microbiol. 2022 Mar 30;13:846677. doi: 10.3389/fmicb.2022.846677 (PMC9006882; doi:10.3389/fmicb.2022.846677)
Supplement: Supplementary file 5 [file Data_Sheet_5.CSV]

	HELO_1001	HELO_1002	HELO_1003	HELO_1004	HELO_1005	HELO_1006	HELO_1007	HELO_1008	HELO_1009	HELO_1010	HELO_1011	HELO_1012	HELO_1013	HELO_1014	HELO_1015	HELO_1016	HELO_1017	HELO_1018	HELO_1019	HELO_1020	HELO_1021	HELO_1022	HELO_1023	HELO_1024	HELO_1025	HELO_1026	HELO_1027	HELO_1028	HELO_1029	HELO_1030	HELO_1031	HELO_1032	HELO_1033	HELO_1034	HELO_1035	HELO_1036	HELO_1037	HELO_1038	HELO_1039	HELO_1040	HELO_1041	HELO_1042	HELO_1043	HELO_1044	HELO_1045	HELO_1046	HELO_1047	HELO_1048	HELO_1049
017_WT_R1	434.95151483457136	409.4448531992141	292.4170664078232	285.2426451999692	42.9358875713954	87.6168862414548	98.05262022813336	142.1922996434484	171.2404656383119	179.48155376681188	190.03317514041848	252.61833943563545	103.6406822198436	74.1700232672041	174.99609557745893	145.7661567126475	219.37188458609128	209.98141912511747	148.61362908432807	202.6024991847071	223.7527811229533	413.2590190412898	187.5502563857073	89.32486437727731	78.95648377433682	113.0589780837516	189.1980741722944	195.80995236159484	207.56375524723185	299.9623148175972	440.9261346715152	572.5095035644813	458.8379766401303	89.48595228896129	11.49386186623152	5.868940061817046	12.668635585308197	4.821227520966433	12.685439336185317	13.626906845831773	326.5176338574517	19.436534506717667	11.45860462124308	32.40004429163912	16.727745639507486	34.61084276839921	56.038538144489785	329.3754502641554	11.427466602013604
017_WT_R2	468.8226542552364	398.6848831071069	313.65399793905414	327.7168116298525	47.3004162594464	93.9930552141619	102.08679848997232	137.7650555802133	180.97742780405952	185.1095405002829	203.2323919611402	278.51201343719754	106.52004026475106	80.62011052554081	179.0915277226622	142.66128427896197	210.45562029462016	210.54428385226583	150.45985033145664	189.9330696225381	211.7083895071113	400.4349651851443	178.4112575785994	93.00078622145664	77.31510526822542	116.11595241468268	196.63540764166703	195.93318542605985	212.7880502828756	324.5465505623849	420.4691110249814	603.8594808315953	540.7808467359699	72.09563277871591	11.03069963794013	5.448541071956861	11.691252379506023	5.064627903748863	14.352934281625494	13.158851955359586	305.4664577380069	17.284047608031837	10.842701503235828	27.452042662404512	14.828212176383383	34.74184219813742	52.27368327000275	294.8702840001021	11.923646598735449
017_WT_R3	445.5982586369584	392.4780350709831	298.75697750230205	309.59570946789955	41.959531563909536	96.4182558875165	105.36336520281912	158.49123771665066	193.345031233394	199.9854491970537	194.8288700648552	260.2787482162935	109.22613821214384	88.87353303331268	183.0259568693927	152.8452545330825	232.05554402463883	214.76499007542589	152.14174082222962	199.47644108504983	199.1378291214219	408.910751729027	176.3175157616421	94.71124571282456	83.05738738051016	118.02468301627675	185.37369350544648	202.1038364470078	219.2470934067568	346.6914202899512	455.3934520932959	585.3824658693135	478.57750469121794	89.65879490084477	12.164650175466187	7.059053778866664	10.713257554909568	4.315291233277623	12.861860774836128	11.806853922432197	311.18753989933293	16.750468551329664	9.525301670550206	27.851952107342868	14.39767404402508	33.99592838461059	51.26864058625597	310.5248344599368	13.276384601013076
2_WT_R1	427.9378080243726	319.65605520440374	410.25361002994026	421.30967464984536	67.18218527277203	59.09555005759469	122.21036309300636	66.27067219707398	210.66152486160647	214.45995610630803	164.15368465828217	182.95365554525864	69.62024293895595	53.94870230147853	112.02616616858916	85.79373339917946	150.47354297295053	141.05219492906124	97.5171310595134	191.2661817940075	140.98108681046875	218.1045493990832	98.12238716746944	121.98786140762358	71.72243905602166	83.7913250385246	82.66806988897441	112.19078598373956	204.9420460358621	325.77820919736206	501.81477469527374	686.2235774146521	549.3573536948822	50.80521907000214	4.799227473731276	1.3766539531885829	7.07316418712045	1.8961007064556703	3.6990093176980174	3.4270781191159894	133.90799043537422	6.9397198619069975	12.22223784268011	20.30875438297428	11.00668911167173	14.098970173991027	14.226958914223149	151.42343698683555	15.375065199935
2_WT_R2	423.55231188589096	312.6098692532828	420.4826474968335	469.2360896075428	67.0469659240502	57.65595503920708	120.22218340758026	65.40539384595812	206.83337385401592	195.476585557908	170.87023154365698	211.7140191691608	72.16219715104472	48.51422256872793	103.86348115225633	98.70012199475866	140.1318139191087	141.4232332619174	94.14412750554575	162.64167177951538	143.43683025888626	199.11433920089289	85.06198814618723	113.1175851815169	72.88044752458094	83.61127817678228	87.92520265414191	118.2746926019151	226.6804654964376	349.4461239219855	402.6032831387211	671.7589180149475	615.9734834381279	50.58088870028846	4.952861489281201	2.93920367616781	4.046420689038474	1.8459632844224656	4.645595580234543	4.060003840059079	127.18687029670792	6.485288999240834	13.997611162859926	18.76927829838585	11.258548348556824	13.970585766197296	14.224412733476129	146.62873792560674	14.738749988565257
2_WT_R3	449.8273329217645	323.370724272165	447.8828070082232	507.5244403073444	61.087339697137246	64.77976403492472	124.96079126912178	63.38528042340248	220.37855666632385	208.78453552206423	166.14090824606336	211.97855852165347	69.40637820607067	53.32779485683299	110.69120662175064	96.28564888055118	135.97477185010678	144.67982729931683	95.21493606630216	163.5278092491996	137.56396292239742	187.80073316695083	76.15555015576444	115.63617461516218	76.03932851600051	88.87852766981743	92.85165293319666	107.73279299131949	234.57359330723324	349.742044846019	410.7350305283683	687.6583952455113	632.7328678378517	42.12539847143546	5.494825026146391	2.507567787547749	5.426547834384029	2.059371285986058	5.020266148573857	4.057562861059138	118.1167417326264	6.090944702995802	12.90265598658443	22.947596383519915	10.082763375446593	12.578546207017116	15.005630685847132	147.4516196850234	14.758827549566751
LM_GLC_R1	332.0421778893764	428.9843558835783	320.9559892081831	406.0810504956371	64.91941489249776	128.1676294527824	138.31042515861932	86.164351468687	370.2036634884103	377.3097622429979	257.96936830432304	215.07463584550032	90.21328631967604	56.81384383253564	156.80390950186222	147.45464127080118	176.21544952134548	166.1948120616673	135.37921512553785	261.9186749708108	216.4952342699324	342.31632041837275	209.325405036672	175.70152763248103	88.54257488778349	133.7518527700207	151.62039801101548	187.89125487602016	198.4746435983476	544.8207775021403	523.7816225639683	672.7807545863601	618.7592022683925	86.46497472518183	15.3041096544483	3.5473451610124376	14.90544215876043	11.032562791648395	20.98028874702249	13.24627981574433	339.593932016842	18.646115194350585	134.6390538392898	53.380715756954274	46.63189716163485	40.58251287757961	55.265716401031625	132.55995161022705	37.20785882673577
LM_GLC_R2	357.38079123799656	401.9169870405003	360.4441070615099	436.1304588771047	64.64938466401827	130.88630568751708	139.30791442196065	83.43490599951619	362.0557124382449	315.67279973719843	249.99470708173783	205.77234893732347	90.438640871494	54.70239843563193	157.9982118327073	155.25385470423674	189.5176522622085	184.39526124732456	145.63024424700345	264.8078685552515	240.12176339151068	371.1952000090358	299.48231437179527	175.45996535946622	90.11327410898056	144.49114099528595	168.8671254714886	210.62186085929176	180.5133502005073	532.9791167287224	469.4348359071501	643.1069533357595	621.6966295081226	76.01882381580911	18.23602399246281	4.328294207335555	13.388554639965909	9.300503592574994	19.517370584695133	14.102531721572785	376.1558184562555	21.021122613871043	144.5558107415996	44.49683559108645	36.86990744117054	46.86116256862442	51.92250001701608	129.82682327202642	46.38114205613806
LM_GLC_R3	305.9183913765472	367.3773582067011	324.61597218787807	375.34509909090326	61.765673438183335	114.34909666144472	131.08285451057918	88.50072846423981	334.8326691582472	319.0392656450795	269.5042217686066	192.95729995148025	85.49908708617959	55.79579591303183	137.99594622918983	137.465584241776	166.78335035680163	176.1987769155041	128.8700742980837	254.87399258688225	210.34289897017985	284.1976886559219	237.16371515637385	153.90318408067338	81.13549917098992	129.13743959745736	149.4701812478801	181.05689030014497	193.50044050003584	500.1411680168428	490.2683183237419	644.6612613734111	558.7226077801836	71.85740094582282	16.881033671220415	5.139643619026825	16.049431741322174	12.36719954544478	17.920996843948267	13.608974513132056	307.70403891661226	20.014202410253667	118.21810954880596	48.06365614029989	43.26552923725156	42.38347643479507	52.14964635274041	123.99808439838668	36.8020470902509
PCK_GLC_R1	381.3297367973863	389.5830636602858	373.8538528909268	393.6519544181809	52.089947222984144	148.23469394731302	161.8112432256561	188.26747020535527	282.1232299239653	272.9713336088761	271.5403983331909	214.3156560996433	94.39075959529224	53.88299726240786	173.48958444060304	176.24490704848355	181.1794211422484	174.60645880305174	132.1616783827826	275.54196641149304	228.6170290492755	328.8733487695821	229.2470420021104	174.44467887836495	102.47388213107152	164.39797101750537	184.8578786124847	187.5839658762516	156.8878252437658	416.5713042790476	358.4013499466696	408.9715335036322	432.4177449464884	88.754223401011	25.14408913448125	6.981756788797706	16.89227408987866	11.08581449243117	23.90939217442488	14.35213466407248	354.3849829429012	25.59641666388461	89.23837769507608	34.86647026648066	23.25869736835777	42.65447090483873	51.089873864554654	113.66576919435248	36.57561096581795
PCK_GLC_R2	378.09868549900256	422.2009892423553	327.12698785711603	398.391056932637	58.15987958761001	147.7629105006003	171.8057532174644	168.1170353944111	300.23820411466244	331.481547800901	291.9454054176089	216.95987951092323	93.45252209154582	62.030172913961856	175.9715062344933	172.09313914449348	177.85640772795767	161.23298155217492	143.64951740736086	301.0927734523652	214.9118605694925	307.18571321868626	132.29295467624578	168.301757591613	101.00376659606034	168.78787183540115	196.37530078163988	184.5893153867703	152.12618393243295	433.16449638709577	331.3846229288975	418.1811275663953	456.87872133301966	90.19154259356816	22.9188272748538	6.87674027024099	19.316902128002628	12.951925011983334	22.20572676984014	15.807589197366166	288.9624285269682	25.4476948573528	69.52679733347946	25.05967161954625	23.75341616820706	30.507972551536504	48.90653993033618	108.95361040469932	25.536585785316163
PCK_GLC_R3	383.72180685994863	432.3761960357821	344.6801360080183	412.2974059597538	53.84563398676962	142.5196175425166	175.3891334515443	183.853410264866	278.9464330040259	319.88483583335227	290.1175826188252	207.9172120610072	92.6268577348251	57.0538130721764	162.97923659178008	161.03080084123755	165.73287140873444	157.69339026070725	149.17234897075437	282.1816280420402	222.87722016496497	283.3063006014088	156.68014411675497	161.41184979119947	95.54995580876184	174.11074506161495	193.4223297420721	167.6693658092723	145.1060583558396	404.45143470547856	348.11531799791896	415.3228100848156	440.7328946719011	78.75400093702258	22.129963858298723	4.726788396918174	21.76717756553973	13.702564830865198	23.601521557316023	15.0430267918949	321.29941276767465	30.092067257051703	70.73442435689347	23.98602534318829	20.85913425059444	36.84136028682685	50.77309433710008	108.46414384869868	30.0273235096916
WT_AC_R1	303.19456463701454	399.0470277630019	301.4188007318091	392.9318848178352	49.68163803034296	122.22273832309511	131.81027960843272	99.59704365170914	319.24031605101123	287.82213274463135	255.67135668403893	225.55867532115337	84.0064583668629	70.32404025163763	145.70683219164565	126.1053956292174	135.22423328920576	158.55248084294468	135.4265042552345	283.7088637113392	197.4918216274572	355.3289504097635	147.91963643702368	174.12176160176003	93.43240535508735	135.10295672133876	171.87632857041092	155.2460950076323	205.9137879661784	540.1395972383026	387.2925378481668	520.977011851194	539.7215359566397	105.21302731741638	17.718081799647944	7.378004430773383	17.446131927079936	12.507928736513376	23.32279661492558	16.038785173369245	262.23090395854416	20.50050474743397	44.91447059162243	25.273603910158563	19.753421094311022	29.555709490689345	42.95639679888785	100.9546034892052	15.991992702393809
WT_AC_R2	312.5351982858553	472.7664121496996	289.89868142707166	406.04840678148	54.52681896020511	118.7925673630766	135.16328970190347	84.59827989918668	345.5745287546695	344.48679947603625	240.9138316638948	215.4212953427672	91.94555282239394	73.48291531946263	173.95834873356412	140.42555888380397	151.61409069019237	173.78174349328825	142.10999600049985	318.5886470891021	211.35240872852444	375.9383435644335	137.36971793321675	174.95452438088154	101.22379409041434	144.7421982467945	190.0847112828267	184.5715537692829	204.23359591588056	570.5642579906574	450.1318168243765	636.5960615881409	624.4853653404215	77.40269594300374	17.429940419757877	4.353959631553596	13.266348094663488	13.105178676798328	21.610971524284192	15.545207436302183	256.9043855033258	19.85652934724401	35.76657635981758	13.095882654092277	12.385755929469036	25.61466741374219	51.70566564737957	99.4387515266858	11.89408311732252
WT_AC_R3	292.02364173256296	445.8259613514215	285.9262872700729	383.7109448568269	46.60195645178495	145.64041001385357	127.43002795720189	81.86376367562944	347.04828307624405	312.2372612244722	270.9129163867698	238.1482285033434	88.37609022941331	63.58809896807775	170.10290106065284	134.81215323164264	145.9471762542577	179.4344801991633	138.4462236210155	279.16914039569895	210.7073126305649	459.38730516857584	189.63236215820464	171.88384500034186	100.00469944647546	151.86464781781754	185.71228660142708	186.1963673382513	209.0405063436924	595.5409913985008	422.8156421377453	633.7595798284393	602.9283984327016	104.63724482459274	18.750166145979783	4.447579127742336	13.572613348165056	13.254940391251564	23.32327107207437	16.22164882170731	267.8690284278291	22.49072959429393	36.27419900661872	8.797731916002244	11.054328375892672	29.59979095229892	53.08936522786158	91.5412151908104	11.614407728570365
WT_GLC_R1	309.88875574145175	374.8717713753526	297.2551276558655	388.07306739233326	74.97471754813829	115.8885752116738	137.1952455021239	99.06401748640756	357.0467321205277	334.163676209436	243.72065277061463	200.766300748932	84.5311512328613	61.11409040854788	145.36710995736786	129.48284945215872	174.85638947041514	160.63298377228855	130.44423893484995	246.28643884956216	229.61127201164985	303.42988441133946	194.1588955892977	181.80114277724493	96.00659737159349	136.53456797677936	148.6590985646629	211.3278780821533	175.9968418568069	495.4166792218234	442.9491743346989	543.9462521780716	559.9675475201965	83.83605072707769	18.39669958208268	6.168846947241114	20.393407030868733	10.65848812996444	21.684980325797216	15.986268519015605	352.5249529292003	15.321256265704058	150.74805639141147	63.30391791676534	44.42891483229372	41.19153315516216	47.51760761619599	125.6379755409473	44.687753886790304
WT_GLC_R2	321.08137920795383	416.9522322190522	318.19868663378963	379.04728267940607	65.71238606278854	105.78251369189412	132.81647090959564	90.72920672177996	372.1482934766703	353.74144273052525	246.43861398051004	200.17401378812087	85.7615705191829	63.40218499026864	146.9149846781313	124.20107011158262	187.8608195365148	171.4216192679173	126.30366796481964	256.13227812029135	232.92113079681485	314.8057142299451	239.1930852685503	163.26479423847465	89.13559302625829	127.39827788153367	138.3894344024584	217.3639436881729	168.59369515763797	483.1424956235501	535.4860396180428	619.5557329369501	562.2939380366055	66.68787357519162	11.659736193705044	4.465890314946795	12.875729041186514	8.214048257848567	18.094715002796843	11.183678997594424	352.10886865310863	20.04981091510127	103.80944424029478	46.77591351996345	36.99845895152384	38.95450158646366	50.621247234545024	138.05009500022038	34.316468277234016
WT_GLC_R3	345.3275984429763	421.8388670302375	300.92365222068776	402.2154172425958	65.3200009709987	125.123050229793	143.94017557840994	92.42217516278218	377.3554283398634	380.662238171191	270.8069404850528	219.5148830019796	87.23890874677437	65.14328334857066	166.2115465347981	134.70349609651183	173.93042126554715	163.50912568057416	132.734433022626	272.91344749675216	228.2313790395056	363.2301279633033	209.83902662744885	157.80623489183077	84.79542439484334	135.45336548552038	139.3386893726979	201.28229059617303	193.47307036471355	566.6389996227531	527.9264798316556	629.2602389684818	605.1667045666692	76.81726992242854	18.894007903621304	6.540715699680317	17.691346507232222	11.55784112391089	22.14481045577061	15.882235120792757	322.2133474660958	22.32205741344624	155.43129708859144	55.007038559046	43.43307002419108	44.36488990000189	57.17845682437789	136.27947180905466	46.298848186737416
[truncated: 3,596 more columns]
